# Supplementary material for: Evaluating cellularity and structural connectivity on whole brain slides using a custom-made digital pathology pipeline
Source: J Neurosci Methods. 2019 Jan 1;311:215–21. doi: 10.1016/j.jneumeth.2018.10.029 (PMC6269083; doi:10.1016/j.jneumeth.2018.10.029)
Supplement: Supplementary file 1 [file mmc1.zip]

Archive with 2 entries (1 files):
- LabView/
- LabView/LabView.pdf
