# Supplementary material for: Evaluating cellularity and structural connectivity on whole brain slides using a custom-made digital pathology pipeline
Source: J Neurosci Methods. 2019 Jan 1;311:215–21. doi: 10.1016/j.jneumeth.2018.10.029 (PMC6269083; doi:10.1016/j.jneumeth.2018.10.029)
Supplement: Supplementary file 2 [file mmc2.zip › MATLAB/Colour_Deconvolution.m]

%% Colour_Deconvolution is based on Fiji/ImageJ's namesake and may be used to deconvolute up to three colors of RGB-images

% Copyright (C) 2018 Thomas Roetzer, MedUni Vienna
% thomas.roetzer@meduniwien.ac.at

% This program is free software: you can redistribute it and/or modify
% it under the terms of the GNU General Public License as published by
% the Free Software Foundation, either version 3 of the License, or
% (at your option) any later version.
% 
% This program is distributed in the hope that it will be useful,
% but WITHOUT ANY WARRANTY; without even the implied warranty of
% MERCHANTABILITY or FITNESS FOR A PARTICULAR PURPOSE.  See the
% GNU General Public License for more details.
% 
% You should have received a copy of the GNU General Public License
% along with this program.  If not, see <https://www.gnu.org/licenses/>.

function ColDeconvIm = Colour_Deconvolution(image, stains)
  
    if strcmp(stains, 'HE')
        v1 = [0.644; 0.72; 0.27];
        v2 = [0.07; 0.99; 0.11]; 
        v3 = [0.636; 0.001; 0.772];
            
    elseif strcmp(stains, 'LFB NFR')
        v1 = [0.74;0.606;0.267];
        v2 = [0.214;0.851;0.478];
        v3 = [0.26800000;0.57000000;0.7760000];
    end
    
    % Calculate ODmatrix
    ODmatrix = [v1/norm(v1) v2/norm(v2) v3/norm(v3)]';    
    
    % Deconvolute the images
    imlog = -((255*log((double(image)+1)/255))/log(255));
    imscaled = reshape(reshape(imlog, [], 3) / ODmatrix, size(image));
    output = exp(-((imscaled-255) * log(255) / 255));
    output(output>255) = 255;
    ColDeconvIm = uint8(floor(output));
    
    ColDeconvIm = uint8(ColDeconvIm);   
end
