# Supplementary material for: Evaluating cellularity and structural connectivity on whole brain slides using a custom-made digital pathology pipeline
Source: J Neurosci Methods. 2019 Jan 1;311:215–21. doi: 10.1016/j.jneumeth.2018.10.029 (PMC6269083; doi:10.1016/j.jneumeth.2018.10.029)
Supplement: Supplementary file 2 [file mmc2.zip › MATLAB/get_max_gradient.m]

%% Get the maximum gradient of an image tile

% Copyright (C) 2018 Thomas Roetzer, MedUni Vienna
% thomas.roetzer@meduniwien.ac.at

% This program is free software: you can redistribute it and/or modify
% it under the terms of the GNU General Public License as published by
% the Free Software Foundation, either version 3 of the License, or
% (at your option) any later version.
% 
% This program is distributed in the hope that it will be useful,
% but WITHOUT ANY WARRANTY; without even the implied warranty of
% MERCHANTABILITY or FITNESS FOR A PARTICULAR PURPOSE.  See the
% GNU General Public License for more details.
% 
% You should have received a copy of the GNU General Public License
% along with this program.  If not, see <https://www.gnu.org/licenses/>.

function output = get_max_gradient(I, threshold)
    I = imcomplement(I);
    LFB = I(:,:,1);
    neg = I(:,:,3);
    
    [Gmag, Gdir] = imgradient(LFB);
    
    se_neg = strel('disk',5);
    neg = imclose(neg > 100, se_neg);
    Gmag(neg) = 0;

    Gdir_thresholded = Gdir(Gmag>threshold);
    Gdir_shift = Gdir_thresholded;
    Gdir_shift(Gdir_shift < 0) = Gdir_shift(Gdir_shift<0) + 180;
    Gdir_cont = [Gdir_shift Gdir_shift+180 Gdir_shift-180];
    Gdir_cont = Gdir_cont(Gdir_cont > -120 & Gdir_cont < 120);
    
    try
        pd = fitdist(Gdir_cont, 'kernel');

        x = -120:120;
        pd_f = pdf(pd, x);

        [magmax, ind] = max(pd_f);
        magmin = min(pd_f);
        
        relmag = magmax/(magmax+magmin);
        
        maximum_dir = x(ind);
        
    catch e
        if strcmp(e.identifier, 'MATLAB:license:checkouterror'), rethrow(e); end
        maximum_dir = -999;
        relmag = 0;
    end
    
    rel_stain_intensity = mean(LFB(:))/(mean(I(:)));
    output = [maximum_dir, relmag, rel_stain_intensity, mean(Gmag(:))];
end
