# Supplementary material for: Evaluating cellularity and structural connectivity on whole brain slides using a custom-made digital pathology pipeline
Source: J Neurosci Methods. 2019 Jan 1;311:215–21. doi: 10.1016/j.jneumeth.2018.10.029 (PMC6269083; doi:10.1016/j.jneumeth.2018.10.029)
Supplement: Supplementary file 2 [file mmc2.zip › MATLAB/Largeareascan_HE.m]

%% Largeareascan_HE - written for evaluating cellularity on large
% histological slide scans stained with H&E

% Copyright (C) 2018 Thomas Roetzer, MedUni Vienna
% thomas.roetzer@meduniwien.ac.at

% This program is free software: you can redistribute it and/or modify
% it under the terms of the GNU General Public License as published by
% the Free Software Foundation, either version 3 of the License, or
% (at your option) any later version.
% 
% This program is distributed in the hope that it will be useful,
% but WITHOUT ANY WARRANTY; without even the implied warranty of
% MERCHANTABILITY or FITNESS FOR A PARTICULAR PURPOSE.  See the
% GNU General Public License for more details.
% 
% You should have received a copy of the GNU General Public License
% along with this program.  If not, see <https://www.gnu.org/licenses/>.

%% Script

% Specify block size for cell nuclei analysis - adjust these values as
% needed
PixelSize = (5.54e-4)^2;  % Area of one pixel in exported JPG image [mm²]
N = 204;  % Sub-tile size in px
ImageOverlap = .027;  % overlap of successive images

BlockMM = N*N*PixelSize;  % area of NxN block in mm²
PixelSize = PixelSize*1e6;  % Area of one pixel in exported JPG image [µm²]

% Select all scanned tiles. Files must be numbered as follows:
% [max_x]_[max_y]_[x]_[y].tif without the square brackets, where max_x is
% the total number of tiles in x-direction and x is the number of the 
% current tile in x-direction. E.g., "050_080_003_005.tif".
[FileNames,PathName_HE,FilterIndex_HE] = uigetfile('*.tif', 'Select scanned images!','MultiSelect', 'on');

FileName1 = char(FileNames(1));
FileName_begin = FileName1(1:8);
ImageSize = size(imread([PathName_HE '/' FileName1]));  % size of first image
ImageSize = ImageSize(1:2);
ImageSize_1 = ImageSize(1);
ImageSize_2 = ImageSize(2);
NimY = str2double(FileName1(1:3));  % number of images in y direction
NimX = str2double(FileName1(5:7));  % number of images in x direction

% Allocate whole slide heat map image
HeatMapSize = round((ImageSize.*(1-ImageOverlap)^2)./N);
HeatMapSize_1 = HeatMapSize(1);
HeatMapSize_2 = HeatMapSize(2);

WholeImageCell = cell(NimX,NimY);
AreaCell = cell(NimX, NimY);
AreaSTDCell = cell(NimX, NimY);
AreaCOVCell = cell(NimX, NimY);
EccCell = cell(NimX, NimY);
EccSTDCell = cell(NimX, NimY);
EccCOVCell = cell(NimX, NimY);

% For each image...
for k = 1:NimX
    parfor m = 1:NimY
        % Reconstruct file name
        FileName_HE = [FileName_begin sprintf('%03d',m) '_' sprintf('%03d',k) '.tif'];
        
        % Read image file
        HE = imread([PathName_HE filesep FileName_HE]);
        
        % Color deconvolution of HE
        ColDeconvIm = Colour_Deconvolution(HE, 'HE');
        Hema = ColDeconvIm(:,:,1);
        Eosin = ColDeconvIm(:,:,2);
        BG = ColDeconvIm(:,:,3);
        
        % Calculate preliminary cell masks
        Mask = ~Phansalkar(Hema);
        Mask = Mask - bwareaopen(Mask, 15000);
        disk = strel('disk',2,0);
        Mask_w = Watershed_segmentation(Mask);
        Mask_o = imopen(Mask,disk);
        Mask = Mask_w & Mask_o;

        % Set intensity threshold for hematoxylin channel
        Hema_threshold = 180;
        Eosin_threshold = 120;
        BG_threshold = 150;
        Hema = Hema < Hema_threshold;
        Eosin = bwareaopen(Eosin < Eosin_threshold, 50);
        se_neg = strel('disk',10);
        BG = bwareaopen(imclose(BG < BG_threshold, se_neg), 30);
        
        % Calculate Result based on preliminary mask, hema-, eosin-, and
        % background-color channel
        Result = ((Mask & Hema) & ~Eosin & ~BG);
        Result = bwareafilt(Result, [20, 250]);
        
        % Crop image (due to overlap)
        Result = Result(round((ImageOverlap*ImageSize_1)):round((1-ImageOverlap)*ImageSize_1)-1, round((ImageOverlap*ImageSize_2)):round((1-ImageOverlap)*ImageSize_2)-1); 

        % Get centroid of each cell nuclei 
        STATS = regionprops(Result,'Centroid', 'Area', 'Eccentricity');
        centroids = round(cat(1,STATS.Centroid));       
        
        BW = false(size(Result));
        AREA = zeros(size(Result),'double');
        ECCENTRICITY = AREA;
                
        if sum(sum(Result)) ~= 0
            % Create nuclei-centroid map
            ix = sub2ind(size(Result),centroids(:,2),centroids(:,1));
            BW(ix) = 1;
            
            % Get area around each centroid
            areas = cat(1,STATS.Area);               
            
            % Create nuclei-centroid-area map
            AREA(ix) = PixelSize * areas;
            
            % Get eccentricity around each centroid
            eccentricities = cat(1, STATS.Eccentricity);
            
            % Create nuclei-centroid-eccentricity map
            ECCENTRICITY(ix) = eccentricities;
     
        end

        % Calculate number of nuclei in each block
        fun = @(x) sum(x.data(:));
        Cellularity_map = blockproc(BW,[N N],fun);
        Cellularity_map = Cellularity_map./BlockMM;  % convert to number of nuclei per mm² 
        
        % Calculate mean area of nuclei in each block
        fun = @(x) double(sum(x.data(:))/sum(x.data(:)~=0));
        Mean_area_map = blockproc(AREA,[N N],fun);
        
        % Calculate mean eccentricity of nuclei in each block
        Mean_ecc_map = blockproc(ECCENTRICITY, [N N], fun);

        % Calculate the standard deviation of the area of nuclei in each block
        fun = @(x) std(double(reshape(x.data(x.data~=0),[1, numel(x.data(x.data~=0))]))) ;
        STD_area_map = blockproc(AREA,[N N],fun);
   
        % Calculate the standard deviation of the eccentricity of nuclei in each block
        STD_ecc_map = blockproc(ECCENTRICITY, [N N], fun);

        % Calculate the coefficient of variation of the area of nuclei in each block
        COV_area_map = STD_area_map./Mean_area_map; 
        
        % Calculate the coefficient of variation of the eccentricity of nuclei in each block
        COV_ecc_map = STD_ecc_map./Mean_ecc_map;
        
        WholeImageCell{k,m} = fliplr(Cellularity_map(1:HeatMapSize_1,1:HeatMapSize_2)');
        AreaCell{k,m} = fliplr(Mean_area_map(1:HeatMapSize_1,1:HeatMapSize_2)');
        AreaSTDCell{k,m} = fliplr(STD_area_map(1:HeatMapSize_1,1:HeatMapSize_2)');
        AreaCOVCell{k,m} = fliplr(COV_area_map(1:HeatMapSize_1,1:HeatMapSize_2)');
        EccCell{k,m} = fliplr(Mean_ecc_map(1:HeatMapSize_1,1:HeatMapSize_2)');
        EccSTDCell{k,m} = fliplr(STD_ecc_map(1:HeatMapSize_1,1:HeatMapSize_2)');
        EccCOVCell{k,m} = fliplr(COV_ecc_map(1:HeatMapSize_1,1:HeatMapSize_2)');
    end
end

WholeImage=imrotate(cell2mat(WholeImageCell), -90);
figure(1), imagesc(WholeImage), axis image; title(['Nucleus density [per ' num2str(N) 'x' num2str(N) '-window]']), colorbar;

WholeImageArea=imrotate(cell2mat(AreaCell), -90);
figure(2), imagesc(WholeImageArea), axis image; colorbar, title('Mean nucleus area');

WholeImageAREASTD=imrotate(cell2mat(AreaSTDCell), -90);
figure(3), imagesc(WholeImageAREASTD), axis image; colorbar, title('STD nucleus area');

WholeImageAREACOV=imrotate(cell2mat(AreaCOVCell), -90);
figure(4), imagesc(WholeImageAREACOV), axis image; colorbar, title('COV nucleus area');

WholeImageEcc=imrotate(cell2mat(EccCell), -90);
figure(5), imagesc(WholeImageEcc), axis image; colorbar, title('Mean nucleus eccentricity');

WholeImageEccSTD=imrotate(cell2mat(EccSTDCell), -90);
figure(6), imagesc(WholeImageEccSTD), axis image; colorbar, title('STD nucleus eccentricity');

WholeImageEccCOV=imrotate(cell2mat(EccCOVCell), -90);
figure(7), imagesc(WholeImageEccCOV), axis image; colorbar, title('COV nucleus eccentricity');
