# Supplementary material for: Evaluating cellularity and structural connectivity on whole brain slides using a custom-made digital pathology pipeline
Source: J Neurosci Methods. 2019 Jan 1;311:215–21. doi: 10.1016/j.jneumeth.2018.10.029 (PMC6269083; doi:10.1016/j.jneumeth.2018.10.029)
Supplement: Supplementary file 2 [file mmc2.zip › MATLAB/Largeareascan_KBgradients.m]

%% Largeareascan_HE - written for evaluating fiber tracts on large
% histological slide scans stained with H&E

% Copyright (C) 2018 Thomas Roetzer, MedUni Vienna
% thomas.roetzer@meduniwien.ac.at

% This program is free software: you can redistribute it and/or modify
% it under the terms of the GNU General Public License as published by
% the Free Software Foundation, either version 3 of the License, or
% (at your option) any later version.
% 
% This program is distributed in the hope that it will be useful,
% but WITHOUT ANY WARRANTY; without even the implied warranty of
% MERCHANTABILITY or FITNESS FOR A PARTICULAR PURPOSE.  See the
% GNU General Public License for more details.
% 
% You should have received a copy of the GNU General Public License
% along with this program.  If not, see <https://www.gnu.org/licenses/>.


%% Script

% Specify block size for cell nuclei analysis
PixelSize = (5.54e-4)^2;  % Area of one pixel in exported JPG image [mm²]
N = 102;  % Sub-tile size in px
BlockMM = N*N*PixelSize;  % area of NxN block in mm²
ImageOverlap = .052;  % overlap of successive images

% Select all scanned tiles. Files must be numbered as follows:
% [max_x]_[max_y]_[x]_[y].tif without the square brackets, where max_x is
% the total number of tiles in x-direction and x is the number of the 
% current tile in x-direction. E.g., "050_080_003_005.tif".
[FileNames,PathName_KB,FilterIndex_KB] = uigetfile('*.tif', 'Select scanned images!','MultiSelect', 'on');
FileName1 = char(FileNames(1));
FileName_ = FileName1(1:8);
ImageSize = size(imread([PathName_KB '/' FileName1]));  % size of first image
ImageSize = ImageSize(1:2);
ImageSize_1 = ImageSize(1);
ImageSize_2 = ImageSize(2);
NimY = str2double(FileName1(1:3));  % number of images in y direction
NimX = str2double(FileName1(5:7));  % number of images in x direction

% Allocate whole slide heat map image
HeatMapSize = round((ImageSize.*(1-ImageOverlap)^2)./N);
HeatMapSize_1 = HeatMapSize(1);
HeatMapSize_2 = HeatMapSize(2);
WholeImageSize = round([NimY NimX].*HeatMapSize);
FiberTracks = zeros(WholeImageSize);

FiberTracksCell_dir = cell(NimY,NimX);
FiberTracksCell_relmag = cell(NimY,NimX);
FiberTracksCell_stainint = cell(NimY,NimX);
FiberTracksCell_absmag = cell(NimY,NimX);

for k = 1:NimY    
    y = NimY - k + 1;    
    parfor m = 1:NimX
        % Reconstruct file name
        FileName_KB = [FileName_ sprintf('%03d',k) '_' sprintf('%03d',m) '.tif'];
        
        % Read image file
        KB = imread([PathName_KB '\' FileName_KB]);
        
        % Crop image (due to overlap)
        KB = KB(round((ImageOverlap*ImageSize_1)):round((1-ImageOverlap)*ImageSize_1)-1, round((ImageOverlap*ImageSize_2)):round((1-ImageOverlap)*ImageSize_2)-1, :);
                   
        % Color deconvolution of KB
        ColDeconvIm = Colour_Deconvolution(KB, 'LFB NFR');
       
        % Calculate most prevalent fiber orientation in each block
        fun = @(x) shiftdim(get_max_gradient(x.data, 150), -1);
        Fiber_orientation_map = blockproc(ColDeconvIm,[N N],fun);
        
        % Write data into cells
        FiberTracksCell_dir{y,m} = Fiber_orientation_map(1:HeatMapSize_1,1:HeatMapSize_2,1);
        FiberTracksCell_relmag{y,m} = Fiber_orientation_map(1:HeatMapSize_1,1:HeatMapSize_2,2);
        FiberTracksCell_stainint{y,m} = Fiber_orientation_map(1:HeatMapSize_1,1:HeatMapSize_2,3);
        FiberTracksCell_absmag{y,m} = Fiber_orientation_map(1:HeatMapSize_1,1:HeatMapSize_2,4);
    end
end

WholeImage=cell2mat(FiberTracksCell_dir);
relmag = cell2mat(FiberTracksCell_relmag);
stainint = cell2mat(FiberTracksCell_stainint);
absmag = cell2mat(FiberTracksCell_absmag);

a = absmag/max(absmag(:)); 
s = stainint/max(stainint(:));
r = relmag/max(relmag(:)); 
value = a.*s.*r; 
value = value./max(value(:));
figure(1), imagesc(hsv2rgb((WholeImage+90)/180,ones(size(WholeImage)),value)); 
axis image; 
colorbar;
colormap hsv;
title ("360° fiber tracking map");

intensity = s.*a; intensity = intensity/(max(intensity(:)));
R = intensity.*sin(relmag*pi/2).*abs(cos((WholeImage+90)*pi/180));
G = intensity.*sin(relmag*pi/2).*abs(sin((WholeImage+90)*pi/180));
B = intensity.*cos(relmag*pi/2);
RGB = cat(3, R,G,zeros(size(R)));
figure(2), imshow(RGB); axis image; title("Horizontal-vertical dominant fiber orientation");
