# Supplementary material for: Evaluating cellularity and structural connectivity on whole brain slides using a custom-made digital pathology pipeline
Source: J Neurosci Methods. 2019 Jan 1;311:215–21. doi: 10.1016/j.jneumeth.2018.10.029 (PMC6269083; doi:10.1016/j.jneumeth.2018.10.029)
Supplement: Supplementary file 2 [file mmc2.zip › MATLAB/Phansalkar.m]

%% Phansalkar thresholding
% Based on Phansalkar, Neerad, et al. "Adaptive local thresholding for detection of nuclei in diversity stained cytology images." Communications and Signal Processing (ICCSP), 2011 International Conference on. IEEE, 2011.

% Copyright (C) 2018 Thomas Roetzer, MedUni Vienna
% thomas.roetzer@meduniwien.ac.at

% This program is free software: you can redistribute it and/or modify
% it under the terms of the GNU General Public License as published by
% the Free Software Foundation, either version 3 of the License, or
% (at your option) any later version.
% 
% This program is distributed in the hope that it will be useful,
% but WITHOUT ANY WARRANTY; without even the implied warranty of
% MERCHANTABILITY or FITNESS FOR A PARTICULAR PURPOSE.  See the
% GNU General Public License for more details.
% 
% You should have received a copy of the GNU General Public License
% along with this program.  If not, see <https://www.gnu.org/licenses/>.

function I_t = Phansalkar(I, varargin)
    I = im2double(I);
    switch nargin
        case 1
            radius = 15;
            k = 0.25;
            r = 0.5;
            p = 2;
            q = 10;
        case 2
            radius = varargin{1};
            k = 0.25;
            r = 0.5;
            p = 2;
            q = 10;
        case 3
            radius = varargin{1};
            k = varargin{2};
            r = 0.5;
            p = 2;
            q = 10;
        case 4
            radius = varargin{1};
            k = varargin{2};
            r = varargin{3};
            p = 2;
            q = 10;
        case 5
            radius = varargin{1};
            k = varargin{2};
            r = varargin{3};
            p = varargin{4};
            q = 10;
        case 6
            radius = varargin{1};
            k = varargin{2};
            r = varargin{3};
            p = varargin{4};
            q = varargin{5};
        otherwise
            error('Invalid number of input arguments')
    end
    
    % get a disk-neighbourhood
    SE = strel('disk', radius, 0);
    disk = SE.Neighborhood;
    disk_sum = sum(disk(:));
    disk_norm = disk/disk_sum;
    
    I_pad = padarray(I, [radius radius], 'symmetric');
    means = conv2(I_pad, disk_norm, 'valid');
    stds  = stdfilt(I, disk);
    
    thresholds = means .* (1 + p * exp(-q * means) + k * ((stds / r) - 1));
    
    I_t = (I >= thresholds);
    
end
