# Supplementary material for: Evaluating cellularity and structural connectivity on whole brain slides using a custom-made digital pathology pipeline
Source: J Neurosci Methods. 2019 Jan 1;311:215–21. doi: 10.1016/j.jneumeth.2018.10.029 (PMC6269083; doi:10.1016/j.jneumeth.2018.10.029)
Supplement: Supplementary file 2 [file mmc2.zip › MATLAB/Watershed_segmentation.m]

%% Watershed_segmentation

% Copyright (C) 2018 Thomas Roetzer, MedUni Vienna
% thomas.roetzer@meduniwien.ac.at

% This program is free software: you can redistribute it and/or modify
% it under the terms of the GNU General Public License as published by
% the Free Software Foundation, either version 3 of the License, or
% (at your option) any later version.
% 
% This program is distributed in the hope that it will be useful,
% but WITHOUT ANY WARRANTY; without even the implied warranty of
% MERCHANTABILITY or FITNESS FOR A PARTICULAR PURPOSE.  See the
% GNU General Public License for more details.
% 
% You should have received a copy of the GNU General Public License
% along with this program.  If not, see <https://www.gnu.org/licenses/>.

function I = Watershed_segmentation(I)
    EDM = -single(bwdist(~I));
    EDM = imgaussfilt(EDM, 2);
    W = watershed(EDM);
    I(~W) = 0;
end
