# Supplementary material for: Evaluating cellularity and structural connectivity on whole brain slides using a custom-made digital pathology pipeline
Source: J Neurosci Methods. 2019 Jan 1;311:215–21. doi: 10.1016/j.jneumeth.2018.10.029 (PMC6269083; doi:10.1016/j.jneumeth.2018.10.029)
Supplement: Supplementary file 3 [file mmc3.zip]

Archive with 8 entries (7 files):
- Technical Drawings/
- Technical Drawings/frame.par
- Technical Drawings/frame.pdf
- Technical Drawings/frame.stl
- Technical Drawings/frame.stp
- Technical Drawings/MLS203-1-Step.pdf
- Technical Drawings/MLS203-1-Step.sev
- Technical Drawings/MLS203-1-Step.stp
