# Supplementary material for: Evaluating cellularity and structural connectivity on whole brain slides using a custom-made digital pathology pipeline
Source: J Neurosci Methods. 2019 Jan 1;311:215–21. doi: 10.1016/j.jneumeth.2018.10.029 (PMC6269083; doi:10.1016/j.jneumeth.2018.10.029)
Supplement: Supplementary file 3 [file mmc3.zip › Technical Drawings/frame.stp]

ISO-10303-21;
HEADER;
/* Generated by software containing ST-Developer
 * from STEP Tools, Inc. (www.steptools.com) 
 */
/* OPTION: strings as raw bytes, not using required /X/ escapes */

FILE_DESCRIPTION(
/* description */ ('Unknown'),
/* implementation_level */ '2;1');

FILE_NAME(
/* name */ 'rahmen',
/* time_stamp */ '2017-10-31T10:14:55+01:00',
/* author */ ('Unknown'),
/* organization */ ('Unknown'),
/* preprocessor_version */ 'ST-DEVELOPER v16',
/* originating_system */ 'DEX',
/* authorisation */ $);

FILE_SCHEMA (('AUTOMOTIVE_DESIGN {1 0 10303 214 3 1 1}'));
ENDSEC;

DATA;
#10=PROPERTY_DEFINITION_REPRESENTATION(#14,#12);
#11=PROPERTY_DEFINITION_REPRESENTATION(#15,#13);
#12=REPRESENTATION('',(#16),#3003);
#13=REPRESENTATION('',(#17),#3003);
#14=PROPERTY_DEFINITION('pmi validation property','',#3008);
#15=PROPERTY_DEFINITION('pmi validation property','',#3008);
#16=VALUE_REPRESENTATION_ITEM('number of annotations',COUNT_MEASURE(0.));
#17=VALUE_REPRESENTATION_ITEM('number of views',COUNT_MEASURE(0.));
#18=SHAPE_REPRESENTATION_RELATIONSHIP('','',#1905,#19);
#19=ADVANCED_BREP_SHAPE_REPRESENTATION('',(#1903),#3003);
#20=B_SPLINE_CURVE_WITH_KNOTS('',3,(#2742,#2743,#2744,#2745,#2746,#2747,
#2748,#2749,#2750,#2751,#2752,#2753,#2754,#2755,#2756,#2757,#2758,#2759,
#2760,#2761,#2762,#2763,#2764,#2765,#2766,#2767,#2768,#2769,#2770,#2771,
#2772,#2773,#2774,#2775,#2776,#2777,#2778,#2779,#2780,#2781,#2782,#2783,
#2784,#2785,#2786,#2787,#2788,#2789,#2790,#2791,#2792,#2793,#2794,#2795,
#2796,#2797,#2798,#2799,#2800,#2801,#2802,#2803,#2804,#2805,#2806,#2807,
#2808),.UNSPECIFIED.,.F.,.F.,(4,1,1,2,1,2,2,1,1,1,1,1,2,1,2,2,1,2,2,2,2,
1,1,2,2,2,2,2,2,1,2,2,1,2,2,2,1,1,1,1,1,1,1,4),(0.,0.0312500000000001,0.0625000000000002,
0.0937500000000003,0.109375,0.1171875,0.125000000000001,0.156250000000001,
0.187500000000001,0.218750000000001,0.250000000000002,0.281250000000002,
0.312500000000002,0.328125000000002,0.332031250000002,0.335937500000002,
0.343750000000002,0.375000000000002,0.406250000000002,0.437500000000002,
0.468750000000001,0.484375000000001,0.492187500000001,0.496093750000001,
0.500000000000001,0.531250000000001,0.562500000000001,0.59375,0.625,0.65625,
0.664062499999999,0.667968749999999,0.671874999999999,0.687499999999999,
0.71875,0.75,0.78125,0.8125,0.84375,0.875,0.90625,0.9375,0.96875,1.),
 .UNSPECIFIED.);
#21=B_SPLINE_CURVE_WITH_KNOTS('',3,(#2809,#2810,#2811,#2812,#2813,#2814,
#2815,#2816,#2817,#2818,#2819,#2820,#2821,#2822,#2823,#2824,#2825,#2826,
#2827,#2828,#2829,#2830,#2831,#2832,#2833,#2834,#2835,#2836,#2837,#2838,
#2839,#2840,#2841,#2842,#2843,#2844,#2845,#2846,#2847,#2848,#2849,#2850,
#2851,#2852,#2853,#2854,#2855,#2856,#2857,#2858,#2859,#2860,#2861,#2862,
#2863,#2864,#2865,#2866,#2867,#2868,#2869,#2870,#2871,#2872,#2873,#2874,
#2875),.UNSPECIFIED.,.F.,.F.,(4,1,1,2,1,2,2,1,1,1,1,1,2,1,2,2,1,2,2,2,2,
1,1,2,2,2,2,2,2,1,2,2,1,2,2,2,1,1,1,1,1,1,1,4),(0.,0.0312500000000001,0.0625000000000002,
0.0937500000000003,0.109375,0.1171875,0.125000000000001,0.156250000000001,
0.187500000000001,0.218750000000001,0.250000000000002,0.281250000000002,
0.312500000000002,0.328125000000002,0.332031250000002,0.335937500000002,
0.343750000000002,0.375000000000002,0.406250000000002,0.437500000000002,
0.468750000000001,0.484375000000001,0.492187500000001,0.496093750000001,
0.500000000000001,0.531250000000001,0.562500000000001,0.59375,0.625,0.65625,
0.664062499999999,0.667968749999999,0.671874999999999,0.687499999999999,
0.71875,0.75,0.78125,0.8125,0.84375,0.875,0.90625,0.9375,0.96875,1.),
 .UNSPECIFIED.);
#22=B_SPLINE_CURVE_WITH_KNOTS('',3,(#2968,#2969,#2970,#2971,#2972),
 .UNSPECIFIED.,.F.,.F.,(4,1,4),(0.,0.5,1.),.QUASI_UNIFORM_KNOTS.);
#23=B_SPLINE_CURVE_WITH_KNOTS('',3,(#2973,#2974,#2975,#2976,#2977),
 .UNSPECIFIED.,.F.,.F.,(4,1,4),(0.,0.5,1.),.QUASI_UNIFORM_KNOTS.);
#24=CONICAL_SURFACE('',#1991,17.0208333333333,0.785398163397445);
#25=CONICAL_SURFACE('',#2060,17.0208333333333,0.785398163397445);
#26=LINE('',#2493,#126);
#27=LINE('',#2496,#127);
#28=LINE('',#2498,#128);
#29=LINE('',#2500,#129);
#30=LINE('',#2502,#130);
#31=LINE('',#2505,#131);
#32=LINE('',#2507,#132);
#33=LINE('',#2509,#133);
#34=LINE('',#2511,#134);
#35=LINE('',#2514,#135);
#36=LINE('',#2516,#136);
#37=LINE('',#2518,#137);
#38=LINE('',#2520,#138);
#39=LINE('',#2523,#139);
#40=LINE('',#2525,#140);
#41=LINE('',#2527,#141);
#42=LINE('',#2529,#142);
#43=LINE('',#2532,#143);
#44=LINE('',#2534,#144);
#45=LINE('',#2536,#145);
#46=LINE('',#2538,#146);
#47=LINE('',#2541,#147);
#48=LINE('',#2543,#148);
#49=LINE('',#2545,#149);
#50=LINE('',#2547,#150);
#51=LINE('',#2550,#151);
#52=LINE('',#2552,#152);
#53=LINE('',#2554,#153);
#54=LINE('',#2556,#154);
#55=LINE('',#2559,#155);
#56=LINE('',#2561,#156);
#57=LINE('',#2563,#157);
#58=LINE('',#2581,#158);
#59=LINE('',#2586,#159);
#60=LINE('',#2590,#160);
#61=LINE('',#2594,#161);
#62=LINE('',#2597,#162);
#63=LINE('',#2602,#163);
#64=LINE('',#2608,#164);
#65=LINE('',#2614,#165);
#66=LINE('',#2618,#166);
#67=LINE('',#2624,#167);
#68=LINE('',#2638,#168);
#69=LINE('',#2643,#169);
#70=LINE('',#2647,#170);
#71=LINE('',#2651,#171);
#72=LINE('',#2654,#172);
#73=LINE('',#2659,#173);
#74=LINE('',#2663,#174);
#75=LINE('',#2665,#175);
#76=LINE('',#2669,#176);
#77=LINE('',#2673,#177);
#78=LINE('',#2675,#178);
#79=LINE('',#2679,#179);
#80=LINE('',#2683,#180);
#81=LINE('',#2685,#181);
#82=LINE('',#2689,#182);
#83=LINE('',#2693,#183);
#84=LINE('',#2697,#184);
#85=LINE('',#2699,#185);
#86=LINE('',#2706,#186);
#87=LINE('',#2708,#187);
#88=LINE('',#2715,#188);
#89=LINE('',#2717,#189);
#90=LINE('',#2724,#190);
#91=LINE('',#2726,#191);
#92=LINE('',#2731,#192);
#93=LINE('',#2736,#193);
#94=LINE('',#2740,#194);
#95=LINE('',#2877,#195);
#96=LINE('',#2882,#196);
#97=LINE('',#2886,#197);
#98=LINE('',#2888,#198);
#99=LINE('',#2889,#199);
#100=LINE('',#2891,#200);
#101=LINE('',#2892,#201);
#102=LINE('',#2894,#202);
#103=LINE('',#2895,#203);
#104=LINE('',#2897,#204);
#105=LINE('',#2898,#205);
#106=LINE('',#2904,#206);
#107=LINE('',#2905,#207);
#108=LINE('',#2907,#208);
#109=LINE('',#2908,#209);
#110=LINE('',#2910,#210);
#111=LINE('',#2912,#211);
#112=LINE('',#2913,#212);
#113=LINE('',#2915,#213);
#114=LINE('',#2917,#214);
#115=LINE('',#2918,#215);
#116=LINE('',#2920,#216);
#117=LINE('',#2922,#217);
#118=LINE('',#2978,#218);
#119=LINE('',#2979,#219);
#120=LINE('',#2981,#220);
#121=LINE('',#2982,#221);
#122=LINE('',#2984,#222);
#123=LINE('',#2985,#223);
#124=LINE('',#2987,#224);
#125=LINE('',#2988,#225);
#126=VECTOR('',#2089,1000.);
#127=VECTOR('',#2090,1000.);
#128=VECTOR('',#2091,1000.);
#129=VECTOR('',#2092,1000.);
#130=VECTOR('',#2095,1000.);
#131=VECTOR('',#2096,1000.);
#132=VECTOR('',#2097,1000.);
#133=VECTOR('',#2098,1000.);
#134=VECTOR('',#2101,1000.);
#135=VECTOR('',#2102,1000.);
#136=VECTOR('',#2103,1000.);
#137=VECTOR('',#2104,1000.);
#138=VECTOR('',#2107,1000.);
#139=VECTOR('',#2108,1000.);
#140=VECTOR('',#2109,1000.);
#141=VECTOR('',#2110,1000.);
#142=VECTOR('',#2113,1000.);
#143=VECTOR('',#2114,1000.);
#144=VECTOR('',#2115,1000.);
#145=VECTOR('',#2116,1000.);
#146=VECTOR('',#2119,1000.);
#147=VECTOR('',#2120,1000.);
#148=VECTOR('',#2121,1000.);
#149=VECTOR('',#2122,1000.);
#150=VECTOR('',#2125,1000.);
#151=VECTOR('',#2126,1000.);
#152=VECTOR('',#2127,1000.);
#153=VECTOR('',#2128,1000.);
#154=VECTOR('',#2131,1000.);
#155=VECTOR('',#2132,1000.);
#156=VECTOR('',#2133,1000.);
#157=VECTOR('',#2134,1000.);
#158=VECTOR('',#2153,1000.);
#159=VECTOR('',#2156,1000.);
#160=VECTOR('',#2159,1000.);
#161=VECTOR('',#2162,1000.);
#162=VECTOR('',#2165,1000.);
#163=VECTOR('',#2168,1000.);
#164=VECTOR('',#2175,1000.);
#165=VECTOR('',#2182,1000.);
#166=VECTOR('',#2185,1000.);
#167=VECTOR('',#2192,1000.);
#168=VECTOR('',#2209,1000.);
#169=VECTOR('',#2212,1000.);
#170=VECTOR('',#2215,1000.);
#171=VECTOR('',#2218,1000.);
#172=VECTOR('',#2221,1000.);
#173=VECTOR('',#2224,1000.);
#174=VECTOR('',#2227,1000.);
#175=VECTOR('',#2228,1000.);
#176=VECTOR('',#2231,1000.);
#177=VECTOR('',#2234,1000.);
#178=VECTOR('',#2235,1000.);
#179=VECTOR('',#2238,1000.);
#180=VECTOR('',#2241,1000.);
#181=VECTOR('',#2242,1000.);
#182=VECTOR('',#2245,1000.);
#183=VECTOR('',#2248,1000.);
#184=VECTOR('',#2253,1000.);
#185=VECTOR('',#2254,1000.);
#186=VECTOR('',#2263,1000.);
#187=VECTOR('',#2264,1000.);
#188=VECTOR('',#2273,1000.);
#189=VECTOR('',#2274,1000.);
#190=VECTOR('',#2283,1000.);
#191=VECTOR('',#2284,1000.);
#192=VECTOR('',#2291,1000.);
#193=VECTOR('',#2296,1000.);
#194=VECTOR('',#2299,1000.);
#195=VECTOR('',#2304,1000.);
#196=VECTOR('',#2309,1000.);
#197=VECTOR('',#2312,1000.);
#198=VECTOR('',#2315,1000.);
#199=VECTOR('',#2316,1000.);
#200=VECTOR('',#2319,1000.);
#201=VECTOR('',#2320,1000.);
#202=VECTOR('',#2323,1000.);
#203=VECTOR('',#2324,1000.);
#204=VECTOR('',#2327,1000.);
#205=VECTOR('',#2328,1000.);
#206=VECTOR('',#2339,1000.);
#207=VECTOR('',#2340,1000.);
#208=VECTOR('',#2343,1000.);
#209=VECTOR('',#2344,1000.);
#210=VECTOR('',#2347,1000.);
#211=VECTOR('',#2350,1000.);
#212=VECTOR('',#2351,1000.);
#213=VECTOR('',#2354,1000.);
#214=VECTOR('',#2357,1000.);
#215=VECTOR('',#2358,1000.);
#216=VECTOR('',#2361,1000.);
#217=VECTOR('',#2364,1000.);
#218=VECTOR('',#2431,1000.);
#219=VECTOR('',#2432,1000.);
#220=VECTOR('',#2435,1000.);
#221=VECTOR('',#2436,1000.);
#222=VECTOR('',#2439,1000.);
#223=VECTOR('',#2440,1000.);
#224=VECTOR('',#2443,1000.);
#225=VECTOR('',#2444,1000.);
#226=PLANE('',#1919);
#227=PLANE('',#1920);
#228=PLANE('',#1921);
#229=PLANE('',#1922);
#230=PLANE('',#1923);
#231=PLANE('',#1924);
#232=PLANE('',#1925);
#233=PLANE('',#1926);
#234=PLANE('',#1927);
#235=PLANE('',#1954);
#236=PLANE('',#1971);
#237=PLANE('',#1975);
#238=PLANE('',#1979);
#239=PLANE('',#1983);
#240=PLANE('',#1987);
#241=PLANE('',#1992);
#242=PLANE('',#1996);
#243=PLANE('',#1997);
#244=PLANE('',#1998);
#245=PLANE('',#1999);
#246=PLANE('',#2004);
#247=PLANE('',#2005);
#248=PLANE('',#2006);
#249=PLANE('',#2007);
#250=PLANE('',#2008);
#251=PLANE('',#2009);
#252=PLANE('',#2010);
#253=PLANE('',#2011);
#254=PLANE('',#2014);
#255=PLANE('',#2017);
#256=PLANE('',#2020);
#257=PLANE('',#2023);
#258=PLANE('',#2026);
#259=PLANE('',#2031);
#260=PLANE('',#2036);
#261=PLANE('',#2041);
#262=PLANE('',#2044);
#263=PLANE('',#2045);
#264=PLANE('',#2046);
#265=PLANE('',#2047);
#266=ORIENTED_EDGE('',*,*,#630,.T.);
#267=ORIENTED_EDGE('',*,*,#631,.T.);
#268=ORIENTED_EDGE('',*,*,#632,.T.);
#269=ORIENTED_EDGE('',*,*,#633,.T.);
#270=ORIENTED_EDGE('',*,*,#634,.T.);
#271=ORIENTED_EDGE('',*,*,#635,.T.);
#272=ORIENTED_EDGE('',*,*,#636,.T.);
#273=ORIENTED_EDGE('',*,*,#637,.T.);
#274=ORIENTED_EDGE('',*,*,#638,.F.);
#275=ORIENTED_EDGE('',*,*,#639,.T.);
#276=ORIENTED_EDGE('',*,*,#640,.T.);
#277=ORIENTED_EDGE('',*,*,#641,.T.);
#278=ORIENTED_EDGE('',*,*,#642,.T.);
#279=ORIENTED_EDGE('',*,*,#643,.T.);
#280=ORIENTED_EDGE('',*,*,#644,.F.);
#281=ORIENTED_EDGE('',*,*,#645,.T.);
#282=ORIENTED_EDGE('',*,*,#646,.T.);
#283=ORIENTED_EDGE('',*,*,#647,.T.);
#284=ORIENTED_EDGE('',*,*,#648,.F.);
#285=ORIENTED_EDGE('',*,*,#649,.T.);
#286=ORIENTED_EDGE('',*,*,#650,.F.);
#287=ORIENTED_EDGE('',*,*,#651,.T.);
#288=ORIENTED_EDGE('',*,*,#652,.T.);
#289=ORIENTED_EDGE('',*,*,#653,.T.);
#290=ORIENTED_EDGE('',*,*,#654,.T.);
#291=ORIENTED_EDGE('',*,*,#655,.T.);
#292=ORIENTED_EDGE('',*,*,#656,.F.);
#293=ORIENTED_EDGE('',*,*,#657,.T.);
#294=ORIENTED_EDGE('',*,*,#658,.F.);
#295=ORIENTED_EDGE('',*,*,#659,.T.);
#296=ORIENTED_EDGE('',*,*,#660,.T.);
#297=ORIENTED_EDGE('',*,*,#661,.T.);
#298=ORIENTED_EDGE('',*,*,#662,.T.);
#299=ORIENTED_EDGE('',*,*,#663,.T.);
#300=ORIENTED_EDGE('',*,*,#664,.F.);
#301=ORIENTED_EDGE('',*,*,#665,.T.);
#302=ORIENTED_EDGE('',*,*,#666,.F.);
#303=ORIENTED_EDGE('',*,*,#667,.T.);
#304=ORIENTED_EDGE('',*,*,#668,.T.);
#305=ORIENTED_EDGE('',*,*,#669,.T.);
#306=ORIENTED_EDGE('',*,*,#670,.F.);
#307=ORIENTED_EDGE('',*,*,#671,.F.);
#308=ORIENTED_EDGE('',*,*,#672,.F.);
#309=ORIENTED_EDGE('',*,*,#673,.F.);
#310=ORIENTED_EDGE('',*,*,#674,.T.);
#311=ORIENTED_EDGE('',*,*,#675,.T.);
#312=ORIENTED_EDGE('',*,*,#676,.T.);
#313=ORIENTED_EDGE('',*,*,#677,.T.);
#314=ORIENTED_EDGE('',*,*,#678,.F.);
#315=ORIENTED_EDGE('',*,*,#679,.T.);
#316=ORIENTED_EDGE('',*,*,#680,.F.);
#317=ORIENTED_EDGE('',*,*,#681,.T.);
#318=ORIENTED_EDGE('',*,*,#682,.F.);
#319=ORIENTED_EDGE('',*,*,#683,.T.);
#320=ORIENTED_EDGE('',*,*,#684,.F.);
#321=ORIENTED_EDGE('',*,*,#685,.T.);
#322=ORIENTED_EDGE('',*,*,#686,.T.);
#323=ORIENTED_EDGE('',*,*,#687,.T.);
#324=ORIENTED_EDGE('',*,*,#688,.T.);
#325=ORIENTED_EDGE('',*,*,#689,.T.);
#326=ORIENTED_EDGE('',*,*,#638,.T.);
#327=ORIENTED_EDGE('',*,*,#690,.T.);
#328=ORIENTED_EDGE('',*,*,#664,.T.);
#329=ORIENTED_EDGE('',*,*,#691,.T.);
#330=ORIENTED_EDGE('',*,*,#692,.T.);
#331=ORIENTED_EDGE('',*,*,#693,.T.);
#332=ORIENTED_EDGE('',*,*,#666,.T.);
#333=ORIENTED_EDGE('',*,*,#694,.T.);
#334=ORIENTED_EDGE('',*,*,#648,.T.);
#335=ORIENTED_EDGE('',*,*,#695,.T.);
#336=ORIENTED_EDGE('',*,*,#696,.T.);
#337=ORIENTED_EDGE('',*,*,#697,.T.);
#338=ORIENTED_EDGE('',*,*,#698,.T.);
#339=ORIENTED_EDGE('',*,*,#699,.T.);
#340=ORIENTED_EDGE('',*,*,#650,.T.);
#341=ORIENTED_EDGE('',*,*,#700,.T.);
#342=ORIENTED_EDGE('',*,*,#656,.T.);
#343=ORIENTED_EDGE('',*,*,#701,.T.);
#344=ORIENTED_EDGE('',*,*,#702,.T.);
#345=ORIENTED_EDGE('',*,*,#703,.T.);
#346=ORIENTED_EDGE('',*,*,#658,.T.);
#347=ORIENTED_EDGE('',*,*,#704,.T.);
#348=ORIENTED_EDGE('',*,*,#644,.T.);
#349=ORIENTED_EDGE('',*,*,#705,.T.);
#350=ORIENTED_EDGE('',*,*,#630,.F.);
#351=ORIENTED_EDGE('',*,*,#632,.F.);
#352=ORIENTED_EDGE('',*,*,#634,.F.);
#353=ORIENTED_EDGE('',*,*,#636,.F.);
#354=ORIENTED_EDGE('',*,*,#706,.F.);
#355=ORIENTED_EDGE('',*,*,#707,.F.);
#356=ORIENTED_EDGE('',*,*,#708,.F.);
#357=ORIENTED_EDGE('',*,*,#709,.F.);
#358=ORIENTED_EDGE('',*,*,#710,.T.);
#359=ORIENTED_EDGE('',*,*,#711,.T.);
#360=ORIENTED_EDGE('',*,*,#712,.T.);
#361=ORIENTED_EDGE('',*,*,#713,.T.);
#362=ORIENTED_EDGE('',*,*,#714,.T.);
#363=ORIENTED_EDGE('',*,*,#715,.T.);
#364=ORIENTED_EDGE('',*,*,#716,.T.);
#365=ORIENTED_EDGE('',*,*,#717,.T.);
#366=ORIENTED_EDGE('',*,*,#718,.F.);
#367=ORIENTED_EDGE('',*,*,#719,.T.);
#368=ORIENTED_EDGE('',*,*,#720,.T.);
#369=ORIENTED_EDGE('',*,*,#721,.T.);
#370=ORIENTED_EDGE('',*,*,#722,.F.);
#371=ORIENTED_EDGE('',*,*,#723,.F.);
#372=ORIENTED_EDGE('',*,*,#724,.T.);
#373=ORIENTED_EDGE('',*,*,#725,.T.);
#374=ORIENTED_EDGE('',*,*,#726,.T.);
#375=ORIENTED_EDGE('',*,*,#727,.F.);
#376=ORIENTED_EDGE('',*,*,#728,.F.);
#377=ORIENTED_EDGE('',*,*,#729,.T.);
#378=ORIENTED_EDGE('',*,*,#730,.T.);
#379=ORIENTED_EDGE('',*,*,#731,.T.);
#380=ORIENTED_EDGE('',*,*,#732,.F.);
#381=ORIENTED_EDGE('',*,*,#733,.F.);
#382=ORIENTED_EDGE('',*,*,#734,.T.);
#383=ORIENTED_EDGE('',*,*,#735,.T.);
#384=ORIENTED_EDGE('',*,*,#736,.T.);
#385=ORIENTED_EDGE('',*,*,#737,.F.);
#386=ORIENTED_EDGE('',*,*,#652,.F.);
#387=ORIENTED_EDGE('',*,*,#738,.T.);
#388=ORIENTED_EDGE('',*,*,#739,.T.);
#389=ORIENTED_EDGE('',*,*,#740,.T.);
#390=ORIENTED_EDGE('',*,*,#741,.T.);
#391=ORIENTED_EDGE('',*,*,#654,.F.);
#392=ORIENTED_EDGE('',*,*,#742,.F.);
#393=ORIENTED_EDGE('',*,*,#668,.F.);
#394=ORIENTED_EDGE('',*,*,#743,.T.);
#395=ORIENTED_EDGE('',*,*,#744,.T.);
#396=ORIENTED_EDGE('',*,*,#745,.T.);
#397=ORIENTED_EDGE('',*,*,#746,.T.);
#398=ORIENTED_EDGE('',*,*,#646,.F.);
#399=ORIENTED_EDGE('',*,*,#747,.F.);
#400=ORIENTED_EDGE('',*,*,#640,.F.);
#401=ORIENTED_EDGE('',*,*,#748,.T.);
#402=ORIENTED_EDGE('',*,*,#749,.T.);
#403=ORIENTED_EDGE('',*,*,#750,.T.);
#404=ORIENTED_EDGE('',*,*,#751,.T.);
#405=ORIENTED_EDGE('',*,*,#662,.F.);
#406=ORIENTED_EDGE('',*,*,#752,.F.);
#407=ORIENTED_EDGE('',*,*,#660,.F.);
#408=ORIENTED_EDGE('',*,*,#753,.T.);
#409=ORIENTED_EDGE('',*,*,#754,.T.);
#410=ORIENTED_EDGE('',*,*,#755,.T.);
#411=ORIENTED_EDGE('',*,*,#756,.T.);
#412=ORIENTED_EDGE('',*,*,#642,.F.);
#413=ORIENTED_EDGE('',*,*,#757,.F.);
#414=ORIENTED_EDGE('',*,*,#758,.F.);
#415=ORIENTED_EDGE('',*,*,#759,.F.);
#416=ORIENTED_EDGE('',*,*,#759,.T.);
#417=ORIENTED_EDGE('',*,*,#760,.T.);
#418=ORIENTED_EDGE('',*,*,#761,.T.);
#419=ORIENTED_EDGE('',*,*,#762,.T.);
#420=ORIENTED_EDGE('',*,*,#697,.F.);
#421=ORIENTED_EDGE('',*,*,#763,.T.);
#422=ORIENTED_EDGE('',*,*,#761,.F.);
#423=ORIENTED_EDGE('',*,*,#764,.T.);
#424=ORIENTED_EDGE('',*,*,#765,.F.);
#425=ORIENTED_EDGE('',*,*,#766,.F.);
#426=ORIENTED_EDGE('',*,*,#767,.T.);
#427=ORIENTED_EDGE('',*,*,#768,.T.);
#428=ORIENTED_EDGE('',*,*,#769,.T.);
#429=ORIENTED_EDGE('',*,*,#766,.T.);
#430=ORIENTED_EDGE('',*,*,#712,.F.);
#431=ORIENTED_EDGE('',*,*,#770,.T.);
#432=ORIENTED_EDGE('',*,*,#678,.T.);
#433=ORIENTED_EDGE('',*,*,#771,.T.);
#434=ORIENTED_EDGE('',*,*,#684,.T.);
#435=ORIENTED_EDGE('',*,*,#772,.T.);
#436=ORIENTED_EDGE('',*,*,#714,.F.);
#437=ORIENTED_EDGE('',*,*,#773,.T.);
#438=ORIENTED_EDGE('',*,*,#682,.T.);
#439=ORIENTED_EDGE('',*,*,#774,.T.);
#440=ORIENTED_EDGE('',*,*,#716,.F.);
#441=ORIENTED_EDGE('',*,*,#775,.T.);
#442=ORIENTED_EDGE('',*,*,#680,.T.);
#443=ORIENTED_EDGE('',*,*,#776,.T.);
#444=ORIENTED_EDGE('',*,*,#710,.F.);
#445=ORIENTED_EDGE('',*,*,#777,.T.);
#446=ORIENTED_EDGE('',*,*,#685,.F.);
#447=ORIENTED_EDGE('',*,*,#773,.F.);
#448=ORIENTED_EDGE('',*,*,#713,.F.);
#449=ORIENTED_EDGE('',*,*,#771,.F.);
#450=ORIENTED_EDGE('',*,*,#683,.F.);
#451=ORIENTED_EDGE('',*,*,#775,.F.);
#452=ORIENTED_EDGE('',*,*,#715,.F.);
#453=ORIENTED_EDGE('',*,*,#772,.F.);
#454=ORIENTED_EDGE('',*,*,#681,.F.);
#455=ORIENTED_EDGE('',*,*,#777,.F.);
#456=ORIENTED_EDGE('',*,*,#717,.F.);
#457=ORIENTED_EDGE('',*,*,#774,.F.);
#458=ORIENTED_EDGE('',*,*,#679,.F.);
#459=ORIENTED_EDGE('',*,*,#770,.F.);
#460=ORIENTED_EDGE('',*,*,#711,.F.);
#461=ORIENTED_EDGE('',*,*,#776,.F.);
#462=ORIENTED_EDGE('',*,*,#732,.T.);
#463=ORIENTED_EDGE('',*,*,#778,.T.);
#464=ORIENTED_EDGE('',*,*,#740,.F.);
#465=ORIENTED_EDGE('',*,*,#779,.F.);
#466=ORIENTED_EDGE('',*,*,#754,.F.);
#467=ORIENTED_EDGE('',*,*,#780,.T.);
#468=ORIENTED_EDGE('',*,*,#728,.T.);
#469=ORIENTED_EDGE('',*,*,#781,.T.);
#470=ORIENTED_EDGE('',*,*,#727,.T.);
#471=ORIENTED_EDGE('',*,*,#782,.T.);
#472=ORIENTED_EDGE('',*,*,#755,.F.);
#473=ORIENTED_EDGE('',*,*,#781,.F.);
#474=ORIENTED_EDGE('',*,*,#749,.F.);
#475=ORIENTED_EDGE('',*,*,#783,.T.);
#476=ORIENTED_EDGE('',*,*,#723,.T.);
#477=ORIENTED_EDGE('',*,*,#784,.T.);
#478=ORIENTED_EDGE('',*,*,#722,.T.);
#479=ORIENTED_EDGE('',*,*,#785,.T.);
#480=ORIENTED_EDGE('',*,*,#750,.F.);
#481=ORIENTED_EDGE('',*,*,#784,.F.);
#482=ORIENTED_EDGE('',*,*,#744,.F.);
#483=ORIENTED_EDGE('',*,*,#786,.T.);
#484=ORIENTED_EDGE('',*,*,#718,.T.);
#485=ORIENTED_EDGE('',*,*,#787,.T.);
#486=ORIENTED_EDGE('',*,*,#737,.T.);
#487=ORIENTED_EDGE('',*,*,#788,.T.);
#488=ORIENTED_EDGE('',*,*,#745,.F.);
#489=ORIENTED_EDGE('',*,*,#787,.F.);
#490=ORIENTED_EDGE('',*,*,#739,.F.);
#491=ORIENTED_EDGE('',*,*,#789,.T.);
#492=ORIENTED_EDGE('',*,*,#733,.T.);
#493=ORIENTED_EDGE('',*,*,#779,.T.);
#494=ORIENTED_EDGE('',*,*,#700,.F.);
#495=ORIENTED_EDGE('',*,*,#653,.F.);
#496=ORIENTED_EDGE('',*,*,#742,.T.);
#497=ORIENTED_EDGE('',*,*,#657,.F.);
#498=ORIENTED_EDGE('',*,*,#790,.T.);
#499=ORIENTED_EDGE('',*,*,#790,.F.);
#500=ORIENTED_EDGE('',*,*,#694,.F.);
#501=ORIENTED_EDGE('',*,*,#669,.F.);
#502=ORIENTED_EDGE('',*,*,#747,.T.);
#503=ORIENTED_EDGE('',*,*,#649,.F.);
#504=ORIENTED_EDGE('',*,*,#791,.T.);
#505=ORIENTED_EDGE('',*,*,#791,.F.);
#506=ORIENTED_EDGE('',*,*,#690,.F.);
#507=ORIENTED_EDGE('',*,*,#641,.F.);
#508=ORIENTED_EDGE('',*,*,#752,.T.);
#509=ORIENTED_EDGE('',*,*,#665,.F.);
#510=ORIENTED_EDGE('',*,*,#792,.T.);
#511=ORIENTED_EDGE('',*,*,#792,.F.);
#512=ORIENTED_EDGE('',*,*,#704,.F.);
#513=ORIENTED_EDGE('',*,*,#661,.F.);
#514=ORIENTED_EDGE('',*,*,#757,.T.);
#515=ORIENTED_EDGE('',*,*,#645,.F.);
#516=ORIENTED_EDGE('',*,*,#793,.T.);
#517=ORIENTED_EDGE('',*,*,#793,.F.);
#518=ORIENTED_EDGE('',*,*,#794,.T.);
#519=ORIENTED_EDGE('',*,*,#709,.T.);
#520=ORIENTED_EDGE('',*,*,#795,.T.);
#521=ORIENTED_EDGE('',*,*,#794,.F.);
#522=ORIENTED_EDGE('',*,*,#795,.F.);
#523=ORIENTED_EDGE('',*,*,#677,.F.);
#524=ORIENTED_EDGE('',*,*,#796,.T.);
#525=ORIENTED_EDGE('',*,*,#708,.T.);
#526=ORIENTED_EDGE('',*,*,#797,.T.);
#527=ORIENTED_EDGE('',*,*,#796,.F.);
#528=ORIENTED_EDGE('',*,*,#797,.F.);
#529=ORIENTED_EDGE('',*,*,#676,.F.);
#530=ORIENTED_EDGE('',*,*,#798,.T.);
#531=ORIENTED_EDGE('',*,*,#707,.T.);
#532=ORIENTED_EDGE('',*,*,#799,.T.);
#533=ORIENTED_EDGE('',*,*,#798,.F.);
#534=ORIENTED_EDGE('',*,*,#799,.F.);
#535=ORIENTED_EDGE('',*,*,#675,.F.);
#536=ORIENTED_EDGE('',*,*,#800,.T.);
#537=ORIENTED_EDGE('',*,*,#706,.T.);
#538=ORIENTED_EDGE('',*,*,#801,.T.);
#539=ORIENTED_EDGE('',*,*,#800,.F.);
#540=ORIENTED_EDGE('',*,*,#801,.F.);
#541=ORIENTED_EDGE('',*,*,#674,.F.);
#542=ORIENTED_EDGE('',*,*,#688,.F.);
#543=ORIENTED_EDGE('',*,*,#802,.T.);
#544=ORIENTED_EDGE('',*,*,#767,.F.);
#545=ORIENTED_EDGE('',*,*,#765,.T.);
#546=ORIENTED_EDGE('',*,*,#769,.F.);
#547=ORIENTED_EDGE('',*,*,#803,.T.);
#548=ORIENTED_EDGE('',*,*,#686,.F.);
#549=ORIENTED_EDGE('',*,*,#804,.T.);
#550=ORIENTED_EDGE('',*,*,#725,.F.);
#551=ORIENTED_EDGE('',*,*,#805,.T.);
#552=ORIENTED_EDGE('',*,*,#735,.F.);
#553=ORIENTED_EDGE('',*,*,#806,.T.);
#554=ORIENTED_EDGE('',*,*,#698,.F.);
#555=ORIENTED_EDGE('',*,*,#764,.F.);
#556=ORIENTED_EDGE('',*,*,#760,.F.);
#557=ORIENTED_EDGE('',*,*,#758,.T.);
#558=ORIENTED_EDGE('',*,*,#762,.F.);
#559=ORIENTED_EDGE('',*,*,#763,.F.);
#560=ORIENTED_EDGE('',*,*,#696,.F.);
#561=ORIENTED_EDGE('',*,*,#807,.T.);
#562=ORIENTED_EDGE('',*,*,#730,.F.);
#563=ORIENTED_EDGE('',*,*,#808,.T.);
#564=ORIENTED_EDGE('',*,*,#702,.F.);
#565=ORIENTED_EDGE('',*,*,#809,.T.);
#566=ORIENTED_EDGE('',*,*,#720,.F.);
#567=ORIENTED_EDGE('',*,*,#810,.T.);
#568=ORIENTED_EDGE('',*,*,#692,.F.);
#569=ORIENTED_EDGE('',*,*,#811,.T.);
#570=ORIENTED_EDGE('',*,*,#721,.F.);
#571=ORIENTED_EDGE('',*,*,#811,.F.);
#572=ORIENTED_EDGE('',*,*,#691,.F.);
#573=ORIENTED_EDGE('',*,*,#663,.F.);
#574=ORIENTED_EDGE('',*,*,#751,.F.);
#575=ORIENTED_EDGE('',*,*,#785,.F.);
#576=ORIENTED_EDGE('',*,*,#719,.F.);
#577=ORIENTED_EDGE('',*,*,#786,.F.);
#578=ORIENTED_EDGE('',*,*,#743,.F.);
#579=ORIENTED_EDGE('',*,*,#667,.F.);
#580=ORIENTED_EDGE('',*,*,#693,.F.);
#581=ORIENTED_EDGE('',*,*,#810,.F.);
#582=ORIENTED_EDGE('',*,*,#736,.F.);
#583=ORIENTED_EDGE('',*,*,#807,.F.);
#584=ORIENTED_EDGE('',*,*,#695,.F.);
#585=ORIENTED_EDGE('',*,*,#647,.F.);
#586=ORIENTED_EDGE('',*,*,#746,.F.);
#587=ORIENTED_EDGE('',*,*,#788,.F.);
#588=ORIENTED_EDGE('',*,*,#734,.F.);
#589=ORIENTED_EDGE('',*,*,#789,.F.);
#590=ORIENTED_EDGE('',*,*,#738,.F.);
#591=ORIENTED_EDGE('',*,*,#651,.F.);
#592=ORIENTED_EDGE('',*,*,#699,.F.);
#593=ORIENTED_EDGE('',*,*,#806,.F.);
#594=ORIENTED_EDGE('',*,*,#731,.F.);
#595=ORIENTED_EDGE('',*,*,#809,.F.);
#596=ORIENTED_EDGE('',*,*,#701,.F.);
#597=ORIENTED_EDGE('',*,*,#655,.F.);
#598=ORIENTED_EDGE('',*,*,#741,.F.);
#599=ORIENTED_EDGE('',*,*,#778,.F.);
#600=ORIENTED_EDGE('',*,*,#729,.F.);
#601=ORIENTED_EDGE('',*,*,#780,.F.);
#602=ORIENTED_EDGE('',*,*,#753,.F.);
#603=ORIENTED_EDGE('',*,*,#659,.F.);
#604=ORIENTED_EDGE('',*,*,#703,.F.);
#605=ORIENTED_EDGE('',*,*,#808,.F.);
#606=ORIENTED_EDGE('',*,*,#726,.F.);
#607=ORIENTED_EDGE('',*,*,#804,.F.);
#608=ORIENTED_EDGE('',*,*,#705,.F.);
#609=ORIENTED_EDGE('',*,*,#643,.F.);
#610=ORIENTED_EDGE('',*,*,#756,.F.);
#611=ORIENTED_EDGE('',*,*,#782,.F.);
#612=ORIENTED_EDGE('',*,*,#724,.F.);
#613=ORIENTED_EDGE('',*,*,#783,.F.);
#614=ORIENTED_EDGE('',*,*,#748,.F.);
#615=ORIENTED_EDGE('',*,*,#639,.F.);
#616=ORIENTED_EDGE('',*,*,#689,.F.);
#617=ORIENTED_EDGE('',*,*,#805,.F.);
#618=ORIENTED_EDGE('',*,*,#637,.F.);
#619=ORIENTED_EDGE('',*,*,#673,.T.);
#620=ORIENTED_EDGE('',*,*,#635,.F.);
#621=ORIENTED_EDGE('',*,*,#672,.T.);
#622=ORIENTED_EDGE('',*,*,#633,.F.);
#623=ORIENTED_EDGE('',*,*,#671,.T.);
#624=ORIENTED_EDGE('',*,*,#631,.F.);
#625=ORIENTED_EDGE('',*,*,#670,.T.);
#626=ORIENTED_EDGE('',*,*,#803,.F.);
#627=ORIENTED_EDGE('',*,*,#768,.F.);
#628=ORIENTED_EDGE('',*,*,#802,.F.);
#629=ORIENTED_EDGE('',*,*,#687,.F.);
#630=EDGE_CURVE('',#812,#812,#944,.T.);
#631=EDGE_CURVE('',#813,#813,#945,.T.);
#632=EDGE_CURVE('',#814,#814,#946,.T.);
#633=EDGE_CURVE('',#815,#815,#947,.T.);
#634=EDGE_CURVE('',#816,#816,#948,.T.);
#635=EDGE_CURVE('',#817,#817,#949,.T.);
#636=EDGE_CURVE('',#818,#818,#950,.T.);
#637=EDGE_CURVE('',#819,#819,#951,.T.);
#638=EDGE_CURVE('',#820,#821,#26,.T.);
#639=EDGE_CURVE('',#820,#822,#27,.T.);
#640=EDGE_CURVE('',#822,#823,#28,.T.);
#641=EDGE_CURVE('',#823,#821,#29,.T.);
#642=EDGE_CURVE('',#824,#825,#30,.T.);
#643=EDGE_CURVE('',#825,#826,#31,.F.);
#644=EDGE_CURVE('',#827,#826,#32,.T.);
#645=EDGE_CURVE('',#827,#824,#33,.F.);
#646=EDGE_CURVE('',#828,#829,#34,.T.);
#647=EDGE_CURVE('',#829,#830,#35,.F.);
#648=EDGE_CURVE('',#831,#830,#36,.T.);
#649=EDGE_CURVE('',#831,#828,#37,.F.);
#650=EDGE_CURVE('',#832,#833,#38,.T.);
#651=EDGE_CURVE('',#832,#834,#39,.T.);
#652=EDGE_CURVE('',#834,#835,#40,.T.);
#653=EDGE_CURVE('',#835,#833,#41,.T.);
#654=EDGE_CURVE('',#836,#837,#42,.T.);
#655=EDGE_CURVE('',#837,#838,#43,.F.);
#656=EDGE_CURVE('',#839,#838,#44,.T.);
#657=EDGE_CURVE('',#839,#836,#45,.F.);
#658=EDGE_CURVE('',#840,#841,#46,.T.);
#659=EDGE_CURVE('',#840,#842,#47,.T.);
#660=EDGE_CURVE('',#842,#843,#48,.T.);
#661=EDGE_CURVE('',#843,#841,#49,.T.);
#662=EDGE_CURVE('',#844,#845,#50,.T.);
#663=EDGE_CURVE('',#845,#846,#51,.F.);
#664=EDGE_CURVE('',#847,#846,#52,.T.);
#665=EDGE_CURVE('',#847,#844,#53,.F.);
#666=EDGE_CURVE('',#848,#849,#54,.T.);
#667=EDGE_CURVE('',#848,#850,#55,.T.);
#668=EDGE_CURVE('',#850,#851,#56,.T.);
#669=EDGE_CURVE('',#851,#849,#57,.T.);
#670=EDGE_CURVE('',#852,#852,#952,.T.);
#671=EDGE_CURVE('',#853,#853,#953,.T.);
#672=EDGE_CURVE('',#854,#854,#954,.T.);
#673=EDGE_CURVE('',#855,#855,#955,.T.);
#674=EDGE_CURVE('',#856,#856,#956,.T.);
#675=EDGE_CURVE('',#857,#857,#957,.T.);
#676=EDGE_CURVE('',#858,#858,#958,.T.);
#677=EDGE_CURVE('',#859,#859,#959,.T.);
#678=EDGE_CURVE('',#860,#861,#58,.T.);
#679=EDGE_CURVE('',#860,#862,#960,.F.);
#680=EDGE_CURVE('',#863,#862,#59,.T.);
#681=EDGE_CURVE('',#863,#864,#961,.F.);
#682=EDGE_CURVE('',#865,#864,#60,.T.);
#683=EDGE_CURVE('',#865,#866,#962,.F.);
#684=EDGE_CURVE('',#867,#866,#61,.T.);
#685=EDGE_CURVE('',#867,#861,#963,.F.);
#686=EDGE_CURVE('',#868,#869,#62,.T.);
#687=EDGE_CURVE('',#869,#870,#964,.T.);
#688=EDGE_CURVE('',#870,#871,#63,.T.);
#689=EDGE_CURVE('',#871,#820,#965,.T.);
#690=EDGE_CURVE('',#821,#847,#966,.T.);
#691=EDGE_CURVE('',#846,#872,#967,.T.);
#692=EDGE_CURVE('',#872,#873,#64,.T.);
#693=EDGE_CURVE('',#873,#848,#968,.T.);
#694=EDGE_CURVE('',#849,#831,#969,.T.);
#695=EDGE_CURVE('',#830,#874,#970,.T.);
#696=EDGE_CURVE('',#874,#875,#65,.T.);
#697=EDGE_CURVE('',#875,#876,#971,.T.);
#698=EDGE_CURVE('',#876,#877,#66,.T.);
#699=EDGE_CURVE('',#877,#832,#972,.T.);
#700=EDGE_CURVE('',#833,#839,#973,.T.);
#701=EDGE_CURVE('',#838,#878,#974,.T.);
#702=EDGE_CURVE('',#878,#879,#67,.T.);
#703=EDGE_CURVE('',#879,#840,#975,.T.);
#704=EDGE_CURVE('',#841,#827,#976,.T.);
#705=EDGE_CURVE('',#826,#868,#977,.T.);
#706=EDGE_CURVE('',#880,#880,#978,.T.);
#707=EDGE_CURVE('',#881,#881,#979,.T.);
#708=EDGE_CURVE('',#882,#882,#980,.T.);
#709=EDGE_CURVE('',#883,#883,#981,.T.);
#710=EDGE_CURVE('',#884,#885,#68,.T.);
#711=EDGE_CURVE('',#885,#886,#982,.T.);
#712=EDGE_CURVE('',#886,#887,#69,.T.);
#713=EDGE_CURVE('',#887,#888,#983,.T.);
#714=EDGE_CURVE('',#888,#889,#70,.T.);
#715=EDGE_CURVE('',#889,#890,#984,.T.);
#716=EDGE_CURVE('',#890,#891,#71,.T.);
#717=EDGE_CURVE('',#891,#884,#985,.T.);
#718=EDGE_CURVE('',#892,#893,#72,.T.);
#719=EDGE_CURVE('',#892,#894,#986,.F.);
#720=EDGE_CURVE('',#894,#895,#73,.T.);
#721=EDGE_CURVE('',#895,#896,#987,.F.);
#722=EDGE_CURVE('',#897,#896,#74,.T.);
#723=EDGE_CURVE('',#898,#897,#75,.T.);
#724=EDGE_CURVE('',#898,#899,#988,.F.);
#725=EDGE_CURVE('',#899,#900,#76,.T.);
#726=EDGE_CURVE('',#900,#901,#989,.F.);
#727=EDGE_CURVE('',#902,#901,#77,.T.);
#728=EDGE_CURVE('',#903,#902,#78,.T.);
#729=EDGE_CURVE('',#903,#904,#990,.F.);
#730=EDGE_CURVE('',#904,#905,#79,.T.);
#731=EDGE_CURVE('',#905,#906,#991,.F.);
#732=EDGE_CURVE('',#907,#906,#80,.T.);
#733=EDGE_CURVE('',#908,#907,#81,.T.);
#734=EDGE_CURVE('',#908,#909,#992,.F.);
#735=EDGE_CURVE('',#909,#910,#82,.T.);
#736=EDGE_CURVE('',#910,#911,#993,.F.);
#737=EDGE_CURVE('',#893,#911,#83,.T.);
#738=EDGE_CURVE('',#834,#912,#994,.T.);
#739=EDGE_CURVE('',#912,#913,#84,.T.);
#740=EDGE_CURVE('',#913,#914,#85,.T.);
#741=EDGE_CURVE('',#914,#837,#995,.T.);
#742=EDGE_CURVE('',#835,#836,#996,.F.);
#743=EDGE_CURVE('',#850,#915,#997,.T.);
#744=EDGE_CURVE('',#915,#916,#86,.T.);
#745=EDGE_CURVE('',#916,#917,#87,.T.);
#746=EDGE_CURVE('',#917,#829,#998,.T.);
#747=EDGE_CURVE('',#851,#828,#999,.F.);
#748=EDGE_CURVE('',#822,#918,#1000,.T.);
#749=EDGE_CURVE('',#918,#919,#88,.T.);
#750=EDGE_CURVE('',#919,#920,#89,.T.);
#751=EDGE_CURVE('',#920,#845,#1001,.T.);
#752=EDGE_CURVE('',#823,#844,#1002,.F.);
#753=EDGE_CURVE('',#842,#921,#1003,.T.);
#754=EDGE_CURVE('',#921,#922,#90,.T.);
#755=EDGE_CURVE('',#922,#923,#91,.T.);
#756=EDGE_CURVE('',#923,#825,#1004,.T.);
#757=EDGE_CURVE('',#843,#824,#1005,.F.);
#758=EDGE_CURVE('',#924,#925,#92,.T.);
#759=EDGE_CURVE('',#925,#924,#1006,.T.);
#760=EDGE_CURVE('',#924,#926,#93,.T.);
#761=EDGE_CURVE('',#926,#927,#1007,.F.);
#762=EDGE_CURVE('',#927,#925,#94,.F.);
#763=EDGE_CURVE('',#875,#927,#20,.T.);
#764=EDGE_CURVE('',#926,#876,#21,.T.);
#765=EDGE_CURVE('',#928,#929,#95,.T.);
#766=EDGE_CURVE('',#929,#928,#1008,.T.);
#767=EDGE_CURVE('',#928,#930,#96,.T.);
#768=EDGE_CURVE('',#930,#931,#1009,.F.);
#769=EDGE_CURVE('',#931,#929,#97,.F.);
#770=EDGE_CURVE('',#886,#860,#98,.F.);
#771=EDGE_CURVE('',#861,#887,#99,.T.);
#772=EDGE_CURVE('',#866,#889,#100,.T.);
#773=EDGE_CURVE('',#888,#867,#101,.F.);
#774=EDGE_CURVE('',#864,#891,#102,.T.);
#775=EDGE_CURVE('',#890,#865,#103,.F.);
#776=EDGE_CURVE('',#862,#885,#104,.T.);
#777=EDGE_CURVE('',#884,#863,#105,.F.);
#778=EDGE_CURVE('',#906,#914,#106,.T.);
#779=EDGE_CURVE('',#907,#913,#107,.T.);
#780=EDGE_CURVE('',#921,#903,#108,.F.);
#781=EDGE_CURVE('',#902,#922,#109,.T.);
#782=EDGE_CURVE('',#901,#923,#110,.T.);
#783=EDGE_CURVE('',#918,#898,#111,.F.);
#784=EDGE_CURVE('',#897,#919,#112,.T.);
#785=EDGE_CURVE('',#896,#920,#113,.T.);
#786=EDGE_CURVE('',#915,#892,#114,.F.);
#787=EDGE_CURVE('',#893,#916,#115,.T.);
#788=EDGE_CURVE('',#911,#917,#116,.T.);
#789=EDGE_CURVE('',#912,#908,#117,.F.);
#790=EDGE_CURVE('',#932,#932,#1010,.T.);
#791=EDGE_CURVE('',#933,#933,#1011,.T.);
#792=EDGE_CURVE('',#934,#934,#1012,.T.);
#793=EDGE_CURVE('',#935,#935,#1013,.T.);
#794=EDGE_CURVE('',#936,#936,#1014,.F.);
#795=EDGE_CURVE('',#937,#937,#1015,.T.);
#796=EDGE_CURVE('',#938,#938,#1016,.F.);
#797=EDGE_CURVE('',#939,#939,#1017,.T.);
#798=EDGE_CURVE('',#940,#940,#1018,.F.);
#799=EDGE_CURVE('',#941,#941,#1019,.T.);
#800=EDGE_CURVE('',#942,#942,#1020,.F.);
#801=EDGE_CURVE('',#943,#943,#1021,.T.);
#802=EDGE_CURVE('',#870,#930,#22,.T.);
#803=EDGE_CURVE('',#931,#869,#23,.T.);
#804=EDGE_CURVE('',#868,#900,#118,.F.);
#805=EDGE_CURVE('',#899,#871,#119,.T.);
#806=EDGE_CURVE('',#909,#877,#120,.T.);
#807=EDGE_CURVE('',#874,#910,#121,.F.);
#808=EDGE_CURVE('',#904,#879,#122,.T.);
#809=EDGE_CURVE('',#878,#905,#123,.F.);
#810=EDGE_CURVE('',#894,#873,#124,.T.);
#811=EDGE_CURVE('',#872,#895,#125,.F.);
#812=VERTEX_POINT('',#2474);
#813=VERTEX_POINT('',#2476);
#814=VERTEX_POINT('',#2479);
#815=VERTEX_POINT('',#2481);
#816=VERTEX_POINT('',#2484);
#817=VERTEX_POINT('',#2486);
#818=VERTEX_POINT('',#2489);
#819=VERTEX_POINT('',#2491);
#820=VERTEX_POINT('',#2494);
#821=VERTEX_POINT('',#2495);
#822=VERTEX_POINT('',#2497);
#823=VERTEX_POINT('',#2499);
#824=VERTEX_POINT('',#2503);
#825=VERTEX_POINT('',#2504);
#826=VERTEX_POINT('',#2506);
#827=VERTEX_POINT('',#2508);
#828=VERTEX_POINT('',#2512);
#829=VERTEX_POINT('',#2513);
#830=VERTEX_POINT('',#2515);
#831=VERTEX_POINT('',#2517);
#832=VERTEX_POINT('',#2521);
#833=VERTEX_POINT('',#2522);
#834=VERTEX_POINT('',#2524);
#835=VERTEX_POINT('',#2526);
#836=VERTEX_POINT('',#2530);
#837=VERTEX_POINT('',#2531);
#838=VERTEX_POINT('',#2533);
#839=VERTEX_POINT('',#2535);
#840=VERTEX_POINT('',#2539);
#841=VERTEX_POINT('',#2540);
#842=VERTEX_POINT('',#2542);
#843=VERTEX_POINT('',#2544);
#844=VERTEX_POINT('',#2548);
#845=VERTEX_POINT('',#2549);
#846=VERTEX_POINT('',#2551);
#847=VERTEX_POINT('',#2553);
#848=VERTEX_POINT('',#2557);
#849=VERTEX_POINT('',#2558);
#850=VERTEX_POINT('',#2560);
#851=VERTEX_POINT('',#2562);
#852=VERTEX_POINT('',#2566);
#853=VERTEX_POINT('',#2568);
#854=VERTEX_POINT('',#2570);
#855=VERTEX_POINT('',#2572);
#856=VERTEX_POINT('',#2574);
#857=VERTEX_POINT('',#2576);
#858=VERTEX_POINT('',#2578);
#859=VERTEX_POINT('',#2580);
#860=VERTEX_POINT('',#2582);
#861=VERTEX_POINT('',#2583);
#862=VERTEX_POINT('',#2585);
#863=VERTEX_POINT('',#2587);
#864=VERTEX_POINT('',#2589);
#865=VERTEX_POINT('',#2591);
#866=VERTEX_POINT('',#2593);
#867=VERTEX_POINT('',#2595);
#868=VERTEX_POINT('',#2598);
#869=VERTEX_POINT('',#2599);
#870=VERTEX_POINT('',#2601);
#871=VERTEX_POINT('',#2603);
#872=VERTEX_POINT('',#2607);
#873=VERTEX_POINT('',#2609);
#874=VERTEX_POINT('',#2613);
#875=VERTEX_POINT('',#2615);
#876=VERTEX_POINT('',#2617);
#877=VERTEX_POINT('',#2619);
#878=VERTEX_POINT('',#2623);
#879=VERTEX_POINT('',#2625);
#880=VERTEX_POINT('',#2631);
#881=VERTEX_POINT('',#2633);
#882=VERTEX_POINT('',#2635);
#883=VERTEX_POINT('',#2637);
#884=VERTEX_POINT('',#2639);
#885=VERTEX_POINT('',#2640);
#886=VERTEX_POINT('',#2642);
#887=VERTEX_POINT('',#2644);
#888=VERTEX_POINT('',#2646);
#889=VERTEX_POINT('',#2648);
#890=VERTEX_POINT('',#2650);
#891=VERTEX_POINT('',#2652);
#892=VERTEX_POINT('',#2655);
#893=VERTEX_POINT('',#2656);
#894=VERTEX_POINT('',#2658);
#895=VERTEX_POINT('',#2660);
#896=VERTEX_POINT('',#2662);
#897=VERTEX_POINT('',#2664);
#898=VERTEX_POINT('',#2666);
#899=VERTEX_POINT('',#2668);
#900=VERTEX_POINT('',#2670);
#901=VERTEX_POINT('',#2672);
#902=VERTEX_POINT('',#2674);
#903=VERTEX_POINT('',#2676);
#904=VERTEX_POINT('',#2678);
#905=VERTEX_POINT('',#2680);
#906=VERTEX_POINT('',#2682);
#907=VERTEX_POINT('',#2684);
#908=VERTEX_POINT('',#2686);
#909=VERTEX_POINT('',#2688);
#910=VERTEX_POINT('',#2690);
#911=VERTEX_POINT('',#2692);
#912=VERTEX_POINT('',#2696);
#913=VERTEX_POINT('',#2698);
#914=VERTEX_POINT('',#2700);
#915=VERTEX_POINT('',#2705);
#916=VERTEX_POINT('',#2707);
#917=VERTEX_POINT('',#2709);
#918=VERTEX_POINT('',#2714);
#919=VERTEX_POINT('',#2716);
#920=VERTEX_POINT('',#2718);
#921=VERTEX_POINT('',#2723);
#922=VERTEX_POINT('',#2725);
#923=VERTEX_POINT('',#2727);
#924=VERTEX_POINT('',#2732);
#925=VERTEX_POINT('',#2733);
#926=VERTEX_POINT('',#2737);
#927=VERTEX_POINT('',#2739);
#928=VERTEX_POINT('',#2878);
#929=VERTEX_POINT('',#2879);
#930=VERTEX_POINT('',#2883);
#931=VERTEX_POINT('',#2885);
#932=VERTEX_POINT('',#2925);
#933=VERTEX_POINT('',#2929);
#934=VERTEX_POINT('',#2933);
#935=VERTEX_POINT('',#2937);
#936=VERTEX_POINT('',#2941);
#937=VERTEX_POINT('',#2944);
#938=VERTEX_POINT('',#2948);
#939=VERTEX_POINT('',#2951);
#940=VERTEX_POINT('',#2955);
#941=VERTEX_POINT('',#2958);
#942=VERTEX_POINT('',#2962);
#943=VERTEX_POINT('',#2965);
#944=CIRCLE('',#1908,0.7835);
#945=CIRCLE('',#1909,0.7835);
#946=CIRCLE('',#1911,0.7835);
#947=CIRCLE('',#1912,0.7835);
#948=CIRCLE('',#1914,0.7835);
#949=CIRCLE('',#1915,0.7835);
#950=CIRCLE('',#1917,0.7835);
#951=CIRCLE('',#1918,0.7835);
#952=CIRCLE('',#1928,0.7835);
#953=CIRCLE('',#1929,0.7835);
#954=CIRCLE('',#1930,0.7835);
#955=CIRCLE('',#1931,0.7835);
#956=CIRCLE('',#1932,3.25);
#957=CIRCLE('',#1933,3.25);
#958=CIRCLE('',#1934,3.25);
#959=CIRCLE('',#1935,3.25);
#960=CIRCLE('',#1936,8.);
#961=CIRCLE('',#1937,8.);
#962=CIRCLE('',#1938,8.);
#963=CIRCLE('',#1939,8.);
#964=CIRCLE('',#1940,17.0208333333333);
#965=CIRCLE('',#1941,3.);
#966=CIRCLE('',#1942,2.5);
#967=CIRCLE('',#1943,3.);
#968=CIRCLE('',#1944,3.);
#969=CIRCLE('',#1945,2.5);
#970=CIRCLE('',#1946,3.);
#971=CIRCLE('',#1947,17.0208333333333);
#972=CIRCLE('',#1948,3.);
#973=CIRCLE('',#1949,2.5);
#974=CIRCLE('',#1950,3.);
#975=CIRCLE('',#1951,3.);
#976=CIRCLE('',#1952,2.5);
#977=CIRCLE('',#1953,3.);
#978=CIRCLE('',#1955,1.6);
#979=CIRCLE('',#1956,1.6);
#980=CIRCLE('',#1957,1.6);
#981=CIRCLE('',#1958,1.6);
#982=CIRCLE('',#1959,8.);
#983=CIRCLE('',#1960,8.);
#984=CIRCLE('',#1961,8.);
#985=CIRCLE('',#1962,8.);
#986=CIRCLE('',#1963,3.);
#987=CIRCLE('',#1964,3.);
#988=CIRCLE('',#1965,3.);
#989=CIRCLE('',#1966,3.);
#990=CIRCLE('',#1967,3.);
#991=CIRCLE('',#1968,3.);
#992=CIRCLE('',#1969,3.);
#993=CIRCLE('',#1970,3.);
#994=CIRCLE('',#1972,3.);
#995=CIRCLE('',#1973,3.);
#996=CIRCLE('',#1974,2.5);
#997=CIRCLE('',#1976,3.);
#998=CIRCLE('',#1977,3.);
#999=CIRCLE('',#1978,2.5);
#1000=CIRCLE('',#1980,3.);
#1001=CIRCLE('',#1981,3.);
#1002=CIRCLE('',#1982,2.5);
#1003=CIRCLE('',#1984,3.);
#1004=CIRCLE('',#1985,3.);
#1005=CIRCLE('',#1986,2.5);
#1006=CIRCLE('',#1988,16.0208333333333);
#1007=CIRCLE('',#1990,16.0208333333333);
#1008=CIRCLE('',#1993,16.0208333333333);
#1009=CIRCLE('',#1995,16.0208333333333);
#1010=CIRCLE('',#2013,2.5);
#1011=CIRCLE('',#2016,2.5);
#1012=CIRCLE('',#2019,2.5);
#1013=CIRCLE('',#2022,2.5);
#1014=CIRCLE('',#2025,1.6);
#1015=CIRCLE('',#2027,3.25);
#1016=CIRCLE('',#2030,1.6);
#1017=CIRCLE('',#2032,3.25);
#1018=CIRCLE('',#2035,1.6);
#1019=CIRCLE('',#2037,3.25);
#1020=CIRCLE('',#2040,1.6);
#1021=CIRCLE('',#2042,3.25);
#1022=EDGE_LOOP('',(#266));
#1023=EDGE_LOOP('',(#267));
#1024=EDGE_LOOP('',(#268));
#1025=EDGE_LOOP('',(#269));
#1026=EDGE_LOOP('',(#270));
#1027=EDGE_LOOP('',(#271));
#1028=EDGE_LOOP('',(#272));
#1029=EDGE_LOOP('',(#273));
#1030=EDGE_LOOP('',(#274,#275,#276,#277));
#1031=EDGE_LOOP('',(#278,#279,#280,#281));
#1032=EDGE_LOOP('',(#282,#283,#284,#285));
#1033=EDGE_LOOP('',(#286,#287,#288,#289));
#1034=EDGE_LOOP('',(#290,#291,#292,#293));
#1035=EDGE_LOOP('',(#294,#295,#296,#297));
#1036=EDGE_LOOP('',(#298,#299,#300,#301));
#1037=EDGE_LOOP('',(#302,#303,#304,#305));
#1038=EDGE_LOOP('',(#306));
#1039=EDGE_LOOP('',(#307));
#1040=EDGE_LOOP('',(#308));
#1041=EDGE_LOOP('',(#309));
#1042=EDGE_LOOP('',(#310));
#1043=EDGE_LOOP('',(#311));
#1044=EDGE_LOOP('',(#312));
#1045=EDGE_LOOP('',(#313));
#1046=EDGE_LOOP('',(#314,#315,#316,#317,#318,#319,#320,#321));
#1047=EDGE_LOOP('',(#322,#323,#324,#325,#326,#327,#328,#329,#330,#331,#332,
#333,#334,#335,#336,#337,#338,#339,#340,#341,#342,#343,#344,#345,#346,#347,
#348,#349));
#1048=EDGE_LOOP('',(#350));
#1049=EDGE_LOOP('',(#351));
#1050=EDGE_LOOP('',(#352));
#1051=EDGE_LOOP('',(#353));
#1052=EDGE_LOOP('',(#354));
#1053=EDGE_LOOP('',(#355));
#1054=EDGE_LOOP('',(#356));
#1055=EDGE_LOOP('',(#357));
#1056=EDGE_LOOP('',(#358,#359,#360,#361,#362,#363,#364,#365));
#1057=EDGE_LOOP('',(#366,#367,#368,#369,#370,#371,#372,#373,#374,#375,#376,
#377,#378,#379,#380,#381,#382,#383,#384,#385));
#1058=EDGE_LOOP('',(#386,#387,#388,#389,#390,#391,#392));
#1059=EDGE_LOOP('',(#393,#394,#395,#396,#397,#398,#399));
#1060=EDGE_LOOP('',(#400,#401,#402,#403,#404,#405,#406));
#1061=EDGE_LOOP('',(#407,#408,#409,#410,#411,#412,#413));
#1062=EDGE_LOOP('',(#414,#415));
#1063=EDGE_LOOP('',(#416,#417,#418,#419));
#1064=EDGE_LOOP('',(#420,#421,#422,#423));
#1065=EDGE_LOOP('',(#424,#425));
#1066=EDGE_LOOP('',(#426,#427,#428,#429));
#1067=EDGE_LOOP('',(#430,#431,#432,#433));
#1068=EDGE_LOOP('',(#434,#435,#436,#437));
#1069=EDGE_LOOP('',(#438,#439,#440,#441));
#1070=EDGE_LOOP('',(#442,#443,#444,#445));
#1071=EDGE_LOOP('',(#446,#447,#448,#449));
#1072=EDGE_LOOP('',(#450,#451,#452,#453));
#1073=EDGE_LOOP('',(#454,#455,#456,#457));
#1074=EDGE_LOOP('',(#458,#459,#460,#461));
#1075=EDGE_LOOP('',(#462,#463,#464,#465));
#1076=EDGE_LOOP('',(#466,#467,#468,#469));
#1077=EDGE_LOOP('',(#470,#471,#472,#473));
#1078=EDGE_LOOP('',(#474,#475,#476,#477));
#1079=EDGE_LOOP('',(#478,#479,#480,#481));
#1080=EDGE_LOOP('',(#482,#483,#484,#485));
#1081=EDGE_LOOP('',(#486,#487,#488,#489));
#1082=EDGE_LOOP('',(#490,#491,#492,#493));
#1083=EDGE_LOOP('',(#494,#495,#496,#497));
#1084=EDGE_LOOP('',(#498));
#1085=EDGE_LOOP('',(#499));
#1086=EDGE_LOOP('',(#500,#501,#502,#503));
#1087=EDGE_LOOP('',(#504));
#1088=EDGE_LOOP('',(#505));
#1089=EDGE_LOOP('',(#506,#507,#508,#509));
#1090=EDGE_LOOP('',(#510));
#1091=EDGE_LOOP('',(#511));
#1092=EDGE_LOOP('',(#512,#513,#514,#515));
#1093=EDGE_LOOP('',(#516));
#1094=EDGE_LOOP('',(#517));
#1095=EDGE_LOOP('',(#518));
#1096=EDGE_LOOP('',(#519));
#1097=EDGE_LOOP('',(#520));
#1098=EDGE_LOOP('',(#521));
#1099=EDGE_LOOP('',(#522));
#1100=EDGE_LOOP('',(#523));
#1101=EDGE_LOOP('',(#524));
#1102=EDGE_LOOP('',(#525));
#1103=EDGE_LOOP('',(#526));
#1104=EDGE_LOOP('',(#527));
#1105=EDGE_LOOP('',(#528));
#1106=EDGE_LOOP('',(#529));
#1107=EDGE_LOOP('',(#530));
#1108=EDGE_LOOP('',(#531));
#1109=EDGE_LOOP('',(#532));
#1110=EDGE_LOOP('',(#533));
#1111=EDGE_LOOP('',(#534));
#1112=EDGE_LOOP('',(#535));
#1113=EDGE_LOOP('',(#536));
#1114=EDGE_LOOP('',(#537));
#1115=EDGE_LOOP('',(#538));
#1116=EDGE_LOOP('',(#539));
#1117=EDGE_LOOP('',(#540));
#1118=EDGE_LOOP('',(#541));
#1119=EDGE_LOOP('',(#542,#543,#544,#545,#546,#547,#548,#549,#550,#551));
#1120=EDGE_LOOP('',(#552,#553,#554,#555,#556,#557,#558,#559,#560,#561));
#1121=EDGE_LOOP('',(#562,#563,#564,#565));
#1122=EDGE_LOOP('',(#566,#567,#568,#569));
#1123=EDGE_LOOP('',(#570,#571,#572,#573,#574,#575));
#1124=EDGE_LOOP('',(#576,#577,#578,#579,#580,#581));
#1125=EDGE_LOOP('',(#582,#583,#584,#585,#586,#587));
#1126=EDGE_LOOP('',(#588,#589,#590,#591,#592,#593));
#1127=EDGE_LOOP('',(#594,#595,#596,#597,#598,#599));
#1128=EDGE_LOOP('',(#600,#601,#602,#603,#604,#605));
#1129=EDGE_LOOP('',(#606,#607,#608,#609,#610,#611));
#1130=EDGE_LOOP('',(#612,#613,#614,#615,#616,#617));
#1131=EDGE_LOOP('',(#618));
#1132=EDGE_LOOP('',(#619));
#1133=EDGE_LOOP('',(#620));
#1134=EDGE_LOOP('',(#621));
#1135=EDGE_LOOP('',(#622));
#1136=EDGE_LOOP('',(#623));
#1137=EDGE_LOOP('',(#624));
#1138=EDGE_LOOP('',(#625));
#1139=EDGE_LOOP('',(#626,#627,#628,#629));
#1140=FACE_BOUND('',#1022,.T.);
#1141=FACE_BOUND('',#1023,.T.);
#1142=FACE_BOUND('',#1024,.T.);
#1143=FACE_BOUND('',#1025,.T.);
#1144=FACE_BOUND('',#1026,.T.);
#1145=FACE_BOUND('',#1027,.T.);
#1146=FACE_BOUND('',#1028,.T.);
#1147=FACE_BOUND('',#1029,.T.);
#1148=FACE_BOUND('',#1030,.T.);
#1149=FACE_BOUND('',#1031,.T.);
#1150=FACE_BOUND('',#1032,.T.);
#1151=FACE_BOUND('',#1033,.T.);
#1152=FACE_BOUND('',#1034,.T.);
#1153=FACE_BOUND('',#1035,.T.);
#1154=FACE_BOUND('',#1036,.T.);
#1155=FACE_BOUND('',#1037,.T.);
#1156=FACE_BOUND('',#1038,.T.);
#1157=FACE_BOUND('',#1039,.T.);
#1158=FACE_BOUND('',#1040,.T.);
#1159=FACE_BOUND('',#1041,.T.);
#1160=FACE_BOUND('',#1042,.T.);
#1161=FACE_BOUND('',#1043,.T.);
#1162=FACE_BOUND('',#1044,.T.);
#1163=FACE_BOUND('',#1045,.T.);
#1164=FACE_BOUND('',#1046,.T.);
#1165=FACE_BOUND('',#1047,.T.);
#1166=FACE_BOUND('',#1048,.T.);
#1167=FACE_BOUND('',#1049,.T.);
#1168=FACE_BOUND('',#1050,.T.);
#1169=FACE_BOUND('',#1051,.T.);
#1170=FACE_BOUND('',#1052,.T.);
#1171=FACE_BOUND('',#1053,.T.);
#1172=FACE_BOUND('',#1054,.T.);
#1173=FACE_BOUND('',#1055,.T.);
#1174=FACE_BOUND('',#1056,.T.);
#1175=FACE_BOUND('',#1057,.T.);
#1176=FACE_BOUND('',#1058,.T.);
#1177=FACE_BOUND('',#1059,.T.);
#1178=FACE_BOUND('',#1060,.T.);
#1179=FACE_BOUND('',#1061,.T.);
#1180=FACE_BOUND('',#1062,.T.);
#1181=FACE_BOUND('',#1063,.T.);
#1182=FACE_BOUND('',#1064,.T.);
#1183=FACE_BOUND('',#1065,.T.);
#1184=FACE_BOUND('',#1066,.T.);
#1185=FACE_BOUND('',#1067,.T.);
#1186=FACE_BOUND('',#1068,.T.);
#1187=FACE_BOUND('',#1069,.T.);
#1188=FACE_BOUND('',#1070,.T.);
#1189=FACE_BOUND('',#1071,.T.);
#1190=FACE_BOUND('',#1072,.T.);
#1191=FACE_BOUND('',#1073,.T.);
#1192=FACE_BOUND('',#1074,.T.);
#1193=FACE_BOUND('',#1075,.T.);
#1194=FACE_BOUND('',#1076,.T.);
#1195=FACE_BOUND('',#1077,.T.);
#1196=FACE_BOUND('',#1078,.T.);
#1197=FACE_BOUND('',#1079,.T.);
#1198=FACE_BOUND('',#1080,.T.);
#1199=FACE_BOUND('',#1081,.T.);
#1200=FACE_BOUND('',#1082,.T.);
#1201=FACE_BOUND('',#1083,.T.);
#1202=FACE_BOUND('',#1084,.T.);
#1203=FACE_BOUND('',#1085,.T.);
#1204=FACE_BOUND('',#1086,.T.);
#1205=FACE_BOUND('',#1087,.T.);
#1206=FACE_BOUND('',#1088,.T.);
#1207=FACE_BOUND('',#1089,.T.);
#1208=FACE_BOUND('',#1090,.T.);
#1209=FACE_BOUND('',#1091,.T.);
#1210=FACE_BOUND('',#1092,.T.);
#1211=FACE_BOUND('',#1093,.T.);
#1212=FACE_BOUND('',#1094,.T.);
#1213=FACE_BOUND('',#1095,.T.);
#1214=FACE_BOUND('',#1096,.T.);
#1215=FACE_BOUND('',#1097,.T.);
#1216=FACE_BOUND('',#1098,.T.);
#1217=FACE_BOUND('',#1099,.T.);
#1218=FACE_BOUND('',#1100,.T.);
#1219=FACE_BOUND('',#1101,.T.);
#1220=FACE_BOUND('',#1102,.T.);
#1221=FACE_BOUND('',#1103,.T.);
#1222=FACE_BOUND('',#1104,.T.);
#1223=FACE_BOUND('',#1105,.T.);
#1224=FACE_BOUND('',#1106,.T.);
#1225=FACE_BOUND('',#1107,.T.);
#1226=FACE_BOUND('',#1108,.T.);
#1227=FACE_BOUND('',#1109,.T.);
#1228=FACE_BOUND('',#1110,.T.);
#1229=FACE_BOUND('',#1111,.T.);
#1230=FACE_BOUND('',#1112,.T.);
#1231=FACE_BOUND('',#1113,.T.);
#1232=FACE_BOUND('',#1114,.T.);
#1233=FACE_BOUND('',#1115,.T.);
#1234=FACE_BOUND('',#1116,.T.);
#1235=FACE_BOUND('',#1117,.T.);
#1236=FACE_BOUND('',#1118,.T.);
#1237=FACE_BOUND('',#1119,.T.);
#1238=FACE_BOUND('',#1120,.T.);
#1239=FACE_BOUND('',#1121,.T.);
#1240=FACE_BOUND('',#1122,.T.);
#1241=FACE_BOUND('',#1123,.T.);
#1242=FACE_BOUND('',#1124,.T.);
#1243=FACE_BOUND('',#1125,.T.);
#1244=FACE_BOUND('',#1126,.T.);
#1245=FACE_BOUND('',#1127,.T.);
#1246=FACE_BOUND('',#1128,.T.);
#1247=FACE_BOUND('',#1129,.T.);
#1248=FACE_BOUND('',#1130,.T.);
#1249=FACE_BOUND('',#1131,.T.);
#1250=FACE_BOUND('',#1132,.T.);
#1251=FACE_BOUND('',#1133,.T.);
#1252=FACE_BOUND('',#1134,.T.);
#1253=FACE_BOUND('',#1135,.T.);
#1254=FACE_BOUND('',#1136,.T.);
#1255=FACE_BOUND('',#1137,.T.);
#1256=FACE_BOUND('',#1138,.T.);
#1257=FACE_BOUND('',#1139,.T.);
#1258=CYLINDRICAL_SURFACE('',#1907,0.7835);
#1259=CYLINDRICAL_SURFACE('',#1910,0.7835);
#1260=CYLINDRICAL_SURFACE('',#1913,0.7835);
#1261=CYLINDRICAL_SURFACE('',#1916,0.7835);
#1262=CYLINDRICAL_SURFACE('',#1989,16.0208333333333);
#1263=CYLINDRICAL_SURFACE('',#1994,16.0208333333333);
#1264=CYLINDRICAL_SURFACE('',#2000,8.);
#1265=CYLINDRICAL_SURFACE('',#2001,8.);
#1266=CYLINDRICAL_SURFACE('',#2002,8.);
#1267=CYLINDRICAL_SURFACE('',#2003,8.);
#1268=CYLINDRICAL_SURFACE('',#2012,2.5);
#1269=CYLINDRICAL_SURFACE('',#2015,2.5);
#1270=CYLINDRICAL_SURFACE('',#2018,2.5);
#1271=CYLINDRICAL_SURFACE('',#2021,2.5);
#1272=CYLINDRICAL_SURFACE('',#2024,1.6);
#1273=CYLINDRICAL_SURFACE('',#2028,3.25);
#1274=CYLINDRICAL_SURFACE('',#2029,1.6);
#1275=CYLINDRICAL_SURFACE('',#2033,3.25);
#1276=CYLINDRICAL_SURFACE('',#2034,1.6);
#1277=CYLINDRICAL_SURFACE('',#2038,3.25);
#1278=CYLINDRICAL_SURFACE('',#2039,1.6);
#1279=CYLINDRICAL_SURFACE('',#2043,3.25);
#1280=CYLINDRICAL_SURFACE('',#2048,3.);
#1281=CYLINDRICAL_SURFACE('',#2049,3.);
#1282=CYLINDRICAL_SURFACE('',#2050,3.);
#1283=CYLINDRICAL_SURFACE('',#2051,3.);
#1284=CYLINDRICAL_SURFACE('',#2052,3.);
#1285=CYLINDRICAL_SURFACE('',#2053,3.);
#1286=CYLINDRICAL_SURFACE('',#2054,3.);
#1287=CYLINDRICAL_SURFACE('',#2055,3.);
#1288=CYLINDRICAL_SURFACE('',#2056,0.7835);
#1289=CYLINDRICAL_SURFACE('',#2057,0.7835);
#1290=CYLINDRICAL_SURFACE('',#2058,0.7835);
#1291=CYLINDRICAL_SURFACE('',#2059,0.7835);
#1292=STYLED_ITEM('',(#1368),#1826);
#1293=STYLED_ITEM('',(#1369),#1827);
#1294=STYLED_ITEM('',(#1370),#1828);
#1295=STYLED_ITEM('',(#1371),#1829);
#1296=STYLED_ITEM('',(#1372),#1830);
#1297=STYLED_ITEM('',(#1373),#1831);
#1298=STYLED_ITEM('',(#1374),#1832);
#1299=STYLED_ITEM('',(#1375),#1833);
#1300=STYLED_ITEM('',(#1376),#1834);
#1301=STYLED_ITEM('',(#1377),#1835);
#1302=STYLED_ITEM('',(#1378),#1836);
#1303=STYLED_ITEM('',(#1379),#1837);
#1304=STYLED_ITEM('',(#1380),#1838);
#1305=STYLED_ITEM('',(#1381),#1839);
#1306=STYLED_ITEM('',(#1382),#1840);
#1307=STYLED_ITEM('',(#1383),#1841);
#1308=STYLED_ITEM('',(#1384),#1842);
#1309=STYLED_ITEM('',(#1385),#1843);
#1310=STYLED_ITEM('',(#1386),#1844);
#1311=STYLED_ITEM('',(#1387),#1845);
#1312=STYLED_ITEM('',(#1388),#1846);
#1313=STYLED_ITEM('',(#1389),#1847);
#1314=STYLED_ITEM('',(#1390),#1848);
#1315=STYLED_ITEM('',(#1391),#1849);
#1316=STYLED_ITEM('',(#1392),#1850);
#1317=STYLED_ITEM('',(#1393),#1851);
#1318=STYLED_ITEM('',(#1394),#1852);
#1319=STYLED_ITEM('',(#1395),#1853);
#1320=STYLED_ITEM('',(#1396),#1854);
#1321=STYLED_ITEM('',(#1397),#1855);
#1322=STYLED_ITEM('',(#1398),#1856);
#1323=STYLED_ITEM('',(#1399),#1857);
#1324=STYLED_ITEM('',(#1400),#1858);
#1325=STYLED_ITEM('',(#1401),#1859);
#1326=STYLED_ITEM('',(#1402),#1860);
#1327=STYLED_ITEM('',(#1403),#1861);
#1328=STYLED_ITEM('',(#1404),#1862);
#1329=STYLED_ITEM('',(#1405),#1863);
#1330=STYLED_ITEM('',(#1406),#1864);
#1331=STYLED_ITEM('',(#1407),#1865);
#1332=STYLED_ITEM('',(#1408),#1866);
#1333=STYLED_ITEM('',(#1409),#1867);
#1334=STYLED_ITEM('',(#1410),#1868);
#1335=STYLED_ITEM('',(#1411),#1869);
#1336=STYLED_ITEM('',(#1412),#1870);
#1337=STYLED_ITEM('',(#1413),#1871);
#1338=STYLED_ITEM('',(#1414),#1872);
#1339=STYLED_ITEM('',(#1415),#1873);
#1340=STYLED_ITEM('',(#1416),#1874);
#1341=STYLED_ITEM('',(#1417),#1875);
#1342=STYLED_ITEM('',(#1418),#1876);
#1343=STYLED_ITEM('',(#1419),#1877);
#1344=STYLED_ITEM('',(#1420),#1878);
#1345=STYLED_ITEM('',(#1421),#1879);
#1346=STYLED_ITEM('',(#1422),#1880);
#1347=STYLED_ITEM('',(#1423),#1881);
#1348=STYLED_ITEM('',(#1424),#1882);
#1349=STYLED_ITEM('',(#1425),#1883);
#1350=STYLED_ITEM('',(#1426),#1884);
#1351=STYLED_ITEM('',(#1427),#1885);
#1352=STYLED_ITEM('',(#1428),#1886);
#1353=STYLED_ITEM('',(#1429),#1887);
#1354=STYLED_ITEM('',(#1430),#1888);
#1355=STYLED_ITEM('',(#1431),#1889);
#1356=STYLED_ITEM('',(#1432),#1890);
#1357=STYLED_ITEM('',(#1433),#1891);
#1358=STYLED_ITEM('',(#1434),#1892);
#1359=STYLED_ITEM('',(#1435),#1893);
#1360=STYLED_ITEM('',(#1436),#1894);
#1361=STYLED_ITEM('',(#1437),#1895);
#1362=STYLED_ITEM('',(#1438),#1896);
#1363=STYLED_ITEM('',(#1439),#1897);
#1364=STYLED_ITEM('',(#1440),#1898);
#1365=STYLED_ITEM('',(#1441),#1899);
#1366=STYLED_ITEM('',(#1442),#1900);
#1367=STYLED_ITEM('',(#1443),#1901);
#1368=PRESENTATION_STYLE_ASSIGNMENT((#1444));
#1369=PRESENTATION_STYLE_ASSIGNMENT((#1445));
#1370=PRESENTATION_STYLE_ASSIGNMENT((#1446));
#1371=PRESENTATION_STYLE_ASSIGNMENT((#1447));
#1372=PRESENTATION_STYLE_ASSIGNMENT((#1448));
#1373=PRESENTATION_STYLE_ASSIGNMENT((#1449));
#1374=PRESENTATION_STYLE_ASSIGNMENT((#1450));
#1375=PRESENTATION_STYLE_ASSIGNMENT((#1451));
#1376=PRESENTATION_STYLE_ASSIGNMENT((#1452));
#1377=PRESENTATION_STYLE_ASSIGNMENT((#1453));
#1378=PRESENTATION_STYLE_ASSIGNMENT((#1454));
#1379=PRESENTATION_STYLE_ASSIGNMENT((#1455));
#1380=PRESENTATION_STYLE_ASSIGNMENT((#1456));
#1381=PRESENTATION_STYLE_ASSIGNMENT((#1457));
#1382=PRESENTATION_STYLE_ASSIGNMENT((#1458));
#1383=PRESENTATION_STYLE_ASSIGNMENT((#1459));
#1384=PRESENTATION_STYLE_ASSIGNMENT((#1460));
#1385=PRESENTATION_STYLE_ASSIGNMENT((#1461));
#1386=PRESENTATION_STYLE_ASSIGNMENT((#1462));
#1387=PRESENTATION_STYLE_ASSIGNMENT((#1463));
#1388=PRESENTATION_STYLE_ASSIGNMENT((#1464));
#1389=PRESENTATION_STYLE_ASSIGNMENT((#1465));
#1390=PRESENTATION_STYLE_ASSIGNMENT((#1466));
#1391=PRESENTATION_STYLE_ASSIGNMENT((#1467));
#1392=PRESENTATION_STYLE_ASSIGNMENT((#1468));
#1393=PRESENTATION_STYLE_ASSIGNMENT((#1469));
#1394=PRESENTATION_STYLE_ASSIGNMENT((#1470));
#1395=PRESENTATION_STYLE_ASSIGNMENT((#1471));
#1396=PRESENTATION_STYLE_ASSIGNMENT((#1472));
#1397=PRESENTATION_STYLE_ASSIGNMENT((#1473));
#1398=PRESENTATION_STYLE_ASSIGNMENT((#1474));
#1399=PRESENTATION_STYLE_ASSIGNMENT((#1475));
#1400=PRESENTATION_STYLE_ASSIGNMENT((#1476));
#1401=PRESENTATION_STYLE_ASSIGNMENT((#1477));
#1402=PRESENTATION_STYLE_ASSIGNMENT((#1478));
#1403=PRESENTATION_STYLE_ASSIGNMENT((#1479));
#1404=PRESENTATION_STYLE_ASSIGNMENT((#1480));
#1405=PRESENTATION_STYLE_ASSIGNMENT((#1481));
#1406=PRESENTATION_STYLE_ASSIGNMENT((#1482));
#1407=PRESENTATION_STYLE_ASSIGNMENT((#1483));
#1408=PRESENTATION_STYLE_ASSIGNMENT((#1484));
#1409=PRESENTATION_STYLE_ASSIGNMENT((#1485));
#1410=PRESENTATION_STYLE_ASSIGNMENT((#1486));
#1411=PRESENTATION_STYLE_ASSIGNMENT((#1487));
#1412=PRESENTATION_STYLE_ASSIGNMENT((#1488));
#1413=PRESENTATION_STYLE_ASSIGNMENT((#1489));
#1414=PRESENTATION_STYLE_ASSIGNMENT((#1490));
#1415=PRESENTATION_STYLE_ASSIGNMENT((#1491));
#1416=PRESENTATION_STYLE_ASSIGNMENT((#1492));
#1417=PRESENTATION_STYLE_ASSIGNMENT((#1493));
#1418=PRESENTATION_STYLE_ASSIGNMENT((#1494));
#1419=PRESENTATION_STYLE_ASSIGNMENT((#1495));
#1420=PRESENTATION_STYLE_ASSIGNMENT((#1496));
#1421=PRESENTATION_STYLE_ASSIGNMENT((#1497));
#1422=PRESENTATION_STYLE_ASSIGNMENT((#1498));
#1423=PRESENTATION_STYLE_ASSIGNMENT((#1499));
#1424=PRESENTATION_STYLE_ASSIGNMENT((#1500));
#1425=PRESENTATION_STYLE_ASSIGNMENT((#1501));
#1426=PRESENTATION_STYLE_ASSIGNMENT((#1502));
#1427=PRESENTATION_STYLE_ASSIGNMENT((#1503));
#1428=PRESENTATION_STYLE_ASSIGNMENT((#1504));
#1429=PRESENTATION_STYLE_ASSIGNMENT((#1505));
#1430=PRESENTATION_STYLE_ASSIGNMENT((#1506));
#1431=PRESENTATION_STYLE_ASSIGNMENT((#1507));
#1432=PRESENTATION_STYLE_ASSIGNMENT((#1508));
#1433=PRESENTATION_STYLE_ASSIGNMENT((#1509));
#1434=PRESENTATION_STYLE_ASSIGNMENT((#1510));
#1435=PRESENTATION_STYLE_ASSIGNMENT((#1511));
#1436=PRESENTATION_STYLE_ASSIGNMENT((#1512));
#1437=PRESENTATION_STYLE_ASSIGNMENT((#1513));
#1438=PRESENTATION_STYLE_ASSIGNMENT((#1514));
#1439=PRESENTATION_STYLE_ASSIGNMENT((#1515));
#1440=PRESENTATION_STYLE_ASSIGNMENT((#1516));
#1441=PRESENTATION_STYLE_ASSIGNMENT((#1517));
#1442=PRESENTATION_STYLE_ASSIGNMENT((#1518));
#1443=PRESENTATION_STYLE_ASSIGNMENT((#1519));
#1444=SURFACE_STYLE_USAGE(.BOTH.,#1520);
#1445=SURFACE_STYLE_USAGE(.BOTH.,#1521);
#1446=SURFACE_STYLE_USAGE(.BOTH.,#1522);
#1447=SURFACE_STYLE_USAGE(.BOTH.,#1523);
#1448=SURFACE_STYLE_USAGE(.BOTH.,#1524);
#1449=SURFACE_STYLE_USAGE(.BOTH.,#1525);
#1450=SURFACE_STYLE_USAGE(.BOTH.,#1526);
#1451=SURFACE_STYLE_USAGE(.BOTH.,#1527);
#1452=SURFACE_STYLE_USAGE(.BOTH.,#1528);
#1453=SURFACE_STYLE_USAGE(.BOTH.,#1529);
#1454=SURFACE_STYLE_USAGE(.BOTH.,#1530);
#1455=SURFACE_STYLE_USAGE(.BOTH.,#1531);
#1456=SURFACE_STYLE_USAGE(.BOTH.,#1532);
#1457=SURFACE_STYLE_USAGE(.BOTH.,#1533);
#1458=SURFACE_STYLE_USAGE(.BOTH.,#1534);
#1459=SURFACE_STYLE_USAGE(.BOTH.,#1535);
#1460=SURFACE_STYLE_USAGE(.BOTH.,#1536);
#1461=SURFACE_STYLE_USAGE(.BOTH.,#1537);
#1462=SURFACE_STYLE_USAGE(.BOTH.,#1538);
#1463=SURFACE_STYLE_USAGE(.BOTH.,#1539);
#1464=SURFACE_STYLE_USAGE(.BOTH.,#1540);
#1465=SURFACE_STYLE_USAGE(.BOTH.,#1541);
#1466=SURFACE_STYLE_USAGE(.BOTH.,#1542);
#1467=SURFACE_STYLE_USAGE(.BOTH.,#1543);
#1468=SURFACE_STYLE_USAGE(.BOTH.,#1544);
#1469=SURFACE_STYLE_USAGE(.BOTH.,#1545);
#1470=SURFACE_STYLE_USAGE(.BOTH.,#1546);
#1471=SURFACE_STYLE_USAGE(.BOTH.,#1547);
#1472=SURFACE_STYLE_USAGE(.BOTH.,#1548);
#1473=SURFACE_STYLE_USAGE(.BOTH.,#1549);
#1474=SURFACE_STYLE_USAGE(.BOTH.,#1550);
#1475=SURFACE_STYLE_USAGE(.BOTH.,#1551);
#1476=SURFACE_STYLE_USAGE(.BOTH.,#1552);
#1477=SURFACE_STYLE_USAGE(.BOTH.,#1553);
#1478=SURFACE_STYLE_USAGE(.BOTH.,#1554);
#1479=SURFACE_STYLE_USAGE(.BOTH.,#1555);
#1480=SURFACE_STYLE_USAGE(.BOTH.,#1556);
#1481=SURFACE_STYLE_USAGE(.BOTH.,#1557);
#1482=SURFACE_STYLE_USAGE(.BOTH.,#1558);
#1483=SURFACE_STYLE_USAGE(.BOTH.,#1559);
#1484=SURFACE_STYLE_USAGE(.BOTH.,#1560);
#1485=SURFACE_STYLE_USAGE(.BOTH.,#1561);
#1486=SURFACE_STYLE_USAGE(.BOTH.,#1562);
#1487=SURFACE_STYLE_USAGE(.BOTH.,#1563);
#1488=SURFACE_STYLE_USAGE(.BOTH.,#1564);
#1489=SURFACE_STYLE_USAGE(.BOTH.,#1565);
#1490=SURFACE_STYLE_USAGE(.BOTH.,#1566);
#1491=SURFACE_STYLE_USAGE(.BOTH.,#1567);
#1492=SURFACE_STYLE_USAGE(.BOTH.,#1568);
#1493=SURFACE_STYLE_USAGE(.BOTH.,#1569);
#1494=SURFACE_STYLE_USAGE(.BOTH.,#1570);
#1495=SURFACE_STYLE_USAGE(.BOTH.,#1571);
#1496=SURFACE_STYLE_USAGE(.BOTH.,#1572);
#1497=SURFACE_STYLE_USAGE(.BOTH.,#1573);
#1498=SURFACE_STYLE_USAGE(.BOTH.,#1574);
#1499=SURFACE_STYLE_USAGE(.BOTH.,#1575);
#1500=SURFACE_STYLE_USAGE(.BOTH.,#1576);
#1501=SURFACE_STYLE_USAGE(.BOTH.,#1577);
#1502=SURFACE_STYLE_USAGE(.BOTH.,#1578);
#1503=SURFACE_STYLE_USAGE(.BOTH.,#1579);
#1504=SURFACE_STYLE_USAGE(.BOTH.,#1580);
#1505=SURFACE_STYLE_USAGE(.BOTH.,#1581);
#1506=SURFACE_STYLE_USAGE(.BOTH.,#1582);
#1507=SURFACE_STYLE_USAGE(.BOTH.,#1583);
#1508=SURFACE_STYLE_USAGE(.BOTH.,#1584);
#1509=SURFACE_STYLE_USAGE(.BOTH.,#1585);
#1510=SURFACE_STYLE_USAGE(.BOTH.,#1586);
#1511=SURFACE_STYLE_USAGE(.BOTH.,#1587);
#1512=SURFACE_STYLE_USAGE(.BOTH.,#1588);
#1513=SURFACE_STYLE_USAGE(.BOTH.,#1589);
#1514=SURFACE_STYLE_USAGE(.BOTH.,#1590);
#1515=SURFACE_STYLE_USAGE(.BOTH.,#1591);
#1516=SURFACE_STYLE_USAGE(.BOTH.,#1592);
#1517=SURFACE_STYLE_USAGE(.BOTH.,#1593);
#1518=SURFACE_STYLE_USAGE(.BOTH.,#1594);
#1519=SURFACE_STYLE_USAGE(.BOTH.,#1595);
#1520=SURFACE_SIDE_STYLE('',(#1596));
#1521=SURFACE_SIDE_STYLE('',(#1597));
#1522=SURFACE_SIDE_STYLE('',(#1598));
#1523=SURFACE_SIDE_STYLE('',(#1599));
#1524=SURFACE_SIDE_STYLE('',(#1600));
#1525=SURFACE_SIDE_STYLE('',(#1601));
#1526=SURFACE_SIDE_STYLE('',(#1602));
#1527=SURFACE_SIDE_STYLE('',(#1603));
#1528=SURFACE_SIDE_STYLE('',(#1604));
#1529=SURFACE_SIDE_STYLE('',(#1605));
#1530=SURFACE_SIDE_STYLE('',(#1606));
#1531=SURFACE_SIDE_STYLE('',(#1607));
#1532=SURFACE_SIDE_STYLE('',(#1608));
#1533=SURFACE_SIDE_STYLE('',(#1609));
#1534=SURFACE_SIDE_STYLE('',(#1610));
#1535=SURFACE_SIDE_STYLE('',(#1611));
#1536=SURFACE_SIDE_STYLE('',(#1612));
#1537=SURFACE_SIDE_STYLE('',(#1613));
#1538=SURFACE_SIDE_STYLE('',(#1614));
#1539=SURFACE_SIDE_STYLE('',(#1615));
#1540=SURFACE_SIDE_STYLE('',(#1616));
#1541=SURFACE_SIDE_STYLE('',(#1617));
#1542=SURFACE_SIDE_STYLE('',(#1618));
#1543=SURFACE_SIDE_STYLE('',(#1619));
#1544=SURFACE_SIDE_STYLE('',(#1620));
#1545=SURFACE_SIDE_STYLE('',(#1621));
#1546=SURFACE_SIDE_STYLE('',(#1622));
#1547=SURFACE_SIDE_STYLE('',(#1623));
#1548=SURFACE_SIDE_STYLE('',(#1624));
#1549=SURFACE_SIDE_STYLE('',(#1625));
#1550=SURFACE_SIDE_STYLE('',(#1626));
#1551=SURFACE_SIDE_STYLE('',(#1627));
#1552=SURFACE_SIDE_STYLE('',(#1628));
#1553=SURFACE_SIDE_STYLE('',(#1629));
#1554=SURFACE_SIDE_STYLE('',(#1630));
#1555=SURFACE_SIDE_STYLE('',(#1631));
#1556=SURFACE_SIDE_STYLE('',(#1632));
#1557=SURFACE_SIDE_STYLE('',(#1633));
#1558=SURFACE_SIDE_STYLE('',(#1634));
#1559=SURFACE_SIDE_STYLE('',(#1635));
#1560=SURFACE_SIDE_STYLE('',(#1636));
#1561=SURFACE_SIDE_STYLE('',(#1637));
#1562=SURFACE_SIDE_STYLE('',(#1638));
#1563=SURFACE_SIDE_STYLE('',(#1639));
#1564=SURFACE_SIDE_STYLE('',(#1640));
#1565=SURFACE_SIDE_STYLE('',(#1641));
#1566=SURFACE_SIDE_STYLE('',(#1642));
#1567=SURFACE_SIDE_STYLE('',(#1643));
#1568=SURFACE_SIDE_STYLE('',(#1644));
#1569=SURFACE_SIDE_STYLE('',(#1645));
#1570=SURFACE_SIDE_STYLE('',(#1646));
#1571=SURFACE_SIDE_STYLE('',(#1647));
#1572=SURFACE_SIDE_STYLE('',(#1648));
#1573=SURFACE_SIDE_STYLE('',(#1649));
#1574=SURFACE_SIDE_STYLE('',(#1650));
#1575=SURFACE_SIDE_STYLE('',(#1651));
#1576=SURFACE_SIDE_STYLE('',(#1652));
#1577=SURFACE_SIDE_STYLE('',(#1653));
#1578=SURFACE_SIDE_STYLE('',(#1654));
#1579=SURFACE_SIDE_STYLE('',(#1655));
#1580=SURFACE_SIDE_STYLE('',(#1656));
#1581=SURFACE_SIDE_STYLE('',(#1657));
#1582=SURFACE_SIDE_STYLE('',(#1658));
#1583=SURFACE_SIDE_STYLE('',(#1659));
#1584=SURFACE_SIDE_STYLE('',(#1660));
#1585=SURFACE_SIDE_STYLE('',(#1661));
#1586=SURFACE_SIDE_STYLE('',(#1662));
#1587=SURFACE_SIDE_STYLE('',(#1663));
#1588=SURFACE_SIDE_STYLE('',(#1664));
#1589=SURFACE_SIDE_STYLE('',(#1665));
#1590=SURFACE_SIDE_STYLE('',(#1666));
#1591=SURFACE_SIDE_STYLE('',(#1667));
#1592=SURFACE_SIDE_STYLE('',(#1668));
#1593=SURFACE_SIDE_STYLE('',(#1669));
#1594=SURFACE_SIDE_STYLE('',(#1670));
#1595=SURFACE_SIDE_STYLE('',(#1671));
#1596=SURFACE_STYLE_FILL_AREA(#1672);
#1597=SURFACE_STYLE_FILL_AREA(#1673);
#1598=SURFACE_STYLE_FILL_AREA(#1674);
#1599=SURFACE_STYLE_FILL_AREA(#1675);
#1600=SURFACE_STYLE_FILL_AREA(#1676);
#1601=SURFACE_STYLE_FILL_AREA(#1677);
#1602=SURFACE_STYLE_FILL_AREA(#1678);
#1603=SURFACE_STYLE_FILL_AREA(#1679);
#1604=SURFACE_STYLE_FILL_AREA(#1680);
#1605=SURFACE_STYLE_FILL_AREA(#1681);
#1606=SURFACE_STYLE_FILL_AREA(#1682);
#1607=SURFACE_STYLE_FILL_AREA(#1683);
#1608=SURFACE_STYLE_FILL_AREA(#1684);
#1609=SURFACE_STYLE_FILL_AREA(#1685);
#1610=SURFACE_STYLE_FILL_AREA(#1686);
#1611=SURFACE_STYLE_FILL_AREA(#1687);
#1612=SURFACE_STYLE_FILL_AREA(#1688);
#1613=SURFACE_STYLE_FILL_AREA(#1689);
#1614=SURFACE_STYLE_FILL_AREA(#1690);
#1615=SURFACE_STYLE_FILL_AREA(#1691);
#1616=SURFACE_STYLE_FILL_AREA(#1692);
#1617=SURFACE_STYLE_FILL_AREA(#1693);
#1618=SURFACE_STYLE_FILL_AREA(#1694);
#1619=SURFACE_STYLE_FILL_AREA(#1695);
#1620=SURFACE_STYLE_FILL_AREA(#1696);
#1621=SURFACE_STYLE_FILL_AREA(#1697);
#1622=SURFACE_STYLE_FILL_AREA(#1698);
#1623=SURFACE_STYLE_FILL_AREA(#1699);
#1624=SURFACE_STYLE_FILL_AREA(#1700);
#1625=SURFACE_STYLE_FILL_AREA(#1701);
#1626=SURFACE_STYLE_FILL_AREA(#1702);
#1627=SURFACE_STYLE_FILL_AREA(#1703);
#1628=SURFACE_STYLE_FILL_AREA(#1704);
#1629=SURFACE_STYLE_FILL_AREA(#1705);
#1630=SURFACE_STYLE_FILL_AREA(#1706);
#1631=SURFACE_STYLE_FILL_AREA(#1707);
#1632=SURFACE_STYLE_FILL_AREA(#1708);
#1633=SURFACE_STYLE_FILL_AREA(#1709);
#1634=SURFACE_STYLE_FILL_AREA(#1710);
#1635=SURFACE_STYLE_FILL_AREA(#1711);
#1636=SURFACE_STYLE_FILL_AREA(#1712);
#1637=SURFACE_STYLE_FILL_AREA(#1713);
#1638=SURFACE_STYLE_FILL_AREA(#1714);
#1639=SURFACE_STYLE_FILL_AREA(#1715);
#1640=SURFACE_STYLE_FILL_AREA(#1716);
#1641=SURFACE_STYLE_FILL_AREA(#1717);
#1642=SURFACE_STYLE_FILL_AREA(#1718);
#1643=SURFACE_STYLE_FILL_AREA(#1719);
#1644=SURFACE_STYLE_FILL_AREA(#1720);
#1645=SURFACE_STYLE_FILL_AREA(#1721);
#1646=SURFACE_STYLE_FILL_AREA(#1722);
#1647=SURFACE_STYLE_FILL_AREA(#1723);
#1648=SURFACE_STYLE_FILL_AREA(#1724);
#1649=SURFACE_STYLE_FILL_AREA(#1725);
#1650=SURFACE_STYLE_FILL_AREA(#1726);
#1651=SURFACE_STYLE_FILL_AREA(#1727);
#1652=SURFACE_STYLE_FILL_AREA(#1728);
#1653=SURFACE_STYLE_FILL_AREA(#1729);
#1654=SURFACE_STYLE_FILL_AREA(#1730);
#1655=SURFACE_STYLE_FILL_AREA(#1731);
#1656=SURFACE_STYLE_FILL_AREA(#1732);
#1657=SURFACE_STYLE_FILL_AREA(#1733);
#1658=SURFACE_STYLE_FILL_AREA(#1734);
#1659=SURFACE_STYLE_FILL_AREA(#1735);
#1660=SURFACE_STYLE_FILL_AREA(#1736);
#1661=SURFACE_STYLE_FILL_AREA(#1737);
#1662=SURFACE_STYLE_FILL_AREA(#1738);
#1663=SURFACE_STYLE_FILL_AREA(#1739);
#1664=SURFACE_STYLE_FILL_AREA(#1740);
#1665=SURFACE_STYLE_FILL_AREA(#1741);
#1666=SURFACE_STYLE_FILL_AREA(#1742);
#1667=SURFACE_STYLE_FILL_AREA(#1743);
#1668=SURFACE_STYLE_FILL_AREA(#1744);
#1669=SURFACE_STYLE_FILL_AREA(#1745);
#1670=SURFACE_STYLE_FILL_AREA(#1746);
#1671=SURFACE_STYLE_FILL_AREA(#1747);
#1672=FILL_AREA_STYLE('',(#1748));
#1673=FILL_AREA_STYLE('',(#1749));
#1674=FILL_AREA_STYLE('',(#1750));
#1675=FILL_AREA_STYLE('',(#1751));
#1676=FILL_AREA_STYLE('',(#1752));
#1677=FILL_AREA_STYLE('',(#1753));
#1678=FILL_AREA_STYLE('',(#1754));
#1679=FILL_AREA_STYLE('',(#1755));
#1680=FILL_AREA_STYLE('',(#1756));
#1681=FILL_AREA_STYLE('',(#1757));
#1682=FILL_AREA_STYLE('',(#1758));
#1683=FILL_AREA_STYLE('',(#1759));
#1684=FILL_AREA_STYLE('',(#1760));
#1685=FILL_AREA_STYLE('',(#1761));
#1686=FILL_AREA_STYLE('',(#1762));
#1687=FILL_AREA_STYLE('',(#1763));
#1688=FILL_AREA_STYLE('',(#1764));
#1689=FILL_AREA_STYLE('',(#1765));
#1690=FILL_AREA_STYLE('',(#1766));
#1691=FILL_AREA_STYLE('',(#1767));
#1692=FILL_AREA_STYLE('',(#1768));
#1693=FILL_AREA_STYLE('',(#1769));
#1694=FILL_AREA_STYLE('',(#1770));
#1695=FILL_AREA_STYLE('',(#1771));
#1696=FILL_AREA_STYLE('',(#1772));
#1697=FILL_AREA_STYLE('',(#1773));
#1698=FILL_AREA_STYLE('',(#1774));
#1699=FILL_AREA_STYLE('',(#1775));
#1700=FILL_AREA_STYLE('',(#1776));
#1701=FILL_AREA_STYLE('',(#1777));
#1702=FILL_AREA_STYLE('',(#1778));
#1703=FILL_AREA_STYLE('',(#1779));
#1704=FILL_AREA_STYLE('',(#1780));
#1705=FILL_AREA_STYLE('',(#1781));
#1706=FILL_AREA_STYLE('',(#1782));
#1707=FILL_AREA_STYLE('',(#1783));
#1708=FILL_AREA_STYLE('',(#1784));
#1709=FILL_AREA_STYLE('',(#1785));
#1710=FILL_AREA_STYLE('',(#1786));
#1711=FILL_AREA_STYLE('',(#1787));
#1712=FILL_AREA_STYLE('',(#1788));
#1713=FILL_AREA_STYLE('',(#1789));
#1714=FILL_AREA_STYLE('',(#1790));
#1715=FILL_AREA_STYLE('',(#1791));
#1716=FILL_AREA_STYLE('',(#1792));
#1717=FILL_AREA_STYLE('',(#1793));
#1718=FILL_AREA_STYLE('',(#1794));
#1719=FILL_AREA_STYLE('',(#1795));
#1720=FILL_AREA_STYLE('',(#1796));
#1721=FILL_AREA_STYLE('',(#1797));
#1722=FILL_AREA_STYLE('',(#1798));
#1723=FILL_AREA_STYLE('',(#1799));
#1724=FILL_AREA_STYLE('',(#1800));
#1725=FILL_AREA_STYLE('',(#1801));
#1726=FILL_AREA_STYLE('',(#1802));
#1727=FILL_AREA_STYLE('',(#1803));
#1728=FILL_AREA_STYLE('',(#1804));
#1729=FILL_AREA_STYLE('',(#1805));
#1730=FILL_AREA_STYLE('',(#1806));
#1731=FILL_AREA_STYLE('',(#1807));
#1732=FILL_AREA_STYLE('',(#1808));
#1733=FILL_AREA_STYLE('',(#1809));
#1734=FILL_AREA_STYLE('',(#1810));
#1735=FILL_AREA_STYLE('',(#1811));
#1736=FILL_AREA_STYLE('',(#1812));
#1737=FILL_AREA_STYLE('',(#1813));
#1738=FILL_AREA_STYLE('',(#1814));
#1739=FILL_AREA_STYLE('',(#1815));
#1740=FILL_AREA_STYLE('',(#1816));
#1741=FILL_AREA_STYLE('',(#1817));
#1742=FILL_AREA_STYLE('',(#1818));
#1743=FILL_AREA_STYLE('',(#1819));
#1744=FILL_AREA_STYLE('',(#1820));
#1745=FILL_AREA_STYLE('',(#1821));
#1746=FILL_AREA_STYLE('',(#1822));
#1747=FILL_AREA_STYLE('',(#1823));
#1748=FILL_AREA_STYLE_COLOUR('',#1824);
#1749=FILL_AREA_STYLE_COLOUR('',#1824);
#1750=FILL_AREA_STYLE_COLOUR('',#1824);
#1751=FILL_AREA_STYLE_COLOUR('',#1824);
#1752=FILL_AREA_STYLE_COLOUR('',#1824);
#1753=FILL_AREA_STYLE_COLOUR('',#1824);
#1754=FILL_AREA_STYLE_COLOUR('',#1824);
#1755=FILL_AREA_STYLE_COLOUR('',#1824);
#1756=FILL_AREA_STYLE_COLOUR('',#1824);
#1757=FILL_AREA_STYLE_COLOUR('',#1824);
#1758=FILL_AREA_STYLE_COLOUR('',#1824);
#1759=FILL_AREA_STYLE_COLOUR('',#1824);
#1760=FILL_AREA_STYLE_COLOUR('',#1824);
#1761=FILL_AREA_STYLE_COLOUR('',#1824);
#1762=FILL_AREA_STYLE_COLOUR('',#1824);
#1763=FILL_AREA_STYLE_COLOUR('',#1824);
#1764=FILL_AREA_STYLE_COLOUR('',#1824);
#1765=FILL_AREA_STYLE_COLOUR('',#1824);
#1766=FILL_AREA_STYLE_COLOUR('',#1824);
#1767=FILL_AREA_STYLE_COLOUR('',#1824);
#1768=FILL_AREA_STYLE_COLOUR('',#1824);
#1769=FILL_AREA_STYLE_COLOUR('',#1824);
#1770=FILL_AREA_STYLE_COLOUR('',#1824);
#1771=FILL_AREA_STYLE_COLOUR('',#1824);
#1772=FILL_AREA_STYLE_COLOUR('',#1824);
#1773=FILL_AREA_STYLE_COLOUR('',#1824);
#1774=FILL_AREA_STYLE_COLOUR('',#1824);
#1775=FILL_AREA_STYLE_COLOUR('',#1824);
#1776=FILL_AREA_STYLE_COLOUR('',#1824);
#1777=FILL_AREA_STYLE_COLOUR('',#1824);
#1778=FILL_AREA_STYLE_COLOUR('',#1824);
#1779=FILL_AREA_STYLE_COLOUR('',#1824);
#1780=FILL_AREA_STYLE_COLOUR('',#1824);
#1781=FILL_AREA_STYLE_COLOUR('',#1824);
#1782=FILL_AREA_STYLE_COLOUR('',#1824);
#1783=FILL_AREA_STYLE_COLOUR('',#1824);
#1784=FILL_AREA_STYLE_COLOUR('',#1824);
#1785=FILL_AREA_STYLE_COLOUR('',#1824);
#1786=FILL_AREA_STYLE_COLOUR('',#1824);
#1787=FILL_AREA_STYLE_COLOUR('',#1824);
#1788=FILL_AREA_STYLE_COLOUR('',#1824);
#1789=FILL_AREA_STYLE_COLOUR('',#1824);
#1790=FILL_AREA_STYLE_COLOUR('',#1824);
#1791=FILL_AREA_STYLE_COLOUR('',#1824);
#1792=FILL_AREA_STYLE_COLOUR('',#1824);
#1793=FILL_AREA_STYLE_COLOUR('',#1824);
#1794=FILL_AREA_STYLE_COLOUR('',#1824);
#1795=FILL_AREA_STYLE_COLOUR('',#1824);
#1796=FILL_AREA_STYLE_COLOUR('',#1824);
#1797=FILL_AREA_STYLE_COLOUR('',#1824);
#1798=FILL_AREA_STYLE_COLOUR('',#1824);
#1799=FILL_AREA_STYLE_COLOUR('',#1824);
#1800=FILL_AREA_STYLE_COLOUR('',#1824);
#1801=FILL_AREA_STYLE_COLOUR('',#1824);
#1802=FILL_AREA_STYLE_COLOUR('',#1824);
#1803=FILL_AREA_STYLE_COLOUR('',#1824);
#1804=FILL_AREA_STYLE_COLOUR('',#1824);
#1805=FILL_AREA_STYLE_COLOUR('',#1824);
#1806=FILL_AREA_STYLE_COLOUR('',#1824);
#1807=FILL_AREA_STYLE_COLOUR('',#1824);
#1808=FILL_AREA_STYLE_COLOUR('',#1824);
#1809=FILL_AREA_STYLE_COLOUR('',#1824);
#1810=FILL_AREA_STYLE_COLOUR('',#1824);
#1811=FILL_AREA_STYLE_COLOUR('',#1824);
#1812=FILL_AREA_STYLE_COLOUR('',#1824);
#1813=FILL_AREA_STYLE_COLOUR('',#1824);
#1814=FILL_AREA_STYLE_COLOUR('',#1824);
#1815=FILL_AREA_STYLE_COLOUR('',#1824);
#1816=FILL_AREA_STYLE_COLOUR('',#1824);
#1817=FILL_AREA_STYLE_COLOUR('',#1824);
#1818=FILL_AREA_STYLE_COLOUR('',#1824);
#1819=FILL_AREA_STYLE_COLOUR('',#1825);
#1820=FILL_AREA_STYLE_COLOUR('',#1825);
#1821=FILL_AREA_STYLE_COLOUR('',#1825);
#1822=FILL_AREA_STYLE_COLOUR('',#1825);
#1823=FILL_AREA_STYLE_COLOUR('',#1824);
#1824=COLOUR_RGB('',0.506983280181885,0.531564235687256,0.550000011920929);
#1825=COLOUR_RGB('',0.1875,0.75,0.581249892711639);
#1826=ADVANCED_FACE('',(#1140,#1141),#1258,.F.);
#1827=ADVANCED_FACE('',(#1142,#1143),#1259,.F.);
#1828=ADVANCED_FACE('',(#1144,#1145),#1260,.F.);
#1829=ADVANCED_FACE('',(#1146,#1147),#1261,.F.);
#1830=ADVANCED_FACE('',(#1148),#226,.T.);
#1831=ADVANCED_FACE('',(#1149),#227,.T.);
#1832=ADVANCED_FACE('',(#1150),#228,.T.);
#1833=ADVANCED_FACE('',(#1151),#229,.T.);
#1834=ADVANCED_FACE('',(#1152),#230,.T.);
#1835=ADVANCED_FACE('',(#1153),#231,.T.);
#1836=ADVANCED_FACE('',(#1154),#232,.T.);
#1837=ADVANCED_FACE('',(#1155),#233,.T.);
#1838=ADVANCED_FACE('',(#1156,#1157,#1158,#1159,#1160,#1161,#1162,#1163,
#1164,#1165),#234,.F.);
#1839=ADVANCED_FACE('',(#1166,#1167,#1168,#1169,#1170,#1171,#1172,#1173,
#1174,#1175),#235,.T.);
#1840=ADVANCED_FACE('',(#1176),#236,.F.);
#1841=ADVANCED_FACE('',(#1177),#237,.F.);
#1842=ADVANCED_FACE('',(#1178),#238,.F.);
#1843=ADVANCED_FACE('',(#1179),#239,.F.);
#1844=ADVANCED_FACE('',(#1180),#240,.F.);
#1845=ADVANCED_FACE('',(#1181),#1262,.F.);
#1846=ADVANCED_FACE('',(#1182),#24,.F.);
#1847=ADVANCED_FACE('',(#1183),#241,.F.);
#1848=ADVANCED_FACE('',(#1184),#1263,.F.);
#1849=ADVANCED_FACE('',(#1185),#242,.T.);
#1850=ADVANCED_FACE('',(#1186),#243,.T.);
#1851=ADVANCED_FACE('',(#1187),#244,.T.);
#1852=ADVANCED_FACE('',(#1188),#245,.T.);
#1853=ADVANCED_FACE('',(#1189),#1264,.T.);
#1854=ADVANCED_FACE('',(#1190),#1265,.T.);
#1855=ADVANCED_FACE('',(#1191),#1266,.T.);
#1856=ADVANCED_FACE('',(#1192),#1267,.T.);
#1857=ADVANCED_FACE('',(#1193),#246,.T.);
#1858=ADVANCED_FACE('',(#1194),#247,.T.);
#1859=ADVANCED_FACE('',(#1195),#248,.T.);
#1860=ADVANCED_FACE('',(#1196),#249,.T.);
#1861=ADVANCED_FACE('',(#1197),#250,.T.);
#1862=ADVANCED_FACE('',(#1198),#251,.T.);
#1863=ADVANCED_FACE('',(#1199),#252,.T.);
#1864=ADVANCED_FACE('',(#1200),#253,.T.);
#1865=ADVANCED_FACE('',(#1201,#1202),#1268,.F.);
#1866=ADVANCED_FACE('',(#1203),#254,.F.);
#1867=ADVANCED_FACE('',(#1204,#1205),#1269,.F.);
#1868=ADVANCED_FACE('',(#1206),#255,.F.);
#1869=ADVANCED_FACE('',(#1207,#1208),#1270,.F.);
#1870=ADVANCED_FACE('',(#1209),#256,.F.);
#1871=ADVANCED_FACE('',(#1210,#1211),#1271,.F.);
#1872=ADVANCED_FACE('',(#1212),#257,.F.);
#1873=ADVANCED_FACE('',(#1213,#1214),#1272,.F.);
#1874=ADVANCED_FACE('',(#1215,#1216),#258,.F.);
#1875=ADVANCED_FACE('',(#1217,#1218),#1273,.F.);
#1876=ADVANCED_FACE('',(#1219,#1220),#1274,.F.);
#1877=ADVANCED_FACE('',(#1221,#1222),#259,.F.);
#1878=ADVANCED_FACE('',(#1223,#1224),#1275,.F.);
#1879=ADVANCED_FACE('',(#1225,#1226),#1276,.F.);
#1880=ADVANCED_FACE('',(#1227,#1228),#260,.F.);
#1881=ADVANCED_FACE('',(#1229,#1230),#1277,.F.);
#1882=ADVANCED_FACE('',(#1231,#1232),#1278,.F.);
#1883=ADVANCED_FACE('',(#1233,#1234),#261,.F.);
#1884=ADVANCED_FACE('',(#1235,#1236),#1279,.F.);
#1885=ADVANCED_FACE('',(#1237),#262,.T.);
#1886=ADVANCED_FACE('',(#1238),#263,.T.);
#1887=ADVANCED_FACE('',(#1239),#264,.T.);
#1888=ADVANCED_FACE('',(#1240),#265,.T.);
#1889=ADVANCED_FACE('',(#1241),#1280,.F.);
#1890=ADVANCED_FACE('',(#1242),#1281,.F.);
#1891=ADVANCED_FACE('',(#1243),#1282,.F.);
#1892=ADVANCED_FACE('',(#1244),#1283,.F.);
#1893=ADVANCED_FACE('',(#1245),#1284,.F.);
#1894=ADVANCED_FACE('',(#1246),#1285,.F.);
#1895=ADVANCED_FACE('',(#1247),#1286,.F.);
#1896=ADVANCED_FACE('',(#1248),#1287,.F.);
#1897=ADVANCED_FACE('',(#1249,#1250),#1288,.F.);
#1898=ADVANCED_FACE('',(#1251,#1252),#1289,.F.);
#1899=ADVANCED_FACE('',(#1253,#1254),#1290,.F.);
#1900=ADVANCED_FACE('',(#1255,#1256),#1291,.F.);
#1901=ADVANCED_FACE('',(#1257),#25,.F.);
#1902=CLOSED_SHELL('',(#1826,#1827,#1828,#1829,#1830,#1831,#1832,#1833,
#1834,#1835,#1836,#1837,#1838,#1839,#1840,#1841,#1842,#1843,#1844,#1845,
#1846,#1847,#1848,#1849,#1850,#1851,#1852,#1853,#1854,#1855,#1856,#1857,
#1858,#1859,#1860,#1861,#1862,#1863,#1864,#1865,#1866,#1867,#1868,#1869,
#1870,#1871,#1872,#1873,#1874,#1875,#1876,#1877,#1878,#1879,#1880,#1881,
#1882,#1883,#1884,#1885,#1886,#1887,#1888,#1889,#1890,#1891,#1892,#1893,
#1894,#1895,#1896,#1897,#1898,#1899,#1900,#1901));
#1903=MANIFOLD_SOLID_BREP('',#1902);
#1904=SHAPE_DEFINITION_REPRESENTATION(#3008,#1905);
#1905=SHAPE_REPRESENTATION('rahmen',(#1906),#3003);
#1906=AXIS2_PLACEMENT_3D('',#2471,#2061,#2062);
#1907=AXIS2_PLACEMENT_3D('',#2472,#2063,#2064);
#1908=AXIS2_PLACEMENT_3D('',#2473,#2065,#2066);
#1909=AXIS2_PLACEMENT_3D('',#2475,#2067,#2068);
#1910=AXIS2_PLACEMENT_3D('',#2477,#2069,#2070);
#1911=AXIS2_PLACEMENT_3D('',#2478,#2071,#2072);
#1912=AXIS2_PLACEMENT_3D('',#2480,#2073,#2074);
#1913=AXIS2_PLACEMENT_3D('',#2482,#2075,#2076);
#1914=AXIS2_PLACEMENT_3D('',#2483,#2077,#2078);
#1915=AXIS2_PLACEMENT_3D('',#2485,#2079,#2080);
#1916=AXIS2_PLACEMENT_3D('',#2487,#2081,#2082);
#1917=AXIS2_PLACEMENT_3D('',#2488,#2083,#2084);
#1918=AXIS2_PLACEMENT_3D('',#2490,#2085,#2086);
#1919=AXIS2_PLACEMENT_3D('',#2492,#2087,#2088);
#1920=AXIS2_PLACEMENT_3D('',#2501,#2093,#2094);
#1921=AXIS2_PLACEMENT_3D('',#2510,#2099,#2100);
#1922=AXIS2_PLACEMENT_3D('',#2519,#2105,#2106);
#1923=AXIS2_PLACEMENT_3D('',#2528,#2111,#2112);
#1924=AXIS2_PLACEMENT_3D('',#2537,#2117,#2118);
#1925=AXIS2_PLACEMENT_3D('',#2546,#2123,#2124);
#1926=AXIS2_PLACEMENT_3D('',#2555,#2129,#2130);
#1927=AXIS2_PLACEMENT_3D('',#2564,#2135,#2136);
#1928=AXIS2_PLACEMENT_3D('',#2565,#2137,#2138);
#1929=AXIS2_PLACEMENT_3D('',#2567,#2139,#2140);
#1930=AXIS2_PLACEMENT_3D('',#2569,#2141,#2142);
#1931=AXIS2_PLACEMENT_3D('',#2571,#2143,#2144);
#1932=AXIS2_PLACEMENT_3D('',#2573,#2145,#2146);
#1933=AXIS2_PLACEMENT_3D('',#2575,#2147,#2148);
#1934=AXIS2_PLACEMENT_3D('',#2577,#2149,#2150);
#1935=AXIS2_PLACEMENT_3D('',#2579,#2151,#2152);
#1936=AXIS2_PLACEMENT_3D('',#2584,#2154,#2155);
#1937=AXIS2_PLACEMENT_3D('',#2588,#2157,#2158);
#1938=AXIS2_PLACEMENT_3D('',#2592,#2160,#2161);
#1939=AXIS2_PLACEMENT_3D('',#2596,#2163,#2164);
#1940=AXIS2_PLACEMENT_3D('',#2600,#2166,#2167);
#1941=AXIS2_PLACEMENT_3D('',#2604,#2169,#2170);
#1942=AXIS2_PLACEMENT_3D('',#2605,#2171,#2172);
#1943=AXIS2_PLACEMENT_3D('',#2606,#2173,#2174);
#1944=AXIS2_PLACEMENT_3D('',#2610,#2176,#2177);
#1945=AXIS2_PLACEMENT_3D('',#2611,#2178,#2179);
#1946=AXIS2_PLACEMENT_3D('',#2612,#2180,#2181);
#1947=AXIS2_PLACEMENT_3D('',#2616,#2183,#2184);
#1948=AXIS2_PLACEMENT_3D('',#2620,#2186,#2187);
#1949=AXIS2_PLACEMENT_3D('',#2621,#2188,#2189);
#1950=AXIS2_PLACEMENT_3D('',#2622,#2190,#2191);
#1951=AXIS2_PLACEMENT_3D('',#2626,#2193,#2194);
#1952=AXIS2_PLACEMENT_3D('',#2627,#2195,#2196);
#1953=AXIS2_PLACEMENT_3D('',#2628,#2197,#2198);
#1954=AXIS2_PLACEMENT_3D('',#2629,#2199,#2200);
#1955=AXIS2_PLACEMENT_3D('',#2630,#2201,#2202);
#1956=AXIS2_PLACEMENT_3D('',#2632,#2203,#2204);
#1957=AXIS2_PLACEMENT_3D('',#2634,#2205,#2206);
#1958=AXIS2_PLACEMENT_3D('',#2636,#2207,#2208);
#1959=AXIS2_PLACEMENT_3D('',#2641,#2210,#2211);
#1960=AXIS2_PLACEMENT_3D('',#2645,#2213,#2214);
#1961=AXIS2_PLACEMENT_3D('',#2649,#2216,#2217);
#1962=AXIS2_PLACEMENT_3D('',#2653,#2219,#2220);
#1963=AXIS2_PLACEMENT_3D('',#2657,#2222,#2223);
#1964=AXIS2_PLACEMENT_3D('',#2661,#2225,#2226);
#1965=AXIS2_PLACEMENT_3D('',#2667,#2229,#2230);
#1966=AXIS2_PLACEMENT_3D('',#2671,#2232,#2233);
#1967=AXIS2_PLACEMENT_3D('',#2677,#2236,#2237);
#1968=AXIS2_PLACEMENT_3D('',#2681,#2239,#2240);
#1969=AXIS2_PLACEMENT_3D('',#2687,#2243,#2244);
#1970=AXIS2_PLACEMENT_3D('',#2691,#2246,#2247);
#1971=AXIS2_PLACEMENT_3D('',#2694,#2249,#2250);
#1972=AXIS2_PLACEMENT_3D('',#2695,#2251,#2252);
#1973=AXIS2_PLACEMENT_3D('',#2701,#2255,#2256);
#1974=AXIS2_PLACEMENT_3D('',#2702,#2257,#2258);
#1975=AXIS2_PLACEMENT_3D('',#2703,#2259,#2260);
#1976=AXIS2_PLACEMENT_3D('',#2704,#2261,#2262);
#1977=AXIS2_PLACEMENT_3D('',#2710,#2265,#2266);
#1978=AXIS2_PLACEMENT_3D('',#2711,#2267,#2268);
#1979=AXIS2_PLACEMENT_3D('',#2712,#2269,#2270);
#1980=AXIS2_PLACEMENT_3D('',#2713,#2271,#2272);
#1981=AXIS2_PLACEMENT_3D('',#2719,#2275,#2276);
#1982=AXIS2_PLACEMENT_3D('',#2720,#2277,#2278);
#1983=AXIS2_PLACEMENT_3D('',#2721,#2279,#2280);
#1984=AXIS2_PLACEMENT_3D('',#2722,#2281,#2282);
#1985=AXIS2_PLACEMENT_3D('',#2728,#2285,#2286);
#1986=AXIS2_PLACEMENT_3D('',#2729,#2287,#2288);
#1987=AXIS2_PLACEMENT_3D('',#2730,#2289,#2290);
#1988=AXIS2_PLACEMENT_3D('',#2734,#2292,#2293);
#1989=AXIS2_PLACEMENT_3D('',#2735,#2294,#2295);
#1990=AXIS2_PLACEMENT_3D('',#2738,#2297,#2298);
#1991=AXIS2_PLACEMENT_3D('',#2741,#2300,#2301);
#1992=AXIS2_PLACEMENT_3D('',#2876,#2302,#2303);
#1993=AXIS2_PLACEMENT_3D('',#2880,#2305,#2306);
#1994=AXIS2_PLACEMENT_3D('',#2881,#2307,#2308);
#1995=AXIS2_PLACEMENT_3D('',#2884,#2310,#2311);
#1996=AXIS2_PLACEMENT_3D('',#2887,#2313,#2314);
#1997=AXIS2_PLACEMENT_3D('',#2890,#2317,#2318);
#1998=AXIS2_PLACEMENT_3D('',#2893,#2321,#2322);
#1999=AXIS2_PLACEMENT_3D('',#2896,#2325,#2326);
#2000=AXIS2_PLACEMENT_3D('',#2899,#2329,#2330);
#2001=AXIS2_PLACEMENT_3D('',#2900,#2331,#2332);
#2002=AXIS2_PLACEMENT_3D('',#2901,#2333,#2334);
#2003=AXIS2_PLACEMENT_3D('',#2902,#2335,#2336);
#2004=AXIS2_PLACEMENT_3D('',#2903,#2337,#2338);
#2005=AXIS2_PLACEMENT_3D('',#2906,#2341,#2342);
#2006=AXIS2_PLACEMENT_3D('',#2909,#2345,#2346);
#2007=AXIS2_PLACEMENT_3D('',#2911,#2348,#2349);
#2008=AXIS2_PLACEMENT_3D('',#2914,#2352,#2353);
#2009=AXIS2_PLACEMENT_3D('',#2916,#2355,#2356);
#2010=AXIS2_PLACEMENT_3D('',#2919,#2359,#2360);
#2011=AXIS2_PLACEMENT_3D('',#2921,#2362,#2363);
#2012=AXIS2_PLACEMENT_3D('',#2923,#2365,#2366);
#2013=AXIS2_PLACEMENT_3D('',#2924,#2367,#2368);
#2014=AXIS2_PLACEMENT_3D('',#2926,#2369,#2370);
#2015=AXIS2_PLACEMENT_3D('',#2927,#2371,#2372);
#2016=AXIS2_PLACEMENT_3D('',#2928,#2373,#2374);
#2017=AXIS2_PLACEMENT_3D('',#2930,#2375,#2376);
#2018=AXIS2_PLACEMENT_3D('',#2931,#2377,#2378);
#2019=AXIS2_PLACEMENT_3D('',#2932,#2379,#2380);
#2020=AXIS2_PLACEMENT_3D('',#2934,#2381,#2382);
#2021=AXIS2_PLACEMENT_3D('',#2935,#2383,#2384);
#2022=AXIS2_PLACEMENT_3D('',#2936,#2385,#2386);
#2023=AXIS2_PLACEMENT_3D('',#2938,#2387,#2388);
#2024=AXIS2_PLACEMENT_3D('',#2939,#2389,#2390);
#2025=AXIS2_PLACEMENT_3D('',#2940,#2391,#2392);
#2026=AXIS2_PLACEMENT_3D('',#2942,#2393,#2394);
#2027=AXIS2_PLACEMENT_3D('',#2943,#2395,#2396);
#2028=AXIS2_PLACEMENT_3D('',#2945,#2397,#2398);
#2029=AXIS2_PLACEMENT_3D('',#2946,#2399,#2400);
#2030=AXIS2_PLACEMENT_3D('',#2947,#2401,#2402);
#2031=AXIS2_PLACEMENT_3D('',#2949,#2403,#2404);
#2032=AXIS2_PLACEMENT_3D('',#2950,#2405,#2406);
#2033=AXIS2_PLACEMENT_3D('',#2952,#2407,#2408);
#2034=AXIS2_PLACEMENT_3D('',#2953,#2409,#2410);
#2035=AXIS2_PLACEMENT_3D('',#2954,#2411,#2412);
#2036=AXIS2_PLACEMENT_3D('',#2956,#2413,#2414);
#2037=AXIS2_PLACEMENT_3D('',#2957,#2415,#2416);
#2038=AXIS2_PLACEMENT_3D('',#2959,#2417,#2418);
#2039=AXIS2_PLACEMENT_3D('',#2960,#2419,#2420);
#2040=AXIS2_PLACEMENT_3D('',#2961,#2421,#2422);
#2041=AXIS2_PLACEMENT_3D('',#2963,#2423,#2424);
#2042=AXIS2_PLACEMENT_3D('',#2964,#2425,#2426);
#2043=AXIS2_PLACEMENT_3D('',#2966,#2427,#2428);
#2044=AXIS2_PLACEMENT_3D('',#2967,#2429,#2430);
#2045=AXIS2_PLACEMENT_3D('',#2980,#2433,#2434);
#2046=AXIS2_PLACEMENT_3D('',#2983,#2437,#2438);
#2047=AXIS2_PLACEMENT_3D('',#2986,#2441,#2442);
#2048=AXIS2_PLACEMENT_3D('',#2989,#2445,#2446);
#2049=AXIS2_PLACEMENT_3D('',#2990,#2447,#2448);
#2050=AXIS2_PLACEMENT_3D('',#2991,#2449,#2450);
#2051=AXIS2_PLACEMENT_3D('',#2992,#2451,#2452);
#2052=AXIS2_PLACEMENT_3D('',#2993,#2453,#2454);
#2053=AXIS2_PLACEMENT_3D('',#2994,#2455,#2456);
#2054=AXIS2_PLACEMENT_3D('',#2995,#2457,#2458);
#2055=AXIS2_PLACEMENT_3D('',#2996,#2459,#2460);
#2056=AXIS2_PLACEMENT_3D('',#2997,#2461,#2462);
#2057=AXIS2_PLACEMENT_3D('',#2998,#2463,#2464);
#2058=AXIS2_PLACEMENT_3D('',#2999,#2465,#2466);
#2059=AXIS2_PLACEMENT_3D('',#3000,#2467,#2468);
#2060=AXIS2_PLACEMENT_3D('',#3001,#2469,#2470);
#2061=DIRECTION('',(0.,0.,1.));
#2062=DIRECTION('',(1.,0.,0.));
#2063=DIRECTION('',(0.,0.,1.));
#2064=DIRECTION('',(1.,0.,0.));
#2065=DIRECTION('',(0.,0.,-1.));
#2066=DIRECTION('',(-1.,0.,0.));
#2067=DIRECTION('',(0.,0.,1.));
#2068=DIRECTION('',(1.,0.,0.));
#2069=DIRECTION('',(0.,0.,1.));
#2070=DIRECTION('',(1.,0.,0.));
#2071=DIRECTION('',(0.,0.,-1.));
#2072=DIRECTION('',(-1.,0.,0.));
#2073=DIRECTION('',(0.,0.,1.));
#2074=DIRECTION('',(1.,0.,0.));
#2075=DIRECTION('',(0.,0.,1.));
#2076=DIRECTION('',(1.,0.,0.));
#2077=DIRECTION('',(0.,0.,-1.));
#2078=DIRECTION('',(-1.,0.,0.));
#2079=DIRECTION('',(0.,0.,1.));
#2080=DIRECTION('',(1.,0.,0.));
#2081=DIRECTION('',(0.,0.,1.));
#2082=DIRECTION('',(1.,0.,0.));
#2083=DIRECTION('',(0.,0.,-1.));
#2084=DIRECTION('',(-1.,0.,0.));
#2085=DIRECTION('',(0.,0.,1.));
#2086=DIRECTION('',(1.,0.,0.));
#2087=DIRECTION('',(-1.,0.,0.));
#2088=DIRECTION('',(0.,0.,1.));
#2089=DIRECTION('',(0.,-1.,0.));
#2090=DIRECTION('',(0.,0.,-1.));
#2091=DIRECTION('',(-1.62884833425052E-16,-1.,0.));
#2092=DIRECTION('',(0.,0.,1.));
#2093=DIRECTION('',(-1.,0.,0.));
#2094=DIRECTION('',(0.,0.,1.));
#2095=DIRECTION('',(-1.62884833425052E-16,-1.,0.));
#2096=DIRECTION('',(0.,0.,-1.));
#2097=DIRECTION('',(0.,-1.,0.));
#2098=DIRECTION('',(0.,0.,1.));
#2099=DIRECTION('',(1.,-1.94912750109753E-16,0.));
#2100=DIRECTION('',(1.94912750109753E-16,1.,0.));
#2101=DIRECTION('',(-1.62884833425052E-16,1.,0.));
#2102=DIRECTION('',(0.,0.,-1.));
#2103=DIRECTION('',(1.94912750109753E-16,1.,0.));
#2104=DIRECTION('',(0.,0.,1.));
#2105=DIRECTION('',(1.,-1.94912750109753E-16,0.));
#2106=DIRECTION('',(1.94912750109753E-16,1.,0.));
#2107=DIRECTION('',(1.94912750109753E-16,1.,0.));
#2108=DIRECTION('',(0.,0.,-1.));
#2109=DIRECTION('',(-1.62884833425052E-16,1.,0.));
#2110=DIRECTION('',(0.,0.,1.));
#2111=DIRECTION('',(-5.50269143846727E-17,-1.,0.));
#2112=DIRECTION('',(1.,-5.50269143846727E-17,0.));
#2113=DIRECTION('',(1.,0.,0.));
#2114=DIRECTION('',(0.,0.,-1.));
#2115=DIRECTION('',(1.,-5.50269143846727E-17,0.));
#2116=DIRECTION('',(0.,0.,1.));
#2117=DIRECTION('',(-5.50269143846727E-17,-1.,0.));
#2118=DIRECTION('',(1.,-5.50269143846727E-17,0.));
#2119=DIRECTION('',(1.,-5.50269143846727E-17,0.));
#2120=DIRECTION('',(0.,0.,-1.));
#2121=DIRECTION('',(1.,0.,0.));
#2122=DIRECTION('',(0.,0.,1.));
#2123=DIRECTION('',(-5.50269143846727E-17,1.,0.));
#2124=DIRECTION('',(-1.,-5.50269143846727E-17,0.));
#2125=DIRECTION('',(-1.,0.,0.));
#2126=DIRECTION('',(0.,0.,-1.));
#2127=DIRECTION('',(-1.,-5.50269143846727E-17,0.));
#2128=DIRECTION('',(0.,0.,1.));
#2129=DIRECTION('',(-5.50269143846727E-17,1.,0.));
#2130=DIRECTION('',(-1.,-5.50269143846727E-17,0.));
#2131=DIRECTION('',(-1.,-5.50269143846727E-17,0.));
#2132=DIRECTION('',(0.,0.,-1.));
#2133=DIRECTION('',(-1.,0.,0.));
#2134=DIRECTION('',(0.,0.,1.));
#2135=DIRECTION('',(0.,0.,-1.));
#2136=DIRECTION('',(-1.,0.,0.));
#2137=DIRECTION('',(0.,0.,1.));
#2138=DIRECTION('',(-1.,0.,0.));
#2139=DIRECTION('',(0.,0.,1.));
#2140=DIRECTION('',(-1.,0.,0.));
#2141=DIRECTION('',(0.,0.,1.));
#2142=DIRECTION('',(-1.,0.,0.));
#2143=DIRECTION('',(0.,0.,1.));
#2144=DIRECTION('',(-1.,0.,0.));
#2145=DIRECTION('',(0.,0.,-1.));
#2146=DIRECTION('',(0.,-1.,0.));
#2147=DIRECTION('',(0.,0.,-1.));
#2148=DIRECTION('',(0.,-1.,0.));
#2149=DIRECTION('',(0.,0.,-1.));
#2150=DIRECTION('',(0.,-1.,0.));
#2151=DIRECTION('',(0.,0.,-1.));
#2152=DIRECTION('',(0.,-1.,0.));
#2153=DIRECTION('',(0.,1.,0.));
#2154=DIRECTION('',(0.,0.,-1.));
#2155=DIRECTION('',(-1.,0.,0.));
#2156=DIRECTION('',(-1.,0.,0.));
#2157=DIRECTION('',(0.,0.,-1.));
#2158=DIRECTION('',(-1.,0.,0.));
#2159=DIRECTION('',(0.,-1.,0.));
#2160=DIRECTION('',(0.,0.,-1.));
#2161=DIRECTION('',(-1.,0.,0.));
#2162=DIRECTION('',(1.,0.,0.));
#2163=DIRECTION('',(0.,0.,-1.));
#2164=DIRECTION('',(-1.,0.,0.));
#2165=DIRECTION('',(-1.94912750109754E-16,-1.,0.));
#2166=DIRECTION('',(0.,0.,-1.));
#2167=DIRECTION('',(-1.,0.,0.));
#2168=DIRECTION('',(-1.94912750109754E-16,-1.,0.));
#2169=DIRECTION('',(0.,0.,-1.));
#2170=DIRECTION('',(-1.,0.,0.));
#2171=DIRECTION('',(0.,0.,-1.));
#2172=DIRECTION('',(1.,0.,0.));
#2173=DIRECTION('',(0.,0.,-1.));
#2174=DIRECTION('',(-1.,0.,0.));
#2175=DIRECTION('',(-1.,-5.50269143846727E-17,0.));
#2176=DIRECTION('',(0.,0.,-1.));
#2177=DIRECTION('',(-1.,0.,0.));
#2178=DIRECTION('',(0.,0.,-1.));
#2179=DIRECTION('',(1.,0.,0.));
#2180=DIRECTION('',(0.,0.,-1.));
#2181=DIRECTION('',(-1.,0.,0.));
#2182=DIRECTION('',(0.,1.,0.));
#2183=DIRECTION('',(0.,0.,-1.));
#2184=DIRECTION('',(-1.,0.,0.));
#2185=DIRECTION('',(0.,1.,0.));
#2186=DIRECTION('',(0.,0.,-1.));
#2187=DIRECTION('',(-1.,0.,0.));
#2188=DIRECTION('',(0.,0.,-1.));
#2189=DIRECTION('',(1.,0.,0.));
#2190=DIRECTION('',(0.,0.,-1.));
#2191=DIRECTION('',(-1.,0.,0.));
#2192=DIRECTION('',(1.,-5.50269143846727E-17,0.));
#2193=DIRECTION('',(0.,0.,-1.));
#2194=DIRECTION('',(-1.,0.,0.));
#2195=DIRECTION('',(0.,0.,-1.));
#2196=DIRECTION('',(1.,0.,0.));
#2197=DIRECTION('',(0.,0.,-1.));
#2198=DIRECTION('',(-1.,0.,0.));
#2199=DIRECTION('',(0.,0.,-1.));
#2200=DIRECTION('',(-1.,0.,0.));
#2201=DIRECTION('',(0.,0.,-1.));
#2202=DIRECTION('',(-1.,0.,0.));
#2203=DIRECTION('',(0.,0.,-1.));
#2204=DIRECTION('',(-1.,0.,0.));
#2205=DIRECTION('',(0.,0.,-1.));
#2206=DIRECTION('',(-1.,0.,0.));
#2207=DIRECTION('',(0.,0.,-1.));
#2208=DIRECTION('',(-1.,0.,0.));
#2209=DIRECTION('',(-1.,0.,0.));
#2210=DIRECTION('',(0.,0.,-1.));
#2211=DIRECTION('',(-1.,0.,0.));
#2212=DIRECTION('',(0.,1.,0.));
#2213=DIRECTION('',(0.,0.,-1.));
#2214=DIRECTION('',(-1.,0.,0.));
#2215=DIRECTION('',(1.,0.,0.));
#2216=DIRECTION('',(0.,0.,-1.));
#2217=DIRECTION('',(-1.,0.,0.));
#2218=DIRECTION('',(0.,-1.,0.));
#2219=DIRECTION('',(0.,0.,-1.));
#2220=DIRECTION('',(-1.,0.,0.));
#2221=DIRECTION('',(0.,1.,0.));
#2222=DIRECTION('',(0.,0.,-1.));
#2223=DIRECTION('',(-1.,0.,0.));
#2224=DIRECTION('',(1.,5.50269143846727E-17,0.));
#2225=DIRECTION('',(0.,0.,-1.));
#2226=DIRECTION('',(-1.,0.,0.));
#2227=DIRECTION('',(0.,-1.,0.));
#2228=DIRECTION('',(-1.,-1.98254111540207E-15,0.));
#2229=DIRECTION('',(0.,0.,-1.));
#2230=DIRECTION('',(-1.,0.,0.));
#2231=DIRECTION('',(1.94912750109754E-16,1.,0.));
#2232=DIRECTION('',(0.,0.,-1.));
#2233=DIRECTION('',(-1.,0.,0.));
#2234=DIRECTION('',(1.,0.,0.));
#2235=DIRECTION('',(0.,-1.,0.));
#2236=DIRECTION('',(0.,0.,-1.));
#2237=DIRECTION('',(-1.,0.,0.));
#2238=DIRECTION('',(-1.,5.50269143846727E-17,0.));
#2239=DIRECTION('',(0.,0.,-1.));
#2240=DIRECTION('',(-1.,0.,0.));
#2241=DIRECTION('',(0.,1.,0.));
#2242=DIRECTION('',(1.,0.,0.));
#2243=DIRECTION('',(0.,0.,-1.));
#2244=DIRECTION('',(-1.,0.,0.));
#2245=DIRECTION('',(0.,-1.,0.));
#2246=DIRECTION('',(0.,0.,-1.));
#2247=DIRECTION('',(-1.,0.,0.));
#2248=DIRECTION('',(-1.,1.98254111540206E-15,0.));
#2249=DIRECTION('',(0.,0.,-1.));
#2250=DIRECTION('',(-1.,0.,0.));
#2251=DIRECTION('',(0.,0.,-1.));
#2252=DIRECTION('',(-1.,0.,0.));
#2253=DIRECTION('',(1.,0.,0.));
#2254=DIRECTION('',(0.,1.,0.));
#2255=DIRECTION('',(0.,0.,-1.));
#2256=DIRECTION('',(-1.,0.,0.));
#2257=DIRECTION('',(0.,0.,-1.));
#2258=DIRECTION('',(-1.,0.,0.));
#2259=DIRECTION('',(0.,0.,-1.));
#2260=DIRECTION('',(-1.,0.,0.));
#2261=DIRECTION('',(0.,0.,-1.));
#2262=DIRECTION('',(-1.,0.,0.));
#2263=DIRECTION('',(0.,1.,0.));
#2264=DIRECTION('',(-1.,1.98254111540206E-15,0.));
#2265=DIRECTION('',(0.,0.,-1.));
#2266=DIRECTION('',(-1.,0.,0.));
#2267=DIRECTION('',(0.,0.,-1.));
#2268=DIRECTION('',(-1.,0.,0.));
#2269=DIRECTION('',(0.,0.,-1.));
#2270=DIRECTION('',(-1.,0.,0.));
#2271=DIRECTION('',(0.,0.,-1.));
#2272=DIRECTION('',(-1.,0.,0.));
#2273=DIRECTION('',(-1.,-1.98254111540207E-15,0.));
#2274=DIRECTION('',(0.,-1.,0.));
#2275=DIRECTION('',(0.,0.,-1.));
#2276=DIRECTION('',(-1.,0.,0.));
#2277=DIRECTION('',(0.,0.,-1.));
#2278=DIRECTION('',(-1.,0.,0.));
#2279=DIRECTION('',(0.,0.,-1.));
#2280=DIRECTION('',(-1.,0.,0.));
#2281=DIRECTION('',(0.,0.,-1.));
#2282=DIRECTION('',(-1.,0.,0.));
#2283=DIRECTION('',(0.,-1.,0.));
#2284=DIRECTION('',(1.,0.,0.));
#2285=DIRECTION('',(0.,0.,-1.));
#2286=DIRECTION('',(-1.,0.,0.));
#2287=DIRECTION('',(0.,0.,-1.));
#2288=DIRECTION('',(-1.,0.,0.));
#2289=DIRECTION('',(0.,0.,-1.));
#2290=DIRECTION('',(-1.,0.,0.));
#2291=DIRECTION('',(0.,-1.,0.));
#2292=DIRECTION('',(0.,0.,-1.));
#2293=DIRECTION('',(1.,0.,0.));
#2294=DIRECTION('',(0.,0.,1.));
#2295=DIRECTION('',(1.,0.,0.));
#2296=DIRECTION('',(0.,0.,1.));
#2297=DIRECTION('',(0.,0.,-1.));
#2298=DIRECTION('',(-1.,0.,0.));
#2299=DIRECTION('',(0.,0.,1.));
#2300=DIRECTION('',(0.,0.,1.));
#2301=DIRECTION('',(1.,0.,0.));
#2302=DIRECTION('',(0.,0.,-1.));
#2303=DIRECTION('',(-1.,0.,0.));
#2304=DIRECTION('',(1.94912750109754E-16,1.,0.));
#2305=DIRECTION('',(0.,0.,-1.));
#2306=DIRECTION('',(-1.,0.,0.));
#2307=DIRECTION('',(0.,0.,1.));
#2308=DIRECTION('',(1.,0.,0.));
#2309=DIRECTION('',(0.,0.,1.));
#2310=DIRECTION('',(0.,0.,-1.));
#2311=DIRECTION('',(-1.,0.,0.));
#2312=DIRECTION('',(0.,0.,1.));
#2313=DIRECTION('',(-1.,0.,0.));
#2314=DIRECTION('',(0.,0.,1.));
#2315=DIRECTION('',(0.,0.,-1.));
#2316=DIRECTION('',(0.,0.,-1.));
#2317=DIRECTION('',(0.,1.,0.));
#2318=DIRECTION('',(0.,0.,1.));
#2319=DIRECTION('',(0.,0.,-1.));
#2320=DIRECTION('',(0.,0.,-1.));
#2321=DIRECTION('',(1.,0.,0.));
#2322=DIRECTION('',(0.,0.,-1.));
#2323=DIRECTION('',(0.,0.,-1.));
#2324=DIRECTION('',(0.,0.,-1.));
#2325=DIRECTION('',(0.,-1.,0.));
#2326=DIRECTION('',(0.,0.,-1.));
#2327=DIRECTION('',(0.,0.,-1.));
#2328=DIRECTION('',(0.,0.,-1.));
#2329=DIRECTION('',(0.,0.,-1.));
#2330=DIRECTION('',(-1.,0.,0.));
#2331=DIRECTION('',(0.,0.,-1.));
#2332=DIRECTION('',(-1.,0.,0.));
#2333=DIRECTION('',(0.,0.,-1.));
#2334=DIRECTION('',(-1.,0.,0.));
#2335=DIRECTION('',(0.,0.,-1.));
#2336=DIRECTION('',(-1.,0.,0.));
#2337=DIRECTION('',(1.,0.,0.));
#2338=DIRECTION('',(0.,0.,-1.));
#2339=DIRECTION('',(0.,0.,1.));
#2340=DIRECTION('',(0.,0.,1.));
#2341=DIRECTION('',(-1.,0.,0.));
#2342=DIRECTION('',(0.,0.,1.));
#2343=DIRECTION('',(0.,0.,1.));
#2344=DIRECTION('',(0.,0.,1.));
#2345=DIRECTION('',(0.,-1.,0.));
#2346=DIRECTION('',(0.,0.,-1.));
#2347=DIRECTION('',(0.,0.,1.));
#2348=DIRECTION('',(-1.98254111540207E-15,1.,0.));
#2349=DIRECTION('',(-1.,-1.98254111540207E-15,0.));
#2350=DIRECTION('',(0.,0.,1.));
#2351=DIRECTION('',(0.,0.,1.));
#2352=DIRECTION('',(-1.,0.,0.));
#2353=DIRECTION('',(0.,0.,1.));
#2354=DIRECTION('',(0.,0.,1.));
#2355=DIRECTION('',(1.,0.,0.));
#2356=DIRECTION('',(0.,0.,-1.));
#2357=DIRECTION('',(0.,0.,1.));
#2358=DIRECTION('',(0.,0.,1.));
#2359=DIRECTION('',(1.98254111540206E-15,1.,0.));
#2360=DIRECTION('',(-1.,1.98254111540206E-15,0.));
#2361=DIRECTION('',(0.,0.,1.));
#2362=DIRECTION('',(0.,-1.,0.));
#2363=DIRECTION('',(0.,0.,-1.));
#2364=DIRECTION('',(0.,0.,1.));
#2365=DIRECTION('',(0.,0.,1.));
#2366=DIRECTION('',(1.,0.,0.));
#2367=DIRECTION('',(0.,0.,-1.));
#2368=DIRECTION('',(1.,0.,0.));
#2369=DIRECTION('',(0.,0.,-1.));
#2370=DIRECTION('',(-1.,0.,0.));
#2371=DIRECTION('',(0.,0.,1.));
#2372=DIRECTION('',(1.,0.,0.));
#2373=DIRECTION('',(0.,0.,-1.));
#2374=DIRECTION('',(1.,0.,0.));
#2375=DIRECTION('',(0.,0.,-1.));
#2376=DIRECTION('',(-1.,0.,0.));
#2377=DIRECTION('',(0.,0.,1.));
#2378=DIRECTION('',(1.,0.,0.));
#2379=DIRECTION('',(0.,0.,-1.));
#2380=DIRECTION('',(1.,0.,0.));
#2381=DIRECTION('',(0.,0.,-1.));
#2382=DIRECTION('',(-1.,0.,0.));
#2383=DIRECTION('',(0.,0.,1.));
#2384=DIRECTION('',(1.,0.,0.));
#2385=DIRECTION('',(0.,0.,-1.));
#2386=DIRECTION('',(1.,0.,0.));
#2387=DIRECTION('',(0.,0.,-1.));
#2388=DIRECTION('',(-1.,0.,0.));
#2389=DIRECTION('',(0.,0.,1.));
#2390=DIRECTION('',(1.,0.,0.));
#2391=DIRECTION('',(0.,0.,-1.));
#2392=DIRECTION('',(-1.,0.,0.));
#2393=DIRECTION('',(0.,0.,-1.));
#2394=DIRECTION('',(-1.,0.,0.));
#2395=DIRECTION('',(0.,0.,1.));
#2396=DIRECTION('',(0.,-1.,0.));
#2397=DIRECTION('',(0.,0.,-1.));
#2398=DIRECTION('',(0.,-1.,0.));
#2399=DIRECTION('',(0.,0.,1.));
#2400=DIRECTION('',(1.,0.,0.));
#2401=DIRECTION('',(0.,0.,-1.));
#2402=DIRECTION('',(-1.,0.,0.));
#2403=DIRECTION('',(0.,0.,-1.));
#2404=DIRECTION('',(-1.,0.,0.));
#2405=DIRECTION('',(0.,0.,1.));
#2406=DIRECTION('',(0.,-1.,0.));
#2407=DIRECTION('',(0.,0.,-1.));
#2408=DIRECTION('',(0.,-1.,0.));
#2409=DIRECTION('',(0.,0.,1.));
#2410=DIRECTION('',(1.,0.,0.));
#2411=DIRECTION('',(0.,0.,-1.));
#2412=DIRECTION('',(-1.,0.,0.));
#2413=DIRECTION('',(0.,0.,-1.));
#2414=DIRECTION('',(-1.,0.,0.));
#2415=DIRECTION('',(0.,0.,1.));
#2416=DIRECTION('',(0.,-1.,0.));
#2417=DIRECTION('',(0.,0.,-1.));
#2418=DIRECTION('',(0.,-1.,0.));
#2419=DIRECTION('',(0.,0.,1.));
#2420=DIRECTION('',(1.,0.,0.));
#2421=DIRECTION('',(0.,0.,-1.));
#2422=DIRECTION('',(-1.,0.,0.));
#2423=DIRECTION('',(0.,0.,-1.));
#2424=DIRECTION('',(-1.,0.,0.));
#2425=DIRECTION('',(0.,0.,1.));
#2426=DIRECTION('',(0.,-1.,0.));
#2427=DIRECTION('',(0.,0.,-1.));
#2428=DIRECTION('',(0.,-1.,0.));
#2429=DIRECTION('',(-1.,1.94912750109754E-16,0.));
#2430=DIRECTION('',(-1.94912750109754E-16,-1.,0.));
#2431=DIRECTION('',(0.,0.,1.));
#2432=DIRECTION('',(0.,0.,1.));
#2433=DIRECTION('',(1.,0.,0.));
#2434=DIRECTION('',(0.,0.,-1.));
#2435=DIRECTION('',(0.,0.,1.));
#2436=DIRECTION('',(0.,0.,1.));
#2437=DIRECTION('',(-5.50269143846727E-17,-1.,0.));
#2438=DIRECTION('',(1.,-5.50269143846727E-17,0.));
#2439=DIRECTION('',(0.,0.,1.));
#2440=DIRECTION('',(0.,0.,1.));
#2441=DIRECTION('',(-5.50269143846727E-17,1.,0.));
#2442=DIRECTION('',(-1.,-5.50269143846727E-17,0.));
#2443=DIRECTION('',(0.,0.,1.));
#2444=DIRECTION('',(0.,0.,1.));
#2445=DIRECTION('',(0.,0.,-1.));
#2446=DIRECTION('',(-1.,0.,0.));
#2447=DIRECTION('',(0.,0.,-1.));
#2448=DIRECTION('',(-1.,0.,0.));
#2449=DIRECTION('',(0.,0.,-1.));
#2450=DIRECTION('',(-1.,0.,0.));
#2451=DIRECTION('',(0.,0.,-1.));
#2452=DIRECTION('',(-1.,0.,0.));
#2453=DIRECTION('',(0.,0.,-1.));
#2454=DIRECTION('',(-1.,0.,0.));
#2455=DIRECTION('',(0.,0.,-1.));
#2456=DIRECTION('',(-1.,0.,0.));
#2457=DIRECTION('',(0.,0.,-1.));
#2458=DIRECTION('',(-1.,0.,0.));
#2459=DIRECTION('',(0.,0.,-1.));
#2460=DIRECTION('',(-1.,0.,0.));
#2461=DIRECTION('',(0.,0.,1.));
#2462=DIRECTION('',(1.,0.,0.));
#2463=DIRECTION('',(0.,0.,1.));
#2464=DIRECTION('',(1.,0.,0.));
#2465=DIRECTION('',(0.,0.,1.));
#2466=DIRECTION('',(1.,0.,0.));
#2467=DIRECTION('',(0.,0.,1.));
#2468=DIRECTION('',(1.,0.,0.));
#2469=DIRECTION('',(0.,0.,1.));
#2470=DIRECTION('',(1.,0.,0.));
#2471=CARTESIAN_POINT('',(0.,0.,0.));
#2472=CARTESIAN_POINT('',(73.6566017177982,46.2066017177982,-208.294306970577));
#2473=CARTESIAN_POINT('',(73.6566017177982,46.2066017177982,0.));
#2474=CARTESIAN_POINT('',(72.8731017177982,46.2066017177982,0.));
#2475=CARTESIAN_POINT('',(73.6566017177982,46.2066017177982,4.));
#2476=CARTESIAN_POINT('',(74.4401017177982,46.2066017177982,4.));
#2477=CARTESIAN_POINT('',(-73.6566017177982,46.2066017177982,-208.294306970577));
#2478=CARTESIAN_POINT('',(-73.6566017177982,46.2066017177982,0.));
#2479=CARTESIAN_POINT('',(-74.4401017177982,46.2066017177982,0.));
#2480=CARTESIAN_POINT('',(-73.6566017177982,46.2066017177982,4.));
#2481=CARTESIAN_POINT('',(-72.8731017177982,46.2066017177982,4.));
#2482=CARTESIAN_POINT('',(73.6566017177982,-46.2066017177982,-208.294306970577));
#2483=CARTESIAN_POINT('',(73.6566017177982,-46.2066017177982,0.));
#2484=CARTESIAN_POINT('',(72.8731017177982,-46.2066017177982,0.));
#2485=CARTESIAN_POINT('',(73.6566017177982,-46.2066017177982,4.));
#2486=CARTESIAN_POINT('',(74.4401017177982,-46.2066017177982,4.));
#2487=CARTESIAN_POINT('',(-73.6566017177982,-46.2066017177982,-208.294306970577));
#2488=CARTESIAN_POINT('',(-73.6566017177982,-46.2066017177982,0.));
#2489=CARTESIAN_POINT('',(-74.4401017177982,-46.2066017177982,0.));
#2490=CARTESIAN_POINT('',(-73.6566017177982,-46.2066017177982,4.));
#2491=CARTESIAN_POINT('',(-72.8731017177982,-46.2066017177982,4.));
#2492=CARTESIAN_POINT('',(70.05,35.6,-8.67361737988404E-16));
#2493=CARTESIAN_POINT('',(70.05,35.6,6.));
#2494=CARTESIAN_POINT('',(70.05,-35.4284271247463,6.));
#2495=CARTESIAN_POINT('',(70.05,-40.1000000000001,6.));
#2496=CARTESIAN_POINT('',(70.05,-35.4284271247463,6.));
#2497=CARTESIAN_POINT('',(70.05,-35.4284271247463,5.));
#2498=CARTESIAN_POINT('',(70.05,42.6,5.));
#2499=CARTESIAN_POINT('',(70.05,-40.1000000000001,5.));
#2500=CARTESIAN_POINT('',(70.05,-40.1000000000001,4.9));
#2501=CARTESIAN_POINT('',(70.05,35.6,-8.67361737988404E-16));
#2502=CARTESIAN_POINT('',(70.05,42.6,5.));
#2503=CARTESIAN_POINT('',(70.05,40.1,5.));
#2504=CARTESIAN_POINT('',(70.05,35.4284271247463,5.));
#2505=CARTESIAN_POINT('',(70.05,35.4284271247463,5.));
#2506=CARTESIAN_POINT('',(70.05,35.4284271247463,6.));
#2507=CARTESIAN_POINT('',(70.05,35.6,6.));
#2508=CARTESIAN_POINT('',(70.05,40.1,6.));
#2509=CARTESIAN_POINT('',(70.05,40.1,4.9));
#2510=CARTESIAN_POINT('',(-70.05,-35.6,-8.67361737988404E-16));
#2511=CARTESIAN_POINT('',(-70.05,-42.6,5.));
#2512=CARTESIAN_POINT('',(-70.05,-40.1,5.));
#2513=CARTESIAN_POINT('',(-70.05,-35.4284271247463,5.));
#2514=CARTESIAN_POINT('',(-70.05,-35.4284271247463,5.));
#2515=CARTESIAN_POINT('',(-70.05,-35.4284271247463,6.));
#2516=CARTESIAN_POINT('',(-70.05,-35.6,6.));
#2517=CARTESIAN_POINT('',(-70.05,-40.1,6.));
#2518=CARTESIAN_POINT('',(-70.05,-40.1,4.9));
#2519=CARTESIAN_POINT('',(-70.05,-35.6,-8.67361737988404E-16));
#2520=CARTESIAN_POINT('',(-70.05,-35.6,6.));
#2521=CARTESIAN_POINT('',(-70.05,35.4284271247463,6.));
#2522=CARTESIAN_POINT('',(-70.05,40.1,6.));
#2523=CARTESIAN_POINT('',(-70.05,35.4284271247463,6.));
#2524=CARTESIAN_POINT('',(-70.05,35.4284271247463,5.));
#2525=CARTESIAN_POINT('',(-70.05,-42.6,5.));
#2526=CARTESIAN_POINT('',(-70.05,40.1,5.));
#2527=CARTESIAN_POINT('',(-70.05,40.1,4.9));
#2528=CARTESIAN_POINT('',(-63.05,42.6,-8.67361737988404E-16));
#2529=CARTESIAN_POINT('',(-70.05,42.6,5.));
#2530=CARTESIAN_POINT('',(-67.55,42.6,5.));
#2531=CARTESIAN_POINT('',(-62.8784271247462,42.6,5.));
#2532=CARTESIAN_POINT('',(-62.8784271247462,42.6,5.));
#2533=CARTESIAN_POINT('',(-62.8784271247462,42.6,6.));
#2534=CARTESIAN_POINT('',(-63.05,42.6,6.));
#2535=CARTESIAN_POINT('',(-67.55,42.6,6.));
#2536=CARTESIAN_POINT('',(-67.55,42.6,4.9));
#2537=CARTESIAN_POINT('',(-63.05,42.6,-8.67361737988404E-16));
#2538=CARTESIAN_POINT('',(-63.05,42.6,6.));
#2539=CARTESIAN_POINT('',(62.8784271247462,42.6,6.));
#2540=CARTESIAN_POINT('',(67.55,42.6,6.));
#2541=CARTESIAN_POINT('',(62.8784271247462,42.6,6.));
#2542=CARTESIAN_POINT('',(62.8784271247462,42.6,5.));
#2543=CARTESIAN_POINT('',(-70.05,42.6,5.));
#2544=CARTESIAN_POINT('',(67.55,42.6,5.));
#2545=CARTESIAN_POINT('',(67.55,42.6,4.9));
#2546=CARTESIAN_POINT('',(63.05,-42.6,-8.67361737988404E-16));
#2547=CARTESIAN_POINT('',(70.05,-42.6,5.));
#2548=CARTESIAN_POINT('',(67.55,-42.6,5.));
#2549=CARTESIAN_POINT('',(62.8784271247462,-42.6,5.));
#2550=CARTESIAN_POINT('',(62.8784271247462,-42.6,5.));
#2551=CARTESIAN_POINT('',(62.8784271247462,-42.6,6.));
#2552=CARTESIAN_POINT('',(63.05,-42.6,6.));
#2553=CARTESIAN_POINT('',(67.55,-42.6,6.));
#2554=CARTESIAN_POINT('',(67.55,-42.6,4.9));
#2555=CARTESIAN_POINT('',(63.05,-42.6,-8.67361737988404E-16));
#2556=CARTESIAN_POINT('',(63.05,-42.6,6.));
#2557=CARTESIAN_POINT('',(-62.8784271247462,-42.6,6.));
#2558=CARTESIAN_POINT('',(-67.55,-42.6,6.));
#2559=CARTESIAN_POINT('',(-62.8784271247462,-42.6,6.));
#2560=CARTESIAN_POINT('',(-62.8784271247462,-42.6,5.));
#2561=CARTESIAN_POINT('',(70.05,-42.6,5.));
#2562=CARTESIAN_POINT('',(-67.55,-42.6,5.));
#2563=CARTESIAN_POINT('',(-67.55,-42.6,4.9));
#2564=CARTESIAN_POINT('',(0.,0.,6.));
#2565=CARTESIAN_POINT('',(73.6566017177982,46.2066017177982,6.));
#2566=CARTESIAN_POINT('',(72.8731017177982,46.2066017177982,6.));
#2567=CARTESIAN_POINT('',(-73.6566017177982,46.2066017177982,6.));
#2568=CARTESIAN_POINT('',(-74.4401017177982,46.2066017177982,6.));
#2569=CARTESIAN_POINT('',(73.6566017177982,-46.2066017177982,6.));
#2570=CARTESIAN_POINT('',(72.8731017177982,-46.2066017177982,6.));
#2571=CARTESIAN_POINT('',(-73.6566017177982,-46.2066017177982,6.));
#2572=CARTESIAN_POINT('',(-74.4401017177982,-46.2066017177982,6.));
#2573=CARTESIAN_POINT('',(80.,60.,6.));
#2574=CARTESIAN_POINT('',(80.,56.75,6.));
#2575=CARTESIAN_POINT('',(-80.,60.,6.));
#2576=CARTESIAN_POINT('',(-80.,56.75,6.));
#2577=CARTESIAN_POINT('',(-80.,-60.,6.));
#2578=CARTESIAN_POINT('',(-80.,-63.25,6.));
#2579=CARTESIAN_POINT('',(79.9999999999999,-60.,6.));
#2580=CARTESIAN_POINT('',(79.9999999999999,-63.25,6.));
#2581=CARTESIAN_POINT('',(-85.05,-65.1,6.));
#2582=CARTESIAN_POINT('',(-85.05,-57.1,6.));
#2583=CARTESIAN_POINT('',(-85.05,57.1,6.));
#2584=CARTESIAN_POINT('',(-77.05,-57.1,6.));
#2585=CARTESIAN_POINT('',(-77.05,-65.1,6.));
#2586=CARTESIAN_POINT('',(85.05,-65.1,6.));
#2587=CARTESIAN_POINT('',(77.05,-65.1,6.));
#2588=CARTESIAN_POINT('',(77.05,-57.1,6.));
#2589=CARTESIAN_POINT('',(85.05,-57.1,6.));
#2590=CARTESIAN_POINT('',(85.05,65.1,6.));
#2591=CARTESIAN_POINT('',(85.05,57.1,6.));
#2592=CARTESIAN_POINT('',(77.05,57.1,6.));
#2593=CARTESIAN_POINT('',(77.05,65.1,6.));
#2594=CARTESIAN_POINT('',(-85.05,65.1,6.));
#2595=CARTESIAN_POINT('',(-77.05,65.1,6.));
#2596=CARTESIAN_POINT('',(-77.05,57.1,6.));
#2597=CARTESIAN_POINT('',(72.05,35.6,6.));
#2598=CARTESIAN_POINT('',(72.05,32.6,6.));
#2599=CARTESIAN_POINT('',(72.0500000000001,12.0502420445952,5.99999999999999));
#2600=CARTESIAN_POINT('',(60.0291666666667,0.,6.));
#2601=CARTESIAN_POINT('',(72.05,-12.0502420445953,6.));
#2602=CARTESIAN_POINT('',(72.05,35.6,6.));
#2603=CARTESIAN_POINT('',(72.05,-32.6,6.));
#2604=CARTESIAN_POINT('',(69.05,-32.6,6.00000000000001));
#2605=CARTESIAN_POINT('',(70.05,-42.6000000000001,6.));
#2606=CARTESIAN_POINT('',(60.05,-41.6,6.));
#2607=CARTESIAN_POINT('',(60.05,-44.6,6.));
#2608=CARTESIAN_POINT('',(63.05,-44.6,6.));
#2609=CARTESIAN_POINT('',(-60.05,-44.6,6.));
#2610=CARTESIAN_POINT('',(-60.05,-41.6,6.00000000000001));
#2611=CARTESIAN_POINT('',(-70.05,-42.6,6.));
#2612=CARTESIAN_POINT('',(-69.05,-32.6,6.));
#2613=CARTESIAN_POINT('',(-72.05,-32.6,6.));
#2614=CARTESIAN_POINT('',(-72.05,-35.6,6.));
#2615=CARTESIAN_POINT('',(-72.0499999999892,-12.0502420446061,6.));
#2616=CARTESIAN_POINT('',(-60.0291666666667,0.,6.));
#2617=CARTESIAN_POINT('',(-72.0500000000418,12.0502420445537,5.99999999999999));
#2618=CARTESIAN_POINT('',(-72.05,-35.6,6.));
#2619=CARTESIAN_POINT('',(-72.05,32.6,6.));
#2620=CARTESIAN_POINT('',(-69.05,32.6,6.00000000000001));
#2621=CARTESIAN_POINT('',(-70.05,42.6,6.));
#2622=CARTESIAN_POINT('',(-60.05,41.6,6.));
#2623=CARTESIAN_POINT('',(-60.05,44.6,6.));
#2624=CARTESIAN_POINT('',(-63.05,44.6,6.));
#2625=CARTESIAN_POINT('',(60.05,44.6,6.));
#2626=CARTESIAN_POINT('',(60.05,41.6,6.00000000000001));
#2627=CARTESIAN_POINT('',(70.05,42.6,6.));
#2628=CARTESIAN_POINT('',(69.05,32.6,6.));
#2629=CARTESIAN_POINT('',(0.,0.,0.));
#2630=CARTESIAN_POINT('',(80.,60.,0.));
#2631=CARTESIAN_POINT('',(78.4,60.,0.));
#2632=CARTESIAN_POINT('',(-80.,60.,0.));
#2633=CARTESIAN_POINT('',(-81.6,60.,0.));
#2634=CARTESIAN_POINT('',(-80.,-60.,0.));
#2635=CARTESIAN_POINT('',(-81.6,-60.,0.));
#2636=CARTESIAN_POINT('',(79.9999999999999,-60.,0.));
#2637=CARTESIAN_POINT('',(78.3999999999999,-60.,0.));
#2638=CARTESIAN_POINT('',(85.05,-65.1,0.));
#2639=CARTESIAN_POINT('',(77.05,-65.1,0.));
#2640=CARTESIAN_POINT('',(-77.05,-65.1,0.));
#2641=CARTESIAN_POINT('',(-77.05,-57.1,0.));
#2642=CARTESIAN_POINT('',(-85.05,-57.1,0.));
#2643=CARTESIAN_POINT('',(-85.05,-65.1,0.));
#2644=CARTESIAN_POINT('',(-85.05,57.1,0.));
#2645=CARTESIAN_POINT('',(-77.05,57.1,0.));
#2646=CARTESIAN_POINT('',(-77.05,65.1,0.));
#2647=CARTESIAN_POINT('',(-85.05,65.1,0.));
#2648=CARTESIAN_POINT('',(77.05,65.1,0.));
#2649=CARTESIAN_POINT('',(77.05,57.1,0.));
#2650=CARTESIAN_POINT('',(85.05,57.1,0.));
#2651=CARTESIAN_POINT('',(85.05,65.1,0.));
#2652=CARTESIAN_POINT('',(85.05,-57.1,0.));
#2653=CARTESIAN_POINT('',(77.05,-57.1,0.));
#2654=CARTESIAN_POINT('',(-63.05,-35.6,-8.67361737988404E-16));
#2655=CARTESIAN_POINT('',(-63.05,-41.6,-8.67361737988404E-16));
#2656=CARTESIAN_POINT('',(-63.05,-35.6,-8.67361737988404E-16));
#2657=CARTESIAN_POINT('',(-60.05,-41.6,0.));
#2658=CARTESIAN_POINT('',(-60.05,-44.6,0.));
#2659=CARTESIAN_POINT('',(2.4542003815564E-15,-44.6,0.));
#2660=CARTESIAN_POINT('',(60.05,-44.6,0.));
#2661=CARTESIAN_POINT('',(60.05,-41.6,0.));
#2662=CARTESIAN_POINT('',(63.05,-41.6,-8.67361737988404E-16));
#2663=CARTESIAN_POINT('',(63.05,-42.6,-8.67361737988404E-16));
#2664=CARTESIAN_POINT('',(63.05,-35.6000000000001,-8.67361737988404E-16));
#2665=CARTESIAN_POINT('',(63.05,-35.6000000000001,-8.67361737988404E-16));
#2666=CARTESIAN_POINT('',(69.05,-35.6,-8.67361737988404E-16));
#2667=CARTESIAN_POINT('',(69.05,-32.6,0.));
#2668=CARTESIAN_POINT('',(72.05,-32.6,0.));
#2669=CARTESIAN_POINT('',(72.05,-1.40434636454077E-14,0.));
#2670=CARTESIAN_POINT('',(72.05,32.6,0.));
#2671=CARTESIAN_POINT('',(69.05,32.6,0.));
#2672=CARTESIAN_POINT('',(69.05,35.6,-8.67361737988404E-16));
#2673=CARTESIAN_POINT('',(63.05,35.6,-8.67361737988404E-16));
#2674=CARTESIAN_POINT('',(63.05,35.6,-8.67361737988404E-16));
#2675=CARTESIAN_POINT('',(63.05,42.6,-8.67361737988404E-16));
#2676=CARTESIAN_POINT('',(63.05,41.6,-8.67361737988404E-16));
#2677=CARTESIAN_POINT('',(60.05,41.6,0.));
#2678=CARTESIAN_POINT('',(60.05,44.6,0.));
#2679=CARTESIAN_POINT('',(2.4542003815564E-15,44.6,0.));
#2680=CARTESIAN_POINT('',(-60.05,44.6,0.));
#2681=CARTESIAN_POINT('',(-60.05,41.6,0.));
#2682=CARTESIAN_POINT('',(-63.05,41.6,-8.67361737988404E-16));
#2683=CARTESIAN_POINT('',(-63.05,35.6,-8.67361737988404E-16));
#2684=CARTESIAN_POINT('',(-63.05,35.6,-8.67361737988404E-16));
#2685=CARTESIAN_POINT('',(-70.05,35.6,-8.67361737988404E-16));
#2686=CARTESIAN_POINT('',(-69.05,35.6,-8.67361737988404E-16));
#2687=CARTESIAN_POINT('',(-69.05,32.6,0.));
#2688=CARTESIAN_POINT('',(-72.05,32.6,0.));
#2689=CARTESIAN_POINT('',(-72.05,0.,0.));
#2690=CARTESIAN_POINT('',(-72.05,-32.6,0.));
#2691=CARTESIAN_POINT('',(-69.05,-32.6,0.));
#2692=CARTESIAN_POINT('',(-69.05,-35.6,-8.67361737988404E-16));
#2693=CARTESIAN_POINT('',(-70.05,-35.6,-8.67361737988404E-16));
#2694=CARTESIAN_POINT('',(0.,0.,5.));
#2695=CARTESIAN_POINT('',(-69.05,32.6,5.));
#2696=CARTESIAN_POINT('',(-69.05,35.6,5.));
#2697=CARTESIAN_POINT('',(-70.05,35.6,5.));
#2698=CARTESIAN_POINT('',(-63.05,35.6,5.));
#2699=CARTESIAN_POINT('',(-63.05,35.6,5.));
#2700=CARTESIAN_POINT('',(-63.05,41.6,5.));
#2701=CARTESIAN_POINT('',(-60.05,41.6,5.));
#2702=CARTESIAN_POINT('',(-70.05,42.6,5.));
#2703=CARTESIAN_POINT('',(0.,0.,5.));
#2704=CARTESIAN_POINT('',(-60.05,-41.6,5.));
#2705=CARTESIAN_POINT('',(-63.05,-41.6,5.));
#2706=CARTESIAN_POINT('',(-63.05,-35.6,5.));
#2707=CARTESIAN_POINT('',(-63.05,-35.6,5.));
#2708=CARTESIAN_POINT('',(-70.05,-35.6,5.));
#2709=CARTESIAN_POINT('',(-69.05,-35.6,5.));
#2710=CARTESIAN_POINT('',(-69.05,-32.6,5.));
#2711=CARTESIAN_POINT('',(-70.05,-42.6,5.));
#2712=CARTESIAN_POINT('',(0.,0.,5.));
#2713=CARTESIAN_POINT('',(69.05,-32.6,5.));
#2714=CARTESIAN_POINT('',(69.05,-35.6,5.));
#2715=CARTESIAN_POINT('',(63.05,-35.6000000000001,5.));
#2716=CARTESIAN_POINT('',(63.05,-35.6000000000001,5.));
#2717=CARTESIAN_POINT('',(63.05,-42.6,5.));
#2718=CARTESIAN_POINT('',(63.05,-41.6,5.));
#2719=CARTESIAN_POINT('',(60.05,-41.6,5.));
#2720=CARTESIAN_POINT('',(70.05,-42.6000000000001,5.));
#2721=CARTESIAN_POINT('',(0.,0.,5.));
#2722=CARTESIAN_POINT('',(60.05,41.6,5.));
#2723=CARTESIAN_POINT('',(63.05,41.6,5.));
#2724=CARTESIAN_POINT('',(63.05,42.6,5.));
#2725=CARTESIAN_POINT('',(63.05,35.6,5.));
#2726=CARTESIAN_POINT('',(63.05,35.6,5.));
#2727=CARTESIAN_POINT('',(69.05,35.6,5.));
#2728=CARTESIAN_POINT('',(69.05,32.6,5.));
#2729=CARTESIAN_POINT('',(70.05,42.6,5.));
#2730=CARTESIAN_POINT('',(-60.0291666666667,0.,2.));
#2731=CARTESIAN_POINT('',(-72.05,0.,2.));
#2732=CARTESIAN_POINT('',(-72.05,10.5908765768782,2.));
#2733=CARTESIAN_POINT('',(-72.05,-10.5908765768782,2.));
#2734=CARTESIAN_POINT('',(-60.0291666666667,0.,2.));
#2735=CARTESIAN_POINT('',(-60.0291666666667,0.,2.));
#2736=CARTESIAN_POINT('',(-72.05,10.5908765768782,2.));
#2737=CARTESIAN_POINT('',(-72.0500000000355,10.5908765768388,4.99999970346846));
#2738=CARTESIAN_POINT('',(-60.0291666666667,0.,5.));
#2739=CARTESIAN_POINT('',(-72.0499999999893,-10.59087657689,4.99999997479963));
#2740=CARTESIAN_POINT('',(-72.05,-10.5908765768782,2.));
#2741=CARTESIAN_POINT('',(-60.0291666666667,0.,6.));
#2742=CARTESIAN_POINT('',(-72.05,-12.0502420445953,6.));
#2743=CARTESIAN_POINT('',(-72.05,-11.8244740883279,5.84016302459128));
#2744=CARTESIAN_POINT('',(-72.05,-11.3707405903349,5.52340802741478));
#2745=CARTESIAN_POINT('',(-72.05,-10.6827396361352,5.05810555722494));
#2746=CARTESIAN_POINT('',(-72.05,-10.218511094035,4.75529065375182));
#2747=CARTESIAN_POINT('',(-72.05,-9.86797826536583,4.5313160466015));
#2748=CARTESIAN_POINT('',(-72.05,-9.69212081911456,4.42011378406246));
#2749=CARTESIAN_POINT('',(-72.05,-9.51531834565747,4.310166758535));
#2750=CARTESIAN_POINT('',(-72.05,-9.3972330125703,4.23715699600567));
#2751=CARTESIAN_POINT('',(-72.05,-9.33808447795601,4.20079792202694));
#2752=CARTESIAN_POINT('',(-72.05,-9.04198045947915,4.01986751205341));
#2753=CARTESIAN_POINT('',(-72.05,-8.56559913000735,3.73571794318066));
#2754=CARTESIAN_POINT('',(-72.05,-7.84217965905375,3.32755831528179));
#2755=CARTESIAN_POINT('',(-72.05,-7.10875371398585,2.93982984672822));
#2756=CARTESIAN_POINT('',(-72.05,-6.36398116235014,2.57526881199476));
#2757=CARTESIAN_POINT('',(-72.05,-5.60631220676272,2.23703957816433));
#2758=CARTESIAN_POINT('',(-72.05,-5.0914086285009,2.03154450780711));
#2759=CARTESIAN_POINT('',(-72.05,-4.70104326740555,1.88597357985136));
#2760=CARTESIAN_POINT('',(-72.05,-4.53751767144951,1.8271022522144));
#2761=CARTESIAN_POINT('',(-72.05,-4.37282583953761,1.77061213821732));
#2762=CARTESIAN_POINT('',(-72.05,-4.30685419784121,1.74820987711076));
#2763=CARTESIAN_POINT('',(-72.05,-4.27383667454592,1.73711100352104));
#2764=CARTESIAN_POINT('',(-72.05,-4.17474569527025,1.70414425655534));
#2765=CARTESIAN_POINT('',(-72.05,-3.8440681523122,1.5964140191848));
#2766=CARTESIAN_POINT('',(-72.05,-3.51147732554949,1.49972000974302));
#2767=CARTESIAN_POINT('',(-72.05,-2.97666808306328,1.36037564986778));
#2768=CARTESIAN_POINT('',(-72.05,-2.70793123723674,1.29838802468309));
#2769=CARTESIAN_POINT('',(-72.05,-2.16758287416438,1.19099449048469));
#2770=CARTESIAN_POINT('',(-72.05,-1.89597104564452,1.14559037696577));
#2771=CARTESIAN_POINT('',(-72.05,-1.34967523770129,1.0725029697664));
#2772=CARTESIAN_POINT('',(-72.05,-1.07499092329124,1.04482160836042));
#2773=CARTESIAN_POINT('',(-72.05,-0.660529529697226,1.01734471411845));
#2774=CARTESIAN_POINT('',(-72.05,-0.45269042098657,1.00711571632073));
#2775=CARTESIAN_POINT('',(-72.05,-0.209122153993412,1.0014652390451));
#2776=CARTESIAN_POINT('',(-72.05,-0.104499988071626,1.00040355310262));
#2777=CARTESIAN_POINT('',(-72.05,-0.0346992343004046,0.999999419399002));
#2778=CARTESIAN_POINT('',(-72.05,0.000233632917987814,0.999949205557213));
#2779=CARTESIAN_POINT('',(-72.05,0.314750544315461,1.00086966119799));
#2780=CARTESIAN_POINT('',(-72.05,0.592582369826872,1.01144471249431));
#2781=CARTESIAN_POINT('',(-72.05,1.14491997112285,1.05125856688645));
#2782=CARTESIAN_POINT('',(-72.05,1.41942608796661,1.08049545616717));
#2783=CARTESIAN_POINT('',(-72.05,1.96529710456983,1.15659581906267));
#2784=CARTESIAN_POINT('',(-72.05,2.23666235013133,1.20345735224848));
#2785=CARTESIAN_POINT('',(-72.05,2.77645876284058,1.31364466773593));
#2786=CARTESIAN_POINT('',(-72.05,3.04489024648896,1.37696867403004));
#2787=CARTESIAN_POINT('',(-72.05,3.5790385230804,1.51884986642547));
#2788=CARTESIAN_POINT('',(-72.05,3.91118484616132,1.61704448662102));
#2789=CARTESIAN_POINT('',(-72.05,4.24138440409495,1.72616315922252));
#2790=CARTESIAN_POINT('',(-72.05,4.34033004984353,1.7595397027674));
#2791=CARTESIAN_POINT('',(-72.05,4.37329957943375,1.77077434323106));
#2792=CARTESIAN_POINT('',(-72.05,4.43917139058232,1.79344465548173));
#2793=CARTESIAN_POINT('',(-72.05,4.60358447906248,1.85058910210125));
#2794=CARTESIAN_POINT('',(-72.05,4.76668963703331,1.91003419408649));
#2795=CARTESIAN_POINT('',(-72.05,5.1558013876002,2.05681957261914));
#2796=CARTESIAN_POINT('',(-72.05,5.41209229706644,2.16015915090183));
#2797=CARTESIAN_POINT('',(-72.05,5.91924942667098,2.37638031774512));
#2798=CARTESIAN_POINT('',(-72.05,6.17011504006652,2.48926297356421));
#2799=CARTESIAN_POINT('',(-72.05,6.66711153192796,2.72335666801481));
#2800=CARTESIAN_POINT('',(-72.05,7.15937267624755,2.9657798228607));
#2801=CARTESIAN_POINT('',(-72.05,7.88532654257597,3.35129269170121));
#2802=CARTESIAN_POINT('',(-72.05,8.60035508845121,3.75602316246349));
#2803=CARTESIAN_POINT('',(-72.05,9.30575413495884,4.17769189021746));
#2804=CARTESIAN_POINT('',(-72.05,10.002636708247,4.61434106571305));
#2805=CARTESIAN_POINT('',(-72.05,10.6919614832149,5.06428438302786));
#2806=CARTESIAN_POINT('',(-72.05,11.3745566781552,5.52606500897113));
#2807=CARTESIAN_POINT('',(-72.05,11.8256121762601,5.8409687568831));
#2808=CARTESIAN_POINT('',(-72.05,12.0502420445953,5.99999999999998));
#2809=CARTESIAN_POINT('',(-72.05,-12.0502420445953,6.));
#2810=CARTESIAN_POINT('',(-72.05,-11.8244740883279,5.84016302459128));
#2811=CARTESIAN_POINT('',(-72.05,-11.3707405903349,5.52340802741478));
#2812=CARTESIAN_POINT('',(-72.05,-10.6827396361352,5.05810555722494));
#2813=CARTESIAN_POINT('',(-72.05,-10.218511094035,4.75529065375182));
#2814=CARTESIAN_POINT('',(-72.05,-9.86797826536583,4.5313160466015));
#2815=CARTESIAN_POINT('',(-72.05,-9.69212081911456,4.42011378406246));
#2816=CARTESIAN_POINT('',(-72.05,-9.51531834565747,4.310166758535));
#2817=CARTESIAN_POINT('',(-72.05,-9.3972330125703,4.23715699600567));
#2818=CARTESIAN_POINT('',(-72.05,-9.33808447795601,4.20079792202694));
#2819=CARTESIAN_POINT('',(-72.05,-9.04198045947915,4.01986751205341));
#2820=CARTESIAN_POINT('',(-72.05,-8.56559913000735,3.73571794318066));
#2821=CARTESIAN_POINT('',(-72.05,-7.84217965905375,3.32755831528179));
#2822=CARTESIAN_POINT('',(-72.05,-7.10875371398585,2.93982984672822));
#2823=CARTESIAN_POINT('',(-72.05,-6.36398116235014,2.57526881199476));
#2824=CARTESIAN_POINT('',(-72.05,-5.60631220676272,2.23703957816433));
#2825=CARTESIAN_POINT('',(-72.05,-5.0914086285009,2.03154450780711));
#2826=CARTESIAN_POINT('',(-72.05,-4.70104326740555,1.88597357985136));
#2827=CARTESIAN_POINT('',(-72.05,-4.53751767144951,1.8271022522144));
#2828=CARTESIAN_POINT('',(-72.05,-4.37282583953761,1.77061213821732));
#2829=CARTESIAN_POINT('',(-72.05,-4.30685419784121,1.74820987711076));
#2830=CARTESIAN_POINT('',(-72.05,-4.27383667454592,1.73711100352104));
#2831=CARTESIAN_POINT('',(-72.05,-4.17474569527025,1.70414425655534));
#2832=CARTESIAN_POINT('',(-72.05,-3.8440681523122,1.5964140191848));
#2833=CARTESIAN_POINT('',(-72.05,-3.51147732554949,1.49972000974302));
#2834=CARTESIAN_POINT('',(-72.05,-2.97666808306328,1.36037564986778));
#2835=CARTESIAN_POINT('',(-72.05,-2.70793123723674,1.29838802468309));
#2836=CARTESIAN_POINT('',(-72.05,-2.16758287416438,1.19099449048469));
#2837=CARTESIAN_POINT('',(-72.05,-1.89597104564452,1.14559037696577));
#2838=CARTESIAN_POINT('',(-72.05,-1.34967523770129,1.0725029697664));
#2839=CARTESIAN_POINT('',(-72.05,-1.07499092329124,1.04482160836042));
#2840=CARTESIAN_POINT('',(-72.05,-0.660529529697226,1.01734471411845));
#2841=CARTESIAN_POINT('',(-72.05,-0.45269042098657,1.00711571632073));
#2842=CARTESIAN_POINT('',(-72.05,-0.209122153993412,1.0014652390451));
#2843=CARTESIAN_POINT('',(-72.05,-0.104499988071626,1.00040355310262));
#2844=CARTESIAN_POINT('',(-72.05,-0.0346992343004046,0.999999419399002));
#2845=CARTESIAN_POINT('',(-72.05,0.000233632917987814,0.999949205557213));
#2846=CARTESIAN_POINT('',(-72.05,0.314750544315461,1.00086966119799));
#2847=CARTESIAN_POINT('',(-72.05,0.592582369826872,1.01144471249431));
#2848=CARTESIAN_POINT('',(-72.05,1.14491997112285,1.05125856688645));
#2849=CARTESIAN_POINT('',(-72.05,1.41942608796661,1.08049545616717));
#2850=CARTESIAN_POINT('',(-72.05,1.96529710456983,1.15659581906267));
#2851=CARTESIAN_POINT('',(-72.05,2.23666235013133,1.20345735224848));
#2852=CARTESIAN_POINT('',(-72.05,2.77645876284058,1.31364466773593));
#2853=CARTESIAN_POINT('',(-72.05,3.04489024648896,1.37696867403004));
#2854=CARTESIAN_POINT('',(-72.05,3.5790385230804,1.51884986642547));
#2855=CARTESIAN_POINT('',(-72.05,3.91118484616132,1.61704448662102));
#2856=CARTESIAN_POINT('',(-72.05,4.24138440409495,1.72616315922252));
#2857=CARTESIAN_POINT('',(-72.05,4.34033004984353,1.7595397027674));
#2858=CARTESIAN_POINT('',(-72.05,4.37329957943375,1.77077434323106));
#2859=CARTESIAN_POINT('',(-72.05,4.43917139058232,1.79344465548173));
#2860=CARTESIAN_POINT('',(-72.05,4.60358447906248,1.85058910210125));
#2861=CARTESIAN_POINT('',(-72.05,4.76668963703331,1.91003419408649));
#2862=CARTESIAN_POINT('',(-72.05,5.1558013876002,2.05681957261914));
#2863=CARTESIAN_POINT('',(-72.05,5.41209229706644,2.16015915090183));
#2864=CARTESIAN_POINT('',(-72.05,5.91924942667098,2.37638031774512));
#2865=CARTESIAN_POINT('',(-72.05,6.17011504006652,2.48926297356421));
#2866=CARTESIAN_POINT('',(-72.05,6.66711153192796,2.72335666801481));
#2867=CARTESIAN_POINT('',(-72.05,7.15937267624755,2.9657798228607));
#2868=CARTESIAN_POINT('',(-72.05,7.88532654257597,3.35129269170121));
#2869=CARTESIAN_POINT('',(-72.05,8.60035508845121,3.75602316246349));
#2870=CARTESIAN_POINT('',(-72.05,9.30575413495884,4.17769189021746));
#2871=CARTESIAN_POINT('',(-72.05,10.002636708247,4.61434106571305));
#2872=CARTESIAN_POINT('',(-72.05,10.6919614832149,5.06428438302786));
#2873=CARTESIAN_POINT('',(-72.05,11.3745566781552,5.52606500897113));
#2874=CARTESIAN_POINT('',(-72.05,11.8256121762601,5.8409687568831));
#2875=CARTESIAN_POINT('',(-72.05,12.0502420445953,5.99999999999998));
#2876=CARTESIAN_POINT('',(60.0291666666667,0.,2.));
#2877=CARTESIAN_POINT('',(72.05,-2.34301368361099E-15,2.));
#2878=CARTESIAN_POINT('',(72.05,-10.5908765768782,2.));
#2879=CARTESIAN_POINT('',(72.05,10.5908765768782,2.));
#2880=CARTESIAN_POINT('',(60.0291666666667,0.,2.));
#2881=CARTESIAN_POINT('',(60.0291666666667,0.,2.));
#2882=CARTESIAN_POINT('',(72.05,-10.5908765768782,2.));
#2883=CARTESIAN_POINT('',(72.05,-10.5908765768782,4.99999999999998));
#2884=CARTESIAN_POINT('',(60.0291666666667,0.,5.));
#2885=CARTESIAN_POINT('',(72.05,10.5908765768782,5.));
#2886=CARTESIAN_POINT('',(72.05,10.5908765768782,2.));
#2887=CARTESIAN_POINT('',(-85.05,-65.1,6.));
#2888=CARTESIAN_POINT('',(-85.05,-57.1,6.));
#2889=CARTESIAN_POINT('',(-85.05,57.1,6.));
#2890=CARTESIAN_POINT('',(-85.05,65.1,6.));
#2891=CARTESIAN_POINT('',(77.05,65.1,6.));
#2892=CARTESIAN_POINT('',(-77.05,65.1,6.));
#2893=CARTESIAN_POINT('',(85.05,65.1,6.));
#2894=CARTESIAN_POINT('',(85.05,-57.1,6.));
#2895=CARTESIAN_POINT('',(85.05,57.1,6.));
#2896=CARTESIAN_POINT('',(85.05,-65.1,6.));
#2897=CARTESIAN_POINT('',(-77.05,-65.1,6.));
#2898=CARTESIAN_POINT('',(77.05,-65.1,6.));
#2899=CARTESIAN_POINT('',(-77.05,57.1,6.));
#2900=CARTESIAN_POINT('',(77.05,57.1,6.));
#2901=CARTESIAN_POINT('',(77.05,-57.1,6.));
#2902=CARTESIAN_POINT('',(-77.05,-57.1,6.));
#2903=CARTESIAN_POINT('',(-63.05,35.6,-8.67361737988404E-16));
#2904=CARTESIAN_POINT('',(-63.05,41.6,6.));
#2905=CARTESIAN_POINT('',(-63.05,35.6,-8.67361737988404E-16));
#2906=CARTESIAN_POINT('',(63.05,42.6,-8.67361737988404E-16));
#2907=CARTESIAN_POINT('',(63.05,41.6,0.));
#2908=CARTESIAN_POINT('',(63.05,35.6,-8.67361737988404E-16));
#2909=CARTESIAN_POINT('',(63.05,35.6,-8.67361737988404E-16));
#2910=CARTESIAN_POINT('',(69.05,35.6,6.));
#2911=CARTESIAN_POINT('',(63.05,-35.6000000000001,-8.67361737988404E-16));
#2912=CARTESIAN_POINT('',(69.05,-35.6,0.));
#2913=CARTESIAN_POINT('',(63.05,-35.6000000000001,-8.67361737988404E-16));
#2914=CARTESIAN_POINT('',(63.05,-42.6,-8.67361737988404E-16));
#2915=CARTESIAN_POINT('',(63.05,-41.6,6.));
#2916=CARTESIAN_POINT('',(-63.05,-35.6,-8.67361737988404E-16));
#2917=CARTESIAN_POINT('',(-63.05,-41.6,0.));
#2918=CARTESIAN_POINT('',(-63.05,-35.6,-8.67361737988404E-16));
#2919=CARTESIAN_POINT('',(-70.05,-35.6,-8.67361737988404E-16));
#2920=CARTESIAN_POINT('',(-69.05,-35.6,6.));
#2921=CARTESIAN_POINT('',(-70.05,35.6,-8.67361737988404E-16));
#2922=CARTESIAN_POINT('',(-69.05,35.6,0.));
#2923=CARTESIAN_POINT('',(-70.05,42.6,4.9));
#2924=CARTESIAN_POINT('',(-70.05,42.6,4.9));
#2925=CARTESIAN_POINT('',(-67.55,42.6,4.9));
#2926=CARTESIAN_POINT('',(-70.05,42.6,4.9));
#2927=CARTESIAN_POINT('',(-70.05,-42.6,4.9));
#2928=CARTESIAN_POINT('',(-70.05,-42.6,4.9));
#2929=CARTESIAN_POINT('',(-67.55,-42.6,4.9));
#2930=CARTESIAN_POINT('',(-70.05,-42.6,4.9));
#2931=CARTESIAN_POINT('',(70.05,-42.6000000000001,4.9));
#2932=CARTESIAN_POINT('',(70.05,-42.6000000000001,4.9));
#2933=CARTESIAN_POINT('',(72.55,-42.6000000000001,4.9));
#2934=CARTESIAN_POINT('',(70.05,-42.6000000000001,4.9));
#2935=CARTESIAN_POINT('',(70.05,42.6,4.9));
#2936=CARTESIAN_POINT('',(70.05,42.6,4.9));
#2937=CARTESIAN_POINT('',(72.55,42.6,4.9));
#2938=CARTESIAN_POINT('',(70.05,42.6,4.9));
#2939=CARTESIAN_POINT('',(79.9999999999999,-60.,-211.794306970577));
#2940=CARTESIAN_POINT('',(79.9999999999999,-60.,2.5));
#2941=CARTESIAN_POINT('',(78.3999999999999,-60.,2.5));
#2942=CARTESIAN_POINT('',(79.9999999999999,-60.,2.5));
#2943=CARTESIAN_POINT('',(79.9999999999999,-60.,2.5));
#2944=CARTESIAN_POINT('',(79.9999999999999,-63.25,2.5));
#2945=CARTESIAN_POINT('',(79.9999999999999,-60.,6.));
#2946=CARTESIAN_POINT('',(-80.,-60.,-211.794306970577));
#2947=CARTESIAN_POINT('',(-80.,-60.,2.5));
#2948=CARTESIAN_POINT('',(-81.6,-60.,2.5));
#2949=CARTESIAN_POINT('',(-80.,-60.,2.5));
#2950=CARTESIAN_POINT('',(-80.,-60.,2.5));
#2951=CARTESIAN_POINT('',(-80.,-63.25,2.5));
#2952=CARTESIAN_POINT('',(-80.,-60.,6.));
#2953=CARTESIAN_POINT('',(-80.,60.,-211.794306970577));
#2954=CARTESIAN_POINT('',(-80.,60.,2.5));
#2955=CARTESIAN_POINT('',(-81.6,60.,2.5));
#2956=CARTESIAN_POINT('',(-80.,60.,2.5));
#2957=CARTESIAN_POINT('',(-80.,60.,2.5));
#2958=CARTESIAN_POINT('',(-80.,56.75,2.5));
#2959=CARTESIAN_POINT('',(-80.,60.,6.));
#2960=CARTESIAN_POINT('',(80.,60.,-211.794306970577));
#2961=CARTESIAN_POINT('',(80.,60.,2.5));
#2962=CARTESIAN_POINT('',(78.4,60.,2.5));
#2963=CARTESIAN_POINT('',(80.,60.,2.5));
#2964=CARTESIAN_POINT('',(80.,60.,2.5));
#2965=CARTESIAN_POINT('',(80.,56.75,2.5));
#2966=CARTESIAN_POINT('',(80.,60.,6.));
#2967=CARTESIAN_POINT('',(72.05,35.6,-455.));
#2968=CARTESIAN_POINT('',(72.05,-12.0502420445953,6.));
#2969=CARTESIAN_POINT('',(72.05,-11.8095665401573,5.82960892537476));
#2970=CARTESIAN_POINT('',(72.05,-11.3258695208981,5.49225046266413));
#2971=CARTESIAN_POINT('',(72.05,-10.8368754973682,5.16262226506867));
#2972=CARTESIAN_POINT('',(72.05,-10.5908765768782,4.99999999999995));
#2973=CARTESIAN_POINT('',(72.05,10.5908765768782,5.));
#2974=CARTESIAN_POINT('',(72.05,10.8368754973682,5.16262226506872));
#2975=CARTESIAN_POINT('',(72.05,11.3258698511661,5.49224998068244));
#2976=CARTESIAN_POINT('',(72.05,11.8095665401573,5.82960892537473));
#2977=CARTESIAN_POINT('',(72.05,12.0502420445953,5.99999999999997));
#2978=CARTESIAN_POINT('',(72.05,32.6,0.));
#2979=CARTESIAN_POINT('',(72.05,-32.6,6.00000000000001));
#2980=CARTESIAN_POINT('',(-72.05,-35.6,-455.));
#2981=CARTESIAN_POINT('',(-72.05,32.6,6.00000000000001));
#2982=CARTESIAN_POINT('',(-72.05,-32.6,0.));
#2983=CARTESIAN_POINT('',(-63.05,44.6,-455.));
#2984=CARTESIAN_POINT('',(60.05,44.6,6.00000000000001));
#2985=CARTESIAN_POINT('',(-60.05,44.6,0.));
#2986=CARTESIAN_POINT('',(63.05,-44.6,-455.));
#2987=CARTESIAN_POINT('',(-60.05,-44.6,6.00000000000001));
#2988=CARTESIAN_POINT('',(60.05,-44.6,0.));
#2989=CARTESIAN_POINT('',(60.05,-41.6,-8.67361737988404E-16));
#2990=CARTESIAN_POINT('',(-60.05,-41.6,-455.));
#2991=CARTESIAN_POINT('',(-69.05,-32.6,-8.67361737988404E-16));
#2992=CARTESIAN_POINT('',(-69.05,32.6,-455.));
#2993=CARTESIAN_POINT('',(-60.05,41.6,-8.67361737988404E-16));
#2994=CARTESIAN_POINT('',(60.05,41.6,-455.));
#2995=CARTESIAN_POINT('',(69.05,32.6,-8.67361737988404E-16));
#2996=CARTESIAN_POINT('',(69.05,-32.6,-455.));
#2997=CARTESIAN_POINT('',(-73.6566017177982,-46.2066017177982,-208.294306970577));
#2998=CARTESIAN_POINT('',(73.6566017177982,-46.2066017177982,-208.294306970577));
#2999=CARTESIAN_POINT('',(-73.6566017177982,46.2066017177982,-208.294306970577));
#3000=CARTESIAN_POINT('',(73.6566017177982,46.2066017177982,-208.294306970577));
#3001=CARTESIAN_POINT('',(60.0291666666667,0.,6.));
#3002=MECHANICAL_DESIGN_GEOMETRIC_PRESENTATION_REPRESENTATION('',(#1292,
#1293,#1294,#1295,#1296,#1297,#1298,#1299,#1300,#1301,#1302,#1303,#1304,
#1305,#1306,#1307,#1308,#1309,#1310,#1311,#1312,#1313,#1314,#1315,#1316,
#1317,#1318,#1319,#1320,#1321,#1322,#1323,#1324,#1325,#1326,#1327,#1328,
#1329,#1330,#1331,#1332,#1333,#1334,#1335,#1336,#1337,#1338,#1339,#1340,
#1341,#1342,#1343,#1344,#1345,#1346,#1347,#1348,#1349,#1350,#1351,#1352,
#1353,#1354,#1355,#1356,#1357,#1358,#1359,#1360,#1361,#1362,#1363,#1364,
#1365,#1366,#1367),#3003);
#3003=(
GEOMETRIC_REPRESENTATION_CONTEXT(3)
GLOBAL_UNCERTAINTY_ASSIGNED_CONTEXT((#3004))
GLOBAL_UNIT_ASSIGNED_CONTEXT((#3007,#3006,#3005))
REPRESENTATION_CONTEXT('rahmen','TOP_LEVEL_ASSEMBLY_PART')
);
#3004=UNCERTAINTY_MEASURE_WITH_UNIT(LENGTH_MEASURE(0.005),#3007,
'DISTANCE_ACCURACY_VALUE','Maximum Tolerance applied to model');
#3005=(
NAMED_UNIT(*)
SI_UNIT($,.STERADIAN.)
SOLID_ANGLE_UNIT()
);
#3006=(
NAMED_UNIT(*)
PLANE_ANGLE_UNIT()
SI_UNIT($,.RADIAN.)
);
#3007=(
LENGTH_UNIT()
NAMED_UNIT(*)
SI_UNIT(.MILLI.,.METRE.)
);
#3008=PRODUCT_DEFINITION_SHAPE('','',#3009);
#3009=PRODUCT_DEFINITION('','',#3011,#3010);
#3010=PRODUCT_DEFINITION_CONTEXT('',#3017,'design');
#3011=PRODUCT_DEFINITION_FORMATION_WITH_SPECIFIED_SOURCE('','',#3013,
 .NOT_KNOWN.);
#3012=PRODUCT_RELATED_PRODUCT_CATEGORY('','',(#3013));
#3013=PRODUCT('rahmen','rahmen','rahmen',(#3015));
#3014=PRODUCT_CATEGORY('','');
#3015=PRODUCT_CONTEXT('',#3017,'mechanical');
#3016=APPLICATION_PROTOCOL_DEFINITION('international standard',
'automotive_design',2010,#3017);
#3017=APPLICATION_CONTEXT(
'core data for automotive mechanical design processes');
ENDSEC;
END-ISO-10303-21;
