# Supplementary material for: Evaluating cellularity and structural connectivity on whole brain slides using a custom-made digital pathology pipeline
Source: J Neurosci Methods. 2019 Jan 1;311:215–21. doi: 10.1016/j.jneumeth.2018.10.029 (PMC6269083; doi:10.1016/j.jneumeth.2018.10.029)
Supplement: Supplementary file 3 [file mmc3.zip › Technical Drawings/MLS203-1-Step.sev]

<?xml version="1.0"?>
<SEMV version="100">
	<ExportInfo SEVersion="108.00.00.91"/>
	<SEFileType><script type="text">2</script></SEFileType>
	<SEUOM><script type="text">61</script></SEUOM>
	<SEModelPreview><script type="text">AAAAACAAAACVLAAALVoFWFTP11YRURQQpGOR+gEi3Z1SSy/dsHSzNEsIKM0i3d3dsaRKd3ezhNTSXR9//e7z3Dsz986858zMPee853kmRElBCgOdGP3Zs2cYMtISKk/l6dNd/frF05Pwh13WU/HcSUVK7Fn5MOnOU+Oluai86LNnVZFv74xQnz37LCwjIarqrn+Q9sZL1xR+BGWDmlXT2sbkz45jmCjT573uHVd3zbs6/WDCcASK979aC3wR+hqVKe5LPAPk8Lz5K+VVCGWwvpAE11vnPGtZ4AzHUJt9zKDJ9cOhx3KqnHk0R4hedN9tAyCd9zTdaTnmOmNb4DCJnX2ayDyVddhQmq+UfUQAFPRKHCcq+9GahZpgusXj1NmChRp7+u6620Ycx3/u7b/mnHlGmXgARQgLlbQ4xDjNaRjOx0EY/Xqv5XR4IuvXDwnDi+t/L/zfMo3+74Umgb57FiZGIPXvm/GEttz/ja1su9tk3hs1lKYsDWNqkv6fWCM9r+OuvwNPAbkUvFVtJ3EVf/72qPA5L/n7ARRBGP1hz9rgNvkvWtNGNPCfSnkJ+sX/YB/OK/7BDjA1y/2D9bne/KdPKEP5P3009D3y/iHsFpf8Q8j+Evavwjmjm/MXqrz1QpuM+J3MNzhV/49UzZWrbu5/Pbjbr+X/fnBZcpnZ+Stsr6Jd/6+wJYcOjH/CuknsJ/8KCyNgnv5b4V5yjvkn9XorxeUvFGODF/DvOO/bhZW/vRJvJd/1hbjsla2M/W2m2korlB76XDb/Q4Wu3Kb/W8mHy/aKv3r6HAWQ/1unBbtm+b9o90dSwn+FJ5b4BG50Nt1fLPyTl+a2XPR366aCn1bY5yQm49/IZiSbGUn0+70C4Vadf/PwbmBd+PFN0+1x3/yf5HQo8q9GmpfL0Iq/KmhXm4RgYgTFIZHI2cySkoED1wHSDpZKZPOhEBkxJl68aVZFDhtOAPPqZeOieujm6Y3D/N5xbFzCRGD3+CALdentYbtBUGBAeGF4Z1pamp/Iz03ImuNP8iP3VkBDQUmNuNzhLqtQV7WVlVXOWHAUlFATS+DoKyYGGiYtuZuz82rezF4X+Ojaa92R+4Wba1E86ydasYH+/n4YrDAKWqiJJXSViYnRkQ3sKzozEWMz2z2/0UXifkLXCA1bTF2X3ammCZQI6YIQG9qZuzVYGwRYDnkWFxdnj1nIhsL7zF8T1gR9Nc1zdmOQquI1TcULkagcQmRRu+Yww26823AToF+95Egm62oaI0VMDvb30b+L9ZD73s27kKupqqp8kwaba8UXl6tDmjXhS887fKrime7hmBgBz6runvuio1ab5uXlubgwhGC/JwILblkad/urTtHTx+uFsESiiKdL2ZG9poZmjKREr1vZ21tb2YmaaoUa59fkBLxiamjuewU3xe74qYklePYDE+M2p6RkYfsyP/9VEVEh6dkiwIYMpJQkRix14FF1zVke/0fMmWy+94Zl+fCSAA+Pk4tremZGMZnD8ubMcq2eK33dQcWqgQMavhjw0/MqKsjFgvDlhsWJi6fnKzUOrAN/yq7hnlYZTaapKOdz8O2PP46C+DRuI8+z1x0aMcq0PqDeWPveW3MQr/GIIj8oCkQVWHTypaSkjC0csEIO0WZ4t9OfLClClRiTUEtN64uMfNpokWzA0/Z8wvL/9WNlu47EIiCE5hl0THMm72710eTYzqvLxwzHQbVRr1zEyooaZ2h42LhzbhrfLK+H1GlwOI3fMvPEGTRRIOQiUUv1m82HfFenbI2lLrR0cZR2OidSqLiDNXLhACZB5cLpQq9KUtyvFkoF8hF9XqTNPe7Mycltbm4OkmEQt71Qg6d0YWsaJ71R7XPfx3p5peim8ZFRr5UT4QrvicyoNBuywiTeamhgZzE9de65j/Rt0dLQGPG/vr42QdbXc6l314T/Z21lRQTvt8II0Wy/6gLzkS4okVboNbv2x9KbyJ9UpeniRevTwFwSdAF21vJvA1UCitIECc5f3mZpd26fwpcA+eWxP2b2MPKKPg9gd7iPIYaZGBfELKsaar91IApzYCfuAnV1dRyJnhtRNFBZYuLdKH5cdEadi5H1dWMuPSWlo7kRH/wCy44OmEVtfTns/HT0R/D5LAI8ZoOutQu+c4DGEr17qLeZ+01E3sfXxJcTddVw/yPlQs60Tc+v8JgcgnbnA3sZipsxEpm2602o4VnaU9waV+U046mmxsFlt1IVsKirXj+DUCZ4sPj5a2JszuOgbmZja2MM8rvzWZqlhYWFrS3NccGrgIF4xg4XPhE8Id+HF7JUt72iyNcQaIskUojwgxmC9SONubtzd/vBglsmps1KW1lbGzbixfPHQAwSgNeR6D6FbU/8+9XEMoDm0pQapx7uh4dJJTrCI7Rxdjb0t289/ptGSE4vz2rqtjRXVVVhPgoA+AyxuLvcGzovoAdpF6wx4+Pj0olxaS7n2dbZZGPxW/h9i0W/nkEO6ZdzMEkrzH/5o6p+dg7tos8o/lTi7VOxm0jxai+ENn3USOXjhVKZtompcVzqEr+rTUXFDCDmdZGSpQzewCTiFzuOgxvPog8igtvnOOytkHZNfnmWUCJxZ/20AwOKrAewpbyeiRNvW62MzWVXtf8N1NFApg+WHamR931cR1vb9XB5SFRFQ2Og6Ctql95/L4udBFmY9v/8MekP1eLtAXKEFhF7iD+MA5nl5eVtYVHQoV3OJ8fBalXT+xRW5bfy943OP6toadE3gx0q071OZMhgCkpBBOmOhLxJsaQhkgMD/bJA4LH74XIrHh6eq2fYOaFz3i+5Hiz0cPmUUIDnnyxmr7UzeRLu4MXa640YRcKG4/03GSne6yFvXQkqKopLF3W0m6ymdpPn+0+qZWXfJQ8lc8ZQNlZXz7clLu2x3iBLOHuA3K7pAm7IhDavsd2pkmXP27L+0E/xT65oRn4/z73RYowyqrmpKfkXpaOW1tyCffuQFqqQb/82r6Wza/FbTiU1NUYCSozfdFwkYEJhNXX1VUdvb0GAhppatKdH/3HiK9w6E3ld7EhHVSYtQy8eUqHrDfjTpfq29GUZNx7e5tYGLq7cp/mWopZSAQaGMFMtlKR0yEVIT0YneJwrbMGeCN1ONliaWsDjZGOuRrGwtNQYHyOzWaeVXoZVHjOe1/9TKT9fTQ27gtD1KWl8s9vhfL0tCbCrf8gf91iDuYk4pKamht7yYn8OcXkrCxxYhh62inyM4/Ad5t1WWqRqKM2Qd/pWWVAdyAo7nwQp7jjURsXFeYwIXtbXB24aaWv34mtodb1Ni+NMz6yvh6x3eu3bW1purqXy0iLn66x/f3uj6bNX1kD5HBcPr05qvsF+QV9XNzUhQUq/5ej3W0XBc1Vtu6UmTiqqgICspiazJ2/xeL8ysj8HMsMiv/QjBsD5+RfEs0afmJcmSk+AaZEoYOSCnrvORR95pcIJc6byZCHMfb6j6+qnj+3Elv0bvh7KQKvIJAcEgofn68irSnvl0QuO4dvpQEdK1HdkDMwVnT7a/erdbDnjNiektGfZ2fKPp8KPVK7GKPCIAm0dndjZ+C9mNGOSOWSgfK/dJ370c2woJexo9Ym55SrBb3ZLFHnWvrmteAflLk9Ofi6Jk1M0FeMTvlx0omtusF9ZpmoI270uKvDZvAyiyzqerZ609f45XaURaull2twrb/vTS8fuuy5I+THSr/vzb7l3+RkQHEMh1g7ZqhgZ6nGfaa3Tk1Pa/IKCicRTnIKS6FaoeoV2xODBge12mhsARQv2vanpxpClriVb99WbC8lupmnfu54JPtKiXs33KWMiU5N2bn3L0dPx08KP1yPUjLgFhQ5wAZ/bm2dCnNzc7B/GLOWORerbTvoHirKStPT12zxOezgGBgczW/J1RV9vLSw8z/v8WMVYpN14tN4VZu+wYdaBSwBMYPriffMRn69Sz+TFC66HLubhirIy03Qq9nya/6DvUbUoxEDAUXOASnylDzRuV8/tYv3udFhecaS3b4Cxd8Sg3UcQqqGu3uZ1DVHQDbcgMnufm/+KhIRktGkEI4KT5VbYhSd6Ne9kzm0vR+84fb07ML8VCqT7Th/shlzE09lZf+WRYBb12oxubZ+6uNgBKo8gfIyKS/Ma5Dv+HgQpG1KX5ZdS9stOSzORjJOn1yHQP9skwWdehoPR8IAKCpghSWaRQjevSb7wRLHh9/WXEsFHeBC1W1vq/E4DMRwaI8AUTWremrepDBJ2yZRuI7DCnGSXdO+LuaEh+etr1BKNCsn1kA+0kMyHLe6RMcVkPachzh4yNxugtfXvhTww7p7w4167M0/0UaMgc/tdQWgoeg/4p9gtZWC11vADW4aGwaPbIg8bt5i7AACuZmBcrCbp10hnexRYkPgiCbLcUrPsEVT9zZOgSM1jtTRJfH3RaVjf63QIb3OTQaM89jnNhfDdEdXr7VIWTPUBV17aVLdleOkvwFpR/GB9Q9jiHRhGNxT75gtX3zLQ98VzYU4OFHW4nfTvLXezJnBP+YSicETBsMDpYJmOcF+vXMFzvAsUrDsS3/ibm8Dr021G3cbKtqxfyC5Nc+rkg9ObZc89cvv2e1hMHFgACfovbqHXyoS/qB6NihskkxEljZu0P0css40T1GGruivs+yeraX4+rkTD1NTEUzBdsd7Wd+07gQpoimK7FneWFHSL4epimpxMUpMzpgCTxQTU94qvavGisKxSKd567R5Q9BfDYMPV1SrEDtKT09McHBw4NR8Zv6wAma6JA76R8RdGu25tbp0E7ewim+z77gWA/U+kW9ipCy9hZr4hOdyx1ODxZoaPlNVwe+XxYas/jsEm5YOa+niwyCi4pZs1ZecnpMc/bbaj5k7URMFmaHSemClV9+hPTmTIIq8WrwV1kgpxcM/X71KkrElZ+kZGRp6Snq7q9cKrI9IjT44DsUpxLuboyIqK873ZXS7ui5BZZbO5YkjpN+WPexS+A221dV/4+ObT7GYmJ5l03ceeLIX+C12jE8Spd5GSe6T6I8TAZUoN8rZfs/tGmGrEZiBObN7nai2oY42O09wXB0WRwtRmulOa7ZK1h7TGqOMVq/hgPD2Wjo6O8aZrfBwqq7hx0o4AcEsSmcHs3VhUdNyBlbC9rVhaWu55U1Qgs63Jbzmee3d3Fz4Y/lsmhlegkMEhzfdl6VfqpdnZYK993KXX38WgA7K+x73Muf3ROGFfyxZSxoO09unpFOxgHPW3q+2CmhoGDUaIwP19G2CEN7/P9YCBLEwKaV3emp+fLylUy8XlqHcXF6Zmyxv9UGSX10hnpVGh/0XUH+JqZJX1XwU3CI01soA0EaSnd5qynb4Aqja/RApKU51ahqu9fMeddsj7PkjC88U49V7CtdxBiX2r6hP/B6SyQC/CdyYabOZkaVjMh1PpQfnDGcK+Jxt9lpY7z9vbywRJD4LX8Y0ZytRoyoSK3r9Wgud6tgpF9oStfwZaPTkRFGjQrPOz2eyPrXnCnVHS32owbAmDXV123EwSQWpq979OLtvv8sJmC8bH2V7FWrQbPtxFpHBxcHHFJWjYLDY+vC1IK3cNEtYbXHF9dw/dSjI/aN8OpuKn3UNbeXy+vWHIIjLsRB1vjvYsr9D6ycM7xWYbl7mL/1Td6jW1B1SL0arV0C0v+BHzDydzMrDHFFOAt0qTkoiSnsK0iZ1ViOVE/tY2wd1pxgAbO3vfaHOYG0iM3G2xykRdy5VFKTVWI/Zxt6iAR2BHZd2nT1lKxJ6IE0d6Kx4lKcgEGaOYDt2v6oFQm5qOTcjBkpRYzmYR7XRzoP5qIqId4ZsxrCcONfdNG0HY4Xkxh23FVUFOe9OMbOIntdv8ks21yanAkan4IyUh5rQNcfYMgnKdbCkl9ZKi10naa0bPbWqq6O24q94YRd73pXH5NynCrMK+Kr/YaNyaTLFePlEns8FEpsvCdzg4riCnAXFhjYxKQO6i4NJ/f8x0wo2FdR9EPbQ89PQ6OkMQTtVOYjtZPPDDRgQmTGXnLvG3JxK+7cxz4iA7omHg7YLojmi5u8d4/qHKyYu7YEeiIM3SySkmV4R4YFJfdYqC5xhB/jgLcN7VgZH+wUP59ebDfz/gCRVX7/0KxY8W4qFm1OPQwx6fY0+imXomvSbcqjzamxBALvglqT0u8OUkrRxvHJmjBMX39+IjfTGRlSSu7DjyddaXhnRnT8yxTBcuu4G0l4omGXyIwJSiZmvq7+31QsLNue2X5QRU4eJZtZopScJfF6s/SlAqR/actx76YAFx2FlbrSwsXr8KABUoLFW7WAOdgFafxFtjQ0NPktjNi/mgo+LcXra2lj4OOyrGzdBUu8mQ39hRk8N9BZmZXx2tzMymc2VQw0X2L+345hfmCW35DSbED9OqqQjftV7MG9Al/YB+JQvpYLpx4XrOGypJP306IlzREYXBvM0+IsBuA99c+wkBkqCNU39Sin8ZsLtMJdiANt/wvSP8g/lwYtV5jCIpfGBgIF8+5T80atg82R8Cyy1XD0JroYcrhE6DT3RaWlxMSlpUupamZmJUEitcSU+8UwETX834OJKitlWhn+ANjugoI7m9jvN5XFh5UygFutPNIjYmFt/Pfr/2gpVD8OzQ44aqzAD7sEBNa2sZ1XxfYkpoqTddQU7HcCEriQQSg4RrtuLsaCA6q/9+ImOZhnt6By6Y+aWxDGM7XzGjzXaBKyqlOrfWmZnGnoMY4ymBL8irwuGl4NlRqkfIOh4s16Rk1uSU1DSzr75dtfN56JTOpVI3vl2CVEPQEd7G+VZr3soEKPsbB42AiPoKzbbq1lbvqeKpSYFhmImped6PbdDn9pX2J0d1Uh3KqMNFgGe7NUfGXz9Q7UjqsVH7QTE1LS3Ne840wTGVZZUID77oedxF4MxD/Pr7+Eypljwq3uvcbv11MsKohYMLXjf5kIlOnKcoHKrq/7DRdovMYEul8duBtxY2H1CO/amlilyEO5nLyzOCZc1UbKlEzczMGhkHHSb2jqOP+hn6N/Mxc8115Gjx8PtJn1tvkmQ9uz6q3Tac7bEhsvm0AhWws7GxsLLJNqPCzPteWE+rwFPdeIXIWHJS/JjZ1uV3vf/6y/BOga/RXLXp+TmGqWneRbY4GLkIN7jffUx2Gk+9aWpqeyCmej340Iop9SZVZaZc73a/ZoSVKxS6YGrY6xMNJytIwgH+pHc3hBPotVpcvKHt9V6uGk0139u1juS/aOzvL35Kg+GGKi3Qy3hGHaHHa5CVtbVFPDH61tZGt8fiUh5TBrhyMKSLNcWMrUdf/bwlBBR+UHXjHzQpok3HyHwZfIyYQmPNqq7+ltrktbng67WjGCWdwo6O9vBCjtv2U3SQ9+9KngvJtDKdBmnSnrIGn20GA3hiVK1X18jrzpv7Q6mkuZ9HFgfzkekeW3NGA/L7PIKEcK3K+vqH/BR8X6RTb9nhNuz7uOsMcimD94F9aqpXjzIpJboPLmKX04lzU0u0H0Z9K6ADAom7Dvb3Y0fWsLHVVP/X5Sn3YHr1iyjg2Lq07p0guA6fx1tZKy523wXC9Smml3Y+1XXeEuKilv4iNL4Vemk3d3JMYn93f3+5Yo7ZFQJqWL3sImAuLS0N1zP5Zni/huU7ulbob/USbuC+hvpwNjQ0VJhUCM5YtdDVwiHJFAvwrtA1gLjNTE8veZ3K0xYOljF96hH1WaqD0iY9ZXfELjbwW07NH8YB/slxbpF71d15qmoaJ3S46KgBohdROBa7sQhBQEYtQeSxzUB8mbMZQvKc6b/TA7+gpo9g31HQudfX9lcpxr4jfHule+XNsNwB/yhpVb3IqvbnQO5QP+Gyprb1YxMTs4eDuva2q9sVpzsCfAVtOIRmBGIo8Hhnf51zDt83MqlNxuCRZ4Q+3l9+6F1gCkggyUu9FDLeNOsHzq60gigvG9pcThfhtH0a3F1r554Ntiuug6w9k9OT8fHxKt0OhR+/qY7cutusyOhUNxBaBxSJqm6ZvPj+/ftJkfvsTd9u/lb+fHIyHoO6qppaXFxcDu5pGolCYdbBhL+QkkzDH85E4d8+brnCXj4GVh/jJnqjaS4rdC6xtYFI34frbaKVS4+f5EylCQ9H0ZhSFA8iXwfvm1fumQQFW7P8NCyOICUNlyz0F2Y/fy0S0ik43Oi3uDu6qNWlkwT07IkidybyNdTVvKtd9nYKMo6RzYdyGUIRGxE9RX7vr5kZ+MNE0wc2hbYmCiRydlWIfew/qWx77m/Q1THc1oMj+ZErGXeXT2pns8HnmFQ93X6ks7g0t17oFCxLwPNEfX1/3CN7nzUuMslmn+/NLJ2U6ZyVOiLsmg/qUd/ic3AVhoVTPd+L9CXtMhO3s1vmbjuWR7dzJs1ejKUBbEhSATBl7ALlnbZS3SfkuZXV9uCs7i3LZTr1KjXD6YIpzzenGWlSQtXx8RXSecH1HIUlJcXFTGapBBFsa8J3zGzgbjkuWg+yP6+wiP4r123d3SlI77bdCbkiDmjKnJuft1oZzUMiKfMfBUTlwIQiSD83E0OvNhEW3BZkygxvzqDBw0kCKF/uTRACbS4IdfAhBlOK9t2S0hGMH0mNNvAVUggBv8Q5qmSGdzjO4FeJvkjl2cnl5fHLZaPFr5gBqaiw+dx9S2Lfio3dp2NeWYM0L1AdkDWSRrgLLvv7v+gR1vrGp+WvOcsve4BBwi1wfBWjIj6xrCVRaQ1QpB6P5xZqyGpL2mBM2M4z9T1/c8t0qwYCQZ+ojNftworCInb9cO0I7A1HooDHyfW2wWq4lIHHJl4+ymdIb6W+z7UpGUybhzc/r2ht/kD4Blu//4/PKKQktntH39nRJgwjdYCZY+uKQoTgxcbD4rbQbdqhV0F2tth8z3iNDUPA826dYSUVJiBtPZqrxLKkjLKBYGm0g+kXUz1xQTV5ZeWx4TT+onmtygrT5j6kebrHdLkev/DNHyquIYU+0dmM6bm5D1bWDMFao3vn21tmVG5gcMyCOPMsr0snNyeXigpIpMcHW5bUhoGWdnsSpBgXVJAK6Y+mAZrg+rhXbXwEvmD5D/fdkmMPWccTtQqa/BNLIxD71TIyU9aO991oGJ8fRrUFx3xfiPHOiO/y5CQhtIwPX1lLOPjXhaK3MgkxNuIY9pTFeLvtz8IUK10P+LbHq/XM91TlVztfCG4YWttrXH7yFNhlt7wJ8caeQZ2T/5FmZWkp+Hh3ChO8mJ0q0UiIi8PDs3VlOmi9Wj+cmJi4KunvkLiaEDzuRDC3nkl59P7MbGmRW+8IPt810J9a+xP0TWpTais/dLVuq4u/ErLAFeDJH0NL4wTmjUOKYwlOTk4uTi09hiw8hMoaYqOjCizXOZm7yJ8PkzVL13LWTWXYLAFu8d+Arj1ttPrTy7LYx6s0cS45psEUZmqtDLHM2a9fCkDwKhT3WT0l95e1EJPYCsIU/PwpAgctrNGzV5WG95vMvmNGKiL4Esjb+M9R6M8DqRtWDhNm0lHTvtKz+oE6gWAP9I3ymSByn8QaXlrPraPiBTxU5ragwf3T6+kKA42I3qkp6i2JSEumFNDj3AwYs15CCuH6qep5Z2mx2/d11jxs2nfXVgxJii12aTcviiXMhlPPe6kiWSCGto1yit5CvkDgaZPLniwQ+ESZVtwRh1WHUzE1DAxqaU7uMlw1z+GnJycA3zvWTwpFpLmyy8z15PfL47bcRNuL/F8Qmq2UUXSQx/WqHr4D5vEttQplYo0Pqurqp7KXO6xVg86E6T0CI0IXztVu5l90Xd6MtfnGRXdXb+xmqfAST0n9N9XcaoMOIfc+G6PN8DpJ5rTmKWGR1mxxP0YlSG2Huh03ne9x2S5KZFU7IvIfkGn+C/bt4Ic7j7XKB9mmpx2ct/adMoJQQCr0muNnbAohWCfxdlqdz+HK8cfqwitR40E9k+x8oUazgACqEnE3t9xMw3He7dQlzvLbuIRHXQ2NoOrBw7m62MXF0uFhJgVHZ2ZOzvPikvKn0DF1e9g+4kccIkFX9eqIB8Z/2HLq/5bJsDCTnFy9tP3+wJ5Pjg8CgUSlnHVYc7174qMfN83ob7VcqIoKY6Sze0KCpAwADLlYt+eaJ1UfDTy+J2MJODwqS5HVeTgp29kx8dZVVVWZ2+6GfxvKUlLaMCOGvp00FzoluiF1y5D5jPvpejfG6bogzXX+yaEPFyZUNfsgHWIGzVAgj2tYj5ebCY8C4c36t81uofSOi5sE+GtXOzXxDg7E/O/+HAvpmXaFNGTyABZwAvDTYMrIgSYtHWvrq4b2e3nx1qZGx6G6BBh5RlDF4DYF2ccnBk/ppqamxrOIn5K7PZjUMYk4dqCEbHRfFWT4JJ/iqKEFsaEm3gdO9DZZLnjen8+4JObmFhT4Hq2hKQo8mCgo1DuZerYHL0KAgYXvsus0FVDJ3cCZFrsCchsGxzwUROIVPR8dP49/mKNr04f0zSS0PiqIe1MFZQje/RH0c5CDpCsnXPBlr01zXcsHt7ToapV5GRkvxsUAmeAb8Tp2lnZIRH0Ptv/5zSMQUkPByOjddbIZKXhx9WPjFVuGiZ0+GJs4lUcZqYkjaFaUHnfmKvLK4/a0UUOXC+1GFMvb9Vmq0OhXo68zDO1x4vAR4vXb96/dtbUpASNCpzo6KdKDIXnBuQeeLvwdr7s8ERHczomT38SynmKh0P0Z6EIPXxyK1tZe/e1nlA7nEoHpsdHJrOiByR2vaFlZDci7VBTQY2xdVt9bPOvYsFBjt8TnERrdlPnRdzxXxnwoZfv0Bsa7ZSFzQIW/N8T9WN5hEpR8+xTSFcA5TdjOhZBT4ltoG6uSl8sLC+swZxcXUtfIHRE5cs1I5Jslh5uf0yFohbZ0QOlxm9jzmC37doSUBxwRKQCx4lmcH8vqv7y4cE2vXvlONmZ4kcIn51r4HwkxcXn7wysrnG65e72WvQ/6wNwonSbRWlgaZQPCUSelXOj+QckXEPYLbRg89Jw3fnYo8NU5u39Yub7zfJGBBUYDX8Yw6RdN+9bzeMyeZ9S5ycnJWMJ3R3Ea+kYWwp2DZfY7rst+ka2sP9DVkrPOFZE3jra2jGDOT2PHiNPcKvaITUPo50bdpudkhJlYw5JEdvo+c6YG7ft7Li4uVAehPas79+wRqO5pT0k+AVOL+854Xi4NusUtasRMoSLLV1Cll81LYU08baoGMlCoJgDLlu8pu3ZcQzVIFrK9kaEdajufflx68sS/tBYlycRvKa3VBWcJqLfoqo/7haGzCWLepBGuvI+dllyMj4XROyiA05FqPpdMppwS5rFvs0K9+aL2bGY5gwI3E7FjnDka1pXLHttkZDAa6eXz8/NLYQcDccGtcx+MDZ9fz/LDpUZ4EOEzBr5p5x+/6c1+1ZZ5Mp5w9jaHBVvhxbqaEw1FYeP246zpz3sJXQiluSuDEgal6SQ+B4GnPLRsVKin8d42lrE6jsDgztblfFTIgn28ctn7Uo8MxroIULT6WOl+vJ61Qii9gJzRhx7MW1fE4Spsue5jw81H0g8geaU6DZhAQu9o5oMvHvG+3nSoAR7iysZzStmlb9CwNmOCpirdBP5MgPOr0BSlpEj4IadD3IxX6/4X9WNnEUoh4Xo1vzYhUd72LcfdWf2MeRdXxwgdHZ2uxPQB30EN6/cH7qGdlgZcIe1gE2mA02earZsHhRcBwu5Hs7wbv9cctLXnay0nYMIPjWH4TCa9s9s7prhGrZfLUD7SmMZFZK3Sn5u9Ctrb9ffvhJzYI1pbv9GjNtjmIkAEcazJyBGEfpDmyHtB9XcjCCL2pyxXKICVCRywM1Fwff+cWCKHzNaWdPuYDOCiORDPOLGmicro/2tV8HKx2cMpquXgM/EBwfFnTs44zswXnG/gLfLeBNoV+ISf40oEamNYO6FgAwByqdDZUCTyMkpzF3z/879hxO/fMnC4B+1weho3BTMzt/1wKm845g6jreaPshJ+uGT7UJXmoe+RH2YPizuHkP1d9G18qWbV73hob4Pzh4EvPx0aLxnDZ7NfVAozEawXPoVc1E2cXJ/fkmyOkT2fC5txtx3duGG79jSSxvnrx6m8tFtbmwqEwg+dc07zVLszNHPobz9l8dedyYSf+7E2B7358N8i9LB1IIHZDeu+fCY8XK4li1iUv4gJR/CVTPfqBtisUXe3fGZ4mA4tTrDCrTkkoEUi0nyIz+r3SzXlwVTeie3TdOdxmYODg9oqQXXhxA9kx4cEgHef9aXJiPdFKUz7dqdKgtHi+ctVRdbPzs5mdTIoxsBoyee1pL3gUHToPAWOeGmPh4eHFBknUCAfA97YrKPnnBAPJgW7ClxfXz/9zwFeNeFe4MzByBxFznsfZiplqAORgQY1V2BjE+UYgtdJwfhbz7HrSZ8TvTZM6IbueLb8h5qaKB0jhqMmg/rZbchmVchC2vjoqPucaYJiGl9ewc/g2Q6u8yL2B2PlWzJB7XUDM7PAmb1Lz6ULRQ3tEzyTjcN0t0NPQSQ7Of9eFG8VYHtrE29D0cZeAyGgLq3IY0h4KAPs8GE1uxSlw9Wt388Qvu5TPC4tKpo7xKqr40SQbyn3RvMUof6nkMoC7j6jASKhp0O+SgncnJybW1s8DXJ9GCoo7qnx8VzW04NaNWYerUIC+eV0dHSVp1UXsw+FocfuV5ol6sXJ4++DhFd77CfPPFsPn/7mKCmATNy4E0rBi8cfLIyMqiBQzZPtwZ22hS5mwb43EwMntmpkZFGV93E7VQCUANX8Tj8REYgwQ62gpAlIg1S6lNNafW90FMuuoemgz8e3CktFZdJ8oq9ux3InJZSr9Wa3ZHNzkw7aT1/g7rWsSO5yNpjE/sJP9SyuKbHA4rP9GSEmYFqK/Pz+nj7QSERr/fRa9+KySHIKq7LkpT10USeeEBOj20YcYsxL7sxOGP3G+v7m/O+hGeuOwH+ngawR3RH/KhP58n8rJYUWmQbOnISS9NNbQ/9/GqiH3Lf075GeepudW1oERhDqdrzdrxYPXpvSMp2G3VGHwuAJgsQJS18AgPqnZcN9Cpjt1IE+fVbNaIMcMl1vu+BswaO6Wr64SYsFroOJ37nOta+bRtQ09ZBRZszig27NGW7vWdoXAU69TRyq4XNoBMoSf1QbdBlunEyfKaXeRayHphtUBvrqlTYCsqtJXdY5dIByI4MFGH43PIFLDLytswa0rCoSDa77s1niHX6vUEZ/x2stHdOKYYlbo0WFF/Xm+iSN5PkUq6aTvXKW9H7dWDLR1lf/gX8TN6uNdrRuBG0Bx6gZcvIcUF06sg3+NAJwLU3jd3ua1lcRPZOYhNTBGXanKzHa9dlBq7hNJm7Kflc0FMbmpklaQG5Q6S/EMV0WiAfXJUWUkiTO4CBLw6c94/zPNibDUy7UvY8SkOfTlgyCy4Ipz/zq4MKdkHxZx77GXe6C2ysTFMFcsKNYzbczXW5ifGcKG98MAUcrq13pK93vddBLOzLiwO98WSUj0W5ZZ1m4fNi0UQF0w6qAcfFrh2T8+bIHKWEwQQh41RycZcqR/SA1iN96f2exStH9iYlpOstoNLhZM7stSdt7IIht1eHNEvk4A73XF4taJ93DEe25ty7vZ9+DBPmBXRQRVAfY19UATIKKEf5exJoh+GCuRioo8H6MoRaDeU26xsPwfazs/MOu0feczBoCMkjuvBhQf9s92LobOTCWHRgpiOZqjOiAqamoZIt3fD1KjlDJAmOfKoH0tGSUtRaFlHJU5FkNVJobScKcBAbEtbCoNLC1zWB04XP34ylJ+9auJ9ow/QLEjyXHn2Zwgd9e1GYK+0h+sbfGwu+BCOxgNe35nkPLSC0J3XxjJ47i/p7ZS7ZowtsFGudhhcV7u/O36NqWzR53Vazjlf39/c48gY7ftuqo37AOa2CB21ruf44vTR1AQFjudCjG7VJW1CIr1A6uGbydvwyVVAFrYvyaTwbGRwo9S8vC0m71+0AtoHAD6U4YitD8Q+2L7gn87B1/nYNaUl2tEgTGKgh2NgGsWn8P8jsNRBUaYBlYNq4Y9W77QolOlsuE8appEiTdLJU2ignu2p+VW6Q6M2y/9XZfDWpyMNTIu7cdtqRaogobGDnCHuD9Nrk8NeURvJmPcgJa/B+JkLwdecDA3MQQQqB3B0uitew6CFTGpFHVthV/TInhkpNZu6h7TRTB+0Im4WzzC1zzlxwMHd+xOAFl2Un6z6x0yw9uapZmySCZoLsbbDFgtNCsGNXLOdh5WAIbu4JFFMCdkN/VuSm0bRgddfqreXXsDaV7c4QP0qB7Lr7mzXoUVyEZQN3WtgwzBlV1FfVDK0/CHhwNo8/BRjkUTdDNwLg1BM9NWi+PxtpQrTa3Nf22goJBbl8Tx3BqamrHIfaD9RuZZF6VSoAm6eO+fyKoHofPzkmBJKpNMatLAZ9URSONE8t+Boc/3oSrx3hqZmbPAdefUo4sazMuJgmNtN5fMXojmCwLzE2bPSqZzOskkhwy+vEUS0XjA1EmuC90anQ0s0P5tSeZDVCTVyxmVfeiQGN2sZ3ujKKGyMRpvISVsjZgana2sEMZlVkTCqUmjnj/NR26+vNZ36icbdL5MYqNgrElOGMK0RrFRFGb6/oiyYmliRio2yMA8LaPmaiqCpianMztGEPxyQy7swpPd3nvsO9s/IPx5L19i74La2cS/anf4mfaD+b5L9Hi/Pi5XlUlp6S48FRjCyfKUsayNwu49IoQqDn0btcelLG78OUXY5CYb2WJcvVkvjfm/28EplUaH49PBpMmtZew4Olc7vyVn3dl+ElwjI8cM+uYMCWNCuPM6ZV+0fS0OhmMpXKDxZOdZf29rDIu2TpsLgWYtWy4V61H5ZyhaWu7a/5W6qNzeFaKT+Ynv6jsuoAWDbdK/ulTmOHh7bJCnxHh1ygLrqLgeSpSzNNsmEgWFs0dKh137pXRpw6tnHNDpcv5PQcJsctc4ij2w156aUwcY0aQzIicaZtRYbhzjaiNpJ2LGu9WtDSb1nLB6HA6caAfcfaOA8fXoZZlY96eDQvFDck/AVLtK/b80Y6q+afZjbMsobgJmCDBsIkqdgy0l5zqE2t0Up+DsJFoQeSfBr5YCA44/CTiRj6ivPqEPs9CINj57OmS+aIgUS5m6P9/KfDnsw==</script></SEModelPreview>
	<SEModelData><script type="text/javascript">var data = "AAAAACAAAADoMB0A7NxlWJXN2y9+EEzsvFVs0dsOEIOZMbAVE5NSSpRQOkUkFbExCAswERQRBASkW5AwCEUEVEQERQVFXPs6h7VwWHvJ8//t479fPPt4XtwHfvwOa13XxDkzvrjFxMTEJMXFxEZIiIl14n52E2v5sxP38/T2ubEBF4+hgg/5MTljDpBXHV/hsOPi5J/Ij7jj4jXzP4f1f7Sn2TPWXu40qVruTKxOSeGkZw54Sx5Ct7jfj+Y+bxH305n7T9jVXcTEno0RE7vM/Z2HpJjYQu6nPfe9elxWJ/b/v291EBOr6CQm5s79vTP39+GcP3A+wdmK8zLu51nu52KubbDY//h//D/+T6zDuY6zIffnLuL/u7W5/7I4+3I2E5H/V+0XDBcTa9wgJubJ/Z10l//69/9f9381Hus532/HpKOY2IteYmL/cH8eK8K1MAbc313h/mwj/r/bkvuvC1e3D3AeKcIwdp5S3Odxf77coaXGruQ2l+mcIzh/5n4e4z5vP9d+JvdnxI3pjvFiYhc5F/wfzI//tH3DSDGxuyrcM3LPrNrtv+6v/9f9X82n7Z25Pw/8Mz+E3bsf148zuD7mf24qN7YJvcXEdnEWk/jTTvBzZUZ3siPgMjLsdAIfaOC1YdPfKLbwJNuYsulvXNXVi21M2fQ3vlL0ZhtTNonisX1X0FTnU4LGAuratnJYyjk2BXq1pBuuXEGZl44JUgF99VvpcMuHTYFaRyjnxfujyuunBamAq6tbqet3lk2BoVKU160D0B7to4JUwIjiVpZV+rIpcNlQymDV6yj2uKcgFVBWv5XHos6wKTCr5Zldn95Am2w8BKmAT1e18nvOBTYFTgyk7FAViMbJtH6ygG+HtuHgllfYOjUYpTUfETQW8PPDVjqtvsimwJ4KlBKloezvCvg5tJXM7wrYU5Zy29hw9iEFfNuvDQfnUxbMjmR7Q8Cniq1kekPAif6UQXej2FEQUFarlcwoCJjlRBl6OoYdfQEj8lvJjL6Ay1peYdTqWHbWCbi6vJXMrBMwVIKyq0EcO9sF9NVqJTPbBdRqeeYs3zh2lQmoa9pKZpUJ6NWSNunFs1WllfV/I1NVWln/NzJVpZV/UqaMtLJemJ/mrWSLW3usExOQX9za45/G/OLWHv805he39tjSmKl1LJmUX+tY8lOm1rFkUn6tY8lPmVrHkkn5tY4lP2VqHUsm5dc6lvyUqXUsmZRf61jyU6bWsWRSfq1jyU+ZWsdycHEb8hsztY4lk/JrHUt+ytQ6lkzKr3Us+SlT61hytY4lvzFT61gyKb/WseSnTK1jyaT8WseSnzK1jiWT8msdS37K1DqWTMqvdSz5KVPrWDIpv9ax5KdMrWPJpPxax5KfMsWtPf5pzC9u7fFPY36ta49/GjO1rpV1/21Pff/RaSSoUwgqqmk9UQjIa2qlsepFNgWKSfznJ4r/2en+L+10/1EFZsaXJZPyx5fl/0kV/W+zugNCstllRdn0N/axfMw2pmz6G2utn7GNKZv+Rsf7z9nGlE2iCGeVvK857K0NyNzp4uWfsimQudPt7Z3F3tqAzJ1u7NBCNgUyd7rD/+SytzYgc6fr1q+ATYHMna7n0wz21gZk7nQum4vYFMjc6WZOymdvbUD+rQ24UyyPTYH8Gx+cVX58SGdvbUDmTue9oJhNgcydLv1MHltFgUwVBTJ3OgOj1i8SkLnTjY8pZlMgc6djfldA5k7H/K6AzJ2OeUgBmQpMH/LPnY7pDQGZOx3TGwIydzqmnwVk7nTMGAnI3OmY0ReQudMxoy8gc6djZp2AzJ2OmXUCMnc6ZrYLyNzpmNkuIHOnY1aZgMydjlllAjJ3Ombtt/LPjsMs9lbW/41MzWll/d/IVLNW1gtTsInwi1t7/LMf8Ytbe/zTmF/c2uOfxvzi1h7/3Nr4tY4lk/JrHUvm1savdSyZlF/rWDK3Nn6tY8mk/FrHkrm18WsdSybl1zqWzK2NX+tYMim/1rFkbm38WseSSfm1jiVzouDXOpbMiYLWnD+3Nn6tY8mk/FrHkrm18WsdSybl1zqWzGmEX+tYMqcR5iGZWseSSfm1jiVza+PXOpZMyq91LJlbG7/WsWRSfq1jydza+LWOJZPyax1L5tbGr3UsmZRf61gytzZ+rWPJpPxax5I5bvFrXXv805hf69rwT8ovbu3xT2OmuP2N/31Pff/RaQTO7fbqrRu9gMydbsDjYjYFMne6/88niv/Z6f4v7XT/UQVmxpclk/LHl+X/SRX9b7G65027iOy+f0OCm4iATX+jZHUu25iy6W9c8/QZ25iy6W9Mef2TbUzZJIofzl1CRetqBY0F9JNqZZ3NSzYFqrXcvM5nX0KTczIEqYABLfejf3deRg2HxPEmlTbkN6497Y/KcqqQEJOk/saqpjdsY6BCy2MYbg9AKUOTBamA6S0FaueOa+j0IUnB9wrIv2qVmN5ElTpvBb8rIL+4CcgvbkKU/3gLlX6OF/yugDUtn3zoZDByv9JR8L0CivVQAhbJ32N/V8CaliuP3J1Q9qkE5FdCAfmV8E5COPuCAvJvT/5pEWznCJjOv+Mcj2Q7VkCF8lYyYyRgUku5fh8f3TK+G9uQ39hKOYadGwIGtNxxxh+JYeeVgGrlrWTmpIB+Ld/7rD6WXTitrG8ls1JaWf83MiullfV/I7O6W1kvignPvqFrJa3XtFY2/Y1phVlsY8o/6fb+2WxK2fQ3zhn0nG1M2SSKxvMbUGJM601TQP7qBmLZAjYF8ivD3S6NyP5x681awFuBrXQcU8imQH4psFBoQuLDW2/WAvKXM5CXl8emQH4peN/5N1rn33pnF5C/nIF3ldLZFMj/V5d7R8WwQ2Pr9wrIX+wC8lf3IWkJLBef1rp++eR9Hydg1rRiNgXyV7d6YEf2iwTkr18B+et36KzOmHlmAfn/NgJk3ldA/upW9umCmZ4UkL9+gUxPCshfvxFy3TAzggLe8m8lM4IC8hf7Fq9umJk5AvLXL5CZOQLy1+8dJSnMzPZW1reSme2trP8bmdneyvq/kVmSrawXprqVMlH4s1m3x1/4L+Rvx+3x1+y/kL/vt8df8iLI7N0C8jdrILM7A5ndGVhz5gpSO/ERhUq14b0SBSCzHf+F/O2YTRNL5gGZ7RhY0vUqOvP9PcrSb0sD2pjZnYEv/2zHLLkVyrLy17w2aQuZ7RjI7L9AZsMFCrbUyq/zWA5uS279tknzKZkNl37v4Ag062k5knWe14ZONGX2XyCz4bJE/envjj36sGUUChRYcvduILP/ApkdFshsqQLC3LhSgIAFFTHoU0Md8tJuy5ZXaN1Sv85uj/W8v5DO5z+NRfFPY7pwvuL2KNT4D+nu/JW0R6HGLcTkUsv7BralAWLX0ZUSyo9R95F8tiQeOXZRGyq2Hf2CRYLh9oT5rK3Qhlqt48s/QbFM/DO+BgqvkVL/uSxXtx1BP4nWZy7JL0a6q9rSYw6wweQS8tuRhXx9eG2oOoutDOrd5wgWO/2iah5LJWn6GGGb/FCEfyqKaElbGS0nWOzvYca2NIbFnspN77RfcoLVTSf/EV579KC/+/HQNZTXMwk9ncRrw8lybZazryxQNjKQ8nPLC7byNk0PCxa7mBi76NK+0o9anRCJkrtI4AVyC1nOb5kbqo+jUCS84P1ZbVjedtGZLQBOVYpBA1zE8I7+bagR2mYNqkvSFxxyN6ZlFJTl2/A0T7AG6Qg6z2nDlmnmxVXvKbC6DehTyejdQLNgEraMfisn00k4zju8pevGyrXhGNrYWlAotOlHTeA2gu/wRnb0FZJ3+Lf0RsuOI+ACtLBNfS6hfLU7pKXbA+TasOWNWmusJ00rnl5q6ZyHPJY7pOcDmWtpe/xFRPDPcTq1XfL+wpbzc3y7bG3ccn5ObZc8EWRO1wLyj9NA5oQMZI7EAvLPwHQS/jn0AgUH18qmJJaD25K/hzKnXLot/jm4ApmTKkv+TidgZX1Sm7SFzNEUyJxFBeQfPoHMeRLIHCAF5J8YaY39c0Rsl3F/If/E2JbxfyH/xNgu0/5C5gD5V6aK4NSUbvj3xhzMX+ytdEoAJlV+Rx0uFGAv/ZQ2bBl9zZBf6LZvHs7ST2rLliF73RkrK+di/vHjD5PYblfvR79o85oGFGD+Amv5pLVhS5HZ7N0VvzF8gvn7kYBK/RLZ+XylOhlohn+g4U75+F5xG/KPl4L5nFjc+sz0qY4ktmWbiYT60cbbbbrhvWsz8WVZHstL+Y8EnUO77khCG65qXTj0bjU0GvissxgunZiOSzPbsqVj587o1EL/tkyMFsx2+lH9YoBV97vgcz0y8KOW4W5lKE0rT3bDtCdbxreVp9MFw00H1J/XhlopgjLS8q8Bce2SJ4LMrZzudF2aEH2qhzFt2NSm5qChiW36alVroeDff9uwgdemNxRbpxmdhFpCTBasff5Nsw1NY9tUQv10wcyh06zlqQTkn1VyOv5EGX6FeJlCehuqtK2TmRnAzDhxPEu8GPdc1YY9mtpWwg40XWwl2ZK2DKiAPRUz2WKuPpROM/39DYhOwuJYlpcV2o6CbWybOplIv+hf+a6YPnNLJWylbIZgldGFI8FjeS8/ma2TV8pT2BqbmN/az7QntdLjZDYRvzViWP8bV70zr7AcXP0OuMagI+VbiTYcMuaKu/5m4nq5G96Y9BQ7KKaK4D67rwh4IDBFiCGPtpBDq0PQ6qWdcOcGHrDLI3Gcb5SGGxp43olbiHHnQGR0vSN3krkJvHTyAeWogqdAzzJJrBibhksDNgF/zGlGwFdDJzzM3kK2v4lGHcol8EJtB2B4+FXK+VniwM+HO2Pry+k4bkwzkLxvQMDYI/aapVuIwwQ/VIXFsYbdOOCJvXGUO/tvB3ZR+Yo61mfgi8UBQI91XTHwsukLk8/cR92NR6erfiGH+/NF0K/6MuUBRIRozVF9SD36dyu3QhUeieD+2q4Y6BAaJ8RSsa1kNvdF6RKN3BcRoA/3ycADCLefpopvJZncR6249pj7qHgR/Mk9BvCAQpwQF/TdSq6/iUMhG78gb8l/gZ/f1aMezdlYp/oZcHf4FZqe91gPHOTeFUO6Syvo0MitpOlkLDLOqEGhi3sCL8z5jtRGcOs3sA44oHMATUNKdgMTdnbBkK7pd+bNpK3E7XsUcpz2AWWdrgD2KfiBBnfi9gXVIcDDftdpmil9AtjFsxOGVC7fSH/GVrJS4zcaaZyLK4b2YDnEwBm4Xok7LHOsdG7Dofk9ojg66Icj2YPvUaWTDcuhBZ+BE6bfpqyQbsMh+jZO81qeWdy9EsklHQfCM1tPy8OZk/YC4ZkhlVV5A4RnhjTLU7pkSUtf9a0tQ2v67wJCX80amI9Dis8Boa8gXX1bCgh9BWmoYv1Y5ZYxytN5iXYpKwFhjFzmFODzPiFAGCNIdX6NBcIYQepVX7Rp51YiM7QePVDiFuyqFBEs46YK0ME/VYhnNLeSntysW/j7BXIImAM04WYd8MDq2e2nHUy2EgOOcv8UcJQHduYaAx0CZougUOOT3BStPfKMe8hU4FnuqYAO/mntpx+dt5LykDhk+O4x8i0YAZzy7gqlj8dqYNg/X9Hwf7jdeWgpMNyYK7kctbXuqXluJY6PAtBPXhp6EL0beKwwhjJSUgzY7fN31LS+EC+t/g080rELBi6XPZN3aSvZOfQmGqeajPJLLgHv7I+kfDomBejzvCOum1eEJ/fTAFatbkLAiVlzqq9uJbJmwWiTQSKq7bEP+HLsfcq60aWUG8RwRXgR7vV4BG08SYKy95tjMwq3EjuzL2iwB7ecpeJE0MO3KwY6lMcL8fClbWTw0q7YfHAWPjgmTgTPpn5GQPvMR0LUvLqNBHbmHvB9Mzo4dr4I9lL0o7TPIkIsvbuNDJvnh27/5jbOEiyCkb8TKA/2J0K8VLCNlGgFoQlGVehN0GyWQ1UmAWUvPaCsON2Gw5bMtmjYRjZ28kMBLwuR/S9RrM1IoHT4OkeIUzpsJ9U6XfHETdw0K08TQYXOXxDwgFSqEFdwfPb7ClKv56Z3d3kRNE5MoHSomC1EqTnbiV3ZLzRycC5+s/IBy6G+lcA9xyQwsEK5DYf5RWwVVyF+Pe6jCrkuuHdnHtBWXQwfskzFte94o7uqkCNpQWjj+c54tMI/wMgNUZQyMhuAnQ9K4CfJqfjl/bfAUsufCFiUcXvdCBVi5v8IWRR1xIrKD4FPLG9QLpgUDxw7/ht6FJCGo30UgdoTOmHgoyTsuECFeH8IQFPmS2CNyd2At6YnUmoqmwI/eX1GWl/S8QWfI0BebWcMvJz4tUJThUw80QWXrMvEB53iRDBCpQ4B7fWFWcVx8S1/dPmgGLY3ICJYapREedBZmKcPqpD3HMtlf6GDzhi4mvtdoL0Baj8N4vjzeBd814FbVk4JIriNe0igvX68EN9eVSHx/olo8qnvyFu7H/D5uM/IqOYx1jlSDXSyDKDpOQNt4JEJXTCkek7eagkqZMDGeBQ/+AsKlS0FOlnWo8NSOXh19Ajg1LRrNL272hM4S7wzhnSt/57mFyrkyoMYJOvxCWWGHgU29G1ANZ9ysBwyBvpp3aJp2sdSoK1sRwzpbIkR4W9UyM6JkWhUw0f0Ji+H5YgzrsButcGUr9XacNiQnFqOKy83oTVbn+Bhw6axfL3dCphb0wED3zydxnLEKSubShUiFtoF11sV4IOKqSKofaUOAe0DhTnue8v71jZUodmSr4Dwvr/75eK06pFAeF9I5RQ8gPC+kGbeN0nprkr7eeeet2it5ykg9PPOhlx8V8UACP0M6erMEiD0M6ShY0fjCap0fL9/LkN6ZjuAML52A/LxOduLQBhfSHVu9wTC+ELqrVj3XlGVDN+bhFZHvEQHlWcDnbhZB7T3lW8/HbdMlQziplnDEu71fVKBhdycBB7cmNZ+6qWpSky4tMvWp1xK2Zlbg8D/MvXleIR7DP13L+AxgOO5hwQeVBZFprGVuyppNklEPYPy0IX+nYHLbgRQehtoAn22fEbhb59hzeIG4IQ+XTBQx8mX3FQlvg7X0ePnj1G4NOUN7zjKiNAM4O+ATriT9Au8Il8TWDftKwIuQ3ID41RJOolGtgszUH6iCtC2JJAyV0kcmHOkEfmIF+LJk/2BvSwlMXCqXzPOUiVKs0JQ0dY0VBUrD2yoDKesNm4AXqloRom2hbi/fWfgtQxxDBw4I23dbzWSr/0JOblm4v3VCSL4wLMzBjpKJApx8Qx1ciMjHF3TlcKDGnjAOl4zuv4qGb9r4BUhdXLS5S4qf9wNy0RdAMb1iqGccPUB0Gl0B9xlUgoumrUT+CKqAQGfrVxWpKZOnskFoldDuuKFq5yAtjsSKJdU1AHLMiTxEclUHBtgCxy+5wsCRkn1RMfVyeXr11HO8U5YQ6EW+L7kE+q7Mg37SpkB7U52wsDL93sBQ2qSaWOtCnfpEHXSR6EzTnmRjh1lE0TQLaQGAfc/FObAcHUyclgq2mklgR0XIxF02XqNcv9tYT5PUydDZ3TGN1K4L1JMFEHvCzUIuD8wQYiNHJsnp6KlZ+gXieBOvWuU+28rCFH7sTopXnoNHZIQx/ujRdFSKpXSUU6YMl/UyX3uMS4VZXCvnyiC/3KvAHSUTRJi/+/qpMOUVCS7kH4UUJd7KuD+6Hntp6UDNIjK5hA0z+oLKm6uYjmyaAsw9ORDytK+W1mO+VbVb5wGSd2Rgo6fbUbeps3A3N2f0ObJWVjHThx4WO46Tc92twB2zuyEId1dfshwnQaR7p2EGuf+QPecQoB2UXXIVvExVjJQAs5yuUnTYBQNvOfXEUO6PnSRpaoGMX19FclWvUH23WeJYK+rKZQHK+SFOMBEg9wwi0OHEr6h9EQErNv0FW0ZlY3lJycAb44MomnyYxlgY4EEhnTe6EItjnPPpiB1HlefC2aJ4MXcq5T20nJCjDDVIJJ23KGoD1eQ8zNE0FD2EwLaD00XoruFBtGsbUTRUdm4eE83lqPUQoFqZ8Qx8NWZNhzrKDXaRYNovX+Ifj2qR68cV7Ace/UbsHtQCGWxUhuO2rNc2U2DzH/TiH4EcV9kGMayeGVXYOYxcQx85RLOcqxfV4sLLf2csvIzmjdABgj9vHx+Dk4uKgRCP0MqP2keEPoZ0vSkpBGPWubG5vwatN7zIRDmxthhT3CwiiIQ5gakSrbBQJgbkN4zW2dV1TInH1lUod33TYAwJ1fK5eKzCh5AmJOQ6vg0AmFOQuqt3Gl5/x3kxsUa1LwijyvX6SLoxy06oKOEMO04/uAKxbPGCuQoOQuoxq0y4P6Ps9pPcxbuIFs4zlV6jfb/kgPWc42BB7/KtZ8WcBzJPUaGfT4+WJ8BvMrVDeD+poz20xE2O4iSznVUcaIIeUlbAiWnp1BekKgFXr3XCcfVFGDdfDegp/cnBNT82Ovdde718S0UVfgUhf7KAAZvSaR8EHoG+MHkMzoy9BlejnYDbZd2xMBV9XLl6TvIQS9uXW/LQ49jNgNzmmIpc2f+BB75RwK7Nz3DM2feAKZnf0PAqTGSjcU7yMYvoajZ7gkqn3oD+NsvkrJylDHQe3wTijJ5jodkHwWONhDDQOn4zT3m7CRX0jrh4JBcrmxmiOC1rI8IuP9huhCfLNtJSp0ikVheLzyigQeMXNqEftxIxKUNvAFbdpKGtEfIkfTC0zp1BKaRUMqJ2xHwivg3FPElET+p+gF8nyyGgU/PJBx33EnuDU5Gdt498IoBo4A9PgVRKk5aDnx3txY9TErC4UUvgUuMJDAwOincL3Eneb7jFiqTkcIaRwqA766lUercvwwMGfMRdeUlY28FdeBruY4YeFl7Yl0XTTJizE00+Bh3PP04TwQfvkundJIUpnhXTfL6zQcktyoV21UniWBsfkcMdJIQpv0STXKd+6jjSzphx69zRVCKewyg3S9hfluuSUYWdMSSDmnYsT5ZBK+Wf0BAuyZharprkt+D09GHqxLYe+N7oPfdaiT5KB3r+A4ExtXcpKmnnRvQwIj7ZC7VN7WclqBJNqanoFfu4jhE0QW4RPwTcs/KwGtuWwMNyG2aBka/AQ5cKokhVZaVzv6gSaw1PqDqHtxjFCeLoNSpjhjo1C9FiIc+aZLSKYnoXTQPpXb4Aoz0/Yzi/DLxnJruwNeFd2ga36wFVLXqgCHFX3zEJbXIlfHfkV3nLDzu1SCWT7c9ANrNEMPAwoH/sJx4MmJ3Ry0S4ReLVvT+jQr7vGM58ewy4I5d9ymfqi9lOa7wbch4LfrMngZNCH/TAsIzF4Rn4fifPkB4Zkjn/PwMhGeGNOVbj27KWrSfY/s1IuX+r4HQz92OPsaBxcOB0M+QrnnoCIR+hjREzu6MmxYZyV3x+oxPwU4bk0Xw6pUqBLTzEebzI1p0blx/WY/05ZyBMDdOeGdjz4c2QJgbkOpklgNhbkDqPXaovYcWmTslE0mWdsNOynNF8ILeLUo7X2Fm3dEisUq3UNAebtHdniOC2/tmUjotFqZGnBYZzE1vrfM5eP+qDBEs5hYd0NE/U4jHk7WIGLfoAo7VIscAOaD26JuU+1fLtp8u6KBNwrgvCsp/wn1RJvBfbg0CHf2z2k+XcVzKfdTJxg/cR80EvnmbTukYINt+enqYNrm5MAxlBYjhfHUVlv9GPgaK739E+XxGNsvJZ1UPL9QmJxdHo2qTAXh8Aw/Y2bUROb+Iw88beHtXahPn4be400QlOmfnDlSoSqP0DX0OVCurRuNk87AWGg/strkjBuqZmm1T1ibWvDA0+m1/PC29DnjjcALlrE6LgHULvqD3w+NxRlU0cETmb8on43o6WWuTDRLfkFd1Bs6L9GU5wWgO8BbhUT5znctyygzfRFdtUtk7BSXUvEbhY7SAhd9vU4ag78DQyE/o8OZ8vCLLB1haJYGBa0K7WB7SJtvu3UT2MZ/R/smyIvjNIoPSMUmYNYe1SWzwXTRnUz+8JLAvUKsolXJ1shJwVt1HpP4uHodODAHW9OiAgVGLP964qU2cdmSgYwUfkeN9WRF853OTcj+aKcRhgdrk8dmO+JQKN5ESs0SwWe8DAu6flClE91BtErEhBN30eInS1S4AO4XFUz4+dRVY91Ac50wtwPKndgJPDahHwJlq29QytYl7YDhSiStGJT1rgLNUoylfjRoN1DJqROVXCvCo7BJgzxG/KceU9RlWpE0OjwpCcs298Q6FKKDXrkzKXUn3gTzNKrSjXyI+P2kl8BB3BgZeur84eIoOcTaTxO+UkrBTaKoIGox9j4B2CilCjOY48VoWCnLriZ3uzxHB42WBlHZothB9LHXICu6LSjWSsZN/mgh+G/MeAe1WpQrxEkfEfZGLRnfsFDBbBC9zXwS0Wy0vxM45OuRuUSY6UdAVe5XnAatq36OQ6ylYt/tkoEnwbZqeij4L7NdTEkNqKKuX0U+XSLqno655nfEdp+1AzwXV6NuNVLzOIAA4jBdM0xuPJYExlR0wpFtG/zReqUtOfEpGQ+d2wokmIcAuJZ+QgXkaRvuVgCe979E0Zv95oMQ/4hjSRSa615R0yayXkvinzWPsNCZLBLO/vUdAu0xhjtLUJU93xqOFbh1xXtlFljMGOgHtxz2gzH7lyHJK14trONbo1SPJJ2k4u9CW5ZSeO4CLA5op89624Yw+dq9PtLxvz4mSeJHOeSC87xe7dBzjrguE94UUud8FwvtCmqizxi21pZ9HnuyAt3SUAEI/71mRgW98aAJCP0O67shWIPQzpHe0r63svouOr9cxMWzw9TQQxjdoZSY+1aQPhPGFVFchGwjjC6nX/emH+u0icyQeITl5aTytgQfckfoNvbaIwTkNvLAJu8jI2AhkGzIUzyoMA65dnkypoGsMXOFYi1BkDE46fBRo1f0XZcbAFWpKu0gIN0UlNjYjJ+UZwIFvAintfGe0nyqs20V0uEV3dlUWd4R4DHTgVgrQaePj9tMSvV2km1cGcp49BK+rNAXqGoZSLi96DfQKFsOzLWLxgwHDgcdmfEDAO92OSJ3YRdaveYuGTU7EtsXpImhxWAIDnftlCDHx3C7ynFuweCM3CQMfA+dyTwV0UsxuP03nOI57/eCfjcju9nRgAtc5QKfFM9pPNVJ3kemv76Ai8X/wzlWXgQvGZVPu6Z8M3BrwFnU/+QifKZ4LlDPvgIEXA9THN+wis0pvI2XNenTmti/w481MSt9+ccDbI6uQdmQ21iohwJBvEhi4R1FzfW890jBOAr/vE4+dN2aI4IbDlQho6yPMRf31yM/FOehUtwHYWVlOBDUcgiltfYX5Wk6PvO4vgV0K47CzVoYIyuhUIqDtEWH2maVHLHRyUMVe7ou05USw6HIwpa2HMO0X6pFzuWnocddaFFpPeeTBHcrgHsOAHX5UI9ecHLzqVwbQ7XAHDFz/psx3sR5xGZWDgs73xc5yciL4QTWY0jZaVoiBVnokwjwJ9XhSjdJHqwP39LtPmaT0AlimXIe+X3iC5R9fBp5TEcNABb9xG5z1SBr3+kVpXLcHZorgzAESGOisKMyr7ly3c51jZdQPOy+WBSZxvQG0vS3bftr5rB5RMIhEwf98QAWXhgLfSj+ifBZXC7wX9A1lS+XiCdN6AdXUmygnrSvPLNIjT+UjUW1hNzyzqxnL9OyrwCkmiZSPy8xZyo+7KvVej2zxykZjF/XBXrIxwIUz3qL3dQlYN3ohcLDhHZqeKAkAxgV3wJDu7bd93fTdpH/Pz2j3g2Sc3lWZ5czYY0CDFU2Uj+WPs5Qv2zRo7m4SuDwL9VXrhYMUZYE1B9+jfeWJeMPtTGBSTAhNr+4fDdzjKo4h3W5S8sRgN5l2PAjJDpHgNutpIpixMZvSKWC6EA9a7yazg9LQ0eIe+NFMK+DOYR+RbEASXhDjCpyzLYymEReSgTuMeTRdtmHuMO/dRMM4CJ2+zl1NVaeK4M9Z2ZROntOEmM5Ra2QSyuvVA2fN2M1y9ts7wO6VkZSykXos03reKfPZTd4FSuCuKBM7nX4igjNPv0VAO5UcIWZe2E2+3qxDh/sm47Sua1nKxp4Brq78SZklf5bl7LK1AWG7ifvDePSz41g8u4EH7NmrHv06FolTG3iuWS09GfxBCi9bkgyEnvT3TcYRt+YCoSchXZBhCYSehPSRjNu37N3E1OIhOuE+BqO5h4BXxNIoFw08A2xI/4hCsiJxTOFuoIzyD8rEcIu67nvozPl3dze8fckoIMwcHbUUfPXWSyDMHEg3ZE4HwsyBNGhsttSgPUR1/WM0bNJovGnTaWCETDjlapv7wNcBv5G+XRQONV8JRNbvKG956/9S20NXyiDnLtio4AoQVsqntan45FA1IKwUSHWbooCwUiA9/3VxreMe4nj+Hho9bCTW9HEDnnr1hNLA+Smw08dytNvpIT6tPwEoNVgcAy8oW9rf3kP8tXNQ11udsFPFVBHswpURoF13YWrc30O2c+VLYn0atpN6IoJN3EYAdCoXZvG3PeTC9hDkWDcM23ycLoJzR+RRukjOEOIvjlqBb5CEdzS2qX4sgrwH4hjoIpEtxDkS+qT6UjDS9ZfEdtJTgG7c+wKdCqa2ny7guJkryDsWpGOn/Fxgb91KBLQb+qT9dFkvfTKprgPe/jYVO9XniuDDoZUIaNv0RIhp2/VJD+718ySlsXPFdKAx11dA2+7T2k877dQnZhHieOGlGOxcniOCq2+/QUBbqWwh5pjok5ILd9AyqQ74dPRt4Gm9bEqfMbeA6mc74M0eGdhAdgOwo+ZbBNTOUk5P0ycuK96gbV1iuEHJEcHebuIY6CIhTKMMfTLT4h6KaOahW/vnA8mJTMoQ2a7A7fOq0JFTmXhN9Deg7ERxDNxk8sg8S5/cXJ+LLjwbjM8r3gLWWpWjwGuxeNdtZaC+zD2aHou+Czy7QRxDaiy7xlLKgGjIpaL59b9QUt+xwD554ZSx2V2A887WoImbsrDCyyKgW2Mz5cJR35NkDMge2ySkXTIZz2/gAaeurUNpY8LwowZe+r8GRHakOC6Ii8Iuik9EMMO2DAFtAnOE+JPjb7EcdLrfP/jW6V5A7/RKNP3QI7xJtRY4yOI+Ta+8xMCFE8UwpOp943tOMSDrN+ajsyGjsMviaSIYfuwepc3tqULsO9WAvJkYjbpsakKPe80DHi2Op8yZngUMv9SIHkRn4Zmvk4BStV8opz+a+WuhAdkoH4sc9SfjRT90gI5xGZQrOt0DDur2Ac1RDcPhVauBSzy/U0Z/93qzx4AEjstHVoojsMvYqSLYW/MepU2WMA+aGBB3nUw0OGggjjJZAeypU4UMFeLwkv1hwCN9ImgaqvQB2CPyF01X+/XfdsqAoD5PuPvgJLxd5g7wfGUE5Tr3Y0DVyAr05VcYvpqxFihW2UR5R2ef1XkDsreuBn0+E4fjfkxhOe9iDDBlUiNl8uY2JJ+n6voYkLzCFLSkagBOXr+QJfmeC7S5GE0Z9/sJy3leC5fmtrxv/9L+ePWZD0B4372j43Ho9v5AeF9Il7gvB8L7QhqlE36pmyHR3BqGGpZPwNqTjIEmF/Mp98qVA8dNLkP2NeH4xMOhQHkTHqVP0tHsIYZ0Tnpb9cNqlQgIc/L203js1y0BCHMS0k223YEwJyG9Zfbl+0RDEjsyBu06MQg/Cn7GUqFqHnCAaiplkrgCywVLn22wNKSr+0RYH7yvIAgIq3vmgwR8fOh6IKxuSHc1XQPC6ob03NetRhxdxtagCUsf4dgqGZYoOBVYotFAmbi0DReKyww4ZEh0XxagJ+vGYxfPKSKY8c99ShvVyUJEZwxJ2FYxbN0hAruczhPB7I+lCGijkitE8SeGZCm3tQ06xl14bfNF8DO3tQGdTYW5+6UhWbwtBI1L6oVt7SYBXw/Lo3RWntyGZpOEGidWGhKdHSGosfhvFJfJo+R+V4gzGgyJH/eCz5O5F3TKF8Gb3AsCbfTzhGjcZEgiuI4NcZHBLs6TRXDY4PuUNgaThBjR04g82VWKVP55gG0U8kRQfqAYBrqE5gsxaoQRecXLRYUGPbjOmSSCixRCKG19Jwpx2Cgj0jNVHK8qTOIu2gUi6JD+BgFtffKF6DvfiFRxo1BXzn2R9kTgGm4UgLYeE9tP73K8xm3lUy9zX6RVALzD7d1A2yMF7afqKkZkpUIqKveVx8saeMA1x2vQIcW7+EED74e1ETncpwAdPzIGnxtzDtgr8jWayZ2Q9bJ2AVdV3qeph8dDoFIlj6amWopzbYyI7Pc4dGW2PF5RtQKo6fCYcl2nNKD8yndogsVdfKdKHqhTUE8Z3ilsY6gRmbb5Hmq8K4VP2kUBK0fmUnrVewJDb5aj/ZHJWOfXHuCseeIYaGS6eGCeEbG6+hAtHTQLb+pmCByWm0epMSsFaPujDG3uFIIvR80BjpT5QXmr8qR0GTfccblIsnYUvu74CRjVtRxZeUfhrYa9gQ2zHtD0QrMy8IpnM013frm1ddBecmJ5NtqS3hUH930DdJ4aRnntqBqwi+NbtCYoBa9/KQ3s78uj3KZ5pb/sXrJHJhuNvj4Shy0aBZx69S3SIw/xyqCXQP3cKJoGBXcFTvnxg6YbFn7z3LSXLPonAkXsksW6UirAjerPKE0kPwGXGLxCw16F4KPVvYGb7/2i9Krwl92ylyzwSkfVg0bi2BljWC6Vrwa+V3tEuTByNMvI2A+Z6nuJYmdxHPJPPHYOfSqCH1aUIaCtgjDP7txLQj6mo90aXXDsya9ALfdIyohX04CzFjShJZqpeFmfHOC7lx8oF6p3s9DcS3bMqEbXfR/ihbHFLCMj+wEfGHyjjJUvYbl0Rv9sN47zXiG7B2HYZuhTEdzI+03pkv9MiAMP7yWvTyehgoudceqJUOCs8ljKZI31QK1339DxhFQ870QQMFK+jnKOxirekb1kwpMw9CF1EraR/lcEkz2fUboUTBBilG/L3PAQG4E3LO0GhLkR2icaB938CoS5AenKqJFAmBuQhs16pZe6lzzc8xyV+E3Hrv3/FcER18IprUuEiV/tJSvrm1FFzD3s2u+5CAZPfUlpXfxMiFI1e4n6hedopPkM+CIRTHwRTmldMl6I9z7tpWswMGIY3pmsDIQ1GBAWjS9OvAWENQjpVu+PQFiDkF7f1HdMp31kU8pXNE47Ci8r68Uy2uIN8Lf7B0pF+zKWEV17rlu7j1yoT0frZRbitQ08YNOzD2g97xa+08B7umkfrYQjpKWxaf8IIFTCD04x2KN4KRAqIaS7J50GQiWE9GyS/n6VfWQe1zkuR0OxdfVzEXz6pZnSVUKYNzhq+T5Hyl24IZMcD0x7Hk5p/XF8+6n9vn3ENTgRXchagNdVyQHvz3lCuWVcIbDiZAUKnBSIb6TLAPtKf6a80yljcdQ+MvxVAfI+OgQ7f/0X6MjtsECbX+PbT5cl7yMF3FZ+UTMW2zQ9A0Zw+z7Quf55++mv7H0kUy0WdXgyH2/LWA/ce/gppbZOIfCxwXfUeDMQX5MJAk5YWErp4y4j/24f2Z37DF1YOBWfCXUBTvvxEk0yvo/3IGvg5KsPaOqOEoEGMs00NQ9V8BIzJgv7x6P8C+Nw2NQGlktX9AN6rc2kjLzSn+XKlMbyicbkMPf6upn/cBftcUAZrnOAzhXj20/fczzEvf7GyY+4a/gLoCnXOUBbqeftpynImFhZlSJFW+4qXSyK7sPFMNCl3wshNm4xJrEOBcgjZzIO6JsLLFrxGslODMMqL6cAn3+LpKnXSz1gfMFPmur2PaurakzOPIlC3zYRrDdpOfDqwEJKs4oGYH1oMeLp3sZHpDoDJX7+oDyXFI40jMn3TcVo7sg72PpIkQieGvKL0lVLmOdCjMnKyifI8OYkfCeEB1xTWY4UY8LwOky56mQMTa9njwEqzW2g6dZRxdLhxqTXwDAk6TMQH5+cCkx5nU953skBmFf1GlkujsO7DOyBh+/zKPclzk59YUwWmL5HCs1heEXPepb39HjAc8FfKMPf1rNUOihmUWJMErZkoZODJ+HwMimWSq48oL50AuU9o98sV3SVKnlrTGLmhaF9zcO5K62MCG7jPaV0GTtOiLr1xgSdikTzkxG2Vh0tgs83F1G6eo4R4phvxiTEtAjlywVha5ViEVSa00TperpEiKPFTMjie1loneFqvKWBB1T+5z1ar3IVX2/gKY8xIVMMU1DP0avx1sFjgCoNeZTqum+BOL8MfXG4iq8c/geor/aJ8vqz4n9kTOjoq0ydiLcOHAOE0c+yCcfXC2kKow/puhU8IIw+pHeu8nw5an96gDq87I/9sCVwX5dcyluOj4D/JpQj6zHxeJPhfKBcyS9KtXtuU6aakMGNrxBvGSyrFyJ4P5pH6dKvUIjzOHrkPUWTPKWxS/9xIljXI4zSpkRGiBpWJuTk7SzUcLIfjrjyGKi4MpryXvBaYOfh79HvtHi8bM0M4CaHRkqlhXfC7U3o6kZdJmCdp7uAsLqLezzA3kPOAWF1Q6raLQcIqxtS/8ppCw6akD7cZHi5XAG7mo0WQfOTkZTWdsI8wXHc3CYk8YmbDKYlIuhuVkRpbSvM424mZODyFyhm1Sq8++l7oIl0PKV6xjygo2MJGvrxKj47ZCBwXHA95RWZJL0AEzLAPx7llfXFMZd2AuM2plI+enIF6DS+HvUelYAXrbsAfGFRQ7lghBoO5R5jVhHqZMA9hn6JCMr8/Enp6vRSiDfDTUipVxHK2cEtHOfRIqj4NJLS2mCUEC9mmBAjq2IUbrkQuyaJYn5oFKX15JFCtK41oTvdpLPjsblyPBB2uoqUB9jdBwNhp4N0j48jEHY6SM8o2yl3NyXRhwvR0vy52HOMGbBkQTHafCMY62e5A+3VomjqlpUBHGL4k6ZWY+RODDMl6HgM4nVbiffoywNXPy2mtPz6m/LbC2TjcQ27NYkBVRUaKM84p3XcbkokuLOK4uxx2EV7DFCPO6sAbTzGtJ96cNzBHZkSzCOwzZFiEfzFHZmALlrCVNMzJd9McpCs8las0cAD+m+pRK93XcKXGni7TEyJ0os61DziHg5pEGO5Yd834Dfft5RBVm2o9Jt33sWU9J77HA08Pgdf1nwAPHTyJTJaeQdrHF0GnBgcTdMzF6yARtKNNN2zwRUdNSWvpqSjUYO4p9o2ENgj4imlTvhnoEffUrTb9RL2ntsDGOVbTXn57PvsSFMS0P8lmv9wOXaTHC6CXddFU1p9HCZEjRTumW0aUez869hNokwEzcKeU1pVvxbi6nxTco7r9i8oEtv4FANluRsB0GVjSfvpOo663IB2uDUW2/iOBopzww10UR7Tfvqz0pT4XshHRkdn45ufK4C/JpehRZl38KbfQ4AXV8TR9Er2bOBPh680VR+VSr6bktQuxUh+9xa8d0k9cMzLRErtbuOBufGFSOPlJXzilhTQvKaO0qfy+cW+ZkRt0XOUueQatiouE8EfnRop3fq9EaLnADOyMaIS2Xe/i9ft7cjyVmMdMLC+lvKOW0eWynV1A0eZEfU+OehMnTy+4/CDpXJDT2DnZ0mUt3htuE7vR29FM1L0Owl9vzIb3zrek+W6F43AGfNyKO/0bsNNu3p9XWxGZg14ibqcWYZdK4aJoBc3kYDW3aWFOGCJGWm2bkQnUq9j1/I3IriTm0hAa6kyIc7QNKPjq7JQHqsPnA2E8V1tfBdfKUwFwvhCurlrORDGF9Kbb4de2mdGap8+QP9eG409bucCr11+Rnk23xD4ZcIr9JZE4d3SJ4E3v/6iNFWcIutkRiZPzkM6wdp4VwMPaHDxDUqd54XPNfB0TpuRmrVx6KP2ZmzQNB7oI/cMOWlcxs4fmoDNZ17R1LajBDDQ5itNT319rn3TjAx4l4mkHLSx7s3uQEXjF5SGnRqBm7aVoK/rvfCpqk5Ap/L3lF5Lv5xOMKNVJXT+LLxHxgoIVWXkl7v4TIYrEKoKpBoZ4UCoKpBellk+Pt2MZFwpRm97hWGbVa9EUEf3F6WLvzAj35kRreUlaPPspfiUlg5wluMLtMbiBjb08ALKSMfQ1GV1DtA0uIGmNv7T3D6YkSXBUajPwFH4wuOjwHVp+ZTXHK8Al3coQ587PcTbDNWAytI/KTVHG8sMNCfbz6agHr+08O49g4C/419Smj1tAhK5T6j+tBc+6/IO6N3lOeWRIRLvJ5kTm1Ol6HzjRuzGnTP/d756HEtp5SvMRHlzgh9+Q0pvL2O3je9E8Mr3Akorn7dCfK5gTvdQpyZZbHk/DQh76BzPEHxIQR4IeyikBgrGQNhDIT19/6jLfHNiMO4ZUlEM4MpIhQh2rv5O6davUoh2i8yJRGUMSghfg61KBovgpZuvKN36DxGixBJzMrbbIzSsZgS+TfSAxgY5lPd2BgPN4r4hfZ+HeGPIWeB49UpKpWPrVi7jXrCgFOnM3QQdK4ILez+itPIdJMSAteZEtqoADTAyxnsbeECdslJUW3QKH2/gHd9iTmp6RKKk0dOxDRohgofzCild7gtTRc+cRDQUopVjl2BfEz9gWV4RKuDdwFr7VYG5Bo9oenKYCzBV7RtNjfKs/zU3J980k9DQtSNwWI4R8HK/DMqI3qeBjeEfkMGHh3hZqT7Qf1cd5cqRJ9IszIl0QDaqWWOMDX90BK7x5SbDh1P4yGFx4MqpxTQ1020G2o17S9OT33+sDjIntRcLUVniFOwSMEIENxZFUNqsFuZ5jmsnFaMZd+5zy7lUBKtrmyhd/IX54K452cFd4tJn3MM2Q0WxaXYTpUv+ayE6RJgTE+4KcCBwJnYpGAF8zp35gTbSw9tPqziO7ZqIHOW18N7AwUC5tWWU9gM6ArVt81HEdy98sOgH0Cz+M+WJxZUrM83JqpEvkf8WD+zWwAMq3XqOgs3ssWUDT4ljHrck+2pdwVYP34mgIbecgW6ywjzAMSO/FJmoKWM3uUHAqb0eUVpFD2o/PZttTharPkN3VyzGAeLZwE1Gr9Aow5tY5dN04JIuiTT1ObYMuDHhM021dz6Y/9acdDzwGsl934dtXHjAnRvTKY2KugNPrypApQNPY5fdNJ1tWU15csAX8XpzMksnF3XXscfm28SBcsXPkKmGB3b+hwfUrn1JU9tnlFo65TR1P9ts89WcrNYpQs1pLvB/HZ/fbE58nuSi3u8V8Y3eH1mqWg4BKp5Jpdzyopql/4HBAd0siOLPN8jg9k28pbQvS3+rCqDPrBrKG4P6sVTdVzlgiAVZPyUfdY3wxVa2H0Tw4+d6SjfTaiFqSVuQWSML6CvYpfGAWrdeUzqN4y2ZY0HucJPQZ9MMrjIMB/Y7FUlpg4a3nypx/MCtBfl33FpQeA10ndNE6RL6uv3UcqEFSX//ERX+uIGvL+vPUm1BBdAk6A2l341yllvv9N+2wYJOpPppilh78zIgTCSxnzexj9cDIEwkSFV+PAbCRILU//sMaW0LMmJBOTo8xx47yIsDh4e/R2HmHviI+U+gbf8smprZSAKt3XNpeiCyecwu7ncz4lGsjia2Mugjgg+PvaF0c+4rxIl6FqRhXh5y1PTGVvofRfA07wulm1ONEDVNLUj/rqWoesVGfEJrK9A5/imSrLmC93pcAz4reURTx6w8YELNV5ruHzO5z1ELMiklGekb78Mmtj2BCt0rKA8u6QQ0lKxFi7edxkfN6oBqsU8o7W81djvGdU5TJZ0qLsk8oE1ONqXNBN6ZCAu6iWzbtAgbnXEBwiaitOsWPrndGgibCKRaUZeBsIlA6jtLvc8LC+J2uRwVnNiF3QJ6iWB1cQKl1WphShVZkEXHopD8jWnYXboI2Li1kNKzXhV42bgYvYoJxXt++QE3o5+U5vljf7+1IAb1aaizzkp86dFwlirnK4FJU/MpA9a9Zblj9giZnxZkd0QJerBnAz4/8zhwWt8X6KKqH94VsxfoOCWBph5HaTrwwheammruPdTdkhhxk2G6z07spt1HBPPS4ymtPITZwDFJrB7dT+Img1aNCE5AeZRWR4Sp1cOSKCt+RJLnuGrm/AO4xC0NVX/bj831OwI3PX5L6awjCVRsfkwb27r/nDzEkliNyEMjDnAfZVsjgv0qvlC6mQpzhLQliauOR0/mc0vDro8Iqt59Q+lmJsxRcyzJ4kWZdJpZ2fCAyoeqKN3MeLPnWtLDttKihdhGLhsIh+38ulvY5eF0IBy2ITVs0gLCYRvSk1997s6zJD9XVaK3lXuxW1J3EVR3S6K0miwlxJcrLMlARe4k438auyXWi6CtfQ6l1aQvQhynZknO6cagqBVTsdewy0B/h2eUfovcgN9WvELShvexWpAlUFy7gVI3T32BDpdKF6INkevxhdwYoH9QMVoX5oc1hy8Efk9LpukZshHoJ15L0z0hgdq7Lcll6Rw0/t4pbDW0XgQVymop3fK/CnH+GUvCm/cayZb4YZ/GYpYaGsOAWyw+UF4+N5ylVl3JI46Djxeg3rvW48snylhqNYwBxm/MoNTY+pqlD2+01C1LsiqhDI0r3oGPKa4GKnXJR7pjfbDx7XvAHmcTaOqwOh94RO4LTQ/4T9KNsCQhWc/R8oRAbP2wQgSVTjZSusoKsyqaWzjcnV1v0gLsKjcEeJS7pAOto4e0n5rGcMPtVIMGRXLHrfIfIlgam0VpJdUoRPNYS2KREI/OLZmCr8baAZPG5lHeFj8DLLj6Bk2tvY83ftoNHN2lnnL7DMfoZEvyT/hztNONvqAI3rdppOReUIiTMixJWeQ7tKWjHXar6CSCS7+lUFp1F2aHbEvSq/t7pHtjPzQWQdNlqZRW3TsKcdMzS3JodSWabsgtuoDuwBpulQGtVku1nzpxvLWoDhkWc4vOv14Ee3KLDmi16osQgz5ZEp0OGUg5g6sqQ3kiKJ76gdItX5gra1vW4N2CdXjPNWUgrEG/8f74zIpbQFiDkGpOiAbCGoT0Qsoi9MWSLB+aiiY/nIyDeFbAL5lZlHcXHAauu1ODtOTC8Po6V+C13+8o194xT/xpSbp2zETpaoe4qfJLBAPSqyndypuFaD/JinR+F42Meyli69uDRdA/8CWl62JhXpxlxe2hpSh+xg58Os8B2Lj1KRps7YMNhtkDI98m0dSt+QywtLyWppZfdksjK5LZNxsdXXqCK33fRXDX80+UbonClMdWZPCPZCQRZsGV3C4iGBbzltItSZj7VlkRTW5J/vpBsHXWYODv/i8pXccOEUGmsR3H2dzS6DrgNnYdUwn0CXtOaZ1Z0X6qs92KngpWjlmHTWWOA+FUoOzgjz0y9gLhVADprg/HgHAqgPR8x33DVLnHeJSF6gq5UjDphwg2c2UE6JYoTAuO86Teo9q93KJL6gi8tDSV0mpyx/bTYzpWZOX390hN+hLW6/2Cpa/laOCXqFeUWgfa8NyL5+fcrciGAxWouNgIe/RbBFy66gnqPtYTm5ZEA/tvTKbp/tt5QGfLWpo6Kk72Pm5F3FWeoyGzuAKVWSmC40Y2UnL9LMTvHM/vfYmco7kKPHawCP66FU3JDagQe1y0Ih0kM1BAJrfYFXgieDHtA6VbqCh6c6WAHj9E8jdXRuhZRUEUFbnGQ/40FuJ1rvGQP40ZegRYkcnPitGIQA187uQdoMHXF2hPtA/WU18LnOKYRtNjn1SB+ss/0tRY3K/2uRVxO/ASJZX4YN1aGZaeek+Br6LeUXp1HsdS3+GpfiE3vq+z0Iud6tiz9l+WunqFwJtDn1N6ObShfucJ/5ZZ0XvKwMVrsd39XCDcUz7V+mMnhSlAuKdAurdpMxDuKZAe/3rj9Tsr0m/lc7Rgqwb2Eitkqe82Afiw52NK3fcvWHrunXCqzopUrY5BL85i7Kb6GnhpUAnlqXIl4I97L9DRlNvYsHsI8M7+Bkqr08N39bUmBgveIdOJ+/Hh0LnAye6PUdwvD2yBkoFT+6fR1Fb6CXBP+EeaOudPvTrYmlyb+gb93m2Ej2uaA7/45KGfqp5439HDwEf+qTR1wl7AwnE1NLW7p+Msa03H17tZHe/7rgqE8Z3czxcf++EHhPGFVG93MBDGF9JzrusC5nNpDn+aRWcC9Zv4J2RZWcsd1mRwQSmaYLIGuzoPANr3ekRpbdC//VRWx5rUfStAtSoB2Fq/SgQ9or5Rujp9EKK/rTVZOb8Q7TdE+EKeMZDIxFF64mDgmiPFSEElCGsOOwrcfvUrpf69dZuPWJOZp1+hA72M8MmFV4G6s5+hee6e2Ch4G1B2fiZND9nvBOocqaKppfEFEz9ruls1Wqhjy7AzQNit9m/2xYfm7QbCbgWpwfYDQNitID195sBxf2sSV1uBNn62w+4JBsAXRTlo3eCj2HzKKWChdgZN7Y96Ax/pfKDpQU1tqwRr8qpzEfr3rSE+uS+fpemgKUDXrBxKI6t8lh6lUxxyuY+69Y4OmWvfXcDCEY8prV+eO8bRsVslqk72xCfPTWJpUpcLnJRTRGmkMZGlR2Nu8RtrMuxgEko7oYAv/vYA6pcXUF41Pgic8q4UnU0Pwtvt9wNtV9RR7vhs8vaLNankBjQulxtQrQ/AFd8LKK2PVLWffuZ4n5tIag5K2Nqjvwiu5WYd0FV7gBDFeNZk6ed8ZHf/CrZWqRbBsrCvlK6nPwoxrJ8N2ZT7BD1ZY4rde01labw8F3i7ezGl+bupLI9dzqsZaENWK5ehj4nc6OdepLTIRxLTudEfvgOoJJZN04O/tYGrMt7SdP9n79TBNqS2MB1tHaqAr007APRyz6G8se8gkDe/EilJBuMtB/YDb9Z9oNwWd6B0mA2d7SXehthSVxMIs/1Ikic+dNgXCLMdUqPIACDMdkhPym/vONWG3o9OPVbDB+TygHA/mh7oix0eTgbC/QhSk0krgXA/gvRo0n2DJVzjh0/oNLO9qAVc1auC0nm9j9UKG5KRUoIW3LHDh18/YWnzYDrQ9EgepUWXHJYu86eNV7IhfSReILu5R7HLnGyWFr2mAvXIG8rD76axtLmbE7XehpTHxqHxm7dga9U+InjAqYzS1bOvEL0cbMi2/mXo3wHu2PX6NJb7X2cDxQufUVqvncbSsUv2N3cbUrTsKcrgXn//jba8Mx04w6mU0nFBdhsum653jJtmCQXIY7szPjCiDe3mZAODml9ROjyfztLpbs7J4zZ011BbYIjtzL2AsGtkfvbETjY6QNg1IN2XYQaEXQPS4zLuFwJbpugSpaPYsas3JTeB9Q7b4f1vtYEwY4HmEy4CYcZCY/eUHaZBNsS7RxwKW7EaO9+uBK5/8YryhP984LIvT9EIw6t47+pHwN/RXyltFQdHhdgQKYU8dKDJF1srfBLBa7wvlK6htULsG25D/I6/QW9l1LDr/d7ATpnxlNaoV/vp3BTuMRaUoW2DN3G7VV8R1LSLo7Q26CNEc46jDuej3xJcGdH/KIIxSl8pXZ1qhFhQxCyNpdrA1oVz0/vicFt6BnbINsAHk/KAcAaOnHgG20+aDIQzMKRmKguBcAaG9IhnTBNH2GJ+aB3F9lHaQNiAxFW5IjPLGwg7DtB8jwEQdhxo7O5ySma+LamtTEC6W1fh40qRwCZeMaXXaA3ghYwXKKXyKtZ9fAl4s+Iz5T6/JaNW2pKeXMcmmahyy6oX8CbX7UBXz17tp+M41s7LQ95bL3AFuRbozo0v0PV0bftp/Brb1q3NZoguULDxuTw9/+SoLdEf8QSlTDyHraW+iGCnijpK1/J6IS4PtCXZC1PRqqsr8XlyHigd8JzyYrwx0G7cS6Q8/xreOfUoMONQDeWuEN3mO7ZkwoEc9FznDPdFX0UwSbGO0rVcmGPu2tITY9loO+ys/AQIJ8bDDkexrc9UIJwYIbUInAuEEyOkhxcni0Xbkh+uSejwegNs3b0b8MyqSkrXiu5t2U2osWqcLbl0KgmNP/U3zttSScn9rhB9X9u2nhitJ8kCBSdG16TMvApbctk7C/1ewnXdWmfgqlV5lJdP2AIbp71HP424nrxsA1Q68IZSQ8Mprpsd6TM3H+3PuoCNozOBqRJfKO0lBgFzUxLQD3cVfPDjO+Chk2WUx2RlHyA7MqH7e1RUY4vdJDuK4LFlqZRWHyWFKLXEjizrXokuG+7BrgVSIhi4LInSWrqbEMdx/B6Tg8ZtP4uth9aL4CnHOkrX/K9CVFtqR6Ris1CT71FsVf0DeN2xhtJN4mf7qft6O/KEG9CUF/rwGEADbriBrgWiyDQ+yXEyN0XPX+Wm6NCvIpjGTVEg95BCzNxhR6I61aAo4sE9RpMIDl+URWlV/VOIN/fYkSLu0moAU6WeJ4JEIoPSqkmYvsZ25MPMKjRG4SA3oB1EcI1RGqXVR2Feu2JHdPs8Q73+vYj1g4KBMyNfoWf527HnonXAcZeSKd3/F3v3HSdFsfWPfwEFFAHJCEqOu0RRQagZMqgEyVFFMogEQZEgGZYoLjmz5JyXtDDDkkFBguQkOQhIEHHEFedXp7pO96fmzo76vfL87nMf/ny/TnVPhwrdZ7q7XNuIXSPuqsKfrXH9dvYL9zF52Dtv+lI22N+C8E15jog9UzwKYNpzX7h3ymr2/Mreslk9E4QfyipKjLzybACLJuvjzn/xhviwTH/JJEE48uW9ij1fCGQZyZODdonxb3dw9XvhBnF0zSuKI3cUJG6rclcU/XGCq//ljMTnvzik+GmhY+UkKe3wB7XuFP4gnCJPGTHyciBrSea+sU8cqDNSFo4PwrhltxUjLwdyfpo+7mfjvxbXqzVxjek0m1j3/dOKk+63JlbuSM8Dz3S1/WMKcdzBm4qdBrzvqtHHfaLuQTE+SRPXxH7DiAOfOaY4edXnxIy7z4tiUXLZskOJ27pfVWzfpfvd6D7u+5X2ih3Neru+qH6NeG/TtyLzJXm1uf8scVHq6yo6PHcu4sIht1V00NzMl2f3cRd+b6/ofeAj15BXdhPf7H5R8as6lYnN6h0RnvCJri4zYokdOt1W7PVdqQPfyd/16150+iXiwm90L1r35eXp+7pf2LhfvNztI9eIvguI7lUnRIdGE12dDswmNslyTkXH5HyfOCrtDRX97JNG34u+7srjDolHYaNdny3fRqy9/AfF/olLEqu+sk+E5ert6vfjHmLdklcUR1Rwba/d133uxe9E3wofuUZHjyQO23ZCMerCp8QXnzsnNnWZ6OqcegRxc+wlxU9qdevbpa+7ykk9Op/bTazz0zVrdE5bqtHqvu58PQ+K8J97uQaNXkz89Mx5xRHFGxLz3D0qrmaS27xlIbFr7auKXzSvP+xqX3fe176znjpYsZjYbeIl66mD8vXr3O3r9h0+Knaf6eWKXDmK+EvV0yJTntGu7n7FOQNPq+iwe12Js389r6I9y3U9mLuf2zfqhFpV3/NfEme7zikOePETmgi+NE/mbk0TX9qZ+T0BqsmvfSbjE6Ka/NpnMj4hqilufSbjg5Gm5Z23aQcXZh6rpnhWT4yuo2edSdWRL51R5HnSdWGYNp3IU5/rKEyMjnzpiCJNjQ1bxTxWUdGeN9xn8oFNOFYwb3gChGMFk30nQDi/MKt4ENqTBftMxidENfmmz6QTVVPN+kzGJ0Q1t6zPZHww8pS+ujBM+Ivk86sn7uTz60zryaRJMCGqZwcm8oS/OgqTBSP57PM8vD6TD2zC0YBZehMgHA2YljcBwimDeXgDSFNklnGacyj+7kqAusGG4u8lE6DuGULx9zeCEFo38ZzTnJF6fmfm1d9LG1GL0LoNvqCmEefmfPXn0siXTOqpoqHtE9PtiFHzhocfrYDMbU0IC12BmniX2/7PJUPxgT8BqgPrFA5Gp7A6gz+7QjGgsEPVjfzsDsWAwhZb8Cmz5rL/o9li62hYczQz9aTqq/jgWLO3/9dPjP4fMn35f/0k4zXWPavmpD5rTQXO1BNYbx8U5mp/+RTPlczUVZQKK7Y0qKcw/nemqKYfUpthTcnNPDvyL8w6DVM21/qtoduf4YG43V+uOSIuCGv8+JyL2H/H1gAeK9vI7b/1k7iz4ltZOBhrnHzORey/Y1sAt2Rr7D78SxLXgjayXj2zGvny2KvEd9Y8FsTLTa4gs9xeXeTV5u5mN2+KObt30EwWxD4nnnURByXZGTpaoUpzd57bX4sli1+kOTKCcFj+xYpf3A7kyhbN1SfK2x9I5Sr+zUoifaKcWDLvAiJ9k3xX+E7X3m8aEemL5cQDed+N7tjcPV5u1ds/7qR5LoiT5VYRBz7YFTraeXBzd3e5kZlapqLZN4LwtNxI4he/B7JteAv3iqK/iDLj9tKMEsh832ciDno9zEU8lTEzMnzMxjffbuH2Ltoi+kQkc51Kcx0ZPrEqsU3HtYrHPqiCzHfq2vmULd1F73wtLp330/QExPEFFyv2qV4idHR76pbuWmdvioqz99EsCUHY/dCzLuLAufsCeL9aS/d3clU/V4+n6QmIneQPEQfOKxE6GlWjpTuD/KGUu/bTtAjExnLNxIFz94eO/jufr48q3VZ9vm9a9ayu8tdSEenzfcQy4eFzTnVwL4n/TrQekcM15LWiQZiq5BrFXp5AFs/4sTtzijWif9Zsrl5niwTh2oPfKQ5JXzSAnRt+rF7o3pihkKtmxrpEeqGbWGX4YSK9wZ1t6DpXbJvCRHq/m7j61NL3vvvYfXWfR7zRJqNr6+jvkGVechNdyfYo7jxcFlm2zZEyH3V0v3DmqOgYo75RFoRdMq5V7PVeoQCm6tnRvf9qIlfFevTxqCNB+HvSy4LYe2QgPx7e0T0x5WpxYWUqV+9REUH46neHFQe3CmTfyR3dWxqFucRz6ttoxAu3zwtir6aHgxAKx8d0dD/+JZGrz7BdrsEVjwZhs4KXBbH30iMBdG3v6F65/LAoWe4F1+BKEUGY7odVir2XhQew2cGO7tmnj4oWmfLRN8qIz8ojSez1cUTo6PpkndQeLbuuvn5GpD0iDhl0JHR0xHOd3dvGfy2SpcpJH3FCVnnjFrF94zjF8rG5kLFbbl5v29k9sPgtkWqR+pgSMjY2HfHUxw8Vt7xxFlmlePpsmzq75/vPiwmZvPQhF2KOFmEu4uAHJ0JHx2Xv4k4umewKfX30JPFTWZjYO8WfRA+W7uL+7cRRUe2ll+njM8Rm6dYq9vo9f+ho1yld3J/JaOtRWejrK8RTadcq9n4hX+jomZe7uievixWNX3XRNzSC8LVepxUjxwfy3/mYw4rfu7qvl9ok3Onc8odyBOGgx6cVI8fnDOCkqG7u9I+2iC93N6B38YJwlfe84tB6mQNYcXE39VfU+hsNXe0mTiXSH1XEDxt3JdI/UzNnRLsmNW5FpH+miNETRzXZ2M3d685R8VzbaHpfMggzxDxUHFr3egA/KfOpe4DcjJrz6tPrV8Rrv25R7OHJFDravcGn7pbyh9pdi6a3wILQv+ah4tASgdy17jN3ksqHxfK85V2Lo+4gm/gyE5c+t0dxnj8TskGjHzeW7m4nBgfnW0LktGHvr+uNrt7dXbzEBZG172x6Ch3ZrNkrxOGdbirOmpQN2fLe2ULturuH9D4q4rLWoafQkS19uYmFy32j2KzRBeQ0f66Ls7u7y8kR9lDbSHoAOAjnZfpGsUfWQM7J+7n7OVl4PBWOUewoo8QeZf4keneJjM64I96N/Mo19PIvQdjx5LeKPVIEMsvvn7vfun5UfDl+Dj2sFYRXlj5UjBx0M4AtS/Zwb444IEpERsnNeBiEDe/dURwa80sAy7wv+eicmDi9kiuyXuYg3PyaV7Hn9EAWnd7D3UNu5OpMc+khoiBMv+yhYmTLmwFsvLSH+9Tu83LgU0+yBaErcZxiz4/TBzD6UA93+SbHxLymkfTsh8GVxYiTJ5xXHFjugMGqxUoU6+kuP9crSu2p7Oq5LFMQnmv7vWJkpUBObdPTnezZONFijnosKgjnfH1eMbJVhgBOu9nTXbPTaVFoxzhX52YRyJE3DhEXLL6i+GnYYWTUpEI7R/RyR5y4KWZWiKS/7YLwq7TfKPaID+TIl3q7Ex2/KbaViqQ/jIKwdZpvFHumCOSxr3q7B5+7J8ZlVn/ZB+GNzIcUe6b4KYD/zv/7L6b9wp0+333RNnyyK3LHgyDs2fyQYs+InwIY+p+LSauSbZm5Y7zIHiUo/4zs31jxQKUJ4rNWlUXX4b8gdeGF9SaIuXElAjn6zYfEdYcmiqqxNUTrl04hdeHedyeK3N0jAjlt8XHiu7WmiDlp64tGw+chdeFSX0wRt4rkCeSil2YRh4yfJl5tU4qjzMoPDE6rqNh15nRRNElTUWNxXaRe9qej00WlBtkCueZUDWLantFi4aaaHGXeG2dQ/9D94bNE1KvNROVGF5F62bN7ZokCFbMEcnNydehG1JgrLvXJx1Fm6qYG9Q72OjlPDGjRXJRbVAeply2ZZb4o+WrmQMa1e5v429uLRY+udmFmuaHriOtHLhZFKtjLMuOqLgvCBRmXim/z1eXCzNh4g/pY1Z++XAxt3kxUup4XqZcte3q5yN41SyA3TXqFmO3WCpH8ZjhHma2WGtTHquxXq0WHmvb5ZdbIuJq4Zddq0X+2PL9VliJ14WUH14g+7vKB1D/E1Dv46/W1Ysdndo1lNjz+AfFiunUi5dg8YmGbJkg+sJ9uEKOK1BStqhRA6ugX4zaIdrcixNTjeZE6Ojx1rHjhamXxyfrnkDraInusKF3utUB+2SY5ceysWPFVepfoN8Fv0OcfUljW56VRot0A2TOMNNlY0ffWGPF89arUUSA/PqOi9d8bI3pvLi7GlzEoOwriiULjxHe9alNHgWwcoQp/WmecGD41v1h4y6DsKIjjS08U5bs3oY4CWbm3Klyuy0RReV02sXmaQdlREOMqTRVrNzanto8svk8Vbjp0qkgWlUkcrGZQtn2iO3W0iDjehpozMltWVfhWk2iRbUJacSneoGzOxK/rzBMjB7anFop8voMqnHPuPDE71Yvil6UGZQsNwhe3LRapJranFop8rqJatl2aJSJPrhepSSIfDvIHYZXnVooxqdtSG0S+/EBFH9RbKQYfSCsuHjEo2yDx+NkYsSh9C2pHyGJzVeFPsq8V8bcyiQO5DcpWRrz/YIP46G4TahrISnVV4ekFN4pORbKLTd0MyoZD9KbZLPI+X4daCrJRElW4ccnN4lzBAmLBDoOy4RDPJPOK136oSi0F2SFGFS6d1SvmN3pVjEtnULYUYvZYr6iaW7UUgy39B5omxQEIKftnpBwXiDCIIGXHiNSFYSBAys4NqX8IemCk7KCQ+oegF0XKzg2pfwh6QqQuDD1hwZnPYL+B7OdX5I4igLLfIEK/gdSFuaMIoOw3iNxR6Ch0I0TuKHQU+g0idxQ6Ct0IEToKpC7MHUUAZTdC3Pj7VHF6elnRfbNBXfid/NNEtTslAxllLZvhmemix7NVxftZDerCs/pNF9U2FROLbxnU0am5Z4q+nWqIiiMN6uizV2aKpuvCxY7eBnUUOjekjnLnFsBL+uznmy3eLllHFLxlUBcelnmOqNM9XyDPWT8EHSNSF4Z+MgR14bRb54mfr9cTLzY1yDVn/3wxqW0eXpapo40nLRKZXfWpUw1BXTj7vMVikyePuDvOoI5C/4zUUe6QAyj7Z+KiasvE+0XqilxHDPLvupeLNh3zB/J4EkXozJG6MHfmAbxo/VBE/5Wi3t2aQnQzqAtPKrdKFH+jUCA9LRXHXFktWt18SzRIYlAXzvrhGlEy+tVAzrF+97qIEa3Wlxed5xrUhXu0jRHHkpUWw0sY1FEYgJA6CuMRUkdhAELqKIxHSB2FAQjJFckZj5A6CgMQUkdhPELy6XYGIIN+/5k+P3ihz0H27JSICJ0McmTfZ4nQ5yDbbnmFCH0OcvqdQkToc5ANOzUnQp+DXLaiN5E7irf/OIosaP0QdBTIjXf+UIV16y4f3Rcp2z4RGjsyrvM6IrRuZLn+bwchNHbkllr9idBgQ7BqojC1rNNgkevuhxOhDSLrlh9E5Ea3aMAMpGyDRGiDyJaJviNyo5tc/CJyjrWR0AaRn37yiMiNLnLAY6Rskus/v+EdlCparFjhpmqGlHWSeCU8Wsz76s1AylpHzLglWmSOrshRpqx1xG4vzhLvbn+No0xZ64idC8wWL1+tStUMqQuvXzRbPBNXLJCy1hHTh88VczNUo1qH1IU37psr6t0sHEhZ64hxUfPF1gvVqdYhdeEfKy4QhUcWomqG1NHMry4UDb8TzEo5FomBL9WgaobU0a5HFom7OwoFUtY6Yo/JS0TTTdWoXoWgXvaV0kvFC18VCaSsdcRem5eJpVffomqG1IW3l1kuxsUVD6SshMQtdVeIDy9VomqG1IWzLFghJj37BtU6pI7WeHOlSJGhHFUzpI6uqL9SJPpF1TqkjNJNa6F3JopPcxXhO1zmpDcvE1O1mCzGb6/DUeZ7Uzb+7cTR30r+/K0Ezr+TovlbWZe/lTn5W9mP3InXi6yX7P1lzm1QJQifzbJRlBlYjQsz263PSvdW7YeNFbe/Dxezm/qR8oQSm2eaIObMaUhnEFk9xT99K32oeqxImTgXbTMy5rI/CPec2Sx27KrJu8D8YNzT28N/uT2E84vUFzZwQpE6Gvpm6m/dIPyDtwChL/JDX7hCRULqKFQk5F+6zPsHL3tgF0JQ98+hLwNCD4uhx8EEBoJ/HRf+GJvEfT8s2hphfSYfKU5sGy3KbC/JUeaYH+4yP71UHqPETs+p6OdjZok/ipXgKHPOD5uYq7tVwSjx/edUtEPzOSL9mKIcZa6e0pg5Ld07omZjg7rw80vmiTquwoH0JN/OfL9tdYwSK97YHoR0+fF8l0JcmBnnEA4dcf5rNQJZ1mL+TYtxq5ieZIKpfve6QV14V+JleDSYqyfOZ8LuM2s2UNFN3y23Dvu1SkhdmKgOe9JKSB2d9vsKPPvMMddSM+HsMzslVdGyLVfiwbH50J8m4zPuD25M5WpmMF6x3sBponDp16maIadMs6MDP6pE1QzZpoOK5is/Q9T+sIiIiTAoax3zg0rVqJohq+9ThTM8ihZd7xUQ+03KWsd0ra1FtQ5ZoowqnKTNXHGoa15xralBWeuY54vXo3qFfGmaPwip5lx25xH+eIOy1jH3t65P9SoEw5IoFvljibVVdQ3KWsdUW3Xd4EvjVOGsHVZYuz9xPnL/DjuqjkaD+cgSJVQ0Re7V1lnIbVBWQqY6C0kNVrfWfPbiGuvsX0uNnDLOjqqznzQ1sk1LFT3SOwarmc0H/uoP07l/OxolkrdS9Rk5fJ/NheUqYJTYPatiTM6x4o2ThTjKnDHSZs/91TFKbNFb8eDC8WLSRw04yqy52Wbm0rkxSlwdobit/GSxM3NWjjJ33rJ5a+QHGCWWSaFoNyufyXhFblY6Cq2MSQcWorqVER/GThd9NrTiKDN/U5uv/pgeo8ST1pq5SeooNFgmVQaI6hZK5Capo9BgmVQJIapbKPH2t7NFoXRpOMq87UQHjWmHUWK6pYrcnHUUGjuTGg5EdXMmUpNMtDM1R5n+e2EJkBo7FNZdAZNaN0R1Y0+Ayy+0x8LEMKtucFego9BRMGGPoGcgVp64DI8VM91cm3CcmbdLKHI3oqPQqzDhDEKvQuRuREehk2FCzYFehVhmyWqsscz8dW1CjWWetPaXuyAdhR6JCS0FeiSi3QX5TFo9Uudc67H9MssksQltn7nzsmILTyz2KsyaMTahV2Guto5V3woe7K+YLbrZhL6OOWOQYsmvvNiLMofvsAm9KLN7Ov/9NRncKW5ME2NPVxQ7ShjseNmgvDQljhowU2zZW0hkHmdQF2bqwpMnzxOFrtQV15sa1D/E1IWn7FssBm3NK8Rmg/qHmLrwvEsrxf0z1cXYFAb1DzF14bxfrBGvfPM6F2bqH2LKwosGZ8QBCBl5JxFTD0DInqlUFAYg5PiZGZh6AEJ2+EBFYQBi6hEHOXuFGwt/UFMRBiDk8k4DmFSB64w2KMcjIgwTTD0uIDdku4yF3/peEbrrEPRGt2bq3htZoZmKQpeLjLNOShDqbhNZ1opy11eh1hSk7AmZaquipiBlT0iELoipdj9NVoy+dTgrRmWPROSuYHnzPkzdbyDrDOiDhWW/QeSuYPbsrUx1fssblN0IFpb9BpG7gvFjfmCqelXboOxGsLDsN4jcUURefMxU9TnRY4zKbgSjst/YnCyT+8bV8eLwh6WoaSBlO2J+X7F8IGVLIeb6ZYI4H1eUmgZSFyYeuvI2NQ2kju5KOlm0v5if2gISolV21KamgdTRTI+mioGlcwZSthRm4Y8aUUtB6sLQTyJl14fUhaGfROrC0E8Sy8+eKUZ3fx+Zs8jL1OiQAYVlGySe2ztHtEz2ErWyENTLEqvP+JAaHVJHobtG6v2F7ppIja7Aw0zUJJEQHbqyOTVJpI5CV4/Uxwq6emK9aUtxI4lqB6OmYFQ2dozqwne3r8QDS1QHNk1WjMrmjFFdGIYYpD44MMQQYYhB6h2EIYaYpUOMVc0G9EFCVNXJ5n2QOtrh/fVW9S6/FQlR1TRmb0XqaKpOG61GN+YHpmpltQ0GFNZ8q2+s1dgvPkZCVLXuRI+RfymdFcA/T+8knM/5d/IbAQxygx9w+/+X7/dD3/9OWDlODGxcl6/NmPWb2ixULR9GiUuW/oV7yf/Me5zQ197T127Co8GsX9cmHA3mkrlPr2P/5ToWKhKyxejCTF2RQnBGp8L/8LUZn9AWAw4j69e1o/qEImc0P0y9yvIyk8TWluG0VSGoeyTi3XLv0v4in/hQ/p85hj65sWxwgQ3WcR5wGAlRdY6aH0bqv7/Lnxgv3lgT6dX/pTJ7xf5BnPDreNHjwFCOModNiSeG7ZkgSk4fwlHmx49uq//KC04UvS4M4yhz4ptXiddiJ4n50wdzlNns1G71J3WDyaLGyeEcZc4tGKveqhg7VTTePoijzLqnIom3m08ToxaO4ChzRWxX4uER00T+mfYeMat2Mzh9h+Ke/DNFkiz2DzHf/kE9Zj/z5WgRUWEkR5kbX3qBGD0nWhQ/ae8g86d0BvUPZa04R3y8fCAXZla4sZj4Tpa54vFl+2gwU54xqHdh4rtzReFoe6uYWwqog3N84QJxeaD9Q8xyydMSm3gWiohYe1lm3HV1QqemXyouTreXZZbf04N4/e2lIk0je3+ZG3sb1LufIecyMWe0/UNMbzL1htGYbSvEuZb2/jJbRhjUuz+26kpx+ZG9Vcyqx38ifiRWiRS57B9irk+qXhpqdmqNuD7DrvxM/UNMvQuVE8uLwPGDvLXfGIXUy5Y9HCPW9RwRyGUZ1cF5I+V6sa2lfXCY7+2uHITVlsgrxmh795mzMpYi5iqzUYxvajc6Zvv1LxGLzdgoTkTbjY459hd1fqd1iBUTO9r7y/y8QRLivVGx4uTwod4hb4Qh+1lvc6TZESXKTY309hhpUHYUxG9vRYkVD4d6R1nvazBlR0HMfGOM6F1F9QzIVta7HveajRXjKg2nngEZbb2+cebt8eKVVKpnQNa23vU48dwE0bPbCOoZkDHW6xs/7Jwk3k2iegaky3rX49K2yWJ3l5HePdUMyo6C+EXe6WLM6wOpsSMLWu96eGrNENsKj/Kejjco2756YSF8tji5agC1X2RG612PiV3niM7Ro7x3lhqULZT4yvAF4swXA6hJIhNb73qkP7NQlIgbRU0S+dh6I2Pa/aUievoAapLINNYTKXFvLhdvjBzl/eGIQdno1Gsy6VaLGqlUw0Hmsd7mWOdeI/okHeU9ntugbEfEd+esE2/tG0hNA1nKepujavR6EVdqpHd7N4OyaRCbNIkVE/YOosqPrG69zRHABlk2iXuFR1BbQK6w3tco/4xH9PYNprYQgh9a73q89IVHjHuomgZymvX6RsseXvFhFdU0kN2sdz1yzPaKA7NVS0EOtd7mgCEGKftnpOz5iTBMIGU/idSFYSBAyp4QqX8IOmSk7M2Q+oegy0XKnhCpfwi6TaQuDN0mPXMC/QZSP6AC/QZSR6GjQOoodBRIfjra6SiQ/PSO01EgdRQ6CqSOQr+B1NGT96eKpE2HeiOrGeRH5ctOE1tbR3o/3mxQRz3Hp4m67wzjPUqAujD0SEgdbRc7XQwaOMRbN6tB/iGn+0Lq6JsnZwjx8nBvbG+DOlr5zWjx1Z7B3jdHGtTR53bOEiU8w71HshrkB+mdnhCpo9AxInX0ev85oljVwd7stwzq6G+15omoLCO8t5ca1NFX3AuEL+Vgb9KmBjnq9LFIHYU+Fqmj6fItEpmKjPA+GmdQR99It0T0zTnYm66iQR195/JS8f3Pw70XkhjUUei9kToKnTlSR/PPWi7O9BvsLXTEoI7eDl8p+n063Lu7pUEd/XXkKvFd9iHeKt0M6iiMC0gd/XrJajEydph32RGDOgqDCJLX/OUasfn+EOqfkTrqzhMjah4f6h1XwiA/btc1RiS/GOntOdegjsJ4hNRRGJ6QOgoDEFJHYQBC6iiMOCGoC8MAhNRRGICQOsoDUACHWs/zQ48UgoP7qtcKoINCdu2UnAg9EnKiO3MQQheEbJ6tBBE6GeSCAw2J0Mkga68YSoROBrl2xU710oHTUSAr+9MQoaNAeuPaEaGjQJYru58IjR0Zt+pVIjR2ZIViE9VrMk5jR8be+5EIDRZZrXxpIrfQFeU/R+62zi80WGTjnAuJ0CSRMw/vI0KjQ7ZffY0IjQ755YBf1EOeTqND9v5Evd1QMVm0WF1F1asQ1E9m1isTLQrPVdUMqaNnoqNF6WtDqV4hdfTXN2aJlSkiqV4hdbTIL7NEeNdhgZTVjDjy4mzxwldDqF4hdeHYG3PEwbPDAimrGbF6mnmix5tDqF4hdeGVVeaLjVmHU71C6ugnXy0QddINoXqF7Oe83JEsm72DW48uFJ4Cw6maIXV0wCuLRYMcQ6iaIXX0Sp0lYmLi4YGUtU693NF7qSjbbAhVM6QuPH/gMpF4+TCqdUgdTdJpubjytapmSB19s/AK0azYsEDKWkdssHOFOFo/kqoZUhc+W2CluDh5aCBlrSPeeW+leP+hXc2YOp0VOulUZMJkkfpd+zac2XTx2r+dGvpb6Z2/lcB5tGue6LrSTlkw40rVI5aauVhMH2WnO5jlNiwJwr+Vk/lbWZe/lTlJcnCd8N+218ycV+Wd0AmNP08OnKs/QbyzchCdQeQ71u1/hJgnasWMokOHfGjlKJIWWCK2DBtAxwr5fIw/COumihU7R43wrqtrUO7C37rxfHp7GHh7GPomDk4o8v/ldin07QPUDaSOQmVA/qXL+NCXtVCvkH/3AvJvX5slcI0U/JIp9KVLwpcQfz52JzCGBh9SAwavgKEt4TGF/oa+myJazK6rGh1yyKnHxL1Fo8XJlZEcZXY79Sux2tpoUegne1nmpCmXiHVfniVOZLSXZbZof4jYIvNs8VPvYRxlLnpulnpBY9NsMWXSEI4y63zdj9gow1zR47K9LHPdlCLEwRfnivFuedW36DekLtyk53wxLdvwQG4pEElc2XSB6JNeXn60Kx+C8P++uhqxODD5IjEm//BAxg31Eo/fXCS6vWIvyyy/pwdx2cAlotdje4+YsVWfIZ6quVRMbGQvy3yngTqSuxcvE5/NG+Zdnq8fUhc+WG25eHnrEG/Dax8gdfRc1RWiZN5hgZwRqY7k1ZUrxKW3I73tGryM1IXbv7ZSvDFqaCBHZUxKrNBopeh4I9LbK2MiZD/rIYTTv04VnTsN9Q5ralDWOmJ0EXlv1UNVM2Snzapw64fThPu9YVTNkLNvqegnY6aLsuOGUDVD1rde7hiaYqa4ET6cqhly80gVHf/HTNHy6GBvGZOy1hF9SWeL4ruHe49l9SNlrSOWfnOOOF1zsDen9QwGU1ZC4u/T54mr2UZQNUPesfao1735YkPqwd7kTUNRVkLihm6LRMNCI7w+6+0GpqxmxNf3LBYFXxlM9SoE01jvXPwSvky89uNwqmbIcw9U9M33l4tznw2maoYMP6KiM1qvFEvbDqdah9xpvVWxpNEqkS/NEG8lk7ISErd+t1ocXKSqGXKJ9TbH/k5rxKHzQ7wfJDEoKyFxzOvyVmvHUO8YaxeYstYRG3aIEdHfqlqH/Nx67nrL9iiRa5qqhMge1lP3DW5HidG/DOUoc1Q1xbvXxog6VYdwlNnKequiWvOxonXl4RxlRlsPqPxYdbw4m2owR5m1rfcI7qeYIIp9OoKjzBjrKZq62yeJm0kGcZTpst4imb5zsmj0yUiOMvdYz+dws9JRaHREblY6Cq2MyM1KR6GVEVvlmi7C3hjIUWbBM4rc6HQU2qDa/bozRN4io+yjoXnGegKHm6SOQgslcpPUUWiwRG6SOgoNlpg0/2yRfvUAjjIzWlvFDVZHoTkTU3WfI6Kj7W1m3tkcjNy6dWFo7ERuzjoKjZ04ZsgCcfELeyOZia3XgmZ9v1AUjrM3g/nYegifuwIdhY6CyG1fR6ErCMJcd5aKztPtzWDqKHcUOgr9BjHCtVw8GmFvJPMH62l/7kZ0FHoVIncjOgq9CpG7ER2FToZY6cXV4oeUdp1k5rHefeBORkehzyF+W36NSJXU3mbm8XSK3AXpKHRQ6hzpLohPmdNBEbkL0tGAHmlC9Dqx/ht7m5mlrOi52etFnlJ262Zut/a3XKNY8f0eu2dgVq9o7f7Lm8Srhe3KwFxhvetxLbFHLP7FPgvMZtYZrNDHIzw/28eKOc3a3zOfe0X/yvYeMbtZ7/J0m+0Vt2fZR4M5tK56DGz71emiyJIh3qPdDPbLbdJ6ouxgkhni8sxh3oJHDOrCNq3CL6RfKOoUHOw9ntWg/iEmP6tWa6HwpB3hjehtUP8QUxdu/uFqETFjiLf/PoP6h5i6cKe+q8WFMcO4MFP/EFM/BQcDELLXFvUkGw9Aw1YkRsrxiAgDEPLjP9IQeQCaWDMzUo5HRBiAkM2+L0nkAWhukcrIGOvpOxiAkHXvfK4eitMD0IotI5F7rMf8YJhAvn3nmNoMZyAIwY3Z7hOh90ZWuFuPCB0yckvRz4MQ+lhkudS3iNDHIuMupCNCx4gsv3Uokbs+b9gS5A/WCwvQQSGrHk5J5C5ofaKCSNkjqWcgnY4CWbt4NyJ0FMhlidRWQUeBfG9brNoM3VHMSrMHucJ6uYM7ivazryFlv0HkjmLs/R+R06x3TKCjQH5e/ncidBTIIcX/oGfzHh8fL+6uUU0DqR/ke/bReFHs4NBAyoajnhXfPUFcnz6Eo0zZUojh4RNF3ovDqKUgdeE6GyeJ8jMGB1K2FOKaRpPFZXr6rkhlpC58NGqqOLldNQ2kjuZvNU0kWTSCWgpSR6GfRMquz6BVGPpJpC4M/SSxbN6Z4gN6VO/OMaSOlskeLfrQo3rZ7oegLvxuuTliJj2Md7ceUkc71pkr6tHzdUU/R+ro3XkLxA16vi71LaSOQmeO1EcDOnP1zKfTmSP10YDOnFghbqHIR0/uXUiH1NEdaZaKTfTk3tahSB29lHuZ6EIP44UtQeroL5VWijGPBgZSNmfiT+5VYlXOkdSckbowDDFIvfswxBBhiEHq3Ychhvh8WIxIMX5QIGVHQXzvSIx4gx7GSzQUqQv3TbFeRNDTd9tikTp6ful68e3M4dRRIHU0aemN4ocmQwIp+w1i7pkbRf5o1VEgdeFCHWSP9LHqGZA6+tqXsSL7cLtnYOp0VuiEVQBD54JCZ2wSzn78eQYjgKGTA3/rjj7gdjjgWjTrtjGi/Un7uo45xXpDP2+fieJwA/t6klkp61+4W/wH74/+wfuU0FfmKa5vEK6r9mYwN1t3IhnmesT8lvY1P7PNoKfXsf9yHcsVacyB1EhZr4KQ61XDLc2QlbIal2p/6cot9NUXnFDkouLRRDihyE4571KvknXhBPHbULVHIah7pN2RU8SypINpj5BPfCgPPcI+uTE09Cj55MayDufWihavqzOI1NGM3o0i/Vr7DDL139/0hu/HO9e5In/4Han/WiUeuLA+kD2fU4XpDd+aq9ZylDl+yg/M2z9vwCixQ2MVpTd8+62N4Shz9uKtzM33Nro+eNugLkxv+M45vyaQy9v3YU7eFeuqM9ygLkxvCU34ZF0gRYzBsUkU6S2hQ3Xt32Ver2tQF6Y3fDO67a1ibngpKzNP202ut04Z1IXplV73qdWB9E6ezIzft8lVoZFBXZjeTmrRJSaQmacZ1DtIf8341ts/xIxzWPHOJowSy1qkt5NOvGYfSeaOMgb1waFXetUuTGoTgnpVRLWDDdsgdZTe8IUDy9yQ8TJTHdjjBnVheknqo9prA9nxlkF9rOglqXkl7BrL1IWZen/pDV+ohMzlbQYwodYx60SqKL3hC5WfOXuBmwm1nflBFRWlN3yh0THHT8zAhEbH7NBARekNX2jdzMhriZnQ2Jk9kyamZxLooxlH5q1zDbdeZ2DKfoPZNmwD9QzI7tb7C/TRjMZ1Vc+AnDHSjl6svZF6BmQL650L+mjGhOwxrtURBmVHwZw/JJY6CmTNzaowfTTjo6xrXDtvGZQdBfPg8E2uMin8SNlvEOmjGb/WX+06aT0ZwpTNmVnh3c3UnJH5rS+I0lcyNpxe5bpdxqBszsyB32ym5oxMZ73cQY3uu1WrqEmGoP9eGLPdz5uphSLDrBcW6CsZ6ncntUHeLuFPgGqrGrZBprPeyKCPZqjdz3gZeXKcHVVH4/hlZH7r0Rf6aIY67G0GIHdetqPqsEcOQJaxdoE+mqFO9wI3cnVuO6rOfhU3sqb1BA59NEPVuokZkDMG2VFV6xpkQLawXjmhj2ao6n0tMXL4DjuqanvSxMju1qMvMMQgZQ+MHGs92wNDDFL2okhdGLp6pOy+kPqHoLtGyu4LqX8I+kmk7PqQ+oegn0TqwtBPqufqnX4DyQ/hOx0FUkeho0BCVHcUSB2FfgMJUd1RIHUU+g0kRHW/gdRRep1/Rp31NNm3QStKH3+b3Gyda8o0gxCdU3mDq00HgzoKPRISoroLQuooffztvcFrXTERBiH6fY6Nrur7DOooffzt1IGNrhJlDEL0w+Mxrv37DPKLA05PiISo7vqQOkoffxvtjnW9NM0gRJe1iXFda2pQR6GfDEEoXKRcjMv/wCBEU7SOdYWlCEUorHtgpI7Sx9/UNtc1CFG1v+MM6ih010iI6u4aqaP08Td1jnYYhKg6vyUM6ih9/E3VnNwGIapqzg6DOgrDBBKiephA6ih9/E21lHEGIapaSkuDOkqfp1CN7oFJKwoDEBKiegBC6igMQEiI6gEIqaMwACEhqgcgpI7CAISEqB6AkPoxP+iRDD5WhB4JOeZOaqbukZCdUqko9CpM3Y0g309VEQvPuaMIvQqy5gfzmLpXQa6eqaLQMzB1V4D0pC6DhSveVYTGjoy7F8bUrRtZ1h+M0JyRnrAdTN2cQ7DiBVUYWihy9ZgmTN1CkTVrqyi0UOSci5uZuoUi30+kotDKkGMu3mXqVobslEhFoZUZvK+erqQPBOlqZtB69pI+cD1llapmSIjO+nk9VTOkjtIHrrtmW4fcG7khMCqrGUZlJSTSB653/WYXJn66ZC3VKyREqbCsk0T6ovXvzewo0VV5I9UrJESpsKyE/IJG3SprqZoh+zmvb8DBIV7/YCNVM6SO0het1ZrDdiAhqrbqwo4Q1IXpA9dq98c0Yar9rW0woLAmfeBaHeeLm5EQVYc90WakjtIHrtXZv3gXCVF19hPdReoofR4KqplNK51FX4z55hn77pg5o/0hZpdZso8dbvCJp4b+M1M0Ty43Ql+MgbPAnNGmSAKEs8BsEVmE7q3oo0YbBsTQGUQusW6W1feRcsfSCUXWb/pP30rTR43UZrQpglwy158A1VZFFkHWr/v09vBfbg/hhCL1hQ2cUORfutX6z7wFCH1pChUJCVFdkZB/6TLvH7zsSWjc/3+4DPjzYTHhcTChgeBfxgX+XKGiz6QzN4cagHwGYW4ONQA5UTU8OXNzqIHPmX1DDYvO3Bxq4HOialh05uZQQ6ozN4cajp25OdT460TV6GxN1WFfjTizb6irAmduDjXQO1F1GXBjexDah915fUOdFIdw6OyzYLKsMxmH2gxnMg7YSPvyw6SeqsO+wHBm31BHw5mbQ+1+A4P9nNk31GF35uZQx9mZjAPOkX014ky3AWffvjhx5uaAs29fnDhzc8DBsel8u1JXM4PO3BzqYtuZm0PfiDHVxbYzN4e+EePpNtRFvjMZh74RY6qLfGduDn1fxtNtqJsLZzIOfavFVDcXztwc+jaN59dQ9zjOZBz6zoupbmqcuTn0bVoQ2l2QzyB8q1P1Ob5QhLk51FY5k3Ho+zKm2ipnbg59I8bTbaij4czNoW/EmOpoOHNz6Bsxnm5DnQVnMg59I8ZUZ8GZm0PfiPF0G+rsO3Nz6Bsxpjr7ztwc+kaMP0YK1Qx6YHokw06x+gzC3BwqOeAzCHNzqKSEzyDMzaGSEj6DMDeHSnf4DMLcHCpV4jMIc3OoJIzPIMzNoZIwPoMwN4dugwaduTlU4shnEObmUIkjn0GYm0OlpHwGYW4Olc7yGYS5OVSizGcQ5uZQiTKfQZibQyXofAZhbg6VoPMZhLk5VGLQZxDm5lCJQZ9BmJtDJSR9BmFuDpWQ9BmEuTnUBZXPIHyoNoDq+soprNs+U11Q+QzCh2oDqK6vfAZhbg7YI+gZmLBH0DMQ7SSqzyDMzQHHGdKz6hEyTrH6DMLcHHAGoVdRD1xxitVnEObmgJoDvQrRTqL6DMLcHFBjIT1LtFOsPoMwNwe0FOiRiHYX5DPpzM0B7RdSrExo+5CeJdpJVJ9BmJsDehVIzxLtFKvPoJ59w06x+gzqmTvsJKrPYPd0NqGPhfQsf7VY3eOUMAjfNFb3R843jdXd0ziD8E1jdeflfNNY3Zc1NQjfNFb3dM43jdUd32aD8E1jdbfofNNY3UumMAjfNFb3oc43jdVdagqD8E1jdYfrzM2hByAkzM2hByAkzM2hByAkzM2hByAkzM2hByCmHnGQMDeH+ivZmZtDD0BImJtDD0BIPVUHDBNMPS5gVE/GYT9XkM2em0N31yEIc3Po3hsJc3PoLhcZ53zwOYC620SWdebm0F0fU22GMxmH+l1n5g7dExKhC0LCZBxq99MYhLk51IF1Zt9QZ8GZqkN3IxiFuTnU+XXm5tD9BhKm6tD9BhE6CiRM1aE7CqSeucN+csCZm0PV50QGu6fzY2HZb9CzefbDeM7cHOpxHWcyDvVATqpEyH7O7BvqQSBnbg71mJATVQ8COXNzqMeEnNk31ANIztwc6vEkJ6oeQHLm5lCPJzmTcagHn5zJONRjUU5UPfjkzM2hHotyPuit+0kkfNBb95NE6CeR8EFv3U8S7efrHKpnxpy5OdQTZWZhmJtDPX7mzL6hHl1z5uYIQiisnmSzpuqA7hoJ3xXX3TXRzvSahKjK9Jrs53xXXHf1SPiuuO7qifbzdQ7VHjlzc6hdcObmgB20n68zCZNxqOOcxmA/53vmeohBwvfM9RCjnq11hhgkfM9cDzFE+3E7h6pOOpNxqErozNwBVdR+3M6hagvOZByq8jszd0DTsJ++c+bmUK2stsGAwv2c2TdUY3fm5oDGbj9958zNoRv7n6ezAvjn6Z2E8zn/Tn4jgP/g/X7o+187h+wzqGffsHPIPoN65o7Q95L/mfc4oa+97SyxzyDMzQHHCvLPT69jA69joSKFoJ59A+oVUk/k8Q9em8EJRcJUHfqEImFuDvVPnDMZRxD2c+bmUH/MOXNzqL/tnvRQ/p85hj65scz+P9ShOinOZBxwUux/SwccfuebF9zzZo4WXzWMpal2DMYblL0K85VNz7mgsGK8Qf8Dm1EXh2NhxXiDsooyN7ebhYUV4w3Cml+rswcLK8YbhDU3O3UOCyvGG4Q1P+gc54XCivEGZRtkDpt3B9esGG9Qb8a9SlP4C1cGH9jUHbJBJ6qnUjJoRcfnmiaWnRnGa2bK1s38dfxaF0SJEG3x4RBclijbPrPCixtxWSJEi14tIiBKhDX3j3tHQGGiLjy4zCxxI+cIbwDD59r01IxxQZQI0XxZBuOyxGMVbfZtEIvLEiFaMyYPbgYR1tz8fj0BhYm6MLX92lPsbWbqphGE3jmDvP54g7Bs3RNrXAGEZQN4/dtYLEyENSf9NQduJBGWDeDiZY2wMFGvatk7S7ErYOplbSazCV0B0x/ABzahK2DqpmHTWTN0BUx/AJ01Q1fAhDUrOmuGroDpD6C15uUFVmAVZYYvtalqXTWDUBgqMBOWhSrKhFVBFWXCsqqKVjOoC88oH2O1/aYGIQpdARMKQ1fAXLLUJnQFTIhCV8CENauuYKlBXbh89nXYMdqMtwkdo00nCh2jTSvaZvwGsTR9cl6WqQ8d8dM5Hj6wTCiceGK0K4Cw7IKk5zBKhOjba0dglAg/9GOevRgl6miZcVtFuQlJOMpc4kTfnr1LQJSojzPR/2AULkuEaI0GMzBKhDXPbfUNRomw7L3dpzFK1Mvm+H6H2OWdzWOZTZ/NZ24dFoGMT4i7L/yGhRXjE2Kaz791QWHF+ITYMWkUFlaMT4jfV5yKhRXjE+LAtSewsGJ8ME74aI9I894MPjjMWYNs9sq+AKPEZi0VT/U/LFItncJR5rZ0NvscWoxRovuIYv4Dp0XUj5M4avOhweO5bcKFjc2HBnUfyyz7wCZcQdl8aFBfQTHjnGXjv1yKyyo+NFhwh39gnpTuK9HnROdbS715khiUhZkvR00K5JnL/m8GpHQXHHFB/BS2haJIuRlG1OGDMsuwMDFbXTPqFJ5cdhIWJl4cZ0adwsNe/9EFhYllA6IP/Il/SIPXokh5JBOgvhZFylNmMEwVpioKa2bqVQUhrJmp12wzLGzq9+nUD7VdtIXWjDx/z44+PvujC6LE7H5FWhUsy9TLEmFZplyWkhK0qvwVv/TqJAxTZz/sqFP4+q/9sTDR/8CMOoXrL04hoDBRZ13sqFO4SXxHLEyENauoU7hP4VUuKEyEbVZRp7D3cw8WJsKaVdQqDPcaBp0oJH9sOlGYttWmFYV7DSRE9b0GEqL6XgMJUX2vgYSovtdAQlTfeiB1FO41kBDV9xpIiOp7DSRE9b0GEqL6XgMJUX3rgdRRulCHCmwziUEorO9EQhAK6/sUJEShLSRAKAw11mYSg1BY3+OEIG6GdcuDxF1wKn8ChMLQYBMgFNZ3TyEIhfXNFBKi0PYToC4M9xpIiOpbDyRE9b0GEqL6XgMJUX2vgYSovvVA6ijceiAhqu81kBDV9xpIiOp7DSRE9b0GEqL61gOpo42/iBGtu4zi48yEaNmw1S6IEiG6eN8APgtMiMbP2+yCKBGibcumFbBmIkSrtm4rYFmijsL9kUEnCv8+2HSiMG+4TSsa1dsjJhUbwWeQCdGU5WJcEE1Zzq5XxM9TDOYzyIRo4daxLogWbh2Lyx535RGwZiJET7WpL2BZoo5O2R2HR8OmE4WjYdOJwtGw6fcfHZpBjaF5u3i8cffCkLIwc/O8W64AlrWWpasRKMzUqyLCsky57MO5GdWqVr0S6402KQszq9S54QpgM6swrQoKM6OdKCzLbKaz03JVA19dR8saDIjeC2Pq6ytkWAqDsKy+vkLKrs+IOoX19RVSdrlG1Cmsr6+QsGbdqTJ1ZhsJa1ZRp7DObCNhzSrqFNaZbSQcDRV1CuvMNhLWrKJOYX1NiIQ16yGVqa8JkbBmPQ4ydc4cCWtWUaewzpkjYc0q6hTO3PYKFlYMiFoVCa5kkPDnC1QVuN5g6gsMJERh9+EygAn1KgFCYahXCVAXhqypwRQGoTDUKzun6kShItlJVCcKNcfOmjpROKF2mtSJwhm086JWFMZBph74MCoHL4wC9bDI1OMgUw98TD3S4bLwQ3pYxMJAPaQSKY0WPWoKdzJMvft21Cl8+85iLEzUR8OOOoVVYtChziIiIapSfw5VFtGhSv05VFlE84f0wYGUIxYG6qQirlkTxm6mHqwxWr+pEQXqoZypx26mHqyZenTGZeGH9FCOhYH6MkD9W+qM3Uw9WBvReDPqUA/lBvWXeJ0kKlNnTZk6TcrUeVGmToQydeYTVxXwQ0CVj/UbawaqjKvfWLOmShs6w7FNq9u06RSG+szU9dmOOoWhpTB1S7GjTmGdcQ1Fp7BOooaiU1gnUUPRKaxzuaEIh87KuIaiUxhGK5vOcYbBC5LVoej3fzsiE2bVkP57YQlQZ9WQ8qQYDFOF7QRsAK3CkI9lwg8lwDirMCRCQ7CfQ52uDEFZ2PfoJcVfP/B6A+it+N7XibIotvrqNhVGVohpcr5AFrWRe7ZtocLImxfCzhazWG6zjJZogrwZFfZW8Szq0NXw/gvlcWZevq+yiMgMzRRpVUS5GUgZjS37strI/YM20x4h1106uquGxXcW3aQ9Qr5T4XCHqS+rVZ3Y7qHCyGOHwl5bZDHFChmdcxh5rFzYkMUvq40cvvpfKHeBmf2aurlAhq9UpFUR5WYgZbTT69nURib6aiPtEXJp2k9WVrHYYfZ12iNk/TqdLq/LplaVYUKsd+vWMKRc9uoui40+jvUumdMJKW+Iuuy1eGfeDVoVkba5URc7ypR7xKTCAZR3T7gqybjY7Gojv1+z1jszbXGk3IVs31icvPKyK4AtBhbp1DCHWtW4TutoWeTSVWE5WlvMVXSdd0aLIsgls8Kea2+R+g25KiJ310tW+pFyF5i6C0LWb+bHVUmeX5NDbWSK4qtoF5BfXXphqddidKbztEfILj+lKJ8iJ/5zgZSFkYO+C9vyYk68RkLKMcWIPrapxxSk7JGMqFUY/hNB9ntg8r7NhQVPuyCqeN9fs2VOdXCuT1C7j5w4K+zH9hZ7lVvlHf1TCuSEWmFJO+V0/iG670eeuey/1ckqPL27OnREOilJK8hl3/Uj5f4yqXAAP1pprEoyx56c+DcWcsCcMOTAWmH3JFddOimWV5LRYoqrNQsf8bv35nS3q+Xl44yUx9mgX1GNkg+X0DYbDIjeC2Pqs4+UZ9+IOsvq/38NOlFdN5B6m+F6g6nOb7zJgKi1kfDnKVIXtv9LNdmspaL9X6rf4LZ0NvWfp0hdeNUzJ9SxKn7ZoN4qm1Zh+GsVKWudQaewrt6haP2QTb99uuEcMaEy6FNG/6U+fervf/tTf0+fRvs/9TTak3tK6unTO3/96Z2nT9E8fYrmf/YpGn6c4+nTLE/+aZanT1n8n3rK4sn9k/5k/pXmv8+e/kv79F9aM/r0X9pk//f+pX1y/3g+uX/inv6r9fRfrf+Wf7We3D8m0+MszmwX612ypjNy64tP8B+T/77/CELn+Z9m4//JbPz/8qz4uCZvbvlyV5xFn8lHBv1OYXWsfCYfGZS9GTPfu1s9UFjxkUFY8/cZwl1QWPGRQb8TjYtyY2HFRwbldQ7zjdsHsbDiI4OwZnUkA/jIIOxgq8aTcAcVHxkMS6ZoV29fSMbbhJMCbQGpD51dgX0m4w3qbSbCSbEZbxDWDDtoM94g7CCcQZvxBv1OFM6gzXiD+gwS4QzajDcIa4YzmBDjDeqD8yj/LtHlo3l8JJkfd7OZNU00RonjrOispAdFeJ2pHGVuGmTzw4KLMUqs3FLR7ih8oSg7GSLkYw0+NCg7GSbsfkJ86K8iCX070e75S/q7N7YKq3GhocEB8w3KMeW9sDe3QBIVKQegdHNLbYFUJ1IOfEb0gU29kaH4wD9phkU1WB/7AylHdqQsnHxcKXX2O+1b4432GZR1g/lM2CVXM59BHaX9hSiz/fyr2UZZfH+vWjNyYv2ruwdZHJsuxjspw2Xk7Pz+fj+UVBs5tttFWhVSbvO7ZyymG7jGG0BaVZM3ttgXRT4/Um4zU132+AzqqH1R5DNYv37U5gYW93+k1oxcMj+q1FsW1XXdHj9yaYYvnz31+hb7IrB+FFLuwo49FvX1JFIuu/71ElvorlyPRwbjDcr+iqnHI4PxBmVjZ+rxyGC8QViz7tsNxhuUPSFTD14G4w3K/oqpBy+D8QZlT8jUg5fBeIOwZj14GYw3KI9G7eQlVGU4c8HrPe/zI2Vh5icZfnRl9xnUUTrdEGVW/vnHn5NaXHdWrRkZ+/OP7t9fVfzmpte7Kf0t5IWG/szbX1WVofn2W1RVkHLN36+3mGySh2oOUq4q9ytFt8BdG1IeHIP3wpj6rg0pD7vBMFUY7rwMWmuGGzFmwLKwZrjFI8JtWgj2c6hv00KQ+ro7abB6I2X1Nuizqas3UlbvBKirNxJWFUBdvZHyaBi01gwXJ0h/AP02YZvti5MkJp01wzbbFycB9NmEbYaLkwCeSpxK7cKgkbs9srYj5bLMZK+M8WT3GYToSl8+FyxLhOiPK8q7YFmijtJmwO8yIQq/y4Qo/C4TovC7TBn99FhK7JCR8qQYvBfG1F0QUjaNIISLXqRecxDCmuG6LghhXEAGRGVVYeo+FinrRhDCtTdS1g2DzlbBmu3r2ADKzvz28+qH5sw64yqQ3yB15pJUGKJMGd1+wip88oul3uNDDeooFYYoU0aT7rAKF7o+yRu+0CBEd1Y54DpW1aCO0qpgWSZEYVmmjLZeZa1qTI2TngDKyw/mT+v6YpRY1okuypjNFWcSCv/81TsuKEzUUdoM+CEmROGHmBCF32VCFH6XKaOR65KrzSiy7LyrVkODOkqFIcqU0T3TrML3t630Ls9kUEepMESZNHYPsgpvazvOW7+hQYg23vO1a8lCgzpKq4JlmRCFZZk0wvawVlXy4k8eeYWMhOj80W97mvkMQvTY/hddsCwRontONXTBskQdpc2A32VCFH6XCVH4XSZE4XeZMpp1QzK1Ge3qX3X1GBqKujAtC9EEKAuXXGMtu2TxOu+ghaGoC9OyEE2AsjDPmqf+8/IZDLNm67P/HvWZjDfod9jgleewcDA6hb1nnvdANBidwuofMZ9JMwrbrP4R85mMNwjbnDVHIhcUDkan8IDIthgNRqew+kPQZ9KMwjar/wd9JuMN+h/Y/GLODiwcjM75hTNo/6fpRGEj4RkMJmwV/Kdp0FkVnCP7P01nVXBS7D8xrWV98xaKKxXsSpgAE/VWtN/i9BkMX2pTvWvpM3ismk31yqfPICyrXr30GYRl1XuaPoMQVS91+gzqNdvvLfoM1m9qU71d6DO4xFk2ZTl7xkx4q5FZuHUsRvVbjUz1ZqLPIETVa4w+g3rN9v+hPpPxNvWTmQadqH4y06AVpS4Izm9CdApDN5IQncLQjSREpzA09oToFIbGnhCdwtAkE6LTuqEHtmlGZUcx4W5Sxc4TNtFAj5SFibRmiDJlNNNlq3DmlDfpAgOpo1QYokwZvZv2WVW4UZ4tdAGJ1FGVg3KiTBnt9LxV+IWPVSYBKa9jiVQ4CPtZE1nCwTFoRvX8kjBaGYw36Heo+yuDZhTWrLsvg/EGYc26UzVoRmHNuo81GG/Qb02RCU/dG3SiutEZdKK6wRq0ovC9XKSefBO+l4uEqP4aJ1JPzQlf00VCVH8zEwlr1h/2ROpl4Vu7yPC5NvWXS5HHKtrUHyNFwrL666NIWFZ/BBUJy+qPoCL1snC5hYTpU6E+w6sQSCisX3ZA6koYhNA04DIgAUIFhqsCg85G6pcskFBYv1WBxN81CW0BrjcMOoWh/cL1hkFnI/XrG0gorN/XQMIPBRC6AriSCUL41i4yfKlNqKLw/SsmVDP4/hUTqhl8/4oJ1Ru+f8WE6g3fvyLCx3WRet5h+JouUs9ZDF/iRcKy0I3A96+Y0FHA96+Y0FHA96+IcE2IDHei+poQqfcXrgmRsKy+JkTCsvqaEAlRfU2I1GuGN18MxtuE7hqe2mVCVw9P7RLhahOpjyRcbSL1kYSrTSQsq682kbCsvtpEQlRfbSL1muFq02C8TTgacLXJhKMBV5uHZiRWY6hO+yPDwsIMJlFR+I8AGRCVPD3eWlb/+4D0+0zeCyPCXxVIXdhmvL9m/d+98KcAsl8A79vUf4AiobCiU1j/D4uEwvoBJKb+uwHZL4D3/Z6p8V74/xcJUfUCjsk8Sfw1rv3mhSOJlAfHiPpt6nOEDEtiRq3CcI1k0InqaySDTlQ/IGrQKgzXSEhdGK6RkBDV10hIiOprJCRE9bf+kPBD+hoJqQvDNRISovoaCQlRfY2EhKi+RkJCVF8jISGqr5GQOgqXPUiI6uucEITC+sUQJKxZX42EICyrLyGQENXXDCGoC8NVARKi+qoACVF9VYCEqL4qQEJUXxUgIaqvCpA6ClcFSIjqqwIkRPVVARKi+qoACVF9VYCEKDQNuEggwghr0G8TGjsMuEw9phi0CsNDREiI6oeIkDoKDxEhIaofIkLqKDyQg5R9rEGnMHSq8Bc2EpaFLheeOEJCYf1YIxM6ZPj7GwnL6u766ZOKT59UfPqkonNCifqNdYMPnj5P+P/P84RPn1Wz+USfVXv6ZNfTJ7v+55/sevqkUyBh7P4Hn3R6+qTE0yclnj4p8T/xpMTTf/D/w/7B5790n/6j/eT/0X76T+v/qX9an9y/aU//mXr6z9T/rn+m/uv/MXlymXxIshn8b8y3N5iy3xu1N7vr6qPW3qENDcqDQzwTlR+jCXBI3j/2TbKWbdytlffzhv4QlGsm0rIQZfY89jiA2z61lh3Rs613UkM/Uq6KSIUhyoyq/1PRLlbhH35u4W3b0I+UyxKpMESZnebfy956v3fDo/yuT+6pHQxBWVUWt7TYra/aZqSMfl7B4tWmaquQMprLbTFP+paBlJvxaYS1zcMvt/MubOhH0o12hLXNxGmvn0TKwsnzWIWrfNnc29AkJUPyWIUhymx57FjSx/vUZpxYo9aMlBv5+KHFznGqMFJGy23dp34ovuBH3g1VDcrfJdIPQZQ5/7MVFdZbhSu+86G3akM/Ui5LpMIQZTaev6T7JGszstxoT6tCyq3yf2nx4y8/DKRctmJJ64fqlOvg3VPVj5S/S6QfgihzxbpumSKswu+UauYt2dCPlMsSqTBEmbWGdFyZwdqMfXc/oq1CyjXne97i98ObURQpl524/Rtv1teTuSqfUO0oBOVmEGmrIMqU0TJbrMIxP7f2fjnJoI5SYYgmQFm46iyL6ba3ZNKqiM0zGQwoLKPbJ1g8l/Vj74mqBmVhIh06iDLXD8k1bJy15lefbeude8KPlMsSaVUQZcro90MtXmz+gTd/Q4M6Sj9EfOtYVqQsvOWLb7x/nM7lyntNNXZkTLkw5Pv3FOkMQmGmLsyUhZdr7o3rQDuIlMsO6Wxxyxa1VUgZPdXY2v1lX7fwvnPCoNwjIu0gRJkyuriyVXjkz229mzIZ1FEqDFGmjA75+WtV+IuwFt7XhhrUUSoMUaaM3rtosdDaj73XqxrUUTrsEGV66nlanrZ+KGx1O++hhn6kXJZIq4Iok87vdxarHnzfm6mhQR2lH4Ios+JrMXUl6bCnraU2AynPwuydX6uzXyZPu0AmnxWGlKebSMtCYaYuzJSFX9A8U0KdbqTcqoOfW7vf+bPm3mxV/Ui5R0TaQYgyZfS9T6ytej15C6+vqkH5Q0hZY4n0u1CYqQszZeGlja3NGF+ovffaJD9S/i6RNgOiTBndmMtiqyQd6YeQOkonBaLMuE8rRbxibUb2aeqkIGX0hXTWql6JfN+brKEfKddMpFVBlFmuXuk6qaxVjbzzPq0ZKaO+23vVDh57tbk3eTI/Uq6ZSD8EUaaMpvzWKpz9g/be308Y1FEqDFGmjJaNtQpXq6I65EKt9qqtemGm2n1k3LhdXZtZy/ZKqo4k8teoMCLtL1EXZsro2x9YPxTtUtuMTFVMRWlVEGXKaN361mb0uK8OHbJct02737V+qMRwm7QsUa4KKZsGFpb0ua3N+Lm8OhrI21tVlJaFKFNGcyXaq6p3i8HtvNUX+pF0bQaUP0SkbYbCTF2YKQs3Ob5HbYZ/vDoayDxdVJQ2Iwhl4QexVuGCp9sF8nj/MCIVhihTRruu2KM2w9NInX2kJ6b6ueV71B69166Fd7bPj5TtCCmXJdKyUJipCzOplc2yOER8EMiK4yrOirY2spZX9e3IG1FhRDqhRLmRSBkdHWUV7nBSVQZk5lkqSoWJ8oeQMlq2mXXoer+qRhxk6VUqSquCKFNGv69qFf6kiDVqALcWU1EqDFGmjD5KbO3+qW/V2I3ckPbKgUTWqlo/ry6KkLXuhRFpVRBlyujhh7vVqg7uV8cZ+XaLs1sl6Qx2XdCaThlS1likXHarXhYKM3Vhpixc9P5utZHDqqlxH7n4XhiRNhKiTBmdddPi+nDr7ANPRqkonbIglMfKc9YqvKmLujZDFpgVRqTCRLn7SBl9sNPayNgX1EUvsm0xFaVVQZQpo3U8VuGKFdpQFDlulYqq+xQnypTR15ZbhWvmUx0ysk8XFaXCEGXKaKN21mGPTaxqDnJli7EH37O4f3ozb+1XRyFl4bZVrVXVqKfuYpB7o8KIdHCIclVIGS1Txipcubq6i0GWmqWiVJgofxcpo/2u7FKbEeFXd17IBRXqJT9jsc88dSOGbNK1lvDsUj9Ur4K6W0RujAoj0g8R5aqQMupeYxWe3kLdLSLfmqWiVJgofwgpowO+sDajwLeq90ZOTxve4zOLW0+pO1xkqzX5u9e0fqi2X7V95KKoMCL9EFGuCimjz1e1CqdcrLp6ZCMrSoWDUP7ue69Zm9Gth8okIMdUSJ2smMU1xVRiAdl5bMpjqSzmTtWGosjItImapbSYb7q6T0H22p7o3cTWRq6YpFo3cnJUGJE2kig3Aymj3sc7rR1Mp3ozZDsrqnbwXym3Oea0Vdj9kmplyGFRYUQqTJS7gJTRAqcsrhmrdoFIyxLlqpA9zMKSTy67FTpxVPMzK5Ow6OBH3q2fG5Q/RKRVQTQBLrk6unstK3WQesifUf5u80PWPd2VdR94i5Q0KH+XSGuGKLPa1fL/YFKi5FrrlrZ+qma0ZqTcyLxfWbcPc5O0957bYFAuS6RVQTQB0iVEXmvZBpWae1/0GdRRKgxRJt1Kv21d5g2frK6vkHEtYxZVtC4vF4epq2vkL+XCiHToiLowU0aTDLUuEv6orkZ2ZKWKJcK6Wxc2B394n0lrJma5EIaUv4uFZTTLa9YFxuNnVH+F3LxVRWlZiDJl9ORP1uDlLqPaL7L+hyqqmqQTZcpotklWN7KsgBoXkNFpXxv9kdWN3GxmnRTg8hxhRNoFoi7MlNH25axVJd2vLj6RH7dIlzy1taqvF6nrOmSrsDAirYqoCzNllLPi5YcXwCQ5EZLkEE2AkCRflzg/9htBCN0IRJnQjWhyVvxa8nBMkhMhSQ5RJiTJKw/Oi0lyIiTJIcqEJPm3/QpgVjwIIUl+KGV+7OuIkCQvf6sgJsmJkBXvPzdvICFJfq1rBCbJiZAkJ0KSXBfmrPicl/NgkpwISXKIMiFJXqJCBCbJiZAk31czDybJiZAkbxhbCJPkREiSQ5QJSfLoU7kwSU6EJDlEmZAk7/55IUySEyErvvfl3IGEJPmKg4UxSU6EJDlEmZAkX7AnJybJiZAkhygTkuT5+xXGJDkRkuSlX8qFSXIiJMlnt8mPA1AQwngEUSYkyVMPLoBJciIkySGaACHv3bl2PkySEyFJDlEuDEnyN5cWwSQ5EZLkEGVCknz0+IKYJCdCkhyiTEiSu+7nwCQ5EZLkREiS68KcBh/wWX5MkhMhSU6EJDkUZkKSXBfmrHied4tgkpwISfIsNXNikpwISfLkjfNikpwISXKIMiFJfn1QOCbJiZAkhygTkuQnv8qDSXIiJMkhyoQk+bCKRTFJToQkOUSZkCR/r1wEJsmJkCSHKBOS5HM/yIFJciIkySHKhCR5p/NFMElOhKz4pJjwQEKSnAhJcijMhCS5LsxZ8ZI7cmCSnAhJ8n3P5MEkORGS5BBlQpJ87KQ8mCQnQpKcCElyKMyEJLkuzFnxe5sjMElOhCQ5RJmQJN86tigmyYmQJIcoE5LkvcOLYpKcCEnynhlyYJKcCElyiDIhSX69Tw5MkhMhSV58e25MkhMhSQ5RJiTJe/8YgUlyIiTJIcqEJPmiY/kxSd6ucFFMkhMhSX58QlFMkhMhSU6EJLmOclY8fn9uTJITIUkOUSYkyY/2z4FJciIkyb/KnAOT5ERIkhMhSa7JWfFahyMwSU6EJDlEmZAk35IuApPkREiSEyFJDoWZkCTXhTkr3jRPHkySEyErHoSQFR/SPiKQkCSHKBOS5JlvFMEkORGS5Bt9eTBJToQkORGS5FCYCUlyXZiz4hf35QgkJMmXVS+KSXIiJMmJkCTXUc6K72mbA5PkREiSEyFJrqOcFT+xLQ8myYmQJIcoE5Lk33rDMUlOhCQ5RJmQJH/9/SKYJCdCknzblLyYJCdCkhyiTEiSR7yXE5PkREiSH3i9ACbJiZAkJ0KSHAozIUmuC3NW/OrpgpgkJ0KSHKJMSJKn3VQEk+REyIoHISTJM4blxCQ5EZLkREiS6yhnxTNMz4dJciIkySHKhCT5rMMFMElOhCQ5RJmQJF+6Lj8myYmQJIcoE5LkGcYWxiQ5EZLkBQrlwiQ5EZLkSy4XxiQ5EZLkREiS6yhnxWefyYlJciIkyYmQJNdRzooPHV0Ik+RESJKfKpEbk+RESJKvOlwIk+RESJITIUmuo5wV//V+LkySEyFJToQkuY5yVnzwexGYJCdCkvzl9nkwSU6EJPny0RGYJCdCkpwISXId5az4R6XyYJKcCFnxIIQk+cFk4ZgkJ0KSPNXWvJgkJ0KSvP+MApgkJ0KSfGBEfkySEyFJ/nz+cEySEyFJToQkuY5yVrz9nLyYJCdCVjwIIUk+dVEBTJITIUlOhCS5jnLeO1Wu/JgkJ0KSnNjDLAxJ8n8+uxU6ccRZ8WeaFcYkORGS5BBNgJAG75D+zwhJ8nKVc2KSnAhJcogyIUn+DyQlOCu+ekZOTJITIUnuHxuBSXIiJMkhmgAhSb7mSG5MkhMhSQ5RJiTJr+YviklyIiTJn40qiklyIiTJiZAk11HOijc5mwOT5ERIkkf0zIFJciIkyYmQJNdRzoo3Hh+OSXIiJMkhyoQk+dRv8mKSnAhJcogyIUmefGMEJsmJkCSvejcCk+RESJITIUmuo5wVb9E0LybJiZAkz1sqLybJiZAkJ0KSXEc5K16m+HEPJMmJkCSHaAKEJHnuPEc80G8EIXQjEGVCN6LJWfHBxU55IElOhCQ5Mar+T8hJTla8Qv5DnrYmIUkOUSYkyetmUzsYgpAkb1RabTMSkuSlH570QJKcCFnxja0PBRKS5IOfOeuBJDkRkuQQZU57/SRnxR83/NYDSXIiJMkhyoQkefa5ZzyQJCdCkrym59tAymU5K95mzPceSJITIUkOUSYkyX2Hv/FAkpwISXJi4/lLkLIwZ8XnpVSrQkJW/K1G+wIJSfL0Wy54IElOhCQ5RJmQJH9mxV4PJMmJkCQn1hrSESkLc1Y86SsXPJAkJ0KSvFDtrz2QJCdCkjz+lmpHIQjjEUSZkCQ/ke+4B5LkREiSQzQBQlZ80rbDHsiKEyErDlGmToMTwz+75IEkORGS5BBlQpL8aNWTHkiSEyFJDlEmJMlLJNrjgSQ5EZLkEGW+dSwrp8E3P3fUA0lyIiTJiZAkh8JMSJLrwpwVD/NepMJIub+cFf9x0x4P5MyJcqs4K/71oYMeSJITIUkOUSYkyYfmO+2BJDkRkuQQZUKSvL37gAeS5ERIkkOUCUnyvfMvBxKy4kEISfIu0Wc8kCQnQpIcokxIg/9xZpen4msxnCQnQs6cGFBYRjkrPuHcJToLSLlVnAa/PuS0B5LkREiSEyFJDoWZkCTXhTkrnn/+bg8kyYmQJH+3wLceSJITIUkOUSYkyc/UOOCBJDkRkuRESJJDYSYkyXVhzopPmXjWA0lyIiTJIcqEJHmpSlc8kCQnQpIcokxIkq/sdjmQdOh03nvJ27s85eqV5iQ5EXLmRMiZ6yhnxYdmUWcBCUnyrHP3eyBJToQkOUSZkCRf+eisB5LkREiSQ5QJSfLk3xz1QJJ8eE+1v0hIkrd+Rx1JJCTJg1Auy1nxFRv3e3RWnAlZ8SCEJPmHOdShQ0JW/MS7uzw6Dc7USXLaDCJk1HVhzoo32qaOBhKS5BBlQpL8tSpnPJAkJ0KSnAhJcijMhCS5LsxZ8c5tVStDQlYcokwZ5az4jvuqv0JCkhyiTEiS37gje6SY6kid96Y9KpDqoAeS5ERIkhMhSQ6FmZAk14U5K95rveyRxlVEyihnxdNsVF09EpLkREiS6yhnxaveUZUBCUlyIiTJdZSz4m3nqBEHCUlyiDIhSV53qhrpkJAkhygTkuS5Tl30bEh7BSmPBmfFS9dRNyZISJJDlAlJ8tQn1GUAEpLk9UYc80CSnAhJciIkyaEwE5LkujBnxQceVVdQSEiSQ5QJSfJzY9V1HRKy4kR5rJAyylnxq9nUtRkSkuRESJLrKGfFLzX4zgNJciIkyYMQsuK/bjseSEiSQ5QJSfJUI1SHjIQkOUSZkCS/XEHdICAhSf7c5197IElOhCR5imvqLgYJSfIglGvmvHf8sb0enQZX9wvH1E0NEnLmmpwV31Pme8+CCvWQkBXvELnP06RrLaSMclY883Z1t4iEJHkQyh/irPjixPs8kCQnQpKcCElyHeWs+LYTqvdGQpL83r1vPa3W5EfKwpwVTyvUmIKEJDkRkuQ6ylnxUV+pnh8JWXGi/F2kjHJWvGGRU54xFVIjISt+bOahQEKSfGPj457ItImQkBX3fHYkkJAk//ZjlYRBQpI8COVGclZ8ZEvVmyEhKx6EkCS/3Vm1MiQkyYNQ7iDnvY+1ULvAWXEiJMmJkCTXfHLZrYBMUUAeibPiW8+e90CSnAhJcogmQEiDj676Z4QkeanFezyQJCdCkpxY7Wp5pCz8DyYlOCuepcle2iqk/F3Oiq+vdNYDSXIiJMkhmgAhSf7K7v0eSJITIUkOUSYkyQd1UlfXSMh7b3df8UDOnAg5cyLkzDU5K97x/6PtPuOjLNM2jAcRAaWrKFhA6QQRRbA8M2oooSRURUSxACIgqGtHKSEhBEVERIEVIQkJUUAXlCIIE4q7SFUsIKC4igVcK+rqurrK+5z33NebI9kJfmE/Hr/zzmSSyMzkv89O9riXTEyoeM3a7k8JMz2S66aUEHW/moqP7OJeqzCB5FgtgeRfL3f/fplA8gQZHjYV3zptfwxIrgSSp/4W/6EggeRKILlfTcXH7t4ZGzX4ZKaecbyKV3zc+QYTSK4EkvvVVPxgXnsiuRJIjrWcBJKvmtSGjxsJEg8jWC3xMOLTVPzB3AiRXAkkx2qJK8l/fLQlkVwJJMdqCSSv+1B7fZ+ZQHKf9uDWcFkbPvQpgeSfNYsQyZVQ8QNVkssmkHx0agciuRJIjtUSSH7b142J5EoguXLI7t3M8LCp+JKJKURyJVS8+stNyiaQPHpzFyK5EkiO1RJIfuOBBkRyJZBcCST3h03FX7k2lUiuhIpX+KZh2QSSz3kljUiuBJJjtQSSj376DCK5EkiuBJL7w6bi4x7orptiQsW3fnimPpYZrvaMM+zUC/kElCDxfITVEkh+9qPtieRKIDnWchJInrfhPCK5EkiO1RJIvqlZLyK5EkiO1RJIXu/1y4jkSiA5Vksg+btXnE4kVwLJlbiS3B82Bj/Y+0IiuRJIrgSS47AlkNwfNhW/a1WPGK4kV0LF05bXK5tA8ooftiCSK4HkWC2B5BlTLieSK4HkWC2B5B3XNCWSK4HkWC2h4kmP9InhSnJlRsmV5FgtgeS9x6YQyZVAcqyWGSVXko/68VSquBIqjtUSV5I/83MvIrkSSH5FtyuI5EoguRJIjsOWQHJ/2FR83eTTdDeY4ceaitec1phIrgSSY7UEkjfb15RIrgSSK4HkOGwJJPeHTcULb+tIJFcCybFaAskPbOpLJFcCybFaQsV3Nu5TNj2SuweZN0+hiiuh4lgtcSX5+LvrEsmVQPLnJjYikiuB5FgtgeQ723QikiuB5FgtgeQT3mpLJM9q00eyzdSlxV7Fg7f7EsmVUHElriT3q6n460saGYNb4kpyrJZA8gvG1yWSK4HkZ39wCpFcCSRXAsn9YVPxczd0JJIrgeRYLYHke7deSSRXAsmVQHIctgSS+8Om4j2rNSGSK4HkWC2B5D817EAkVwLJsVoCyVPO6B3DleRKXEm+cUBzIrkSSK4EkuOwJZDcHzYVv2XxaURyJZD8yb/0IZIrgeRKILlfTcWP1KtrKm7pzVyHsVqGd8NU/PKsZkRyJZAcqyWQvO7dVxDJlUByrJZA8pXf9iCSK4Hknx1oSSRXAsmxWgLJH/+ynliY6d1bP8F6fdsRyZVAciWQHIctgeT+sKn4vQcDIrkSSJ4goeIth/Qqm0ByJZDcr6bil4053VTc0pu5DiuB5P6wqXi7L1sTyZVQcayWuJL85o0XE8mVQHKslkDyqX3aEsmVQHKslkDy9n/tLrtm6oneq3hW8llEciWQfHLVdCK5EiquxJXkfjUGv/UfZ1DFlVBxJa4k96up+O8r3G9eTFxJntr9HCK5Ekg+f2MXIrkSKq7EleR+NRX/a4eGRHIlkFwJJPerqfgPX6UQyZVA8j4NmhLJlUDyWSs7EMmVQHIlkNyvpuIPD2xiKm7pzVyHlUByf9hU/Ow5ThKYuJK8/phkCTMTl45/dLg9kVwJFf9H8wtEysxw/f9Lx0+LEsmVvJI8TF5JHl9NxXOOTzYGt/RmrsPK8D4zh8fdW4e7nXUxkVwJFVfiSnK/mnvXr3gBkVzpVdzSm7kdBpIfe906OhyZih/+qRuRXAkkx1pOgsGn7uj6BwkkP/B4PSK5EkiO1RJXkh8DlDAVf/a7+jFcSa7EleQfvNaBSK4EkmMtJ4Hkz29tRCRXAsmxWgLJ76/fh0iuhIr/tKYvVVwJFVdC1P1qKp721WlEciXc+/Gb6tLMlTBzJczcp6l46o7LieRKIDlWSyB596JkIrkSKo7VEleSV7y+I5FcCST/z8WdiORKILkSSO5XU/ERn7eI4UpyJa4kv//6FkRyJZA8QYYfayr+7JSxAZBcCSTHWk4CyV96cEqAx40EiYcRrJZ4GPFpKj5g+i0BkFwJJMdqCSRvd/usAEiuBJJjtQSSf3rOuAAqniDxvwB+2NDdZyaQfOFttwZAciVUfOA9M8smkPzGwz0CILkSSI7VEkietnh+ACRXAsmxWuJK8km/9g6A5EqoeKV6+WUTSJ72yKUBkFwJJMdqCSQf8urzAZBcCSRXAsn9YVPxa5+LBkByJVT8zEWLyiaQfE+j5gGQXAkkx2oJJG/dd0UAJFcCyZVAcn/YVLxbq/MCILkSSD5100tlE1eS97lucoAnoASJ5yOslkDyv30wNgCSK4HkWMtJIPmBitMDILkSSI7VEkjeYmT9sgkVT5BA8vd3jwyA5EogOVZLIPk9ldYGQHIlkFwJJPeHjcH7fpITAMmVQHIlkByHLYHk/rCp+JhWDQMguRIqPuXs1WUTSF5v8+wASK4EkmO1BJKnfDSwbELFEySQ/OlauQGQXAkkx2oJJI8crBUAyZVAcmXs6hgzPGwq/vvpfQKv4pZQ8QQJJE+dsz4AkiuB5Ep/nbklriR/s9lpAZBcCSTv+NmAAEiuBJIrgeQ4bAkk94dNxQvuiwVAciWQvMKIggBIrgSSY7UEkr/59rwASK4EkiuB5DhsCST3h03FX7qpW+BV3BIqniCB5Ku/PykAkiuB5Mr193ZihodNxY97oI7uFRNvtzLzk40BkFwJJFf668wtcSV5o/x1AZBcCSR/a9yCAEiuBJJjtQSSV+iSGgDJlUByrJZA8gYfTwyA5O27ui+fiSvJ+25030kmkFwJJPerqXh2M3efmUDyBBkeNhUvfth965hA8o+3bQyA5EoguRJI7g+biq+q2jUAkiuB5FgtgeQffHxVACRXAsmVQHIctgSS+8Om4lmj3KsvJpA8QULFh+X0LJtAcqyWQPJL5tUNgORKIPm8t+YEQHIlkFwJJMdhSyC5P2wqfk2b8AGqBMmVQPLDV7nHdiaQXAkk96upeMM+6wMguRJIrsSV5P6wqXjBhLkBkFwJJMdqCSQ/mDIgAJIrgeRYLYHkI9IaBEByJZC838aZAZBcCSTHagkkr7BkVQAkVwLJv/poQgAkVwLJlUByHLYEkvvDpuJ3/GlYACRXQsWxWuJK8lnj6gVAciWQPEHi7VYWT1sTAMmVQHIlkNwfNhVfseSxAEiuBJInSKj4+uNHl00gOVZLIHnlj7MDILkSSI7VEkg+9LfkAFeSK3Elef3WLwVAciWQvOGnTQMguRJIrgSS+9VU/KplywOv4pbezHVYCST3h03FO7ePBEByJZD8ycMLAyC5Eki+quIlAZBcCSRPkLiS/OkjiwOv4pbezHVYCST3h03F77mmVwAkVwLJx6bmBUByJZD8UNv0AEiuBJInyPCWTcVr7sgPgORKILkSSO4Pm4pvmn9LgCvJlbh0/ItpTwVAciWQfF3qmABIrgSSp7d9JACSK4HkpywZHADJlUByJZDcr6bidcbODIaXTiA5VktcSX7GzIeCh0vMXOnNXIexWuJK8i/Hu6/IVFwJJFcCyf36v9Oto8ORqfjY1ucHXsUtweB/nGDw6nvb/kECyW8cujoAkiuB5FgtgeTHACVMxXfNXxkAyZVA8m3fpAVexS3B4H+cQPIt3xUGQHIlkByrJZB8aL57dc0Ekg87u1oAJFcCyZVAcr+aij/ywtoASK4Ekld4bV0AJFfi7VaUGSVvt+JXU/Gm+64PgORKIDlWSyD5lMueCoDkSiA5VksgedvcbgGQXAkk79XS/RbDBJInyPBjTcXTV8wOcCW5EleSX/jGnwPP4JbezHVTWC2B5HPvnhMBkiuB5FjLSSD5iox5ETxuJEg8jGC1xMOIT1Pxq+6ZHQGSK4HkSrzdij9sKj5zbH5kWOkEkmO1BJJnT3Jf4FESSJ4xwt1nJpB83hJ3J5lQ8QaX55dNIPlVeU9FgORKIDlWSyD5e2mFESC5EkiO1RJIvjppZgRIroSKP3KooGwCye+qMyMCJFcCybFaAsk/eqsoAiRXAsmVQHJ/2FS87Sx3U0yo+ONpRWUTSP7Xzx6PAMmVQHKslkDyd358LgIkVwLJlUByf9hU/K2c6bpXTLzdyvN9n4sAyZVA8v2r5kbwBJQg8XyE1RJInjRuTgRIrgSSYy0ngeRXfpwbAZIrgeRYLaHif2k9LYIryZUZJVeSY7UEklcc+OcIkFwJJMdqCSRfULAoAiRXAsmxWuLtVs6cMzcCJFcCyZVAchy2BJL7w6biew5O02Em3m7li88XRoDkSiB5jXfyI0ByJZAcqyVUvPe4WRFcSa7MKLmSHKslkPyOoQURILkSSI7VEkhe8/epZROXjidIXEk+7PiZEVxJrswouZIcqyUYfN/mxRG83YoSZq4scxhI3uG1xyJAciWQ/PBZsyJAciWQXAkkx2FLILk/bCr+4u+LdJiJt1t5eExhBEiuBJJjtQSS/6dfQQRIrgSSK4HkOGwJJPeHTcUvr/5UBFeSKzNKriTHagkkz7tpagRIrgSSY7XEpePN2zxWNjNK3m7lvOuej+DtVpQwcyXM3K+m4n0eWRwBkiuB5LGkBREguRJIjtUSSN588ZMRILkSSI7VEki+c98zESB5z5bu62UCye8e4L6TTCB5gsTbrbT4sjCCt1tRZpRcOp4gcSX5AxPdt44JJE+6+vkIkFwJJFcCyf1hU/GMj913gwkkx2oJJC+8YWYESK4EkiuB5DhsCST3h03Fh0fcd4MJFcdqiSvJT13m/i0wgeRYLYHk364IH5FK3m5FmVHyditLZ86PAMmVQHIlkByHLYHk/rCp+A1fh49IJUiuBJK/9qX7r44JJFcCyf1qKj59pXtAZuLScSWQ3K+m4n+q4J5xmEByrJZA8uyq7pmOCSTHaskrybdNi/BK8m3umd1UfF4f9/zLBJJjtQSSb9nhXgYw8XYrE+s9EwGSK4HkSiA5DlsCyf1hU/F+O90vYkwgOVZLIPkvtdzrOiZUXIkryf1qKv59tnttxsTbrSiB5H41Ff8x3b3aZELFEyRU/MMDT5dNIDlWSyD51nruxTYTSI7VEkj+z5vdLwhMIPkbrZ6LAMmVQPIdxe63GCaQPEHi7Vb2v+5u2ZBcmVFyYbkSF5b7NBWvNXxGBG+3oswoebuVUWcVRYDkSiD5+gNPRIDkSqh4ggSSt57vfltk4kpyJZDcr6bidXc8FQGSK4Hkh5YVRIDkSiD5pmHuEZgJFVfiSnK/moqnn+Ie+Zl4uxUlkNyvpuIT7psdAZIrgeTHVcovm3i7lQbd50SA5Eog+Rmt55VNvif5xe5fN5NXkv934u1W0q90j2ZMqHiCBJJ/2db9psmEiidIIPlxKe5LMBVXZpS83YoSb7fi83+nW2WkqIwjmYqftnl6BFeSKzNKriTHWk6CwbsNfOIPEkie98vCCJBcCSRX4u1W/OFjiBKm4sXd3FMbE2+3cs5NT0VwJbkyo+RKcqzlJJB8zQeFESC5EkiO1RJIfnU794KKCfc+dejUCMxcCTNXwsx9morftsO9ZGJCxbfMcK+CmLh0XAlR96up+KiB7rUKE0iO1RJI/sW3eREguRJIniAzSt5upcap7jGWCSSf8ax7Zc6EiitxJblfTcWvfyM/AiRXAsl3nTI/kvFrqYSKK/F2K341Ff9+0YlRILkSSI61nASSj29TLYrHjQSJhxGslngY8Wkq3qNl1SiQXAkkx2qJK8m/WVI9CiRXAsmxWgLJb13uvsCjJB7cbmni7jMTSP59F3evmFDx5Y9XL5tA8p4bKkeB5EoguRJ/uNMfNhV/om7NaP/SCSTHagkkT/rO3TITKj780xpR/OFOZUbJH+7c/+AJUSC5EkiO1RJI/tSAWlEguRJIjtUSf7izeK27KSZUfGTdWmUTSD5pSKUokFwJJMdqCSR/bGTtKJBcCSTHaok/3FltRaUokFwJJP93vdpRILkSSD5jx0lRPAElSDwfYbUEkjdeemIUSK4EkmMtJ8HgfztQzdJdlB4mzByrHcYf7vxl8vFRILkSSI7VEkhelFs1CiRXAsmxWgLJf0qpEwWSK4HkSlxJ7g8bgy8rPikKJFcCyZVAchy2BJL7w6biNT91XyATKl7vs9pR/OFOZUbJH+5Mfq96FEiuBJJjtQSSpy+tEgWSK4HkWC2B5NcX1ogCyZVAcqyWUPHnv60YxZXkyoySK8mxWgLJ935fOQokVwLJsVpmlFxJPn1XnShUXAkVx2qJt1vZdNXxUfzhTiVUfG5GlbIJJFcCyXHYEkjuD5uK/+fOOlEguRJIPrx1zSiQXAkkx2oJJC94pkYUSK4EkiuB5DhsCST3h03FOz5QOQokVwLJsVoCye/JrxgFkiuB5FgtoeKrq7gfChNXkq856+QoVFwJFcdqibdbSV/pfgpMIPlxd9WMAsmVQHKslkDy1Z0rR4HkSiA5Vksg+dQb3GO7qfj2Su7LZwLJb5jnvpNMqLgSV5L71VT8klvdfWbi0nGslkDym5a5bx0T7r2g/slRmLkyo+QPdyrxhzt9mop/Msh9N5hAcqyWQPL7GlSJAsmVQHIlkByHLYHk/rCp+N4a7rvBBJInSKj4kq2VyyaQHKslkPyMNPfTZ+JK8jFBjSiQXAkkVwLJcdgSSO4Pm4r3HVanbOIPd04+6P6rYwLJlUByv5qKj9ruHp+ZQHIlkNyvpuID73LPOEwgOVZLIPmt97lnOiaQHKslkPz33e6nwMQf7rz7aff8ywSSY7UEklfZ4573mUDyob+dGAWSK4HkSiA5DlsCyf1hU/Fe17pXUEwgOVZLIPk5D7rXdUwgeYLEleRntXU/fSaQXAkk96up+Nmz3YtPJlQcqyXebuWpQe5VLhNIjtUSSP7IOPeAzASSY7UEkp893/2CwASSn1S5dhRIrgSST+nlfothQsWVuJLcr8bgM/q732KYUHElriT3q6n4Cwvcb15MXEl+3ZGaUZi5En+4c+Ig99siEyquxNut+NVUPEhxvy0ygeRKILlfTcWXvut+w2UCyU/b5h7cmPjDnTkL3CMwE0iuBJL71VR82y/uMYcJJE+Q+MOdtyQ7SWDi7Vaa3ONggQkkXzHT/XNm4g93vlTZCQYTSN6imvvXzYSKK3EluV9NxbdNd49mTKh4ggSSPz3F/StjQsWVeLsVv5p7N6ntvgRTcSWQXDm69GEg+bHXraPDkan4+bsqRYHkSiA51nISDL717BP+IIHkP3xdOwokVwLJsVriSvJjgBKm4lkz3S0zcSX5RfmVo0ByJZAcazkJJM+8qWYUSK4EkmO1BJL3PMk9szOh4q0L3escJlRcCVH3q6n4vmvcKygm3LvKmv9P3bISV5IrM0quJPerqfh7ue61ChNIjtUSSP70cPfvlwkVx2qJK8mTx7jHWCaQ/OuO8R8KEkiuBJL71VT8rT3usY6Jt1up8au7V0wguRJI7ldT8Vn1uxLJlUByrOUkkPzc+d34uJEg8TCC1RIPIz5Nxb+bk0okVwLJsVoCyWc0SCOSK4HkWC2B5Cc27koVT5BA8sqzuvGxTgkkn7U6lUiuhIr3T0orm0Dy79p0JpIrgeRKILk/bCrebnI6kVwJJMdqCSRfMKgzkVwJJK/WL51IrgSST/iiI5FcCSTHagkkv2RbDyK5EkiO1RJIPqhVJyK5Eipec3KPsgkkb7GrA5FcCSTHagkkv2B/TyK5EkiO1RJI/mLjjkRyJZB83pSeRHIlkLx9tBufgBIkno+wWgLJtzToSiRXAsmxlpNw7+F9uxPJlUByrHYYSJ77cwqRXAkkx2oJJO9WswuRXAkkx2oJJJ+zrBeRXAkkVwLJ/WFj8GtadyOSK4HkSiA5DlsCyf1hU/HlV3cgkiuB5MX9ehHJlUDynd3TiORKIDlWSyD54QapRHIlkByrJZD8yMnpRHIlkByrJZC8180pRHIlkByrJZB8zJDORHIlkByrJZD8os69ieRKIDlWSyD5iL+lEMmVUPErD3cum0ByJZAchy2B5P6wqXj+R72I5EogebW8dCK5EkiO1RJI3rlaOpFcCSRXAslx2BJI7g+bih861IlIrgSSY7UEkp9WO4VIrgSSY7UEkg98MIVIrgSS3zitN5FcCSTHagkkP9ykN5FcCSR/9kA6kVwJJMdqCSQf+HInIrkSSI7VEkh+/htdieR33p9CJFcCySvUSCGSK4HkSiC5X03F97+bTiRXAsmxWgLJKzbqTSRXAsm7PtqbSK4EkiuB5D5NxSe/3YlIrgSSY7UEkteb3plIrgSSK4HkOGwJJPeHTcXHZqQTyZVQ8QQJFe97WeeyCSTHagkkX782hUiuBJI3eCGNSK4EkiuB5DhsCST3h03Ff9rTq2wCyZP7pxDJlUByJZDcr6bitSK9ieRKILkSSO5XU/Gkj9OI5EogOVZLIPmJBzsTyZVAcqyWQPKC1A5EciWQvO6JaURyJZAcqyWQ/IUuvYjkSiB51Tu6EsmVQHIlkByHLYHk/rCp+PdbUonkSiA5Vksg+aZ/pBDJlVDxBAkk31jYi0iuBJIrgeR+NRV/tXJ3IrkSSI7VEkh+8dtdiORKIDlWSyB5q2+6EsmVQHKslkDyV2t3JJIrgeRLH+hJJFcCyVtv6EAkVwLJlUByv5qKt9/Sk0iuBJIrgeR+NRXvfWonIrkSSP77nT2I5EogebO3OxLJlUByJZDcr6biH77Ug0iuBJIrgeR+NRW/qktnIrkSSL72snQiuRJI3vLUzkRyJZBcCST3q6n47SPTieRKqHiCBJJXmZtKJFcCybd+0p1IrgSS9z+hK5FcCSTvN7obkVzJP9w5NpVIruRf6hybSiT3q6n4HRXSiORKqHiCBJJHf+1CJFcCyZVAcr+ae2/N7EYkVwLJlaNLHwaSH3vdOjocmYq/06kjkVwJJMdaToLBRz3+Rwkkn31jLyK5EkiO1RJIfgxQwlS86Qm9iORKIPneWp2J5EogOdZyEkje5M10IrkSSI7VEkj+/ZgUIrkSSP72ySlEciWQXAkk96up+LjNvYjkSiD5Cy17E8mVQHIlkNyvpuLja6YSyZVAcqyWQPLovu5EciWQHKslkHznl52I5Eog+fQVnYjkSiC5EkjuV1Px+7qmEcmVQPJlI9OI5EoguRJI7ldT8XmbsojkSiA51nISSP7JwxP5uJEg8TCC1RIPIz5NxbdVyiKSK4HkWC2B5Gd0zSaSK4HkWC2B5P23ZVHFEySQ/JqJE/lYpwSSzzsli0iuhIqPu8R9Xma4mopv751JJFcCybFa4u1Wvvo1m0iuBJJjtQSSNx6RqbvBDG/ZVHzvx9k0cyXebmXGXyYQyZVAcqyWQPI75k0ikiuB5FgtgeRZb0wgkiuh4vvGuMPMcDUVv/XcCURyJZAcqyWQfGTTHCK5EkiO1RJIvri7uykmVDz/t0lR/OFOZUbJH+78+pqJfAJKkHg+wmoJJG+/JYtIrgSSYy0noeI5ByZSxZVQcayWGSVvt9JhRAaRXAkkV7486VxmeNhU/F9XZBHJlUByrJZA8rwncojkSiA5Vku83cq4XhOJ5EoguRJIjsOWQHJ/2FS8/6YMHWbi7VbaDMmhmSvxdiuv3JBNJFcCybFaAsm7b8kkkiuB5FgtgeR9Xs0mkiuB5FgtgeQ/vDm+bELFlXhPcr+aite6LZNIrgSSY7UEkn/1Xg6RXAkkx2oJJK/Wzv2MmHi7lbtfzCSSK4HkSiA5DlsCyf3h/38T8oU5RHIlkHxv5UlEciWQHKslkPy+ddlEciWQXAkkx2FLILk/bCreuVUmkVwJJMdqCSRfmzmeSK4EkmO1BJInffFfmVHydiuZR3KieLsVJcxcCTP3q6l49+05NHNleMum4k1aTCKSK4HkWC2B5BNOziSSK4HkWC2B5Lc1mEgkP/nQeCK5Eki+YPx4U3FLb+b6erFa4u1WNjSaRCRXAsmxWgLJd23NIZIroeI//ZZDFVdCxZUQdb+ais88J5NIrgSSY7UEkt80IZNIrgSSK4HkOGwJJPeHTcVr/ZxNJFdCxbFa4u1WxvTLJJIrgeRYLYHkQ1plRPF2K8qMkrdbGTQtm0iuBJIrgeQ4bAkk94dNxXssyIni7VaUGSVvt/LG5vFEciWQXAkk96up+HXv5hDJlUByJZDcr6bifRdlE8mVQHKslkDy/s9nEsmVQHKslkDy1FUZRHIlkPyGaDaRXAkkx2oJJG8+MIdIrgSSX/NtFpFcCSRXAslx2BJI7g+bim8/M4tIrgSSY7X0SK4fyojr3JdvSK6EmSuB5D5NxS+ckkMkVwLJlUByv5qKt41NJJIrgeRYLYHkd8zPIpIrgeRYLYHkw8+fSCRXAsmxWgLJ26ZMIJIrgeQt/ul+I2D2uXCqqfiI0ycQyZVAciWQ3K+m4refmUMkVwLJlUByv5qK//LqBCK5Ekje50+TiORKIPnQ+ROI5EoguRJI7ldT8ZQnJhHJlUByJZDcr6biv16fSSRXAsmX7s6O4u1WlBl4T/IOmURyJd+EvEMmkdyv5t5Vv3G3bEiuhJkrry19GG+3cs0JWURyJZC8fctsIrkSSD5+bRaRXAkkH3vvRCK5Eki++qdMIrkSSK4EkvvVVLzqpdlEciVUXIk/3OlXU/HvVmYRyZVAciWQ3K/m3u0fnEgkVwLJlaNLHwaSH3vdOjocmYrHrptAJFcCybGWk2DwKhP+KIHkucNyiORKIDlWSyD5MUAJU/GhQQ6RXAkkX3dlJpFcCSTHWk4CyW9pOIlIrgSSY7UEks/6ajyRXAn3vj97PM1cCTNXwsx9morXmptDJFdCxRe+nmMMbom3W1FC1P1qKl57QyaRXAkkx2oJJD/cOJtIrgSSY7UEkl/aOpNIrgSSz6mTSSRXAsmVQHK/mopPHZhNJFcCyZPvyCaSK4HkSiC5X03Fvx03n0iuBJJjLSeB5O1SCvi4kSDxMILVEg8jPk3Fz1yXTyRXAsmxWgLJb08qJJIrgeRYLYHki7LmU8UTJJB8YVDAxzolkPzbHflEciWQfOfhAiK5Ekh+VtV8IrkSSI7VEkh++YpCIrkSSI7VEkh+/zn5RHIlkLzlM4VEciWQ/NOheURyJZAcqyWQfEO/BURyJZAcqyWQfFdOHpFcCSRPvmgBkVwJJF/9Xi6RXAkkx2oJJI/9fQGRXAkkx2oJJP/PcXlEciWQ/PuVC4jkSiD5FTUL+ASUIPF8hNUSSP7whPlEciWQHGs5CSTf+3QBkVwJJMdqCST/YVQukVwJJMdqiSvJu/6cTyRXAsmxWgLJv+tWRCRXAsmxWgLJd1YuIJIrgeRKIDkOWwLJ/WFT8d/m5PJKciVUPOuMorIJJD+pbiGRXAkkx2oJJJ87IZ9IrgSSY7UEkhc+VEgkVwLJsVpCxbc3zOWV5MqMkivJsVriSvLB5+YTyZVAcqyWQPLLnywikiuB5FgtgeR7++YSyZVA8r8NzyeSK4HkSiA5DlsCyf1hU/F/3lxEJFcCyVtuKCSSK4HkWC2B5JvvLySSK4HkSiA5DlsCyf1hU/HZn+YRyZVAcqyWQPLz/z2PSK4EkmO1hIr3PS+3bALJ31lVRCRXAsmVQHK/morPnVhEJFcCyR84UEgkVwLJsVoCyd/enkckVwLJsVoCyWN75hPJ30/OJZIrieT/mmcqbkkV/+8EktfZX0gkVwLJsVoCyZtkFRHJlbx0/OUiIrmSl46/XFTqsvP4aip+aF8ekVwJJMdqCSR/6ZJ8IrkSSK4EkuOwJZDcHzYVH/xiIZFcCSTHagkkf716PpFcCSTHagkkn9gzl0iuBJIvTy0kkiuB5EogOQ5bAsn9YVPxvIFFRHIlkPzSM3OJ5EoguRJI7ldT8RemFRHJlUByJZDcr6biCwYVEsmVQHKslkDyRUPyieRKIDlWSyD5j0/mEsmVQPKlPxYQyZVAcqyWQPKHTikikiuB5Aufm08kVwLJlUByHLYEkvvDpuJn7c4nkiuB5FgtgeQ5Q3OJ5EoguRJI7tNUPLtDEZFcCSRXAsn9aio+6d4CIrkSSI7VEki+YcB8IrkSSI7VEki+5tB8IrkSSI7VEkg+6d+5RHIlkHzMCwuI5Eog+do3c4nkSiC5EkjuV1Px9bsWEMmVQHIlkNyvpuLpY/KI5EogeWHzBURyJZB81YA8IrmSf6lzQB6R3K+m4k92W0AkVwLJlUByv5qK9zgln0iuBJJXmFZIJFcCyS/9NY9IrgSSK4HkfjX3vv7ZQiK5EkiuvLb0YSD5wnX5RHIlkPzhjwuI5Eog+Zv3zCeSK4Hkb7QqIJIr+Z7kS/OJ5Eq+CfnSfCK5X03Fr/+ugEiuBJIrgeR+NRXvcMd8IrkSSK4EkvvV3PvhCwqI5EoguXJ06cNA8mOvW0eHI1Px6ifnEcmVQHKs5SQY/LpL/iiB5N82KCKSK4HkWC2B5McAJUzFV/2wgEiuBJLX+ncekVwJJMdaTgLJX95bSCRXAsmxWgLJ57XOFYMzwztp7v3YL/OI5EoguRJI7tNUfPDVRYJuZnjLpuK/TCoikiuB5EoguV9NxYeMzieSK4HkWC2B5B0+KCCSK4HkWC2B5I8ezCOSK4HkX23LI5IrgeRKILlfTcX/fkohkVwJJB/XtJBIrgSSK4Hkfn3hiTVRHf7s30OLJ/c/wgxvSqnDWMvJSU1+v/jJ+McOuOeW4vC/9qOk/uN/Mv6xWC3DB4oymfJy/GOnPDiseHb/I8zwppQ6jNVyer/v31kTP/yPfw4uHtb/CDP8WKUOY7W8o+jwJ5vWRPV9vuuw+wKPkuEPZcDmeN4z3t1nZrg++nk8P7ve3StmuH70VTwbnzJEn5cZrtOOxO/zI58ML36uf6nUf0hH4vdZ+Uy7vczw8C8nrHWHUx8bVNy/dIYfq9RhrJZDdu/+z3lr3d3Ys8zdMjO8V5XaxfPO9e4wM1xfvS3+iX5tcVvxqi6lUtR5W/wTYbUsum/Jhnvjhzt2v7m4S/8jzPBjlTqM1XJA0eKpT8bvRv3PR+immPpf4ubFc9Rj7jAzXNf/EP9Efa8cWby5S6kMP69Snwir5ZKV93x5JH64+yU3FV/c/wgz/FilDmO17D3p9qtOjbm7sf3b23Q3mOEt728Yz78/4g4zw8Ojhsei7lLMPe7f0VEyvBtK3SusluG6eVT88PJ/Di1+bHap9KsOYy0nw8Nrp8Q/9uRXhxQPOq1U+lWHsVrqf0CZGc8PzhhVvKdLqfSrvnVYLV+edO5Ds+Of6MJKw4oL9xxhhh+r1E1htQzXxoXxPDDoxuJm/UulX/WJlF13n8EMD3deEovqN80mB90/dubyK5OYNxx26Syo5LClP2wZHu7nc8v6kfoCmeHHjlsbz3Xr3L1ihmuLt+Jf/gtbBxd331Mqw69I6WChZLUM1wGfxQ8/+s9hxWtOK5V+1WGsluE6rn2xOzw2aXDxRZNLpV91GKtluNbpFs9WK0YVH+pSKv2qbztWy9jVsbze8U+U9NLw4jf7H2GGH6vUTWG11M/32nh22XlD8Wn9S6Vf9YmwWna8aPnSMPVtr9Pb3Q2mXm3eWux++kHj4WWzSn4SM/xxK/WxOGzpD1uGh3/y+X7bG3U3mOHHtl0e//LvvG9Q8dldSmX4FSn1BWK1DNdnX4nfq3ZVBhf/q0upDG+ZGf4Xq9TnxWFLf9gyPNz/rfjdeKrViOKDs48ww8+r1N3Aahmu3ausc3lLxdv1iZh+1Q8Fq+X6ezvtqb7O3Y0Gz7gfCjNcfzotflNn5dxQXLn/EWZ4y0r3vzuXrJZXXn3Zi2fGb+rRb27QLTPD9aTL17kvcPeFg4qrVD7CDG9ZqU+E1TJcf7whfrjBjSOK/7OnVPpVh7Fahutf74ofTkt1D8jvvha/V9Vyw6/3yU3M8D5P3x7/2IdOcN9J5s/Tk5T6epXhxzLD9ZUd8U+UF3X3mVmjjVt1U1gtw3Xp7vjdGP1d+L26Zw0zvFeR9+OfqO0jblXqY5WSE2T4T4OHwzzpq/jd+GeK+24wv9rgVn0sVstw/ajFevef9+Ds4cXpzx1h6qUaMvxESvdrS8lhS3/YMjy88Or17m4cecp9N5iN/+RW3Q2sluFa86744Rbvuccr5rsT3KrDWC3DdfrY+N2IXRs+QC1PZ+o3zXHxr2jg8MHF8/9VKsN/R0x/WB+Lw5b+sKX+lU2J56RI+AD1ZEdmuA5+NH4nexe7x3bm59OTlPqBKsP7zAzXe+fED4/c6/5jYJ6e71YdVoaflxmuf90e/9aNudA94zAve9GtuimsluHa+JP44btax581kBvauFWHsVqGa9XmG9yXv+/1kcWr6nzKDL8b7VpscDc19ET3KojZ+3CSUjeF1TJcL2gXv6mdO24s7jZ4PzO85Q5huv+z0rND9SNjhv/FMv1hfSwOW/rDluHhdy6N38mH09zzPnPR4SSlQ6eS1TJcB18Zz5dbxn/6yL3T3aofWYIMv3WpPeOH1/zJvTZjNs9PUuqwMvxuMMO15q3xO/lKNfeilzmsjVt1U1gtw/XFO+KHO3a4VSvzyRfd6n5PKVktw/WNcfHDPZu6B2TmuD+5VYexWobr4lfj3/ZXjhtZvHTwDKae6N+I5465NxX3uXAqM1yf+SR+Uz2udr/FMLdMT1Lqm6MMb5kZrpu/jR/unO5+i2Feku9WHVaGn5cZrhNTN7q7kXxkRPGzHa5mhvfql17xHLfg5uLr7u7NDNfX7tjoPtHVHdxvi8zV05OU+kTK8JaZ4fq30fHDcwe73xaZXfPdqsPK8PMyheRL4nej+evDi+fWackM79WUlfHcsG9Q8S3LmjHDder++Cfqc8T922cunJ6k1CdShrfMDNefP4kfrr7IPfIzr42vjjr/O8O78dxP8btxz+hhxU90qMkM79Wvv8RzWZshxXfOqM4M1/POfNVloxq3FufUqcAM18Kz4tl07i3FD71agRmuy5u/6u7kktnuXzfzz9OTlLqTyvBeMcM19bz44eonu0cz5vD4Gqfd/8rwS+jVO3748nruXxnz4elJSnf5Sj33FTHD9b0+8Vw2w31FSn2sMrwp5ujSh8P83+nW0eFoxcq4JCzceVvxhgdKZfiJlLoprOXk4s+mTX0vzh01J/1R6vqc6+K/03268sbi1heXyvDzKnXLWC3TPks5hiix/f74r7T9atykW2bqf7J/Jv7rQ2HFEcUfrCqV4ccqdVNYy0m9hKgUf4l4TadBxbX+VSr9qsNYLcO15YH4C9dH/uxeUDHXD1l+3aH44UVJ7tU186crk5T61in9YctwPVIYf8n0e/qNxZ06tmWGn+i4lfEXNjv/cYNWpW5ZGX4iZv2Pkng4zM9/ir90+e1493jFXLvBrfpYrJbh2vKS+JPX5YH798vsd7Nb3T/JktUyXD99Mv4Q9EJz90TAzKtz0b0b4g99X9wU/6Eg/9IwSakvQekPW4br01/Eb+qEHYOLRw0+malnnDPi/7q3LnSv65i3JCUpdVPK8GOZQPKUR5oTyZVAcqzlJJB85XHN+LiRIPEwgtUSDyM+TcUPVmlJJFcCybFaAsk7ZzchkiuB5FgtgeSvZzSniidIIPmb1ZvxsU4JJE/5sgWRXAkkn1DYhEiuBJIfvDuZSK4EkiuB5P6wqXjBmY2J5EogOVZLIHnbDslEciWQfHvPxkRyJZC8/yutiORKIDlWSyB53r5zieRKIDlWSyD5/Q+0IpIrgeRbzmxEJFcCyZfsPI9IrgSSY7UEkj+7+RwiuRJIjtUSSN4s4zwiuRJIflm9c4nkSiD5/Fub8QkoQeL5CKslkLxmdnMiuRJIjrWcBJLf2acpkVwJJMdqCSS/9PnWRHIlkByrJZB82lMtiORKIDlWSyB59LuGRHIlkFwJJPeHjcEz72tGJFcCyZVAchy2BJL7w6bijXu1JpIrgeT1e55DJFcCyasMaEIkVwLJsVoCyQ9NbEkkVwLJsVoCyfc+3phIrgSSY7UEkj/c8XwiuRJIjtUSSD7wymQiuRJIjtUSSF54Y0MiuRJIjtUSSH7Hh62J5Eqo+OzlLcsmkFwJJMdhSyC5P2wqfvFfGxLJlUDy7cc3JpIrgeRYLYHkM2Y3JpIrgeRKIDkOWwLJ/WFT8cNrk4nkSiA5Vksg+YYZ5xPJlUByrJZA8jEtzyeSK4HkD57akEiuBJJjtQSSHxrXkEiuBJJf8GojIrkSSI7VEkg+5utkIrkSSI7VEki+cHczIvnw884nkiuB5O/OPJ9IrgSSK4HkfjUV/3VHIyK5EkiO1RJIvmtCQyK5Ekj++OkNieRKILkSSO7TVLz3W8lEciWQHKslkHzdyclEciWQXAkkx2FLILk/bCp+fePGRHIlkByrJZB80ohkIrkSSI7VEkh++uetieRKIPnqfzUmkiuB5EogOQ5bAsn9YVPxA9sbEsmVQPIX0s8nkiuB5EoguV9NxTcPa0gkVwLJlUByv5qK79nYmEiuBJJjtQSSv17ckkiuBJJjtQSSt7uhNZFcCSTf+HQTIrkSSI7VEkiePPAcIrkSSP5Gu+ZEciWQXAkkx2FLILk/bCr+2XstiORKIDlWSyB5nTWtieRKqHiCBJLXTTqHSK4EkiuB5H41FT91blMiuRJIjtUSSJ7/VnMiuRJIjtUSSP78ymZEciWQHKslkPzUGecRyZVA8uatziWSK4Hkiz85j0iuBJIrgeR+NRWf//45RHIlkFwJJPerqfjkaa2I5Eog+b62jYjkSiD5i2+1IpIrgeRKILlfTcV//u5cIrkSSK4EkvvVVDx7YDKRXAkkP3NEYyK5Ekj+l2nJRHIlkFwJJPerqfhtlzQmkiuh4gkSSL6zcksiuRJIXmNDEyK5Ekg+YV5zIrkSSJ6V3IxIrgSSn9isJZFcCSRXAsn9aio+oqAJkVwJFU+QQPI5C5sTyZVAciWQ3K/m3jXObUYkVwLJlaNLHwaSH3vdOjocmYoff9N5RHIlkBxrOQkGH3nKHyWQ/MrO5xDJlUByrJZA8mOAEqbiL807h0iuBJIfmZFMJFcCybGWk0DyZe80IpIrgeRYLYHknzU7n0iuBJJXmn4+kVwJJFcCyf1qKn7d/oZEciWQPPnBhkRyJZBcCST3aSo+4KmWRHIlkByrJZB8zrYmRHIlkByrJZC8yupkIrkSSN7l22QiuRJIrgSS+9VUfPD1TYjkSiB5k0uaEMmVQHIlkNyvpuLBBe/GgORKIDnWchJI3qjxOzE8biRIPIxgtcTDiE9T8ew2+2JAciWQXDm93/fM2SUq3qHZm7FhpRNIjtUSSH7V2e4LPEoCya+9zN1nJpD8sh/3xoDkSiD56qHu8zKB5NnH748ByZVAcqyWz7Tbayr+W//XY0ByJZAcqyWQvEHh+zEguRJI3jP2etkMP9ZU/NYn/h4DkiuB5FgtgeT/emtbDEiuBJIrBxQtZoaHTcUXVHc3xQSSd712ewxIrgSSn7LuoxiQXAkkx2oJJD9+yZYYkFwJJFf2nnQ7MzxsKn7CWe6mmOG9MhVv1WdrDEiuBJL/+qX7d3SUxPMRVksg+Z6m78aA5EogOdZyEkg+e+NbMSC5EkiO1RJI3vK+j2NAciWQHKslkHxXl70xILkSSI7VEkjetsLmGJBcCSTHatl19xnG4Gur7ooByZVAciWQHIctgeT+sKl4UvGBGJBcCST/es3mshneK1PxrW/ujAHJlUByrJZA8slN34sByZVAcqyWQPIRl78RA5IrgeRYLYHkW4o+iQHJlUByrJZA8j/lvR8DkiuB5FgtgeS/v7/JUres7HjRcq5Acp+m4jM/+Fg/BWZ4r4zBD016LwYkVwLJlUByHLYEkvvDpuLNil7TYWZ4n03FezV/PQYkVwLJsVoCyd/v8UYMSK4EkiuB5DhsCST3h03Fn561PwYkVwLJsVoCyS/p9GkMSK4EkmO1BJIvveeTsqlvnXfvxd02xa68+jJDciXMXAkz96up+OT67qfABJKfUbgjBiRXAsmxWgLJl/57fwxIrgSSY7UEklfZtisGJH/kwfDLL0FyJZB8aHf3nWQCyRNkeFOm4ktW74h5FbeEiidIIPnNDcPvVQmSKz2Su+eUXu7bzoSKKz2hWwLJr93ovhtMIDlWSyD5Ranvx4DkSiC5EkiOw5ZAcn/YVPzOYe5fGRNIjtUSSP7X79zjFRNIjtUSSP75N+EjUgmSK4HkzWvsjAHJlUByJZAchy2B5P6wqfhDL4ePSCVIrgSS117tHtuZQHIlkNyvpuJdvnH/bTCB5EoguV9NxYcVuGccJpA8QULFr5rzXtkEkmO1BJKfu+9ADEiuBJJf1tf9YsIEkifI8LCpeM097mUAs9vg/cbgV0/ZHQOSK4HkSiA5DlsCyf1hU/GsXe4VFBNIjtUSSP7BDPe6jgkVV4bfK2a4mop/drZ7bcYEkiuB5H41Ff/4mrdjQHIlkByrJZD8543uVS4TSI7VEkheY4p7QGYCybFaAsk/6fBRDEiuBJJXfWBrDEiuBJKfdND9FsMEkifI8BOZe/+6e0vMM7j7fSFMIDnS1vATmYpvDv4eA5IrgeQjc7bHgORKIPnpr7rfFplA8gQZfiJT8UXHbY8ByZVAciWQ3K+m4hv3vB8DkiuB5IcPvx4DkiuB5HUi7jmFCSRXAsn9aio+9XH3yM+EiivDz8sMV1Px/q336W4wn+hQ01R8d66TBOadM6qbiq8e8G4MSK4EksfueycGJFcCyV8f5RCGCSRPkOG9MhV/dIh7+GJCxRMkkPyrO92/MiaQPEGGX6C59+7B7isyFVcCyZVAcp//O906OhyZim/Y/2EMSK4EkmMtJ8Hg07r8UQLJL1m0OQYkVwLJlWmfpTDDw8cQJUzF61+3JQYkVwLJX+60PwYkVwLJsZaTQPKzXtsRA5IrgeRYLYHkE+8IX10PWc4M76S596uXfxqDmSth5kqYuU9T8dv3uJdMTKh4zdqvxaDiSqi40h+2BJKP7OJeqzCB5FgtgeRfL3f/fplAcqyWQPKt0/bHgORKIHnqb/EfChJIrgSS+9VUfOzunTEguRJIXvHxnTGv4pbezHVTSiC5P2wqfjCvPZFcCSTHWk4CyVdNasPHjQSJhxGslngY8Wkq/mBuhEiuBJJjtcSV5D8+2pJIrgSSY7UEktd9qD1VPEECyRsua8PHOiWQ/LNmESK5Ekh+oEoykVwJJB+d2oFIrgSSY7UEkt/2dWMiuRJIrhyyezczPGwqvmRiCpFcCRWv/nKTGK4kV+JK8ujNXYjkSiA5Vksg+Y0HGhDJlUByJZDcHzYVf+XaVCK5Ekhe4ZuGRHIlkHzOK2lEciWQHKslkHz002cQyZVAciWQ3B82FR/3QHciuRJIvvXDM4nkSiD5sFMv5BNQgsTzEVZLIPnZj7YnkiuB5FjLSSB53obziORKIDlWSyD5pma9iORKIDlWSyB5vdcvI5IrgeRYLYHk715xOpFcCSRX4kpyf9gY/GDvC4nkSiC5EkiOw5ZAcn/YVPyuVT2I5EqoeNryemUTSF7xwxZEciWQHKslkDxjyuVEciWQHKslkLzjmqZEciWQHKslkDzpkT5EciWQHKslkLz32BQiuRJIjtUSSD7qx1ONwS1h5lgtcSX5Mz/3IpIrgeRXdLuCSK4EkiuB5DhsCST3h03F100+LYYryZW4krzmtMZEciWQHKslkLzZvqZEciWQXAkkx2FLILk/bCpeeFtHIrkSSI7VEkh+YFPfsgkVT5BQ8Z2N+5RNj+TuQebNU6jiSqg4VktcST7+7rpEciWQ/LmJjYjkSiA5Vksg+c42nYjkSiA5Vksg+YS32hLJs9r0IZIrgeTB232J5EqouBJXkvvVVPz1JY2MwS1xJTlWSyD5BePdt46JS8fP/uAUU3FLb+a6G0oguT9sKn7uho5EciWQHKslkHzv1iuJ5EoguRJIjsOWQHJ/2FS8Z7UmRHIlkByrJZD8p4YdiORKIDlWSyB5yhm9ieRKIPnGAc2J5EoguRJIjsOWQHJ/2FT8lsWnEcmVQPIn/9KHSK4EkiuB5H41FT9Sr66puKU3cx3GahneDVPxy7OaEcmVUHGslriSvO7dVxDJlUDyBBkeNhVf+W0PIrkSSP7ZgZZEciVUHKslriR//Mt6MVxJrsSV5PX6tiOSK4HkSiA5DlsCyf1hU/F7DwZEciWQHKslkLzlkF5EciWQXAkk96up+GVjTieSK4HkSiC5X03F233ZmkiuBJJjtQSS37zxYiK5EkieIKHiU/u0LZtAcqyWQPL2f+1OJFcCybOSzyKSK4Hkk6umE8mVUHElriT3q7n3rf9wv8UwgeRKXEnuV1Px31ekEsmVQPLU7ucQyZVA8vkbuxDJlVBxJa4k96up+F87NCSSK4HkSiC5X03Ff/jK/YbLnFunpal4nwZNieRKIPmslR2I5EoguRJI7ldT8YcHNiGSK4HkSiC5X03Fz54TieFKciVUvP6Y5BiuJFfiSvKPDrcnkiuB5P9ofgGRXMkryU+LEsmVvJI8TF5JHl9NxXOOTyaSK6HiyvA+M4fH3VuHu511MZFcCRVX4kpyv5p71694AZFcCSRXji59GEh+7HXr6HBkKn74p25EciWQHGs5CQafuqPrHySQ/MDj9YjkSiA5VktcSX4MUMJU/Nnv6hPJlUDyD17rQCRXAsmxlpNA8ue3NiKSK4HkWC2B5PfX70MkV3okdy/G1vSliiuh4kpcSe5XU/G0r04jkivh3o/fVJdmroSZK2HmPk3FU3dcTiRXAsmxWgLJuxclE8mVQHKslkDyitd3JJIrgeT/ubgTkVwJJFcCyf1qKj7i8xZEciWQ/P7rW5iKW+JK8gQZ3pSp+LNTxgZAciWQHGs5CSR/6cEpAR43EiQeRrBa4mHEp6n4gOm3BEByJZAcqyWQvN3tswIguRJIjtUSSP7pOeMCqHiCBJJ/2NDdZyaQfOFttwZAciWQfOA9MwMguRJIfuPhHgGQXAkkx2oJJE9bPD8AkiuB5FgtcSX5pF97B0ByJZC8Ur38AEiuBJKnPXJpACRXAsmxWgLJh7z6fAAkVwLJlUByf9hU/NrnogGQXAkkP3PRogBIrgSS72nUPACSK4HkWC2B5K37rgiA5EoguRJI7g+bindrdV4AJFcCyadueikAkiuB5H2umxzgCShB4vkIqyWQ/G8fjA2A5EogOdZyEkh+oOL0AEiuBJJjtQSStxhZPwCSK4HkWC2B5O/vHhkAyZVAcqyWQPJ7Kq0NgORKILkSSO4PG4P3/SQnAJIrgeRKIDkOWwLJ/WFT8TGtGgZAciVUfMrZq8smkLze5tkBkFwJJMdqCSRP+Whg2YSKJ0gg+dO1cgMguRJIjtUSSB45WKtsQsWVsatjzHA1Ff/99D6BV3FLqHiCBJKnzlkfAMmVQHKlv7DcEleSv9nstABIrgSSd/xsQAAkVwLJlUByHLYEkvvDpuIF98UCILkSSF5hREEAJFcCybFaAsnffHteACRXAsmVQHIctgSS+8Om4i/d1C3wKm4JFU+QUPHV358U4EpyZUbJleTK9fd2YoaHTcWPe6BOACRXAslnfrIxAJIrgeRKf525Ja4kb5S/LgCSK4Hkb41bEADJlUByrJZA8gpdUgMguRJIjtUSSN7g44kBkLx91/DLL0FyJZC870b3nWQCyZVAcr+aimc3c/eZCSRPkOFhU/Hih923jgkk/3jbxgBIrgSSK4Hk/rCp+KqqXQMguRJIjtUSSP7Bx1cFQHIlkFwJJMdhSyC5P2wqnjXKvfpiAskTJFR8WE7Psgkkx2oJJL9kXt0ASK4Eks97a04AJFcCyZVAchy2BJL7w6bi17QJH6BKkFwJJD98lXuoZwLJlUByv5qKN+yzPgCSK4HkSlxJ7g+bihdMmBsAyZVAcqyWQPKDKQMCILkSKo7VEleSj0hrEADJlUDyfhtnBkByJZA8QWaUXEleYcmqAEiuBJJ/9dGEAEiuBJIrgeQ4bAkk94dNxe/407AASK4EkmO1BJLPGlcvAJIrgeQJEm+3snjamsCruKU3cx1WAsn9YVPxFUseC4DkSiA5Vksg+frjRwdAciVUPEFCxSt/nF02geQJMjxsKj70t+QASK4Ektdv/VIAJFcCyRt+2jQAkiuB5EoguV9Nxa9atjzAteJKb+Y6rASS+8Om4p3bRwIguRJI/uThhQGQXAkkX1XxkgBIrgSSJ0hcSf70kcWBV3FLb+Y6rASS+8Om4vdc0ysAkiuB5GNT8wIguRJIfqhteuBV3NKbuT4RVsvwlk3Fa+7ID64tMXOlN3MdVgLJ/WFT8U3zbwmA5Eog+RfTngqA5Eog+brUMQGQXAkkT2/7SAAkVwLJT1kyOACSK4HkSiC5X03F64ydGQwvnd7MdRirJa4kP2PmQwGQXAkkT5C4kvzL8e4rMhVXAsmVQHKf/zvdOjocmYqPbX1+ACRXAsmxlpNg8Op72/5BAslvHLo6AJIrgeRYLYHkxwAlTMV3zV8ZAMmVQPJt36QFXsUtweB/nEDyLd8VBkByJZAcqyWQfGh++Oq6BMmVQPJhZ1cLgORKILkSSO5XU/FHXlgbAMmVQPIKr60LgORKILkSSO7TVLzpvusDILkSSI7VEkg+5bKnAiC5EkieIMPDpuJtc7sFQHIlkLxXS/dbDBNIniDDjzUVT18xOwCSK4HkF77x5wBIroSKJ0gg+dy750SA5EogOdZyEki+ImNeBI8bCRIPI1gt8TDi01T8qntmR4DkSiC5Em+34g+bis8cmx8ZVjqB5FgtgeTZk9wXeJQEkmeMcPeZCSSft8TdSSaQvMHl7vMygeRX5T0VAZIrgeRYLYHk76UVRoDkSiA5Vksg+eqkmREguRJI/sihgrKJt1u5q86MCJBcCSTHagkk/+itogiQXAkkVwLJ/WFT8baz3E0xgeSPp7mPZQLJ//rZ4xEguRJIjtUSSP7Oj89FgORKILkSSO4Pm4q/lTM9AiRXAsmf7+s+lgkk379qbgRPQAkSz0dYLYHkSePmRIDkSiA51nISSH7lx7kRILkSSI7VEkj+l9bTIkByJZAcqyWQvOLAP0eA5EogOVZLIPmCgkURILkSSI7VEm+3cuacuREguRJIrgSS47AlkNwfNhXfc9B9gUyo+BefLyybQPIa7+RHgORKIDlWS6h473GzIriSXJlRciU5Vksg+R1DCyJAciWQHKslVLzm71MjuJJcmVFyJTlWS1xJPuz4mRFcSa7MKLmSHKslkHzf5sWWumUl3m5FiSvJfZqKd3jtsQiQXAkkP3zWrAiQXAkkVwLJcdgSSO4Pm4q/+PsiHWbi7VYeHlMYAZIrgeRYLYHk/+lXEAGSK4HkSiA5DlsCyf1hU/HLqz8VwZXkyoySK8mxWgLJ826aGgGSK4HkWC2h4s3bPFY2M0rebuW8656P4O1WlDBzJczcr6bifR5ZHAGSK4HksaQFESC5EkiO1RJI3nzxkxEguRJIjtUSSL5z3zMRIHnPluGXX4LkSiD53QPcd5IJJE+QeLuVFl8WRvB2K8qMkkvHEySuJH9gYvi9Knm7FWVGydutJF3tvu1MvN2KEkjuV1PxjI/dd4MJJMdqCSQvvGFmBEiuBJIrgeQ4bAkk94dNxYdH3HeDCRXHaokryU9d5v4tMIHkWC2B5N+uCB+RSpBcCSRfOnN+BEiuBJIrgeQ4bAkk94dNxW/4OnxEKkFyJZD8tS/df3VMILkSSO5XU/HpK93DNROXjiuB5H41Ff9TBfeMwwSSJ0ioeHbVWWUTSI7VEki+ctu0CK8k3+aeyk3F5/Vxz79MqHiCBJJv2eFeBjDxdisT6z0TAZIrgeRKIDkOWwLJ/WFT8X473S9iTCA5Vksg+S+13Os6JlRciSvJ/Woq/n22e23GxJXkSiC5X03Ff0x3rzaZQHKslkDyDw88HQGSK6HiWC3xditb67kX20yoOFZLXEn+z5unR4DkSiD5G62eiwDJlUDyHcXutxgmkDxB4u1W9r/ubtmQXIkryZG2ZpS83Uqt4TMiQHIlkHzUWUURILkSSL7+wBMRILkSKp4ggeSt57vfFpm4klwJJPerqXjdHU9F8HYryoySt1s5tKwgAiRXAsk3DXOPwEyouBJXkvvVVDz9FPfIz8SV5EoguV9NxSfc5ySBibdbOa6SkwQm3m6lQfc5ESC5Ekh+Rut5ESC5kleSX+z+dTN5Jfl/J95uJf1K9/DFhIonSCD5l23db5pMqHiCBJIfl+K+IlNxJZBcCST3+b/TraPDkan4aZunR4DkSiA51nISDN5t4BN/kEDyvF8WRoDkSiC5Em+34g8fQ5QwFS/u5j4RE0h+zk1PRXAluTKj5EpyrOUkkHzNB4URILkSSI7VEkh+dbvw1XUJkiszSt5u5dShUyN4uxUlzFwJM/dpKn7bDveSiQkV3zLDvQpiQsWVEHW/moqPGuheqzCB5FgtgeRffJsXAZIroeJYLXEleY1T3YMqE0g+41n3ypwJFVfiSnK/mopf/0Z+BEiuBJLvOmV+BG+3oswoebsVJd5uxR82Ff9+0YlRILkSSI61nASSj29TLYrHjQSJhxGslngY8Wkq3qNl1SiQXAkkx2qJK8m/WVI9CiRXAsmxWgLJb13uvsCjJJD8libuPjOB5N93cfeKCSRf/rj7vEwgec8NlaNAciWQXIk/3OkPm4o/UbdmtH/pBJJjtQSSJ33nbpkJFR/+aY0oriRX4kry/Q+eEAWSK4HkWC2B5E8NqBUFkiuB5Fgt8Yc7i9e6m2ICyUfWdYeZQPJJQypFgeRKIDlWSyD5YyNrR4HkSiA5Vkv84c5qKyrpbjDxhzv/Xc8dZgLJZ+w4KYonoASJ5yOslkDyxktPjALJlUByrOUkkPxvB6pFgeRKIDlWSyD5L5OPjwLJlUByrJZA8qLcqlEguRJIjtUSSP5TSp0okFwJJFfiSnJ/2Bh8WfFJUSC5EkiuBJLjsCWQ3B82Fa/5qfsCmVDxep/VjuIPdyozSv5wZ/J71aNAciWQHKslkDx9aZUokFwJJMdqCSS/vrBGFEiuBJJjtQSSP/9txSiQXAkkx2oJJN/7feUokFwJJMdqCSSfvqtOFFeSK2HmWC3xdiubrjo+ij/cqYSKz82oUjaB5EogOQ5bAsn9YVPx/9zp7gYTV5IPb10zCiRXAsmxWgLJC56pEQWSK4HkSiA5DlsCyf1hU/GOD1SOAsmVQHKslkDye/IrRoHkSiA5Vkuo+Ooq7ofCxB/uXHPWyVGouBIqjtUSb7eSvtJ925lA8uPuqhkFkiuB5FgtgeSrO1eOAsmVQHKslkDyqTe4x3ZT8e2Vwq+3BMmVQPIb5rnvJBMqrsSV5H41Fb/kVnefmbh0HKslkPymZeH3qgTJlRklf7hzQf2To7iwXAkzV8LMfZqKfzLIfTeYQHKslkDy+xpUiQLJlUByJZAchy2B5P6wqfjeGu67wQSSY7UEki/Z6u4zE0iO1RJIfkZa+ABVguRKIPmYoEYUSK4EkiuB5DhsCST3h03F+w4LH6BKkFwJJJ980P1XxwSSK4HkfjUVH7XdPT4zgeRKILlfTcUH3uWecZhQcayWuJL81vvcMx0TSI7VEkj+++7jo0ByJZD87qfd8y8TKo7VEm+3UmVP7SiuJFfiSvKhv50YBZIrgeRKIDkOWwLJ/WFT8V7XuldQTCA5Vksg+TkPutd1TCB5gsSV5Ge1dT99JpBcCST3q6n42bPdq00mkByrJZD8qUHuVS4TSI7VEkj+yDj3gMwEkmO1BJKfPb9SFEiuBJKfVLl2FEiuBJJP6eV+i2FCxZW4ktyv5t4z+rvfYphAciWuJPerqfgLC06IAsmVQPLrjtSMAsmVQPKJg9xvi0youBJvt+JXU/Egxf22yASSK4HkfjUVX/pu5SiQXAkkP21bjSiQXAkkz1ngHoGZQHIlkNyvpuLbfnGPOUwgeYLEH+68JblqFFeSK6HiTe6pHsWV5EpcSb5i5olRILkSSP5S5WpRILkSSN6imvvXzYSKK3EluV9NxbdNd49mTKh4ggSSPz3F/StjQsWVeLsVv5p7N6ntviJTcSWQXDm69GEg+bHXraPDkan4+bsqRYHkSiA51nISDL717BP+IIHkP3xdOwokVwLJsVriSvJjgBKm4lkz3S0zgeQX5VeOAsmVQHKs5SSQPPOmmlEguRJIjtUSSN7zJPdUzoSKty50r3OYUHElriT3q6n4vmvqRPGHO5UZJX+4s8oatxqSK2HmSpi5T1Px93LdaxUmkByrJZD86eHu3y8TSI7VEkiePMY9qDKB5F93jP9QkEByJZDcr6bib+2pHgWSK4HkNX5194qJS8eVQHK/morPqt+VSK4EkmMtJ4Hk587vxseNBImHEayWeBjxaSr+3ZxUIrkSSI7VEkg+o0EakVwJJMdqCSQ/sXFXqniCBJJXntWNj3VKIPms1alEciWQvH9SGpFcCST/rk1nIrkSSK4EkvvDpuLtJqcTyZVAcqyWQPIFgzoTyZVA8mr90onkSiD5hC86EsmVQHKslkDyS7b1IJIrgeRYLYHkg1p1IpIrgeQ1J/cgkiuB5C12dSCSK4HkWC2B5Bfs70kkVwLJsVoCyV9s3JFIrgSSz5vSk0iuBJK3j3bjE1CCxPMRVksg+ZYGXYnkSiA51nISSD68b3ciuRJIjtUSSJ77cwqRXAkkx2oJJO9WswuRXAkkx2oJJJ+zrBeRXAkkVwLJ/WFj8GtadyOSK4HkSiA5DlsCyf1hU/HlV3cgkiuB5MX9ehHJlUDynd3TiORKIDlWSyD54QapRHIlkByrJZD8yMnpRHIlkByrJZC8180pRHIlkByrJZB8zJDORHIlkByrJZD8os69ieRKIDlWSyD5iL+lEMmVUPErD3cum0ByJZAchy2B5P6wqXj+R72I5EogebW8dCK5EkiO1RJI3rlaOpFcCSRXAslx2BJI7g+bih861IlIrgSSY7UEkp9WO4VIrgSSY7UEkg98MIVIrgSS3zitN5FcCSTHagkkP9ykN5FcCSR/9kA6kVwJJMdqCSQf+HInIrkSSI7VEkh+/htdieR33p9CJFcCySvUSCGSK4HkSiC5X03F97+bTiRXAsmxWgLJKzbqTSRXAsm7PtqbSK4EkiuB5D5NxSe/3YlIrgSSY7UEkteb3plIrgSSK4HkOGwJJPeHTcXHZqQTyZVAcqyWQPK+l3UmkiuB5FgtgeTr16YQyZVA8gYvpBHJlUByJZAchy2B5P6wqfhPe3oRyZVA8uT+KURyJZBcCST3q6l4rUhvIrkSSK4EkvvVVDzp4zQiuRJIjtUSSH7iwc5EciWQHKslkLwgtQORXAkkr3tiGpFcCSTHagkkf6FLLyK5Ekhe9Y6uRHIlkFwJJMdhSyC5P2wq/v2WVCK5EkiO1RJIvukfKURyJVQ8QQLJNxb2IpIrgeRKILlfTcVfrdydSK4EkmO1BJJf/HYXIrkSSI7VEkje6puuRHIlkByrJZD81dodieRKIPnSB3oSyZVA8tYbOhDJlUByJZDcr6bi7bf0JJIrgeRKILlfTcV7n9qJSK4Ekv9+Zw8iuRJI3uztjkRyJZBcCST3q6n4hy/1IJIrgeRKILlfTcWv6tKZSK4Ekq+9LJ1IrgSStzy1M5FcCSRXAsn9aip++8h0IrkSKp4ggeRV5qYSyZVA8q2fdCeSK4Hk/U/oSiRXAsn7je5GJFcCyV8fm0okV/IvdY5NJZL71VT8jgppRHIlVDxBAsmjv3YhkiuB5EoguV/NvbdmdiOSK4HkytGlDwPJj71uHR2OTMXf6dSRSK4EkmMtJ8Hgox7/owSSz76xF5FcCSTHagkkPwYoYSre9IReRHIlkHxvrc5EciWQHGs5CSRv8mY6kVwJJMdqCST/fkwKkVwJJH/75BQiuRJIrgSS+9VUfNzmXkRyJZD8hZa9ieRKILkSSO7TVHx8zVQiuRJIjtUSSB7d151IrgSSY7UEku/8shORXAkkn76iE5FcCSRXAsn9aip+X9c0IrkSSL5sZBqRXAkkVwLJ/WoqPm9TFpFcCSTHWk4CyT95eCIfNxIkHkawWuJhxKep+LZKWabillDxBAkkP6NrNpFcCSTHagkk778tiyqeIIHk10ycyMc6JZB83ilZRHIlkHzcJdlEciWQfHvvTCK5EkiO1RJvt/LVr9lEciWQHKslkLzxiEzdDWZ4y6biez/Oppkr8XYrM/4ygUiuBJJjtQSS3zFvEpFcCSTHagkkz3pjApFcCSTfN2YSkVwJJL/13AlEciWQHKslkHxk0xwiuRJIjtUSSL64u7spZkbJ263k/zaJSK4Ekn99zUQ+ASVIPB9htQSSt9+SRSRXAsmxlpNA8pwDE4nkSiA5VksgeYcRGURyJZBc+fKkc5nhYVPxf12RRSRXAsmxWgLJ857IIZIrgeRYLfF2K+N6TSSSK4HkSiA5DlsCyf1hU/H+mzJ0mBl++abibYbk0MyVeLuVV27IJpIrgeRYLYHk3bdkEsmVQHKslkDyPq9mE8mVQHKslkDyH94cTyRXAsmVeE9yf9hUvNZtmURyJZAcqyWQ/Kv3cojkSiA5VksgebV27mfExNut3P1iJpFcCSRXAslx2BJI7g///5uQL3Q/fSbebmVv5UlEciWQHKslkPy+ddlEciWQXAkkx2FLILk/bCreuVUmkVwJJMdqCSRfmzmeSK4EkmO1BJInffFfmVHydiuZR3KieLsVJcxcCTP3q6l49+05NHNleMum4k1aTCKSK4HkWC2B5BNOziSSK4HkWC2B5Lc1mEgkP/mQ+3qZ3r31sQvGjyeSK4HkCRJvt7Kh0SQiuRJIjtUSSL5rq/teMaHiP/2WQxVXQsWVeLsVv5qKzzwnk0iuBJJjtQSS3zQhk0iuBJIrgeQ4bAkk94dNxWv9nE0kVwLJsVoCycf0yySSK4HkWC2B5ENaZRDJlUDyQdOyieRKILkSSI7DlkByf9hUvMeCHCK5Ekj+xubxRHIlkFwJJPerqfh17+YQyZVAciWQ3K+m4n0XZRPJlUByrJZA8v7PZxLJlUByrJZA8tRV7tvOXFXnU1PxG6LZRHIlkByrJZC8+UD3jWXi7Vau+TaLSK4EkiuB5DhsCST3h03Ft5+ZRSRXAsmxWnok1w9lxHXuyzckV8LMlUByn6biF07JIZIrgeRKILlfTcXbxiYSyZVAcqyWQPI75mcRyZVAcqyWQPLh508kkiuB5FgtgeRtU9xvBMylg2eYirf45ySaubLPhVNNxUecPoFIrgSSK4HkfjUVv/3MHKq4EiqO1Q5nlLzdyi+vuvvMfLbD1abiff40iWauvO7u3qbiQ+dPIJIrgeRKILlfTcVTnphEJFcCyZVAcr+aiv96vXv0ZuI9yZfuziaSK4HkhzpkEsmVfBPyDplEcr+ae1f9xt2yIbkSZq68tvRhvN3KNSe4f5JMvN1K+5bZNHMl3m5l/Nosmrkyp87/q/jYeyfSzJUPvVrBVHz1T5lEciWQXAkk96upeNVLs4nkSqi4En+406+m4t+tzCKSK4HkSiC5X8292z84kUiuBJIrR5c+DCQ/9rp1dDgyFY9dN4FIrgSSYy0nweBVJvxRAslzh+UQyZVAcqyWQPJjgBKm4kODHCK5Eki+7spMIrkSSI61nASS39JwEpFcCSTHagkkn/XVeCK5Eu59f/Z4mrkSZq6Emfs0Fa811329TKj4wtdzqOJKqLgSb7fiV1Px2hsyieRKIDlWSyD54cbZRHIlkByrJZD80taZRHIlkHxOnUwiuRJIrgSS+9VUfOpA91jH9O6tm0q+I5tIrgSSK4HkfjUV/3bcfCK5EkiOtZwEkrdLKeDjRoLEwwhWSzyM+DQVP3NdPpFcCRVPkEDy25MKieRKIDlWSyD5oqz5VPEECSRfGBTwsU4JJP92Rz6RXAkk33m4gEiuBJKfVTWfSK4EkmO1BJJfvqKQSK4EkmO1BJLff04+kVwJJG/5TCGRXAkk/3RoHpFcCSTHagkk39BvAZFcCSTHagkk35WTRyRXAsmTL1pAJFcCyVe/l0skVwLJsVoCyWN/X0AkVwLJsVoCyf9zXB6RXAkk/37lAiK5Ekh+Rc0CPgElSDwfYbUEkj88YT6RXAkkx1pOAsn3Pl1AJFcCybFaAsl/GJVLJFcCybFa4kryrj/nE8mVQHKslkDy77oVEcmVQHKslkDynZULiORKILkSSI7DlkByf9hU/Lc5ubySXAkVzzqjqGwCyU+qW0gkVwLJsVoCyedOyCeSK4HkWC2B5IUPFRLJlUByrJZA8u0Nc4nkSiA5VktcST743HwiuRJIjtUSSH75k0VEciWQHKslkHxv31wiuRJI/rfh+URyJZBcCSTHYUsguT9sKv7Pm4uI5EogecsNhURyJZAcqyWQfPP9hURyJZBcCSTHYUsguT9sKj770zwiuRJIjtUSSH7+v+cRyZVAcqyWUPG+5+WWTSD5O6uKiORKILkSSO5XU/G5E4uI5Eog+QMHConkSiA5Vksg+dvb84jkSiA5VksgeWzPfCL5+8m5RHIlkfxf80oheZhU8f9OIHmd/YVEciWQHKslkLxJVhGRXMlLx18uIpIreen4y0VEcr+aih/al0ckVwLJsVoCyV+6JJ9IrgSSK4HkOGwJJPeHTcUHv1hIJFcCybFaAslfr55PJFcCybFaAskn9swlkiuB5MtTC4nkSiC5EkiOw5ZAcn/YVDxvYBGRXAkkv/TMXCK5EkiuBJL71VT8hWlFRHIlkFwJJPerqfiCQYVEciWQHKslkHzRkHwiuRJIjtUSSP7jk7lEciWQfOmPBURyJZAcqyWQ/KFTiojkSiD5wufmE8mVQHIlkByHLYHk/rCp+Fm784nkSiA5Vksgec7QXCK5EkiuBJL7NBXP7lBEJFcCyZVAcr+aik+6t4BIrgSSY7UEkm8YMJ9IrgSSY7UEkq85NJ9IrgSSJ8iMkj/cOenfuURyJZB8zAsLiORKIPnaN3OJ5EoguRJI7ldz7/W7FhDJlUByrHYYSJ4+Jo9IrgSSFzZfQCRXAslXDcgjkiv5lzoH5BHJ/Woq/mS3BURyJZBcCST3q6n4/9H2pvFVVtcb9hMURbQKkXlQqFbppOCITQKNDM5yIgkiAgZaFEVlRlutogIJJCgoGEQrk8whhAAqZAA0zFYBZ5xAUECtEiCIqM271t5rv7mSP2/eL/rx+t33s9Y+5CTnPNcJcFODmZTkipDkcU/OoSRXhCS/6scZlOSKkOSKkOSWBu99+7w5lOSKkOSKPauWIckXlMykJFeEJM/8fDYluSIk+bbhsyjJFSHJ3/zTbEpyRUjyuktnUpIr8h8hXzqTktzSYMVvL5tNSa4ISa4ISW5psOJX3z8rWPGA5szdL03dP4uS3MrBe2e2m01JrghJrvhg1TIk+S9vt2oWR8GK/+bsGZTkipDkSP8/EBq8V/v/P4Qk/+7cuZTkipDkSANCkv8CUiJY8VcOv0RJrghJXu+HGZTkipDkSP8/EJL85Q/mUJIrQpIjDQhJ/u+LXkzCv0mu+Gjlv0k+8fi/KckVIckVIckNgxXvnzqXv0muaL9JrtceHzuXklwRklwRktzSYMX/9uBMSnJFSHKkASHJr/5kNiW5IiQ50oCQ5FlfzqAkV4Qk/2bLDEpyRUhyRUhyS4MV/7TBHEpyRUjyf10wh5JcEZJcEZLc0g+nRx123b478Z238pIeyakgyijFUd8cZPr/YnnF2tm+3PY3eUlP5lRBlZmzfRlpwAldjjec58tvTV6adH9OBVGuVdQy0oDDVx47a2XU4aKSssT/vumOQdRXqyKPmY3cIqJ6pGK/KD1lSdKLOVVQBU6xX6Q4NW0/Ucor1vhRy8e5YxBl8imlflTeDflJfXOqoExW1FFIAw5cuWfXu37U9L+7vUSZXP9jj1uucGWipHW+8ouem5Ori4h5GQ510QlwRvnGsYd9+caj+Uk351QQZZSilpEG7Hv52rOjOHeM42vcKKKe+TSP932QXx3l2twL4tyi7Lq5SSUZFUT9aEZQFykufPdZopTXXOLLzbKWJXXIqYKqsi/xZaQBU8dmjbvKDnmRm0yUQ37f2eOdA1yZKOnZQ/2ixtmLk97MqIKyV1EXIQ1YMDKl66Me+51ckHRjw06Keq3iRTkVRH3PgLKkJ432x7joFTeKKKd6JjOuw9HL8hO7js5LGv9KFZRRijoZaUBJ3xjvy3XOkufzA1XQUi0jDSjpAxP9MW74wP3hEOUBzp/uR/3u6JKkGd9XEOVaRR2FNKDKkBd9+f2cpUl9rqyClmoZaUBJP14Y16F49L7EzA3um52YG0XEHvkO3U+GynJAKweUckGJP8aX/1yS9PKVFUTZq6jHQBpQ0r6lvpxVLz+p674qaKmWkQbUu8UNHpv+eXHSpxlV0FJ9qiANuGrE0Xe2+YdwcZ//g/J4f/+eH/Vgn4Kkc3KqoCr09/wopAG7jNi78TM/atmf/g/K5FMP+Qe4uPGSpDceqIIyWVEXIQ0o6R0/+PIlQ/KT2s6vgpZqGWlASX9qXMt9fR+6yv3YJMalR0T5girqmVEOaOWAUl59jr/2Dflx/b+MCqJcS5RnjqJei3JAKweU8i3n1XIP4cqyRUnfZlQQ5REp6h870oAlDTI+a+NHjTh/cXVUQ9W2lvuj2/Z2btLnr1RBmayoi5AG1A8jLvNY9nRB0pk5VdBSPQbSgMmdh5W098fodcf/QTlVt6v8MZYvzU9qdlcV1Hucq/wipAH1Q65RvnzHitykY99XQUu1jDSgpMMe9eXbtuQnnXxhFbRUy0gD6qnGeFyzc5F+QYmW6sNHGnDNkbqvjfEP/49nLa6O8qfxYbY/xpoS9wP54BSfpt5fkNTx8BGilP821SbPdqmiO8Zs90UhyhOYZcGNxX5RbqH70yAenOlSvRZpQEmnbPDlP5S4Pw1ifD2XahlpQEnLd/mHcP458hSdk03UG7EvfHniV+5PklgWixT1ISjKtURJ3z7oR9W9TZ5mbz9A1E+XjvpR12S7Pxxi/fRIUUcpyrVESX847r+dC9otSeq+r4Iok4lxvqx7UQ5o5YBSHhZ3kvuj+9MB/5wE7vSpHhJpQElfEdS9J3XOT1p4ZQVRnnVE2auoe1EOaOWAUr7vNH+M32S7ryCxTSxS1GMgDSjpN1f5Uf+JuS8ocfXwZg8k+lGjr3I/24mlrSJFHYU0oKSndfLlVVe6vcQOk1yqZaQBJR0vqF/QU1u5Y4y3VFHKxN2xKmXBz671D6Fbq4KkrsPrEOUBpnT31w6IuecVsXV6pKijFOVaoqSj7vEPoWCee7zEJbtcqqOQBpT0t4N9echG9z6HmLrNpVpGGlDS9wf758bRl/P0yUCUZyxRXzUG+8eLckArB9Rbnkx/jIVt3I8vYs6kSFGPgTSgpMMn+PK4Tu7MxEH1XKplpAGrpYKJ2f5Ul85dnLR8RxFRDnnkaT/5tZXuGMTHYtEJUCejHFDS/Of85JQNy5JuGpZH1N9Xme7LLf/hnmbE7bFIUZ8MJ0A588wFvnxXmbuLIbZLjxS1rCh7iZIWveOP0aRJbtLi/sOJaj53eRx787KkHvF3EyU9/KVf9PdD7szEdbFIURcpymSipKce9uXDw9yZicnpLtXyCVCOMbveye4Y8XNzk2YVdCTKqWY09Ti2OD/pjkPtifqILjjZLbo0w/2cJC6LRYq6SFEmEyVddLEvf/Gh+7lBTEl3qZYVZS9R0llJ/hgruy5JyrmkBVFOtaOTx71N8pPueboxUdLcNL9oezv33U2cFYsUddEJUBZV3OZHbT3qFhGzLzn1it5+1Ll/co+I2C8WKeooRTkVUdIL+/hRR+9cmjRydu0aUPa+9HePk/PyquPosop/D/eT8792p1LUYyjKqYiTYxHLgodG+fTmIe6bnTjUp1pWlFMRq6WCHz7ir128xPsr4GNVU0O9VlEeQg0o5VGbvBv5qeWSpDkXVhD1x/Um70aQBpw2YNdnb/nydY/kJ/U6tYIo1ypqGWnAAXN3dtnlbc83l7pRRPkq3LDPY+GdrkzUW7yX/d3TF5OXJC3bWAX1Fu9lf/eENKCkQwvtnv340qQb7qqClrp79so0oKQrG/q3W2O/X5T0zTVV0FJ9gEgDFk+Z9mNz/5bpvj8sro7yiHpf4EdNmViQVG9fFZTJijoKacDkFWPW/dGP6tLLvZQTJX36Q/+29p7N7qcKcV9+pKiLkAaU9JzPfXlcnvuCEpsddKl7tapMA1ZLBX/BV6u8XP+j/uAO90dHzO8/PW2Vx37PLkuKHXqyBtQfX0X2Pmehe5kgbhkSKbr3Of8XZdEpW3z5zRL3MkFs3zZS1LKi7CVWSwWr/cyp9hPp1/ve7/evz5P0WtPgRL25EIQkr4LlFRdP9GXT4ES5VhGSnDihy/EPn/Fl0+BEfYDP+DJSSPI3ln2eBCtOlFNtWOvRrDhR9i54zS8y702UvYqw4sSpafsbbfSjzIoT5VSFb/lRZsWJfXMcQpITB67cM/iwH2VWnCh7t1d4NCtOlGvXNN/jFpkkJ+ZlOIQkJ84o37jqIo/mvRX1WrPiRJnMsqTvXrMnCVacKJPfus2jSXKiLDplqp9s3puo30dT/SKT5EQp/3mJR/PeinqtWXGivoNCWdLVq+2Q3ooTZdEL2z2aFSfKond+v9dNNg1OlEWKsOJEKSd09WXz3kS5VhFWnHhjw07Lr9mbBCtOlEVv99ybBElOlMmKughpQLXxt/uyaXCipVpGGlDS5/v7Y5gVJ6pyfNiPMg1OVJn5sB+FNKCkF4zxZdPgREu1jDSgpHc+vzcJkpyYG0XEHvkOIcmJVoYkj1/vj2EanKjacL0/BtKAkt6zzZdNgxMt1TLSgKpK3vFoGpxoKSQ5cdWIoz0O+IdgVpwoadwRP8o0OFEmK0KSE7uM2Jt46hdJsOJESQv/+EUSJDlRfzAKuleryjSgpIP+4sumwYmWahlpQEnnPvBFEiQ5MS49IsoXVBGSnGhlSPLWY/215r2Jci1RnjmKkOREK0OSpzzpH4JpcKJKGEFIcmJJg4z7nvOjzIoTJe290P/RmQYn6vvJhX4R0oCS7ljq0TQ40VJIcmJy52F/WOWPYVacKOlNq/0xTIMTZbKiLkIaUNI5l32ZBElOtFTLSAPqx4Vdfdk0ONFSLSMNqKeKeTQNTrQUkpy45kjdS1O+TIIVJ0rar58/hknyp4b61Kw4sePhIyOH2V5vxYnyjFWEQidKmvC6X2QanHhwpkt1FNKAkr77ji+bBifG13OplpEGlHTaafuSYMWJJXOyD8bvc2WT5MSyWKQISU6UNO33fpRZcWLy2w8MucyPMklOrJ8eKUKSEyWdmbQvCZKcKIuIcb4MSU60MiT55Ov3JUGSE3f6VA+JNKCkLW7we817E+VZR5S9ipDkRCtDkmf28scwDU5sE4sU9RhIA0o6rtCPMitO1HdQa/0o0+DE0laRoo5CGlDStf/xZdPgxA6TXKplpAElXfemR7PixN0xl0KhEyUd9KF/CGbFiV2H1+n2rR9lkpzYOj1ShCQnSvp8i/1JkOTEJbtcqqOQBpT00O982TQ4MXWbS7WMNKCkvS/cnwRJTpRnLFEthCAkOdHKkOSrb/XHMA1OzJkUKeoxkAaU9JnevmwanDionkudOqhMA1ZLBS9I96cyK05cvqMo5z4/2UwCUe5/T4DQDkRJz3zITzYrTrxpWF7Gw75skpy4PRYpwooTJf3vNF82SU5sl+5SWHGi7L2gzB/DrDhxcf/hdeocSIIVJ/aIv3tqwwNukUly4rpYpAgrTlQb/2dfNklOTE6PFCHJibL30EB/DLPixFkFHf/7Tzukl+RE/SsYU/wik+TEZbFIEVacKJNPmu/LJsmJKemRIiQ5UdKy1/wxTJIT5VTd3/JoVpx4z9ONTz3sF5kkJ87Sjxv8IrPiRHXmP/pRZsWJsqhp9JUbZZKc2C8WKUKSEyX9Ke6rJGhw4sjZtatheT2PpqSIo8sqDlzk95oVJ06ORYpQ6ERJn7ncl02SE4f6FJKcWC0V7NfFX2uijPhY1dQQZqwGlPL0D7zPMQ1OlEWKsOJEKd+7z5dNgxP107R9vowUkvyqOt5CmBUnyqJOjTyaJCdKOVrh7zRNgxNlr6J78lemAfXtR4nds3sNTrTU3bNXpgH1STjcv283DU60FJKcWDxl2pxH/f2CWXGipHdO8aNMgxP19n+KH4UUkrztDD/KJDlR0h3H/dta0+DEffmRoi5CGlDSr0/3b05MgxObHXSpe7WqTANWSwV/wVerurP8C4FJcmJ+/+m3rvZoGpwYO/RkNTxlnZ9skpy4ZUikCElOlEWrP/JlE92KsOLEaqlhuFb21vwj6Nf73j9r/evuWtPgRFmkCEleBcsrPnnHl02DE+VaRUhy4oQuxzM+8mXT4ER9g/HR65TkxOErj/3zh9cpyYlyqhF1SinJibK3R91St8g0OFH2KkKSE6em7S89s5SSnCinuruxH2WSnNg3xyEkOXHgyj0tE0opyYmy99FrSinJiXLtfX/zi0ySE/MyHEKSE2eUb7xrVCkluaJeaxqcKJNZlvSJp0opyYky+V+zSinJibJoxcd+snlvoixShCQnSvmjI6WU5Ip6rWlwooxiWdKBtdZTkhNl0fVN11OSE2XR40PXu8nmvYmySBGSnCjlAxN92TQ4Ud9RTFxPSU68sWGnfk+tpyQnyqLHZq6nJCfKZEVdhDSgfvI4ez0lOdFSLSMNKOl1i9ZTkhPlkItK11OSE+VaRfeSWpkG1I8btq6nJCdaqmWkASVtsGc9JTkxN4qIPfIdQpITrQxJvvaMDZTkRL1JF9RjIA0oaZMmGyjJiZZqGWlASVu18GganGgpJDlx1YijJ7fbQElOlHRpgh9lGpwokxUhyYldRuz96uYNlORESe8ZvoGSnKgfCgz3i5AGlLTZ4xsoyYmWahlpQElT12ygJCfGpUdE+YIqQpITrQxJ/tYbGyjJifoJIFCeOYqQ5EQrQ5JXvOsfgmlwojwiRUhyYkmDjOa7N1CSEyWtW7aBkpwokxV1EdKAko7+3qNpcKKlkOTE5M7DPog2UpITJf0xbiMlOVEmK+oipAH1I4OHN1KSEy3VMtKAkiY/uZGSnGiplpEG1FPleDQNTrQUkpy45kjd3dM2UpITJT1r4UZK8qRVGynJiR0PHzlvte31kpwoz1hFSHKipAfqbqIkJx6c6VIdhTSgpE+02ERJToyv51ItIw0oadeUTZTkxJI52S/28mWT5MSyWKQISU6U9KShmyjJiclvP3Duw36USXJi/fRIEZKcKOnNYzdRkhNlETHOlyHJiVaGJP/r05soyYk7faqHRBpQ0i1Pb6IkJ8qzjih7FSHJiVaGJL9i9iZKcmKbWKSox0AaUNLLTtpMSU7Ud1B1NlOSE0tbRYo6CmlASe9vuJmSnNhhkku1jDSgpIMbeTRJTtwdcykkOVHSpq03U5ITuw6v8/PlfpRJcmLr9EgRkpwo6XV/30xJTlyyy6U6CmlASWfet5mSnJi6zaVaRhpQ0rqDN1OSE+UZS9Rb6cGbKcmJVoYkHzhjMyU5MWdSpKjHQBpQ0uSXNlOSEwfVc6lTB5VpwGqp4DvzN1OSE5fvKOqycjO1A1Huf0+A0A5ESYte20xJTrxpWN7lpb5skpy4PRYpQpITJX1+ly+bJCe2S3cpJDlR9r7TfgslOXFx/+Evd9tCSU7sEX93pz5b3CKT5MR1sUgRkpwok+8Z6csmyYnJ6ZEiJDlR9s7M30JJTpxV0PH517ZQkhP1r8l85BeZJCcui0WKkOREmbzsW182SU5MSY8UIcmJks6ou5WSnCinimu8lZKceM/TjVf+ZatbZJKcOCsWKUKSEyXt1WkrJTlRFm28xo8ySU7sF4sUIcmJki66bislOXHk7NrVcE7PrTRUxNFlFTmj/F6T5MTJsUgRkpwoafK/fNkkOXGoTyHJidVSwbMmbqUoIz5WNTWEGasBpXxtKy8WzHsTZZEiJDlRys0u9mXT4ES9qbm4lJKcOGDuzn3dSinJibKorE8pJTlRf3n4x/WU5ETZq+ie/JVpQEk7nrKBkpxoqbtnr0wD6pNwtUfT4ERLIcmJxVOmpWzcQElOlLTBx36UaXCi3v5/vIGSnJi8YsynX26gJCdKOvrqTZTkxH35kaIuQhpQ0ue6b6IkJzY76FL3alWZBqyWCv6Cr1av7t9MSU7M7z+9dq0tlOTE2KEnq+GKOv7npEly4pYhkSIkOVEWDTzPl817K0KSE6ulhuFa2Vvzj6Bf73u/+Iy57lrT4ERZpAhJXgXLK7Ja+LJpcKJcqwhJTpzQ5fjl5/myaXCivsE4by4lOXH4ymO/T55LSU6UU/02NpeSnCh7T77FLzINTpS9ipDkxKlp+4f1mEtJTpRTNb7DjzJJTuyb4xCSnDhw5Z6tj8+lJCfK3j8/NZeSnCjXNl/sF5kkJ+ZlOIQkJ84o39iwZC4luaJeaxqcKJNZlrTd+3MpyYky+Y8H5lKSE2VR//PnucnmvYmySBGSnCjl8YnzKMkV9VrT4EQZxbKkja6fR0lOlEXH0udRkhNlUdtVfrJ5b6IsUoQkJ0o5511fNg1O1HcU786jJCfe2LDTWe/PoyQn6qL98yjJiXqq/X4R0oCSzv5qHiU50VItIw0o6fdl8yjJiXLInmfMpyQnyrWK7iW1Mg2oHzecPZ+SnGiplpEGlPS1P8ynJCfmRhGxR75DSHKilSHJ70+dT0lO1Jv0VH8MpAEl3XDHfEpyoqVaRhpQ0jf/5tE0ONFSSHLiqhFHlz84n5KcKGmfJ/wo0+BEmawISU7sMmLvtGfnU5ITJW1SOJ+SnKgfChT6RUgDSrpp83xKcqKlWkYaUNJapy6gJCfGpUdE+YIqQpITrQxJ/q8GCyjJifoJIFCeOYqQ5EQrQ5IvabnAPQTT4ER5RIqQ5MSSBhmb2yygJCdK+mr7BZTkRJmsqIuQBpT0oo4eTYMTLYUkJyZ3Hjbu2gWU5ERJF163gJKcKJMVdRHSgPqRwesLKMmJlmoZaUBJv3t3ASU50VItIw2op/rMo2lwoqWQ5MQ1R+o+tWsBJTlR0uKDCyjJv44WUpITOx4+sj1uod/rJTlRnrGKkORESXNuWUhJTjw406U6CmlASdv9fSElOTG+nku1jDSgpEemLaQkJ5bMyb5xti+bJCeWxSJFSHKipMteXUhJTkx++4H/vO5HmSQn1k+PFCHJiZL+/MZCSnKiLCLG+TIkOdHKkOTffriQkpy406d6SKQBJX1w50JKcqI864iyVxGSnGhlSPK9BxZSkhPbxCJFPQbSgJJ+fv0iSnKivoPqtoiSnFjaKlLUUUgDStqizyJKcmKHSS7VMtKAkrbs69EkOXF3zKWQ5ERJNw5cRElO7Dq8Tu6//CiT5MTW6ZEiJDlR0u8XL6IkJy7Z5VIdhTSgpDevXERJTkzd5lItIw0o6asvL6IkJ8ozlqi30i8voiQnWhmSvNG+RZTkxJxJkaIeA2lASb/7ehElOXFQPZc6dVCZBqyWCj7+3SJKcuLyHUWHf1pE7UCU+98TILQDUdJBdRdTkhNvGpa35/TFrmySnLg9FilCkhMlvb6NL5skJ7ZLdykkOVH2Pj56MSU5cXH/4X/PWUxJTuwRf3fZS36RSXLiulikCElOlMlNin3ZJDkxOT1ShCQnyt5uxxZTkhNnFXS8Tu70IMmJUh5wXq5bZJKcuCwWKUKSE2XyHVf4sklyYkp6pAhJTpT0pltyKcmJcqqlfXMpyYn3PN34b4/7RSbJibNikSIkOVHSOlm5lOREWTTyKT/KJDmxXyxShCQnStpzci4lOXHk7NrVMGVmLg0VcXRZRZcSv9ckOXFyLFKEJCdK+l2pL5skJw71KSQ5sVoqWPxOLkUZ8bGqqSHMWA0o5aN3eRli3psoixQhyYlS3jTKl02DE/WmZtRcSnLigLk7p+bMpSQnyqIZc+dSkhP1rwV1mk9JTpS9iu7JX5kGlPS/N82nJCda6u7ZK9OA+iSs5d8hmwYnWgpJTiyeMq3izAWU5ERJXzvPjzINTtTb//MWUJITk1eMyb5oASU5UdKLJiykJCfuy48UdRHSgJJe8/xCSnJis4Muda9WlWnAaqngL/hqdWfbxZTkxPz+05dft5iSnBg79GQ17B/zP9tNkhO3DIkUIcmJsqjRIF82760ISU6slhqGa2VvzT+Cfr3v/UGp49y1psGJskgRkrwKlldc9XdfNg1OlGsVIcmJE7oc33OPL5sGJ+objHvGUZITh6889n7mOEpyopxqW844SnKi7F3+nF9kGpwoexUhyYlT0/a3enEcJTlRTrV+nh9lkpzYN8chJDlx4Mo9/9gyjpKcKHs/em8cJTlRrt18yC8ySU7My3AISU6cUb7x9doZlOSKeq1pcKJMZlnSz87JoCQnyuQP22ZQkhNlUb17/WTz3kRZpAhJTpTylWMyKMkV9VrT4EQZxbKkpZMzKMmJsmjeggxKcqIs+jTKdJPNexNlkSIkOVHKXVr6smlwor6jaJlJSU68sWGn4nMyKcmJuujiTEpyop7qYr8IaUBJY5dkUpITLdUy0oCSzrsqk5KcKIc8JTWTkpwo1yq6l9TKNKCK/dszKcmJlmoZaUBJhwzLpCQn5kYRsUe+Q0hyopUhyVu8kElJTtSb9Bf8MZAGlHTE/ExKcqKlWkYaUNKHF3s0DU60FJKcuGrE0X5rMynJiZKevtWPMg1OlMmKkOTELiP2dv00k5KcKOmGWuMpyYn6oYCge7WqTANKOqr+eEpyoqVaRhpQ0vybx1OSE+PSI6J8QRUhyYlWhiT/Y+/xlORE/QQQKM8cRUhyopUhyW8f4B+CaXCiPCJFSHJiSYOMB4aMpyQnSnrX6PGU5ESZrKiLkAaU9ONxHk2DEy2FJCcmdx522aTxlORESW+dPJ6SnCiTFXUR0oD6kcHpEyjJiZZqGWlASf/dcgIlOdFSLSMNqKe60KNpcKKlkOTENUfqJrWZQElOlHRQ+wmU5M9dO4GSnNjx8JFHr7O9XpIT5RmrCElOlLTL9AmU5MSDM12qo5AGlPSzxRMoyYnx9VyqZaQBJZ29awIlObFkTvbxA75skpxYFosUIcmJkt4RZVGSE5PffuCh07PcKJPkxPrpkSIkOVHSxQ2yKMmJsogY58uQ5EQrQ5K/0DqLkpy406d6SKQBJb3gt1mU5ER51hFlryIkOdHKkORPt8uiJCe2iUWKegykASWd9HQWJTlRJs/PyaIkJ5a2ihR1FNKAkm55KYuSnNhhkku1jDSgpFvnejRJTtwdcykkOVHSUflZlOTErsPr9FrvR5kkJ7ZOjxQhyYmSzj2cRUlOXLLLpToKaUBJf/opi5KcmLrNpVpGGlDSO/+XRUlOlGcsUW+l/5dFSU60MiR56UXZlOTEnEmRoh4DaUBJ/31pNiU5cVA9lzp1UJkGrJYKtrsym5KcuHxH0azO2dQORLn/PQFCOxAlbXpLNiU58aZheZO7+7JJcuL2WKQISU6U9NhgXzZJTmyX7lJIcqLsbbspm5KcuLj/8PjPsinJiT3i757xjV9kkpy4LhYpQpITZfKGkye6sklyYnJ6pAhJTpS9P3ecSElOnFXQ8fuUiZTkRCmfPcgvMklOXBaLFCHJiTL5N4/4sklyYkp6pAhJTpT0x+cmUpIT5VR95k2kJCfe83Tj+lv8IpPkxFmxSBGSnCjpyzsmUpITZdH57/tRJsmJ/WKRIiQ5UdJTPpxISU4cObt2NazYN5GGiji6rOJw7SfdXpPkxMmxSBGSnKj/RPkZvmySnDjUp5DkxGqp4KAWT1KUER+rmhrCjNWAUn5pqfcq5r2JskgRkpyo/0R5iS+bBifqTU3JOEpyov4LKp+NoyQnyqKb/juOkpyofy0oK5OSnCh7Fd2TvzINKOnzUzMpyYmWunv2yjSgpOdd79+3mwYnWgpJTiyeMm1Jj/GU5ERJhwzyo0yDE/X2f9B4SnJi8ooxfxk1npKcKOnH2ydQkhP35UeKughpQEnLP59ASU5sdtCl7tWqMg1YLRX8BV+tGj6YTUlOzO8/vd/kbEpyYuzQk9Ww3jQ/2SQ5ccuQSBGSnCiLSgt82by3IiQ5sVpqGK6VvTX/CPr1vvcvad/NXWsanCiLFCHJq2B5xZu3+rJpcKJcqwhJTpzQ5fhvB/iyaXCiXKsISU4cvvLYabO60YoT5Y/up5JutOJESde95heZBifKXkVIcuLUtP3/3tqNVpwok7/82I8yDU6UyYqQ5MSBK/fcfH6Mkpwoe+OTYrTiRCl/OyLmFpkkJ+ZlOIQkJ84o37hnui+b9ybqRxXTY7TixL6Xr232nxitOFF/4bksRitOlPThu1LcIvPeRFV/gpDkRClvzfFl895EvSHKSaEVJ6aOzdpbkEIrTpRTLdiVQitO1LfEk29xi8x7E2WvIqw4sWBkyr7Nt9B7K+q1ZsWJMoplSd9/4xZacaKcqvF3t1CSE2WUok5GGlDSnw/fQklOtFTLSAPqLW2t7pTkRDnV3Vd2pyQnyrWK7iW1Mg0oaVGX7pTkREu1jDSgpIkjulOSE3OjiNgj3yEkOdHKkORTNnanJCfKXkU9BtKAKp0+7U5JTrRUy0gDSpr2pUfT4ERLIcmJq0YcbVkvlVacKI93+O9S3SjT4ESZrAhJTuwyYu+BG1JpxYkyef+UVEpyokxWdK9WlWlASa8tSKUkJ1qqZaQB9bnxpzRKcmJcekSUL6giJDnRypDky69JoyQn6qfwQHnmKEKSE60MSX52rzT3EEyDE/UGUBCSnFjSIOOGIWm04kT9C1aT0ijJiTJZURchDShpg397NA1OtBSSnJjcedj6pWm04kQ51ekFaZTkRP1opsAvQhpQ0lfm9aAkJ1qqZaQBJX12Sw9KcqKlWkYaUO8mPvVoGpxoKSQ5cc2Ruu991oOSnCjpJdGtlORPtbqVVpwo197+21v9Xi/JifKMVYQkJ0q67/VbKcmJB2e6VEchDShp8323UpIT4+u5VMtIA0o6M9aTkpxYMic75W89XdkkObEsFilCkhMlbTapJyU5MfntB1Lm9aQGV9TJ5syJ9dMjlgWXvdqTkpzofmW9JyW5IiQ50cqQ5M/s6ElJTtzpUz0V0oCSLny7JyU5Uf/+AlD2KkKSE60MST76UE9KcmKbWKSox0AaUNKHV9xGK05cPbzZwpLbKMmJpa0iRR2FNKCkBz+4jZKc2GGSS7WMNKCkh3Z6NElO3B1zKSQ5UdJrDt5GSU7sOrzOWc16UYMrurtF78yJrdMjlgXnjepFSU5cssulei3SgJKmju9FSU5M3eZSLSMNKGmb7F6U5ER5xhLl8SpCkhOtDEm+95telOTEnEmRoh4DaUBJc472oiQnDqrnUqcOKtOA1VLB4p97UZITl+8oerHJ7dQORLn/PQFCOxAlnXjp7bTiRNn7yBW+bJKcuD0WKcKKE+WQNwy+nd5bUa81Z05slx6xLFh8bm9acaJ+d9/Um5Kc2CP+7ukDe7vJJsmJ62KRIqw4UdL903zZJDkxOd2lkORE2Zt2Vh9KcuKsgo7XX9qHVpx4x6H2jw/o4xaZJCcui0WKsOJESUdl9aEGV3Ri0DtzYkp6lbLgLa/3oRUn5lzSovHHfWjFifrcOK8vNbiiLjJnTpwlzw2UBTdd1peSnCiT5yT5a02SE/vFIkVYcaIccmByX0py4sjZtavh7Xf0paEiji6ruPp5v9ckOXFyLFKEJCdK+uwCXzZJThzqU2jwGlAOeemmvhRlRPn+PQHCjNWAUp77rfc55r2J+pnmt91oxYnTBuy67gzvVUyDE+VaRUhy4oC5Oz+/KUYrTpSvwvd3x2jFiXLtkLndKcmJqpTn+ntJpAH17cfq7pTkREvdPXtlGlDS2ef59+2mwYmWQpITi6dMeyUxjZKcKGninX6UaXCi3v7fmUZJTkxeMWbbQ2m04kRZ1ODSnpTkxH35kaIuQhpQ0q5pPSnJic0OutS9WlWmAaulgr/gq9XYR2+nJCfm959+bsHt1OA1oL6vW+MnmyQnbhkSKUKSE2XRF0d82UQ3sX3bSBHOnFgtFaz5R9Cv973/5Mb67lrT4ERZpAhJXgXLK/64z5dNgxPlWkVIcuKELscfPeLLpsGJcq0iJDlx+Mpjd7aNpyQn6l8aujmekpwoactb4t0i0+BE2asISU6cmrb/h17xlOREmXz1vX6UaXCivmrcG09JThy4cs+i5fGU5ETZO/iNeEpyor6FOPlst8gkOTEvwyEkOXFG+caOf/Bl0+BEGaUISU7se/naUb3PpiQn6l9FHH02JTlR0g+O+kXmvYmyVxGSnCjlCy9s4MqmwYlyrSIkOTF1bNZfr25ASU6UU508pAElOVH/Xlurhm6RaXCi7FWEJCcWjEzpdFtDSnJFvdY0OFFGsSzppb0bUpIT5VQjHmlISU6UUYo6GWlASW97oiElOdFSLSMNKOlJTzekJCfKqdZvaEhJTpRrFd1LamUaUNIm7zakJCdaqmWkASV97qRGlOTE3Cgi9sh3CElOtDIk+cEejSjJiXqTLqjHQBpQP+G9rxElOdFSLSMNKOmykR5NgxMthSQnrhpx9B8zGlGSE+XxvrXCjzINTpTJipDkxC4j9nb5qBElOVEmdz6/MSU5USYruleryjSgpC8lN6YkJ1qqZaQB9blR1JiSnBiXHhHlC6oISU60MiT5We83piQn6geCQHnmKEKSE60MST74gH8IpsGJ8ogUIcmJJQ0y5lc0piQn6puic5tQkhNlsqIuQhpQ3z//yaNpcKKlkOTE5M7DWndsQklOlFPdldyEkpwokxV1EdKA+pHBFU0pyYmWahlpQBVltzWlJCdaqmWkASW98z6PpsGJlkKSE1WDD25KSU6U9MmnmlKSf720KSU5Ue8XltleL8mJ8oxVhCQnStqpezNKcuLBmS7VUUgDSvrAqGaU5MT4ei7VMtKAkv70WTNKcmLJnOwlh3zZJDmxLBYpQpITJR11bnNKcmLy2w/kXd6cklxRJ5skJ9ZPj1gWPPPa5pTkRFlEjPNlSHKilSHJD/ZrTklO3OlTPRXSgJLW/ltzSnKiPOuIslcRkpxoZUjyjx9rTklObBOLFPUYSANK+kGnFpTkxNXDm9W+uQUlObG0VaSoo5AGlPSmgS0oyYkdJrlUy0gDSnrzPR5NkhN3x1wKSU6UdM6jLSjJiV2H17l3YQtKckV3t+glObF1esSyYK1TWlKSE5fscqleizSgpPlNWlKSE1O3uVTLSANKOqZ5S0pyojxjifJ4FSHJiVaGJP/rwy0pyYk5kyJFPQbSgJIeHtuSkpw4qJ5LnTqoTANWSwWbTmxJSU5cvqPo+PyW1A5Euf89AUI7ECX96rWWlORE2btzvS+bJCduj0WKkOREOeSC/7WkJFfUa02SE9ulRywLNl16DiU5UU71ycfnUJITe8TfffT7c9xkk+TEdbFIEZKcKGnnNue6sklyYnK6SyHJibK34MVzKcmJswo6zn/tXEpy4h2H2n96xC8ySU5cFosUIcmJkr7drBUluaITg16SE1PSq5QF825pRUlOzLmkxfBBrSjJiVL+qKAVJbmiLjJJTpwVi1gWPL+0FSU5UX+d8g1/rUlyYr9YpAhJTpRDrt/WipKcOHJ27Wr4yretaKiIo8sqXvxDa7fXJDlxcixShCQnSnroSl82SU4c6lNY8RpQDvnUra0pyojy/XsChBmrAaUc94j3OabBibJIEZKcOG3ArrnP+7JpcKIK9ufjKcmJA+bu7PBJPCU5Ub4K3X+IpyQnyrVvXNaIkpwoexXds70yDSjpd9c1oiQnWuru2SvTgJL+r8DfxZgGJ1oKSU4snjLt7DcaU5ITJX2u3I8yDU7U2//yxpTkxOQVY/50ehNKcqIsGvJaM0py4r78SFEXIQ0o6ey9zSjJic0OutS9WlWmAaulgr/gq9XuM8+hJCfm95/+UPI5tOI1oL6vu9m/LpgkJ24ZEilCkhNlUfIYXzZJTmzfNlKEJCdWSwVr/hH0633vv7NkQaJeaxqcKIsUIcmrYHnFmf/1ZdPgRLlWEZKcOKHL8ZWnLnRl0+BEuVYRkpw4fOWxMY8uTIQkJ+pvsRZ6NCtOlL2HX/OLTIMT9c3Ya34RUkjyRe/4UWbFiXKqpO/9KNPgRJmsCElOHLhyz2/GLUqEJCfK3mdf8WiSnCjlmy5c7BaZJCfmZTiEJCfOKN94xXBfNg1OlFGKkOTEvpevnfv+4kRYcaJMfurc3ERIcqJ+Uc5Y4haZ9ybKXkVYceLCd5895T5fNg1OlGsVIcmJqWOzrpqzJBGSnCinWvs/jybJiXq7dMdSt8g0OFE/wReEJCcWjEzpsN2XzXsT5VpFWHHijQ07nfv+0kRIcqKcakbz/ERIcqJMVtRFSANKes/vfNk0ONFSLSMNKOmaq/MTIcmJ+oFRrh9lGpyoHxjl+lFIA0p6YJMvmwYnWqplpAEl/ep3yxIhyYm5UUTske8QkpxoZUjy595YlghJTtRXZ0E9BtKAkv74gy+bBidaqmWkASVtXrfAoWlwoqWQ5MRVI44u7lOQCElOlMfbI9OPMg1OlMmKkOTELiP2Xv2uH2WSnKj3znctT4QkJ+rNsqB7tapMA0oazfZl0+BES7WMNKCk+59dkQhJToxLj4jyBVWEJCdaGZL8/Tf8tea9iXItUZ45ipDkRCtDkueUrXAPwTQ4UR6RIiQ5saRBxinnrEyEJCfKotf7rEyEJCfKZEVdhDSgPp8f8GganGgpJDkxufOw4y/4Y5gkJ8qpxs3yxzANTpTJiroIaUC9HZ7wSiIkOdFSLSMNKOkLO3zZNDjRUi0jDSjpmB88mgYnWgpJTlxzpG7Ln19JhCQnSvpu0quJkORPPvJqIiQ5Ua694PFX/V4vyYnyjFWEJCdK2nH9qkRIcuLBmS7VUUgDSjr/9NWJkOTE+Hou1TLSgJLmf7o6EZKcWDInO/7kQlc2SU4si0WKkORESef2KUyEFSfq7wVN8KPMihPrp0eKUOhESd/OK0yEJCfKZGKcL0OSE60MST7t88JESHLiTp/qIZEGlPS1vX6veW+iPOuIslcRkpxoZUjyob8tSoQkJ7aJRYp6DKQBJR04rzgRVpyoP4JWFydCkhNLW0WKOgppQElTvvNl0+DEDpNcqmWkASVNPVycCA2uqKk5c+LuWJWyYEXLkkRYcaI8oklDS9y1ZsWJrdMjRSh0oqRFf1iTCElOXLLLpToKaUBJm8Z82TQ4MXWbS7WMNKCk69LWJEKSE+UZS5QHqAhJTrQyJHn7xmsTIcmJOZMiRT0G0oCSzviDL5sGJw6q51KnDirTgNVSwa/br02EFSfKIZfc7yebSSDK/e8JENqBKGn2S36ySXKiLLp3kS+bJCduj0WKsOJESU9tsS4RklxRrzVJTmyXXqUs+NXDryVCkhPlVMM+8GhWnCjpS2e+nggNrqiLzJkT18UilgWTB/vUJDkxOd2lkOREOUbz3qWJsOJE/YzvJY9mxYn620p11rtFJsmJy2KRIiQ5UdI+qb5sVpyYku5SKHSipA1L1yfCihPlVC+WezRJTpT0/jEb3CKz4sRZsUgRCp0oadz8DYmQ5EQ1Ra/6USbJif1ikSKsOFHS5LV+lElyov4XmVXxwp88mqEiji6rKB++MREaXFGPYc6cODkWsaz/3MqTPg3/3ApwqE+hwYnVUsH3/uOvNVFGfKxqaggzVgNKeXWzRe5a0+BEWaQISU6cNmDXST08mvdW1GvNihNlFMuSXv6htz1mxYky+Y763rqYFSdKOSXT32maBifqi2amv9NEGlDSZwt82TQ40VJ3z16ZBpR0xRh/F2ManGgpJDmxeMq0z17290cmyYmSHjjN3xGYBieqHDjN34kghSSvf7m/EzFJTtTfkZvj39aaBifqf805x7+tRRpQ0p/3+bJpcGKzgy51r1aVacBqqeAv+Gr1UOK6REhyYn7/6UtneTQrXgPq3zEp8i9AJsmJW4ZEipDkRFmUcOFrrmySnNi+baQIDV4Dyqlq/hH0633vX3rJKwl6rWlwoixShCSvguUVTS5+1ZVNgxPlWkVIcuKELsdfec6XTYMT9Uf9c76MFJL8uwdXJ8CKE+VUYwcWJkCSE2Vv3rhCt8g0OFH2KkKSE6em7c/8jx9lVpwoi965tciNMg1O1I8bBCHJiQNX7mnwTEkCJDlR9ra/bU0CJDlRyg2brHOLTJIT8zIcQpITZ5RvfPWa1xLgvRX1WrPiRJnMsqQjP3w9AZKcKJNb/lCaAElO1C9K7iY32TQ4URYpQpITF7777PGLtriyaXCifpomCElOTB2bVXrq1gRYcaJM/nzkGwmQ5EQp3/fDdrfINDhR9ipCkhMLRqZ8uObtBHhvRb3WrDhRRrEsae/3306AFSfK5DsOvJMAK04c/4pDnXwClPKEeu8mQJITLdUy0oCqpMa+mwBJTlTh/Mf3Xdm8tyKcOdHSUJZ0zIs+NQ1OVCX1oi8jDShpZvyHCZDkxNwoIvbIdwhJTrQyJHmnJR8lQJITZa+iHgNpQEm39v84AZKcaKmWkQaU9MY5Hk2DEy2FJCeuGnH0qbJPEiDJifJ4//LCpwnw3oo62aw4URaxLOmBtz5LgCQnyuRdjT9PgCQnyihF92pVmQbUtNaeBEhyoqVaRhpQ0sfe+zIBkpwYlx4R5QuqCElOtDIkeVLevgRIcqJcS5RnjiIkOdHKkOSJyfsT4L0V9RGZFSfKA2RZ0mOH9idAkhNl0bdlBxIgyYkySlEnIw2oz+fbvkqA91bU1Kw4sVpZ0s3ffpUASU6UUx2Lvk6AJCfKKEWdjDSgpLfNO5QASU60VMtIA0raff3hBEhyoqVaRhpQ0kPpRxyaBidaCklOXHOkburgIwmw4kT507hiWHkCJHmTkUcTIMmJUv7nE0f9Xi/JifKMVYQkJ0r60VM/JkCSEw/OdKmOQhpQ0n8t/CkBkpwYX8+lWkYaUP9N8vKKBFhxojyiKV0iSnJiWSxShCQnSrr6WERJTpTJ01LiKMmJ9dMjRUhyoqSNn4+jJCfKZGKcL0OSE60MST6zVi1KcuJOn+ohkQaU9OgptSjJifKsI8peRUhyopUhybs/XouSnNgmFinqMZAGlDR5Qm1KcqJM/r6gNiU5sbRVpKijkAaU9OwWp1CSEztMcqmWkQaUtOn5p9CKE3fHXAorTpSHMPgfp1CSE1WStzq1igYXdHeL5syB6sxRFjzwdB1KcuKSXS7Va5EGlHTOJ3UoyYmp21yqZaQBJT20vw4lOVGesUR5gIqQ5EQrQ5LvHlSXkpyYMylS1GMgDShp3tN1KcmJg+q51KmDyjRgtVTwmqV1KcmJcsitzU6ndiDK/e8JENqBKGnmuNMpyYmy6LqnT6cGV9RrzZkTt8cilgVHjzyDklxRyybJie3Sq5QFu1x5FiU5UU6V+u1ZlORESVf1qkdJrqiLTJIT18UilgUPN69P762oZXPmxOT0KmXB+eXxlORE9Tljz6YkJ0ra6+YGlOTEZbFIEZKcKOkfv2xADa7oxKDX4EwNQyqLpq9vSElOlFPltmlESU6U9MaujanBFXWyOXPirFjEsuCwrMaU5ES1iHmNKcmJ/WKRIiQ5UdLDxY0pyYkjZ9euhiWXN6GhIo4uq+j1u6aU5Ip6DJPkxMnyNUJZcFGvppTkxKE+hSQnVksFW37YlKKM+FjV1BBmrAbUnwxfeJ9jGpyoPyi+8D4HKST5f3cUu7J5b6JcqwgrThwwd+fLn3nbY5KcKJN7r12bAElOlPLvXtiZACtOXLbRoXt6/1/UzzS7+Dtc0+BES909e2UaUNLlE790aBqcaCkkObF4yrTePfz9kUlyoqQZs/0NkWlwokxWhCQnJq8Y87tuBxIgyYmyqPNpFQmQ5MR9+ZGiLkIaUNJBv4koyYnNDrrUvVpVpgGrpYK/4KvVXS+fQUlOzO8//c3Rv6EVrwH147OXf0NJTtwyJFKEJCfKoi+zzqQkJ7ZvGynCiteAcqqafwT9et/7o37frEivNQ1OlEWKkORVsLzi5MVNXdk0OFGuVYQkJ07ocnzFSF82DU7UD5tG+jJSSPIm45oUQZIT5VQ3nenRrDhRf/mhorFbZBqcqN/7gpDkxKlp+7d+1LgIkpyov0r9rB9lGpwokxUhyYkDV+455R+NiiDJibL3SEOPJsmJKpyvaOgWmSQn5mU4hCQnzijfuPzFBq5s3puoP80EYcWJfS9f++67ZxdBkhNlclxXjybJifrb7/fWd4tMgxNlryIkOXHhu8/GL67nyqbBiXKtIiQ5MXVs1pIO9YogyYky+cWMs4ogyYlS/nD9GW6RaXCimm1BSHJiwciUOZ+f7srmvYl6UyMIK068sWGn3e+dXgQrTlQhedPpRbDiRJWKN/lFSANKev1ffNk0ONFSLSMNqLfwFXWLIMmJcqrpf6pbBCtO1Hebgu4ltTINqF/9w6cVQZITLdUy0oCS3nDVaUWQ5MTcKCL2yHcISU60MiT5t1+fWgRJTlTlKKjHQBpQ0j9M9mXT4ERLtYw0oN4sD/FoGpxoKSQ5cdWIo5s2n1IEK06UdNiIU4ogyRV1smlwoixiWdLnd9YugiQn6t9uePnkIkhyooxSdK9WlWlASc9N9mXT4ERLtYw0oKTdbq1VBElOjEuPiPIFVYQkJ1oZknzo13FFkORE/VVMoDxzFCHJiVaGJC+bFecegnlvojwiRVhxYkmDjLOv86NMkhPVE26OiiDJiaoNBXUR0oD6fJ7q0bw30VJYcWJy52F/vCEqgiQn6l+fvNofI/wLKsBmdznURSdAKW/49FghJDnRUi0jDSjpG2u+L4QkJ1qqZaQBJf3z+R5NgxMthSQnrjlSd2vD7wshyYnyp3Eg/mghJPmp9coLIcmJ+gYjrtzv9ZKcKM9YRUhyov5zK+XfFUKSE/WfWxHUUUgDSjr7o28LIcmJqsEFtYw0oKQPP/V1ISQ5UV3uD18VQoMr6rXmzIllsYhlwcXPHCiEJCfqL07s3u+uNUlOrJ8eKcKKE2XUwZv3F0KSE2UyUf8FFUFIcqKVIck/e3RfISQ5cadP9ZBIA0p62QP7CiHJifKsI8peRUhyopUhyf8x+stCSHJim1ikqMdAGlDSF4bsKoQkJ8rkdufuKoQkJ5a2ihR1FNKAkh678bNCSHJih0ku1TLSgJL+N9GjSXLi7phLIcmJ8hCufvrTQkhyojyiik6fuFFmxYmt0yNFKHSipDfdsbMQkpy4ZJdLdRTSgJJ+sPnDQkhyYuo2l2oZaUBJE5Z/WAhJTpRnLFEeoCIkOdHKkOR9lrxXCElOzJkUKeoxkAaU9LU7fNk0OHFQPZc6dVCZBqyWCk6+4L1CSHKiHHJ8t3cLoR2Icv97AoR2IEp61oPvFEKSE2VRdvo7rmzeWxEanKlMZipnbjV9RyEkuaKWTZIT26VHLAtObfSfQkhyopzqgQVbCyHJiXoH9NaWQkhyRV1kkpy4LhaxLNj+ps2FkOSKWjYNztQwpDJ523PrCyHJiXKqNv8sLYQkJ0o6aP9rbpRJcuKyWKQIK06URZteXVcISa7oxKDX4MSU9Ihlwa9/WFMISU6UU2281KNJcqKkGceKCiHJFXWRSXLirFjEsmDC/UWFkOREmdzvQn+tSXJiv1ikCElOlLT9aX6UafAaUBbNblpYCENFHF1Wcc9fVhVCkivqMUyDMzUMqcq9t151aJKcODQWKUKSE6ulgl/ueKUQooz4WNXUEGasBpTyom7e55gGJ6rY7+Z9DlJI8qYfNnJl0+BE/QxXEJKcOGDuzhU7GhZBkhNlcr/+Hk2SE6X8rxF1imDFibJX0T3bK9OA+iHXub5sGpxoqbtnr0wDSvryQ7UcmgYnWgpJTiyeMq1fY3/nZZKcKOmNQ/39kWlwon7YNNTfHyGFJP+5mb8/MklOlEU7H/qmEJKcuC8/UtRFSANKet09XxdCkhObHXSpe7WqTANWSwV/wVerlCY7CiHJifn9pz/xxLZCWPEaUP+aTJNt/n2Ol+TELUMiRUhyoiy65b43XdkkObF920gRVrwGlFPV/CPo1/veP+noRkpyoixShCSvguUVm1/eSElOlGsVIcmJ+h93vrCRkpwo1ypCkhOHrzzW/fyNtOJE/ZtN+zfQihNl795dGyjJibJXEZKcODVt/5/f2kArTpRTTc/dQElOVDGYu4GSnDhw5Z4tLTdQkhNlb/I36ynJiVKe8PB6SnJiXoZDSHLijPKNs9qupyQnyihFSHJi38vXXvJGKSU5USZfO6aUkpyoX5Sc1ynJibJXEZKcuPDdZ7df8TolOVGuVYQkJ6r3jl6vYsWB+ntfc1+jJCfqjWfndZTkRNmrCElOLBiZ8tyOtZTkRLlWEZKceGPDTq++sZaSnKgf+mSupSQn6oc+mWspyYmS3vfIWkpyoqVaRhpQ0ib91lKSE+VUU79fQ0lOlGsV3UtqZRpQFdzONZTkREu1jDSg3g7/aw0lOTE3iog98h1CkhOtDEne8f0SSnKi7FXUYyANKOknC0soyYmWahlpQEmLniuhJCdaCklOXDXi6J+6ltCKE/V3p5uX0IoTZbIirDixy4i9U98spiQnyuScxGJKcqJMVnSvVpVpQEnfjyumJCdaqmWkAVWFnVFESU6MS4+I8gVVhCQnWhmSPHq/kJKcKNcS5ZmjCElOtDIk+V8LCinJifKIFCHJiSUNMraPLaQkJ+pfR+paSElOlMmKughpQH0+/6mQkpxoKSQ5MbnzsE9OKaQkJ+pbtVqFtOJEmayoi5AGlPSHJquKIMmJlmoZaUBJE7a/WgRJTrRUy0gDStp9kUfT4ERLIcmJa47UXT3v1SJYcaKkte70xzBJft3vfGqSnCjXLmtte70kJ+r/INna9npJTpT0uU9fLoIkJx6c6VIdhTSgpG2n+bJpcGJ8PZdqGWlASS9cv7IIVpxYMid7/YyVrmxWnFgWixSh0ImSXtLVjzJJTpRFrzf1o0ySE+unR4qw4kRJTy5fUQRJTpTJxDhfhiQnWhmSvOO6FUWQ5MSdPtVDIg0oacM1fq95b6I864j6twvX+L0oQ5ITpXznY/4YpsGJbWKRoh4DaUBJB/9cUARJTtQfQQcKiiDJiaWtIkUdhTSgpONW+LJpcGKHSS7VMtKAkj6RX1AE762oqTlz4u5YlbLgB2P9QzBJTpRHdO0l/lqT5MTW6ZEiJDlR0ub/WFYESU5cssulOgppQElLuvuyaXBi6jaXahlpQEkb3bysCJKcKM9YojxARUhyopUhyWdk5xdBkhP1H1QR1GMgDaj/GMs/fNk0OHFQPZc6dVCZBqyWCn5zT34RJDlRDvmHy/1kMwlEuf89AUI7ECW9sWJpESQ5UeXtD0td2TQ4cXssUoQVJ0q6LcOjSXJFvdYkObFdepWy4H8vyCuCJCfqd/fWJUWQ5ERJL526pAiSXFEXmSQnrotFLAs+e5lPzXsTk9NdCklOlGMUXZNbBElOlFPtqFhcBElOlLT/84vdIpPkxGWxSBFWnCjpP7v5sllxYkq6S6HQiZK+9tmiIkhyopzqqjyPJsmJkt597iK3yKw4cVYsUoRCJ0r63k8LiyDJiTK51dcL3SiT5MR+sUgRkpwo6bN7/CjT4MSRs2tXw/z5Hs1QEUeXVXx+sZ9sklxRj2EanDg5FrEs+JeGPjVJThzqU0hyYrVUMO69BUUQZcTHqqaGMGM1oP7q6fgNlOREWaQISU6cNmDXOzdtoPdW1GvNihNlFMuSzt6ynpKcKJMffHo9JTlRyuOar6EkJ+qLZvM1lORESZPLSijJiZa6e/bKNKCk551bRElOtBSSnFg8ZdqxbwopyYmSfvtcISU5UeXAc4WU5MTkFWM23F9ISU6URR0i/7bWNDhxX36kqIuQBlSFXriyCJKc2OygS92rVWUasFoq+Au+WvW+y788mSQn5vef3qaWR7PiNaBcO3hfnn+f4yU5ccuQSBGSnCiLXnjYl02SE9u3jRRhxWtAOVXNP4J+ve/9uYNaF+u1psGJskgRkrwKllecdqMvmwYnyrWKkORE/TfJO/hy+FfHgXKtIiQ5cfjKY2/Wal0MSU6UP7qP9rYqhhUn6pvA3a3cItPgRNmrCElOnJq2P+EDP8qsOFEml23wo0yDE2WyIiQ5ceDKPeMf9aNMkhNl7/o7PZokJ+pvo13kF5kkJ+ZlOIQkJ84o31hex5dNgxNllCIkObHv5WuL3zu3GFacqL+2WuDRJDlR0tsTz3WLTIMTZa8irDhRymec4cumwYlyrSIkOTF1bNbhg+cUQ5IT5VQXv+7RJDlR/3JH/DlukWlwot6YCEKSEwtGphz8sGUxvLeiXmtWnCijWJY0er9lMSQ5UU61dkXLYkhyooxS1MlIA+qP66W+bBqcaKmWkQZUGTLLH8MkOVE/BLnXjzINTtQPQe71o5AG1NvDvr5sGpxoqZaRBpT0+YtbFkOSE3OjiNgj3yEkOdHKkOSdPm5RDElOlL2KegykASV9er0vmwYnWqplpAElfbzYo2lwoqWQ5MRVI46ufqZFMSQ5UR7v3x/xo0yDE2WyIiQ5scuIvd/e6keZJCeqcD7TP0DT4ERV2Wf6RUgDSvpUWfNiSHKipVpGGlCfGw80L4YkJ8alR0T5gipCkhOtDEl+fm9/rXlvolxLlGeOIiQ50cqQ5KXX+YdgGpwoj0gRkpxY0iAj+1I/yiQ5URblne3/6EyDE2Wyoi5CGlCl4ikeTYMTLYUkJyZ3HhZ/pFkxJDlRTvWfsmbFkOREmayoi5AG1BvAn5sWQ5ITLdUy0oD6rv5DXzYNTrRUy0gD6qnWezQNTrQUkpy45kjduNKmxZDkREnnzvHHCJL8CZ8GSQ6Uax9+zPZ6SU6UZ6wiJDlRf+H5sybFkOTEgzNdqqOQBpS0qMiXTYMT4+u5VMtIA0p6ZfcmxZDkxJI52eP+6ssmyYllsUgRkpwoafHZfpRZcWLy2w+M+7lxMTS4ok42Z06snx6xLHjB142LIcmJsogY58uQ5EQrQ5J33t64GJKcuNOneiqkASW9aJvfa96bKM86ouxVhCQnWhmS/NZl/himwYltYpGiHgNpQElv/65RMaw4cfXwZhd90agYkpxY2ipS1FFIA0q6b4svmwYndpjkUi0jDSjpF5s8mhUn7o65FAqdKOmk5f4hhH9fBdh1eJ1N433ZNLiiu1v0zpzYOj1iWbDdn/1DMA1OXLLLpXot0oCSPtHMl02DE1O3uVTLSANKurRxo2JIcqI8Y4nyeBUhyYlWhiQ//HLDYkhyov7XnIJ6DKQB9b/1XOLLpsGJg+q51KmDyjRgtVSw2byGxbDixOU7iq7K8pPNJBDl/vcECO1AlPT6IX6ySXKi7L3tPl82SU7cHosUYcWJcsjsyzyaJFfUa02SE9ulRywLNhvToBiSnKjf3T08mhUn9oi/OymhgZtsVpy4LhYpQqETJf2uri+bJCcmp7sUkpwoex+fcnYxrDhxVkHHiUM8mhUn3nGofVqHs90ik+TEZbFIEZKcKGm/Jh5Ngys6MeidOTElvUpZcOyu+GJYcWLOJS3WbfRokpyoz43R8cXQ4Iq6yJw5cZY8N1AWPGuwH2WSnKi/u3Wnv9YkObFfLFKEFSfKIQf396NMkhNHzq5dDR/u7NEMFXF0WcXUOn6vWXHi5FikCIVOlDT5x/qubJKcONSnkOTEaqngSx/5a02UER+rmhrCjNWAUr5kpXcjpsGJskgRkpw4bcCuJ3N82bw3Ua5VhBUnDpi7szzN2x6z4kT5Kuy6yqNZcaJce9f//J2XaXCi7FV0z/bKNKCkXQ74smlwoqXunr0yDSjp5aP9/YJpcKKlkOTE4inTWt3l72JMkhMlfT7JjzINTtTb/yQ/Cikk+alt/CiT5ET9tYoh/m2taXDivvxIURchDSjp5Jt92TQ4sdlBl7pXq8o0YLVU8Bd8tbrlfP/yZJKcmN9/+qtl/oXArHgNqO/r9vqf7SbJiVuGRIqQ5ERZdCjPl02SE9u3jRShwYnVUsGafwT9et/7133c111rGpyod22CkORVsLwit8iXTYMT5VpFSHLihC7Hey71ZdPgRLlWEZKcOHzlsaHD+1KSE+WP7tG0vpTkRP1VrhS/yDQ4UfYqQpITp6bt//TavpTkRP3t2Sv9KNPgRH3VuLIvJTlx4Mo9fz7Yh5KcKHsHvt+HkpyobyFm9HGLTJIT8zIcQpITZ5RvnPYPXzYNTpRRipDkxL6Xr+13TR9KcqKc6t7z+lCSEyWtyO3tFpn3JspeRUhyopTzH/Zl0+BEuVYRkpyYOjYrp19vSnKinOrtS3tTkhP1FxieuN0tMg1OlL2KkOTEgpEpU66/nZJcUa81DU6UUSxL+tI1t1OSE+VUf/vd7ZTkRBmlqJORBpT0kVa3U5ITLdUy0oD6eXf92ynJiXKq+E96UZIT5VpF95JamQaUdM2bvSjJiZZqGWlA/YR3Zi9KcmJuFBF75DuEJCdaGZJ83429KMmJepN+oz8G0oCSXnFFL0pyoqVaRhpQ0gsu8mganGgpJDlx1YijfU/uRUlOlMdb57vb3CjT4ESZrAhJTuwyYu/Tm26jJCfK5GcevY2SnCiTFd2rVWUaUNJL+99GSU60VMtIA+pzY19PSnJiXHpElC+oIiQ50cqQ5Jve6ElJTtQPBIHyzFGEJCdaGZJ84Oqe7iGYBifKI1KEJCeWNMho+1JPSnKivika05OSnCiTFXUR0oD6/vkBj6bBiZZCkhOTOw97+e89KcmJcqoh/XtSkhNlsqIuQhpQPzK471ZKcqKlWkYaUEXZdbdSkhMt1TLSgJIOvcKjaXCipZDkRNXgl91KSU6U9LoGt1KSf3O4ByU5Ue8XDvXwe70kJ8ozVhGSnCjplFgPSnLiwZku1VFIA0qa/ucelOTE+Hou1TLSgJJ+9HoaJTmxZE72H5alubJJcmJZLFKEJCdK2m9MGiU5MfntB35/fxoluaJONklOrJ8esSy45fY0SnKi/i0/YJwvQ5ITrQxJvi85jZKcuNOneiqkASXd8dc0SnKiPOuI+quYf02jJCdaGZL8x9ZplOTENrFIUY+BNKCkFXekUpITVw9vtiMtlZKcWNoqUtRRSANKmpWQSklO7DDJpVpGGlDS8Vd5NElO3B1zKSQ5UdLLzk+lJCd2HV5n0PHulOSK7m7RS3Ji6/SIZcF3/92dkpy4ZJdL9VqkASW9MKs7JTkxdZtLtYw0oKTdM7tTkhPlGUuUx6sISU60MiR5zoXdKcmJOZMiRT0G0oCS7m3ZnZKcOKieS506qEwDVksFSxp1pyQnLt9R9MmPt1A7EOX+9wQI7UCU9L+7bqEkJ8renz/xZZPkxO2xSBGSnCiHvHjuLZTkinqtSXJiu/SIZcGSIymU5EQ51fENKZTkxB7xd+9enOImmyQnrotFipDkREmfeciXTZITk9NdCklOlL0X1E6hJCfOKujYbneMkpx4x6H2P+TF3CKT5MRlsUgRkpwoae3xMUpyRScGvSQnpqRXKQv+PiVGSU7MuaTF39vHKMmJUv7pYDdKckVdZJKcOCsWsSy4/LNulOREmfzBe/5ak+TEfrFIEZKcKIc8++1ulOTEkbNrV8NWK7vRUBFHl1Vc9Q+/1yQ5cXIsUoQkJ0r6xSBfNklOHOpTaPAaUA557Y3dKMqI8v17AoQZqwH1f/r7nfc5psGJskgRkpw4bcCuS+r4smlwogr2On0pyYkD5u58bkMfSnKifBXGLOpDSU6Ua08f3IuSnCh7Fd2zvTINKOn+23pRkhMtdffslWlAST886N+3mwYnWgpJTiyeMq30/Z6U5ERJO+T5UabBiXr7n9eTkpyYvGLM4mk9KcmJsuiu3WmU5MR9+ZGiLkIaUNLL16RRkhObHXSpe7WqTANWSwV/wVero1NuoSQn5vef3rv/LbTiNaC+r0v1k02SE7cMiRQhyYmy6NlzfdkkObF920gRkpxYLRWs+UfQr/e9P+qCJ9214V8dB8oiRUjyKlhesaCRL5sGJ8q1ipDkxAldjv/vLF82DU6UaxUhyYnDVx47/dBEWnGinKr+nom04kTZe/HuiW6RaXCivhsRhCQnTk3bv+7jibTiRDlVi3f8KNPgRJmsCElOVO+dP5GSnCh7T3lpIq04Ua5tkukXmSQn5mU4hCQnzijfeM7IifTeinqtWXGiTGZZ0lq9J9KKE2Vynesn0ooTZdH2M/1k895EWaQISU6U8qKj2fTeinqtWXGijGJZ0pYHsmnFibIoYUc2rThRFp30Tz/ZNDhRFinCihOl/EIfXzbvTZRrFWHFiTc27HR+72xacaIsOvmGbEpyokxW1EVIA+pnmtdmU5ITLdUy0oCP6v8hmE1JTlQZckE2JTlRrlV0L6mVaUBJl52bTUlOtFTLSAOqsKqTTUlO1H8sGqj/0HSdbEpyopUhydd/mkVJTpS9inoMpAElve/tLEpyoqVaRhpQ0gFveTQNTrQUkpy4asTRx1Zn0YoTJX1vqR9lGpyo7/qWZlGSE/UfIX8hi1acKGmLB7MoyYn6k/BBvwhpQEnvvTuLkpxoqZaRBtR3m3/KoiQnxqVHRPmCKkKSE60MSf7yOVmU5ES5lijPHEVIcqKVIcnHNfQPwTQ4UR6RIiQ5saRBxj11s2jFiZI+dHwCJTlRJivqIqQB9W7xiEfT4ERLIcmJyZ2HLflqAq04UdIJByZQkhNlsqIuQhpQ0ssGT6AkJ1qqZaQBJe3cZwIlOdFSLSMNqKfq7tE0ONFSSHLimiN1X7plAiU5UdJRV0+gJL/2kgm04sSOh4/0b2d7vSQnyjNWEZKcKOkLu8ZTkhMPznSpjkIaUNJab42nJCfG13OplpEGlLTj9PGU5MSSOdn7JvmySXJiWSxShCQnSvr4P8dTkhOT337grsF+lFlxYv30SBEKnSjplXeOpyQn6i/DA+N8GZKcaGVI8q63jackJ+70qR4SaUBJC3uOpyQnyrOOKHsVIcmJVoYk73bdeEpyYptYpKjHQBpQ0pT9mbTiRH0HtSeTkpxY2ipS1FFIA0ra+L1MSnJih0ku1TLSgJI2etejSXLi7phLIcmJkt67JZOSnNh1eJ3MlX6UWXFi6/RIEQqdKGlSRiYlOXHJLpfqKKQBJf3iX5mU5MTUbS7VMtKAkj70cCYlOVGesUR5vIqQ5EQrQ5Kfc2MmJTkxZ1KkqMdAGlDSztdkUpITB9VzqVMHlWnAaqngsk6ZlOTE5TuK/npFJrUDUe5/T4DQDkRJN7fJpBUn3jQsL3ahL5skJ26PRYqw4kRJv6rry2bFie3SXQorTpS9ywoyaMWJi/sPf+v5DEpyYo/4u69+MsMtMklOXBeLFGHFiTK5+ShfNklOTE6PFCHJibL3i79kUJITZxV0/KpNBiU58Y5D7d88yy8ySU5cFosUYcWJMvmdn8Z5E+itODElPVKEQidK+uWucbTiRPWT74yjFSfe83Tjbfl+kVlx4qxYpAiFTpT0jwvGUZIT9SOhOX6USXJiv1ikCCtOlPSjWeMoyYkjZ9euhp8/PY6Giji6rOLbEX6vSXLi5FikCElOlLTz/b5skpw41KfQ4MRqqeCovuMoyoiPVU0NYcZqQCknbfWOwjQ4UX9cb51IK06U8qAiXzYNTtSPVosmUpITB8zd+eLzE2nFibJoysSJtOJEKb//XRYlOVH2Kronf2UaUN9+fJFFSU601N2zV6YB9UnY1qNpcKKlkOTE4inTLjs/i5KcKOnQs/wo0+BEvf0/K4uSnJi8Ysz8k7NoxYmS1l44npKcuC8/UtRFSANK+k3OeEpyYrODLnWvVpVpwGqp4C/4avWfWpmU5MT8/tNHH8igBifGDj1ZDXd87n/GmiQnbhkSKUKSE2VRy02+bJKc2L5tpAhJTqyWCtb8I+jX+97f9Gmuu9Y0OFEWKUKSV8HyiuNv+rJpcKJcqwhJTpzQ5Xhsky+bBifqG4xNuZTkxOErj/VZlEtJTpRT/e35XEpyoux97Dm/yDQ4UfYqQpITp6btP3tqLiU5UU51f7YfZVac2DfHISQ5ceDKPasH5lKSE2Vvz965lOREufaev/pFJsmJeRkOIcmJM8o3DvlzLiW5ol5rGpwok1mWNLVBLiU5USb3qpVLSU6URedtXOwmm/cmyiJFSHKilH/KW0xJrqjXmgYn6mf0KEs6eNZiSnKiLJo4YTElOVEWpV3iJ5v3JsoiRUhyopS/bejLpsGJ+o6i4WJKcuKNDTuNarCYkpwoi3qctJiSnCiTFXUR0oCS7okWU5ITLdUy0oCSPvnDIkpyov5ViM8WUZIT5VpF95JamQbUjxs+WERJTrRUy0gDSvr62kWU5MTcKCL2yHcISU60MiR545xFlOREvUnP8cdAGlDSNVmLKMmJlmoZaUBJX8nwaBqcaCkkOXHViKNvD1tESU6UtM1AP8o0OFEmK0KSE7uM2Pvf1EWU5ERJ72v7/9B27nFazmn8v5VFNozOJYTMau3hWcuKmTKkmLVb07mJsCnkUOOQlRadaxRlSWpZyk41lYx0kJnRdJhqCuUQjbXOh7JUIkupftf1va6vec/o1e/3+r348/36fL6H+zncz32/n2dqDiU5Ub8USNlCSCPqFdRJcyjJiZ5qGWlESUd+WEhJTjzkyoQoT6giJDnRy5DkR7xRSElO1G8AgfLKUYQkJ3oZknzzi4XhEFyDE+WIFCHJic83GFuyopCSnCjpiwsKKcmJMrOiLoQ0oqQ95xm6Bid6CklOPP/Cm/fPKKQkJ0r61vRCSnKizKyoCyGNqF8Z/KKQkpzoqZaRRpT0oYaFlORET7WMNKLu6ueGrsGJnkKSE5d9deTXRxZSkhMlXbt7NiX5tE9nU5ITz/vyq4VbZ9u6JsmJ8opVhCQnSrrt4dmU5MQdj4dUp0IaUdJuY2dTkhPrpYVUy0gjSnp/l9mU5MTnn5hwTraVXZITv8hJFCHJiZK+dsZsSnLi+a/+dekvbCqX5MRjr0wUIcmJkuafMJuSnCgLEQ+xMiQ50cuQ5A8fO5uSnPimpbpJpBElPerY2ZTkRHnVEWVdRUhyopchyacfMpuSnHhaTqKo20AaUdInHp9FSU7UK6h/zKIkJ65qkSjqVEgjSjrgvlmU5MS2k0KqZaQRJb32XkOX5MT3ckIKSU6U9PkRsyjJiR1uOeLNG20ql+TEk65MFCHJiZLed94sSnLik++GVKdCGlHSs/8wi5Kc2G1jSLWMNKKkL545i5KcKK9Yot5KnzmLkpzoZUjyQYfOoiQnTpmUKOo2kEaU9KH9MynJidenhTSog6o0Yo1UsPZ3MynJic+8UvL3bTOpHYhy/3sAhHYgSnrcezMpyYl/vnn+jHes7JKc+HJOoghJTpQ0c6WVXZITf3dlSCHJibJu7etnUpIT5/a95aRuMynJiT3qDXiwgy3kkpy4PCdRhCQnysw3/sbKLsmJ51+ZKEKSE2Xds78soCQnTl9wXuZ7BbTiRP0B4dqCsJBLcuLTOYkiJDlRZk5fZGWX5MTOVyaKkORESVtPLaAkJ8quXp9QQElOvO7vjU8eYAu5JCdOz0kUIcmJkt55ZQElOVEWSrvMpnJJTvxLTqIISU6U9Ne9CyjJiYNn/KwGnnlJAQ0VcdgX+7N+beu6JCfen5MoQpITJX0o3couyYk3WQpJTqyRCq5tVEBRRhxePXWEGTsISnniSJMh7r2JspAiJDlRyqW3Wtk1OFHGKkKSE/sXvLmj6zxKcqIs9HH7eZTkRP1jh9lzKMmJsq5iePFXpRH18uPROZTkRE/DPXtVGlFfhFvtCtk1ONFTSHJi6YMPj3mrkJKcKOnKNTaVa3Ci3v6vKaQkJ56/cNS3JYWU5ERJe/5lNiU58ZOiRFEXQhpR/8XynNmU5MRmO0IaPq2q0og1UsEf8dPqxOKZlOTEor7TXpk+k5KcqFa8Op7yD5vZJTlxXV6iCElOlIUGDbOyi25FWHFijdQxjpV1D34K+une+82mrA9jXYMTZSFFSPJquGv/n8Za2TU4UcYqQpIT72m/e8YwK7sGJ+oFxrD1lOTEWxZ9M7/vekpyouxqUdf1lOREWffVzraQa3CirKsISU6c3H1L/z+vpyQnyq7KLrSpXIMTZWZFSHLitYs+qHvSekpyoqw7p8F6SnKijC35Zl1YyCU5cf7YgJDkxMd2rVnx0TpKckUd6xqcKDOzLOnMF9ZRkhNl5nnPraMkJ8pCg++2md17E2UhRUhyopQ7XrOOklxRx7oGJ8pULEu6PHcdJTlRFnrngnWU5ERZaNanFWFm995EWUgRkpwo5ayXrOwanKhXFC9VUJIT/9Sw3doXKijJibpQcQUlOVF3VWwLIY0o6VlLKyjJiZ5qGWlESd99uoKSnCibvHtKBSU5UcYqho/UqjSift0wqYKSnOiplpFGlLThkApKcuK8JCH2KAoISU70MiT5gE4VlOREvUnvZNtAGlHSYy+soCQneqplpBElrZNl6Bqc6CkkOXHprV+fenoFJTlR0jta2FSuwYkysyIkObH9rR+ed1QFJTlR0mVb1lKSE/VLAcHwaVWVRpT0mDfXUpITPdUy0oiSbnpkLSU58ZArE6I8oYqQ5EQvQ5L3nriWkpyo3wAC5ZWjCElO9DIk+S/H2CG4BifKESlCkhOfbzD26KFrKcmJkp54/VpKcqLMrKgLIY0oaWE/Q9fgRE8hyYnnX3hz50vXUpITJf1N77WU5ESZWVEXQhpRvzJ4Zw0lOdFTLSONKOmWF9dQkhM91TLSiLqrVYauwYmeQpITl3115MUr11CSEyVt9swaSvLPZqyhJCee9+VXh83wdU2SE+UVqwhJTpQ0q/MaSnLijsdDqlMhjSjpzPPWUJIT66WFVMtII0r6wZFrKMmJzz8xYfwhVnZJTvwiJ1GEJCdKmv7f1ZTkxPNf/euR764OU7kkJx57ZaIISU6U9N+vr6YkJ+rP7YCHWBmSnOhlSPKtFaspyYlvWqqbRBpR0isqVlOSE+VVR5R1FSHJiV6GJP9y6WpKcuJpOYmibgNpREl39VpNSU7UK6iuqynJiataJIo6FdKIkhZ3WE1JTmw7KaRaRhpR0ufaG7okJ76XE1JIcqKkaRmrKcmJHW454vR0m8olOfGkKxNFSHKipO/+r5ySnPjkuyHVqZBGlDR/WzklObHbxpBqGWlESU/8vJySnCivWKLeSgtCkhO9DEm+vKSckpw4ZVKiqNtAGlHSLUvKKcmJ16eFNKiDqjRijVSw+8JySnLiM6+UfDiznNqBKPe/B0BoB6KkN0wtpyQn/vnm+V9NsbJLcuLLOYkiJDlR0vuGWtklOfF3V4YUkpwo63Y/pZySnDi37y231C2nJCf2qDfg432rwkIuyYnLcxJFSHKizLzsYyu7JCeef2WiCElOlHXz566iJCdOX3DefVNX0YoTr9jZ+uZhtpBLcuLTOYkiJDlRZr79Riu7JCd2vjJRhCQnSnpP51WU5ETZ5GntV1GSE6/7e+NbT7KFXJITp+ckipDkREk3NFlFSU6Uhfo2sKlckhP/kpMoQpITJb273ipKcuLgGT+rgWNqr6KhIg77Yv/fP1oZ1nVJTrw/J1GEJCdKuuVtK7skJ95kKSQ5sUYq2GzDSooy4vDqqSPM2EFQyu9lmM9x702UhRQhyYlSPubXVnYNTtSbml+vpyQn9i9484K66ynJibJQ633rKMmJ+mdBV1ZQkhNlXcXw4q9KI0r6afcKSnKip+GevSqNqC/C6Xbd7hqc6CkkObH0wYc3P7iWkpwoacNhNpVrcKLe/g9bS0lOPH/hqEsGr6UkJ0pa2HQNJTnxk6JEURdCGlHSSUesoSQnNtsR0vBpVZVGrJEK/oifVjfdUk5JTizqO61l73JKcmLOzvtq4OCuNrNLcuK6vEQRkpwoCy1vbWUX3cTWqUQRzpxYIxU8+Cnop3vv3/FI0lbHfvbs3aVjluwnqioR1LLiqEX7iFLe+6jhgDPuKh3Sf6+ijlW8zdKIMhXLkv58vqX3PTKs9KHqKGVFLSONOHHXzlELrDx54d9Kr16ynyhjFbWMNOLA9tunLU7a6gPbrkgO8Mv9RDnAOs8a/rltOCKilNuuMTz+vrANop6R1hve/1pYiChprVdsk826DC+duaQayp4Vg8utSiNO21TZvtLKzTsO1bKipopXDX6NaY8l1VLBzlttG8edG6Yiyq7O2GH49bAwFVHSfYcdEmY+6evhpYuXVEPZhqIuhDRiQcOiVWlWXlX3jtIOS/YTZayilpFGzG0/e+Rxh4RtDNsUpiLKrspbGo7LCWWi/lTvj7ZQ9xEjSlcvqYayrqIupDi//2CilN/uYeVPvru99A/VUcYqalkx59TriFL+5FLbRpfeYWai7Oo31xju7jhExxIl/WLcIW311DdrfHinEAf3DKjbOABK+bJ8K/+h8O7S8VOqoadaRhpRv8b6h2GXL0aUvr6kGnqqB4g04uL26S/8wxbKuP3O0isa7yfK2Bd8KqQRJT38USv/p8+w0ulvVENPtYw0or5TZttDd/vKsA2iPJLvzbby/067vTR9STXUK5nZdghII148ufEjCw5pq3eLGYeHtzNR7ruJD7wbUNdFOaKXI0r5vYWGZ4wJCxFl7LgyO/wrR/6t9OI11VD2rKiHgDSinp9XWPn6N4aVPtu4GnqqZaQR9Tp2qx1R30fDCYq4NZUQ5RAUdc8oR/RyRClf/5Vto82yoaVnjN1PlHUVdRtII+rVl+OmtiNLP55VDT3VpwxpxJKWZTu+toUuaD289KWe+4kyVlGnQhpRldR3dggf1w1TEfVP82rXstP11L+WNlpSDfWrKMFwuq5KI7ZrMP/dI2uFqT7Z+wOUmR/9fa2wySvOHVra/KJqKDMr6kJII+on3R+sfOaQ4aUfTqmGnmoZaURJr+hm+P41I0u/nlUNPdVDQBpxWb/sD7rXCq+NZy4YrsdLVBEKlPeCYvgquaoc0csRpdyrp+H634eFiFJ+5irb5Btd/lp62JJqKHtW1E0qZl14FlHK/+lvU/UsDilRdccQe+im77uj9LDDq6HMrKgLIY2oX/n9zcoDJw8v3f1GNfRUy0gjSlo5wcpdG4QT8qZnbFez/iCH/8Q6omwyWWxjP7kuPEfEb1OJYvg8+iHKVPPKbKGb0sIrh5iWShR1KqQRJb10hW3jmOXy0I1cTJRdPb3Spqq8JxwRcVtZoqhTIY0o6caV9lI574mhpct77ifKzEQ5ySjquihH9HJEKXcrt4Xe6xVeG8Q6WSHVB0dRjogoacNDa4dDuHNgeDSI6Xkh1amQRpT0lcOs3LZ3OF7i5mEh1TLSiJK+enTtcAhXNJRT0Ks5RP3hRCMrr74oPPtEOV5FPQRFGUuUdF1zm6ry6NtL261sS5SZK1raVHvnhMeK2DQrUdSpDoAyVYtU7fAczSgfVnrD4fuJ8mYn6k9AU7YuyhG9HFF/dNHWHrr1x4ZPOmJmUaKom0QaUdKPs6zc+vDwOBNXZIVUy0gjSvpKP9vGuS+PKF3S5ROi7KrxNXZEv212lx4CUV6TRC/rWJQjejmilA+7wV8q28IREbvsSBTDS6UqjVgjFZx+o43dPiV80BPnJSHVMtKIkr6SZ8/vG/vt8PMsVdRXLLAyVa0s+PRNdkSLpt9emj2jkigHeM1dNrZWh3AxRmyVShR1KkUZS5T0zXH+HvwyXEASB1RPHcNbsqocUdKn8q38rwbh8ImTi0KqZaQRJd37dyufdnQ4XVfDvJBqGen3mJeMXmCPxus3hBcS8akVD75QanjIrUNKO4/IJ+o3+Ctsqncmh2eBWJFKFPWxOgDKzKUvWfm7U4boWOI5qUQx2LxTwrpESbd9Zds45jO5LZ3Rgyi7Su0znHnnHaW9X+lIlHT7EYeGqb44aoSOVdR1FWUbxKWphGXBhfUsvSozfMISsy3V8gFQtjG81aFhG5u7Di995ObTiaqUU4aDFg4t7V8v/SAo5YFZtm77G8OJgliYShR1XUVZiChp0UVWvmlU+Jgg5lqqZUVZl1gjFWzd0XZ15JxhpffPOIYom7y1i+ENde+siYN21p3zF8Nen95dOmbEIUQpN7nK8Krb7yodekZClPS319g2jngurKuoh6AoR0ScmkpYFpx9vaX3bA/nK+KA6qmjjlWUPR8Epbx4qI3N/Dq8y4j5lmpZUY6XKGnrO628dFC4dyYOsVTLB0B5cLZPN82yZuWdpTf/Yj9RX8/TzbogjXjbWbvLi82r3LXpByiP894mdifyTosRpcUXVUM9jTSxexykEWdtmj7xV3afsm/v8Jqot5YP2R3QsCfvLL1qbDXUW8uHbCGkESWd8Ijfl7WTM/Dh1dBT3QbSiNmjW55RaNto+NgPUHZ1/X9tG+f9YnhpxSfVUG8P/2sLIY2olz0P2eVl/+/uqIm1NiaKQd5WpRFrpILTZ9oV4+2t5Qr51beI+uX4bCu/ckO43CLuyUsU9XgPgDLV1Sfa58I7mWHPxA2TEsXw/FalESWte4GdRae2D48VsUPttBp4/J9s7NoPw5UbsUVaoqi7UvRyxBqp4I/4CZt9lJ1GrnhyeOmMvhcQ5YgKTrY3Xfn6cPjEBTmJou5KUcYSJa1xcqtx6vvpzjlPDHu/jY51702UhRRhxYmjFu2bPdLK7r2JusmRVkYKo17+hJVdgxNlrCIkOXHirp2L51nZNThRT5vzrIwUkvyDhe+3gRUnyuO8bImhS3KipKe/buiSnCjpv942dElO1Bv8/9omXYMT9Qb/v7ZJpJDkrXdb2b03UU/1u63szpwo5ZxmH7SBJCfKruqdZuhWnChTze3+QVjINThR1lWEJCcWNCz6wwAruwYnylhFSHJibvvZC++ybbgkJ8omW99v6JKcKOnU/9hUrsEVdV3X4ETZBsuSDthlqXtvopQVYcWJOadeN3S/bcMlOVF2dWSjD9tAkhMlnZT7YRtYcaJ+8yio20AaUe81elvZvTdx/JSAWj4A6rctdxm6Bid6CklOXNw+/aK7bSHX4EQZq6hTIY0oafFwK7sGJ3qqZaQRJV0wxR46l+REeSTzplrZNThRxipCkhMvntz443kftoEkJ7adlBAfeDcgJDnRy5Dkg542dElOlLHPr7XDdw1OlD0r6iEgjSjpjBes7Bqc6KmWkUaU9NVmH7WBJCduTSVEOQRFSHKilyHJR6c+agNJTpR1FcPlVlUaUdIRvzN0DU70FJKcWNKy7L6zbCHX4EQZq6hTIY0o6bDz7RBckhPleL/raGXX4EQZqwhJTmzXYP6NfWwql+REmfmT+bZJ1+BEmVlRF0IaUT/pFlrZNTjRUy0jjajid4eha3Cip5DkxGX9sm/50l4b7r2J+ls1oLwXFCHJiV6GJL/8a0OX5EQpNzjm47BJ995E2bMiJDlRygPqf9wGkpyov0k49+M2kOREmVlRF0IaUdIns6zsGpzoqZaRRpT0L3+xskvy3KdsVy7JifoXc8/YWJfkxG9TiSKsOFHSwytsIdfgxDRLwy18VRpR0n4v2DZckhP1bmKDTeUanLitLFHUqZBGlLSjICQ5UWYmyklGEZKc6GVI8h6v2EIuyYl1skIKSU6UdHOnT9pAkhPT80Ia7giq0oiSdu5uZdfgxM3DQhpkZlUaUdJu/T9pA0lO1N8G3GJll+REOV5FWHGiTHX+cJvKJTlRZs6636ZySU5smpUoQpITZartsz5pA0lOlDc7Ub3ZLFsXZUhyopS/XWUPnWtwYmZRoqibRBpR0qEVVnYNTlyRFVItI40oaZdjt7SBJCfKrt5quKUNJDlRXpNEL0OSE70MSV584pY2kOTELjsSxfBSqUoj1kgFt59sY12DE+clIdUy0oiSdmll6FacWJkKKRQ6UdJjTrcjcklOlAP824U2lUtyYqtUoghJTpS0b64dgt+VEwdUTx1xC0+UtO6lVnYNTpxcFFItI40o6ewbrewavBrmhVTLSL/HvGTJPHs03IoT5cHpsNLQJTlR0l4v2lQuyYkVqUQRVpwo6WkfWdklOfEcS2HFibKNe363tQ0kOVF2ddSFhm7Fib1f6Tghd2tYyK04cWkqUYQVJ8pCjW+0sktyYnYqUYQVJ0paNM224ZKcqD+nnG3oVvwgqL9vX2vruiQnFqYSRUhyoqTHvGFll+TEXEshyYk1UsETPrRduSQnyianfGbopog4aGfd2j//tA0kOVH/0ucoQ7fixKFnJHUbfRr27FacODUVUih0oqR7T7CyCyvigOqpIwzVQVDKzc6zsS7JifmWQpITJT3xAiu7JCcOsRSSnCiPxoTxZl1cgxP15T3erAtSSPJzlpkLcklOVLk3xDyDa3CinkaGmGdACkn+wuPmGVySE/XW8la7H3QNTtRby1vtfhBpREnXDDN0DU70FJKcmD26Zb1pdofrkpwouxp1gt2nuAYnysyKuhDSiLruLXZ56RqcWGtjoqhlpBFrpII7HrQrRpfkRNnkS1Os7JKcuCcvUYQVJ0o6ZIxdb7gGJ26YFNLw/FalESVds96uglyDHwRlk1vfsbEuyYkt0hJFSHJijVTwR/yEPb+vnYJckhNlz99MsDOhS3LigpxEEZKcKGmNk1uNU99Pd87pvHZlGOsanKiX8YKQ5MRRi/b1WG9l1+BEvTFZv5KSnDik/95b/mtl1+BEGasISU6cuGtnv6+s7BqcKGMVIcmJA9tvv/+7lZTkRHmcb9y/kpKcKGnl8asoyYmSdklfRUlOlPQvv19lXsU0OFFvlgUhyYnTNlV+fL6V3XsTZawiJDlRyvv+soqSnCi7Khu0ipKcKFPlPmoLuQYn6h39o6soyYkFDYs+LLKya3CijFWEJCfmtp/dd/UqSnKiCsnNqyjJiZJedGo5JbmirusanKguF2VJG7ex1DU4US/V2pRTkhNzTr2u1UXllORE2dWzfcopyYn6FwrTyynJibKuom4DaURJG84opyQnjp8SUMsHQCl/WW7oGpzoKSQ5cXH79F2ryynJiTJWUadCGlG/bqgopyQneqplpBElvfKdckpyojySJ7xnZdfgRBmrCElOvHhy4we/KqckJ7adlBAfeDcgJDnRy5Dkx39bTklO1F+xpq2mJCeqrhTUQ0AaUc/PDVZTkhM91TLSiJIO77uakpy4NZUQ5RAUIcmJXoYk//3tqynJibKuYrjcqkojSpoaYuganOgpJDmxpGVZ5p2rKcmJMlZRp0IaUdLf5K+mJCfK8c55yMquwYkyVhGSnNiuwfzjClZTkhNl5slfr6YkJ8rMiroQ0oiS9v9uNSU50VMtI42oNxet1wR0DU70FJKcuKxf9kkZayjJiXJERHkvKEKSE70MSV637RpKcqKUV/SwTbr3JsqeFSHJiVJufOkaSnKizHzmiDWU5ESZWVEXQhpR0kvHraEkJ3qqZaQR9d65cA0l+eH/W0NJTpRNXrbHxrokJ36bShQhyYmSLkpbS0lOTLM03MJXpRElrddgLSU5UW/EGq2lJCduK0sUdSqkESX9ThCSnKjfTAHlJKMISU70MiT5oc1sIZfkxDpZIYUkJ0o6ZspaSnJiel5Iwx1BVRpR0v2PrKUkJ24eFtIgM6vSiJLWenItJTlRv04qtrJLcqIcryIkOVGm2rF2LSU5UWbettmmcklObJqVKEKSE2WqR7evpSQnypudqH81s30tJTnRy5Dks+pWUJITM4sSRd0k0oiStjq2gpKcuCIrpFpGGlHSQ3IrKMmJsqt7+lRQkhPlNUn0MiQ50cuQ5AOuqaAkJ3bZkSiGl0pVGrFGKvjodRWU5MR5SUi1jDSipMlNhi7JiZWpkEKSEyUtvbmCkpyoPzGaYFO5JCe2SiWKkORESdOmV/AWnjigeuqIW3iipM/NqKAkJ04uCqmWkUaUtMeiCkryapgXUi0j/R7zkv5fVVCSE+XB+erIdZTkREkPb7jORIpJcmJFKlGEJCdK+vqvrOySnHiOpZDkRNlG6yHrKMmJ+rXO+HWU5MTer3Q8d7ot5JKcuDSVKEKSE2Wh8oVWdklOzE4lipDkREkvf38dJTlRNnnijnW04gdBKZ+dtj6s65KcWJhKFCHJiZKWnmBll+TEXEshyYk1UsEXTl9PSU6UTbY/cz1NEXHQzrpPd1lPSU6U8r3d11OSE4eekTzXx/bskpw4NRVSSHKipHOvXk9hRRxQPXWEoToISnntGBvrkpyYbykkOVHSF/Ot7JKcOMRSSHKiPBrnvmqWyTU4UV/er66kJCfedtbuTw5bRUlOlIe9x3JzI67BiXoaWb6Kkpw4a9P0oVtWUZIT9daypJySnKi3liV2d4w0oqSD1xq6Bid6CklOzB7dsuy9ckpyouzqjKtXU5ITZWZFXQhpRF23eA0lObHWxkRRy0gj1kgF//nWGkpyon6l+46VXZIT9+QlipDkREl/8dJaSnLihkkhDc9vVRpR0sH1K2jFD4L6jdgv7CPGJTmxRVqiCElOrJEK/oifsNsL11GSE/UvBF+zk7lLcuKCnEQRkpwoaY2TW41T3093ztl/TEEY6xqcqJfxgpDkxFGL9h1a38quwYl6Y1K/gJKcOKT/3pN+b2XX4EQZqwhJTpy4a2e9TCu7BifKWEVIcuLA9tvPu7CAkpwoj/NxFxVQkhMlHdu/gJKcKGkysICSnCjpMUNtk67BiXqzPLSAkpw4bVPl5Hwru/cmqkjJL6AkJ0r5ycICSnKi/kHZkgJKcqJMdfhHtpBrcKJeqn1UQElOLGhY9PdvrOwanChjFSHJibntZ6cdPZOSnKhCssVMSnKipLtumElJrqjrugYnqstFWdLyUZa6BifqpdqomZTkxJxTr3vjvpmU5ET9U9OCmZTkREk/2zKTkpwo6yrqNpBGlHTl1pmU5MTxUwJq+QAo5elHzQroGpzoKSQ5cXH79CeOnkVJTpSxijoV0oj6dcOxsyjJiZ5qGWlEfaf8YhYlOVEeyRdOs7JrcKKMVYQkJ148ufEFmbMoyYltJyXEB94NCElO9DIk+fqsWZTkRD3n9JpFSU6UPSvqISCNqOfnS2dRkhM91TLSiJL+ds4sSnLi1lRClENQhCQnehmS/L1lsyjJibKuYrjcqkojSvp2maFrcKKnkOTEkpZln66aRUlOlLGKOhXSiJK+tXEWJTlRf8r1tpVdgxNlrCIkObFdg/nrPptFSU6Umdu1nU1JTpSZFXUhpBElrX/hbEpyoqdaRhpRby7uNnQNTvQUkpy4rF/2hhGzKcmJckREeS8oQpITvQxJ/tzo2ZTkRP07kX/aJt17E2XPipDkRCmXz5hNSU6Umd+vmE1JTpSZFXUhpBElrbNxNiU50VMtI42o9847ZlOSL2pbSElO1D9Haldon0cmyYnfphJFSHKipFf1KqQkJ6ZZGm7hq9KIkpZdWkhJTtTfFVxeSElO3FaWKOpUSCNKOlcQkpyoF71AOckoQpITvQxJvuAvtpBLcmKdrJBCkhMlPfOdQkpyYnpeSMMdQVUaUdInPyykJCduHhbSIDOr0oiSFn1VSElO1K+Tas8JZZfkRDleRUhyokz1z7Q5lOREmfmRFjaVS3Ji06xEEZKcKFNdcvYcSnKivNmJspAiJDnRy5Dk3bvNoSQnZhYlirpJpBElfaPXHEpy4oqskGoZaURJn3p8DiU5Uf+MsWAOJTlRXpNEL0OSE70MSd74qTmU5MQuOxLF8FKpSiPWSAUvWTCHkpw4LwmplpFGlHT+s4YuyYmVqZBCkhMlvf65OZTkRP2J0as2lUtyYqtUoghJTpT0+S1zeAtPHFA9dcQtPFHSaz+dQ0lOnFwUUi0jjSjpoXvnUJJXw7yQahnp95iX1M+cS0lOlAdnRpe5lORESRddNtdEiklyYkUqUYQkJ0o6+lYruyQnnmMpJDlRtvFx2VxKcqJ+rfPqXEpyYu9XOm7ZYgu5JCcuTSWKkOREWeiW76zskpyYnUoUIcmJktb95TxKcqJs8sWz59GKHwSl/FHPeWFdl+TEwlSiCElOlPT6q63skpyYaykkObFGKnjHLfMoyYmyyS+HzqMpIg7aWfeKafMoyYlSznh0HiU5cegZybUFtmeX5MSpqZBCkhMlzZ0/j8KKOKB66ghDdRCU8m0v2ViX5MR8SyHJiZIOfdnKLsmJQyyFJCfKo7GlmRkM1+BEfXk3K6AkJ9521u7JHQsoyYnysB9ax+7KXYMT9TRSZyYlOXHWpumtUjMpyYkyc7NDZ1GSE2VmRV0IaURJT0nz+zLT4ERPIcmJ2aNbDmw1i5KcKLt698lZlOREmVlRF0IaUdetXUhJTqy1MVHUMtKINVLBP7UspCQnyiZ/+QsruyQn7slLFCHJiZJuajiHkpy4YVJIw/NblUaU9JRL59CKHwT1G7FBNtYlObFFWqIISU6skQr+iJ+wj34xl5KcKHvu1tzedC7JiQtyEkVIcqKkNU5uNU59P90558meY8JY1+BEvYwXhCQnjlq0b0FvK7sGJ+qNSe8xlOTEIf33brjDyq7BiTJWEZKcOHHXzrKRVnYNTpSxipDkxIHtt38+fgwlOVEe54r7xlCSEyU968kxlORESecvGkNJTpS0dIVt0jU4UW+WV4yhJCdO21TZ7mUru/cmqkh5eQwlOVHKl34xhpKcKLtqvn8MJTlRplr0q7FhIdfgRL1UE4QkJxY0LMrKGkvvrahj3YoTZSqWJV3WfSwlOVGF5LVjKcmJkj6xcCwluaIu5BqcqC4XZUlvecFS1+BEvVR7YSwlOTHn1OvGvD6Wkpwou2r4+VhKcqKk01LjKMmJsq6ibgNpRElv+t04SnLi+CkBtXwAlHKn7oauwYmeQpITF7dP79xjHCU5UcYq6lRII0q6utc4SnKip1pGGlHfKQPHUZIT5ZG8I8/KrsGJMlYRkpx48eTGO0aOoyQntp2UEB94NyAkOdHLkORDxo2jJCfqOeexcZTkRNmzoh4C0oh6fn5iHCU50VMtI40o6X++GEdJTtyaSohyCIqQ5EQvQ5JPPDyfkpwo6yqGy62qNKKkE44wdA1O9BSSnFjSsuzhuvmU5EQZq6hTIY0o6T1N8inJifpTrnQruwYn6teF6fmU5MR2DebffmY+JTlRZv5idD4lOVFmVtSFkEaUdPn4fEpyoqdaRhpRby7WGLoGJ3oKSU5c1i/7rnX5lOREOSKivBcUIcmJXoYkv/bFfEpyov6dyMe2SffeRNmzIiQ5Ucq3fJpPSU6Ume8/9h5KcqLMrKgLIY0o6ZLG91CSEz3VMtKIeu/c+h5K8qvG3ENJTtQ/R7rHxrokJ36bShQhyYmSHvv4PZTkxDRLwy18VRpR0oFP3ENJTtTv+GbeQ0lO3FaWKOpUSCNKmisISU7Ui16gnGQUIcmJXoYkv7LQFnJJTqyTFVJIcqKk76ePpyQnpueFNNwRVKURJb3sV+MpyYmbh4U0yMyqNKKkl2eOpyQnygFu/KOVXZIT9R9sF4QkJ8pUf+o1npKcKDP/8VqbyiU5sWlWoghJTpSpvr1rPCU5Ud7sRFlIEZKc6GVI8tqPjKckJ2YWJYq6SaQRJR39+HhKcuKKrJBqGWlESftsGU9JTtQ/Y/xsPCU5UV6TRC9DkhO9DEle/vV4SnJilx2JYnipVKURa6SC3347npKcOC8JqZaRRpT0smSCnVRNkhMrUyGFJCdK2rTWBEpyov7E6DibyiU5sVUqUYQkJ0p6Q2oCb+GJA6qnjriFJ0ra6IwJlOTEyUUh1TLSiJIuuHACJXk1zAuplpF+j3nJ8pETKMmJ8uB0njaBkpwo6VX/sqlckhMrUokiJDlR0t+XWNklOfEcSyHJibKNB4+4l5KcKLtqcty9tOJESR9K3RsWcklOXJpKFCHJibLQSRda2SU5MTuVKEKSEyV97qZ7KcmJsquhd99LK34QlPIDj9m6LsmJhalEEZKcKGnT+VZ2SU7MtRSSnFgjFTyt+F5KcqJscvrKe2mKiIN21j3q/XspyYlS3vrhvZTkxKFnJI0+tz27JCdOTYUUkpwo6eFf30thRRxQPXWEoToISrllo/vCWJfkxHxLIcmJkrZqeh+9t6KOdWdOHFK9LPhQX7MursGJ+vLuO4aSnHjbWbvbPTSGkpwoD/uCHPMMrsGJehrJGUtJTpy1afobfx1LSU6UmddeMo6SnCgzK+pCSCNK+nJPQ9fgRE8hyYnZo1sef9M4SnKi7Oq+XeMoyYkys6IuhDSirvvHeyjJibU2JopaRhqxRiq4+/p7KMmJssnNA63skpy4Jy9RhCQnSjqyz3hKcuKGSSENz29VGlHSl2eMpxU/COo3YottrEtyYou0RBGSnFgjFfwRP2EvOedeSnKi7LlWP3vvuyQnLshJFCHJiZLWOLnVOPX9dOecJW07hbGuwYl6iycISU4ctWhf2YVWdg1OVFl9YSdKcuKQ/nt3j7Kya3CijFWEJCdO3LXzrYes7BqcKGMVIcmJA9tv/8OsTrTiRDmi7fM6UZITpbxmaydacaLs6tndnSjJiVJ+o0GOeRXT4ETZsyIkOXHapsr3fmdl995EGasISU6U8rE351CSE2VXk+/NoRUnSrp6iy3kGpyoMnNLDiU5saBh0VvHdA5l995EfY4EodCJUq48tzMlOVG/iLyiM604UaZ64htbKFpxoFrxbzrTihPn9x/c7rQuph1MgxP1ywhBSHKi/jg8swslOVE2OXpAF1pxooy9f0cXSnKiKpodtg2kESU9b2cXSnLi+CkBtXwAlPKec7oGdA1O9BSSnLi4ffq+jK6U5EQZq6hTIY0o6SdZXSnJiZ5qGWlE/eL1hq6U5ES918jrSu+tqGPdihPV5KMsaeaUrpTkxLaTEuID7waEJCd6GZK80+NdacWJssnPX+pKSU6UTSrqnpFGlHTx610pyYmeahlpREkb39KNkpy4NZUQ5RAUIcmJXoYkv+Of3SjJifpVhWC43KpKI0p66+OGrsGJnkKSE0talt07uxslOVHGKupUSCPqt0tl3SjJiforqX9b2TU4UcYqQpIT2zWYf8k33SjJiTLzef/oTitObH5RQF3oAKhfc8zsTklO9FTLSCNKmn1Cj4CuwYmeQpITl/XL7tmyByU5UY6IKO8FRUhyopchyX/9yx6U5EQpT73UNunemyh7VoQkJ0q5Xb8elOREmfnOBT0oyYkys6IuhDSipOuf70FJTvRUy0gjSnpG0pOS/ORHelKSE/XPZP7V0z6PTJITv00lipDkREnv3tCTkpyYZmm4ha9KI0ra+vWetOLErJGL7/93T0py4rayRFGnQhpR0qPe6klJTpSFiHKSUYQkJ3oZkrz5+z2pwRV1XXfmxDpZ1cqCLf7Ti5KcmJ4X0nBHUJVGlLT+ll6U5MTNw0IaZGZVGlHSpkfkUpIT5QD3tMwNZZfkRDleRVhxoqRfnZdLK07Uf33lCpvKJTmxaVaiCCtOlLTjvbmU5ER5sxNlXUVIcqKXIcmvWpNLSU7MLEoUdZNII0p69cZcSnLiiqyQahlpREkbXdmbkpwou2o1oDclOVFek0QvQ5ITvQxJ/snfelOSE7vsSBTDS6UqjVgjFew0sjclOXFeElItI40oaYNJhi7JiZWpkMKKE+WxmvhAb1pxYvaMyutW21QuyYmtUokiJDlR0rN29OYtPHFA9dQRt/BESfO/7E1JTpxcFFItI40o6fIml1KSV8O8kGoZ6feYl7zz0KWU5ER5rPauvJRWnNh5RP7Jm20ql+TEilSiCElOlHT54ZfReyvqWHfmxHOqlwVHPX4ZJTlRNjm+/DJacWLvVzrm77CZXZITl8qzsOMyWnGipP9s3CeUXZITsy2FJCdKuvHmPpTkRNlk1/v6UIMT+9dLr4EjX7J1XZITC1OJIiQ5UdL7/mtll+TEXEuhwQ+Cso15P7uckpwoh/DPRpfTFBEH7ax7W9fLKcmJUv5N7uW04kRJxw24POzZJTlxaipRhBUnyiavH3o5hRVR3oMHQBiqg6CU/1VsY12SE/MthRUnyuHPX345JbmijnVJThySSlgWHNfNLJNrcKI+ON06UZITbztr9/vFnWjFiZKWpTrTeyuGd7dZcaJaNZQlPfLuzpTkRFno8/SulOREvbVMt/tBpBH1Fr6toWtwoqeQ5MTs0S0n39SVkpwouxpyRzdKcqLMrKgLIY2o67bsSUlOrLUxUdQy0og1UsHO1/SkFScue/Wtujda2SU5cU9eoghJTpT0qj/mUpITN0wKaXhCq9KIku57LZcanNihdloNvGCvjXVJrggrzrRFWsL0h/gjfsLuPKQPrThxRt8LruxpZ0KX5MQFOYkiJDlR0oOf6366c079l44NY12DE/UyXhCSnDhq0b7jX7Oya3CijFWEFSfqP1HeoF4ouwYnylhFSHLixF07W6db2TU4UcYqQpITB7bf/vc/1KMkJ8oRXZJZj5KcKOVThtSjFSdK2uCeepTkREl//y/bpGtwon6//696lOTEaZsq2y63sntvooxVhBUnXjX4tYGH1KckJ+rvGJvXpyQnSnry7fXDQq7BiXqpJghJTixoWNT6MSu79ybqc/RYfVpxYm772Wetq09JTlQhub0+rThR0v1jG4SFXIMTZV1FSHLi/P6DH1tiZdfgRBmrCElOzDn1upXrG1CSE/Vj8ZsGlOREGfv53Q0pyYn6WSao20AaUdJ/DG9IK070VMtII0ras8LQNTjRU0hy4uL26b3XN6QkJ8pYRZ0KaUT9umFjQ0pyoqdaRhpRtdJ3DSnJifLAPrm/ISW5oo51DU6UqViW9OH0RpTkxLaTEuID7waEJCd6GZJ87m8bUZITZZN/vLwRJTlRNqmoe0YaUdJ6VzeiJCd6qmWkESW9pVZjSnKi/qu2QDkERUhyopchyV//dWNKcqKsqxgut6rSiJK+/FtD1+BETyHJiSUty7ae3ZiSnChjFXUqpBElfbFTY0pyov7M7zoruwYnylhFSHJiuwbzZ49tTElOlJn/8csmlOTE5hcF1IUOgFI+9w9NKMmJnmoZaURJC540dA1O9BSSnLisX/YzzzShJCfKERHlvaAISU70MiR5/tImlOREKe/61Dbp3psoe1aEJCdK+bEvm1CSE2XmyvObUpITZWZFXQhpREl/0bEpJTnRUy0jjaj3zhObUpLfdXozSnKibPK0M5vZ55FJcuK3qUQRkpwo6b8vb0ZJTkyzNNzCV6URJX2wfzNKcmLWyMXbrmtGSU7cVpYo6lRII0o64PpmlORE/WYKKCcZRUhyopchyW+/qRkluaKu65KcWCerWlnwzhuOoyQnpueFNNwRVKURJR301+MoyYmbh4U0yMyqNKKkg6ccR0lO1K+TFlrZJTlRjlcRkpwoac6G4yjJifrD8u02lUtyYtOsRBGSnCjpnObNKcmJ+r8zAGVdRUhyopchyZf1aE5JTswsShR1k0gjSrriiuaU5MQVWSHVMtKIkt68vTklOVF/3vBNc0pyorwmiV6GJCd6GZK8Xd3jKcmJXXYkiuGlUpVGrJEKzq13PCU5cV4SUi0jjShp3omGLsmJlamQwooTJf3vycdTkhOzZ1Su7m5TuSQntkolipDkREnvv/t43sITB1RPHXELT5T0oxHHU5ITJxeFVMtII0p6/OzjKcmrYV5ItYz0e8xLMtJPoCQn6h/CdD2BkpzYeUT+XdecYCLFJDmxIpUoQpITJT1hygmU5Io61iU58ZzqZcF3f3siJTlRv9bpdiKtOFHSj+4+Mczskpy4VJ4FQVhxoiy0Z6aVXZITs1OJIiQ5UdJf1WpBSU6UXT11fAtKcmL/euk18J0+LcK6LsmJhalEEZKcKOmnd1jZJTkx11JY8YOgbKPO5Ba04sT7Zxyzu6AFxRFx0M66r7zfgpKcKOV7trSgJCfqM/iN7dklOXGqPGXftKAVJ0q65siTKKyIA6qnjjBUB0EpJ5fYWJfkxHxLIcmJcvhHdj6JklxRx7oGJ8rMLEv60Qdmt1yDE/XB+eBYSnLibWftbntJPUpyoqTNy+pTkiuGd7dpcKIsxLKkVx/dgJKcKAtlL25ISU6UqRR1ZqQR9Rb+JUPX4ERPIcmJ2aNbfpE0oiQnyq421WlMSU6UmRV1IaQRdd2FTSnJibU2JopaRhqxRir45NdNKcmJy15969rvrOySnLgnL1GEJCdKuqzyOEpy4oZJIQ1PaFUaUdLe/ZpTkhM71E6rgY9NsEsXl+SKkORMW6QlTH+IP+InbMf7T6QkJ87oe0HJx3Yyd0lOXJCTKEKSEyU9+LnupzvnvP3c7Ewd6xqcKAspQpITRy3at3O1ld17E2WsIiQ5Ucr9LioMZdfgRBmrCElOnLhrZ6vrrexWnHj1koCQ5MSB7bf/Z3xhJiQ5UY6o4xRDl+RE/VonbU4mJDlR0vfOMHRJTpT0hGvmhE26BifqtYogJDlx2qbKM6cbuvdW1LFuxYkyFcuSPnDS3ExIcqLsalovQ5fkRP09w9HzwsyuwYmykCIkObGgYdFpfazsGpyoN/h9rIwUkvyUZ+ZlQpITZVe/22voVpwoY5f8Zn5YyDU4UdZVhCQnzu8/+Ot7rewanChjFSHJiTmnXnfe4vmZkORE/Su/tKcyYcWJ+k3NCUWZkOREWVdRt4E0omqHk6zsGpzoqZaRRpT0mqcNXYMTPYUkJy5un37DIlvINThRxirqVEgjSnreMiu7Bid6qmWkEfUiofHTmZDkRHkk653wdCi79yaqNBaEFSdePLnxluufzoQkJ7adlBAfeDcgJDnRy5Dkx9xl6JKcKOte8u+nMyHJibJnRT0EpBElfetTK7sGJ3qqZaQRJf3nKc9kQpITt6YSohyCIiQ50cuQ5P3veCYTkpwo6yqGy62qNKJe2Nxl6Bqc6CkkObGkZdn4+2wh1+BEGauoUyGNKGnX5+0QXJIT1WB8ZWXX4ERVFl/ZNpBCkh/+m4WZkOREmXn7LYsyYcWJMrOiLoQ0oqS/Gm9l1+BET7WMNKKkte5YnAnvraipW3FijbKkJ45ZnAlJTpQjIsp7QRGSnOhlSPJ19xu6JCdKecZXtiv33kTZpCIkOVHKX/9sSSasOFHK189YkglJTpSZFXUhpBElPazYyq7BiZ5qGWlEvSNo82wmJPmiwUszIcmJsucjxi61zyOT5MRvU4kiJDlR0oFvLc2EJCemWRpu4X+IUn53q23DJTkxa+TiB7+yqVyDE7eVJYo6FdKIko7ftTQTkpyoP00EyklGEZKc6GVI8tmHPBcWcitOrJMVUlhxov4T5f8rzoQkJ6bnJYrhjqAqjSjplKNKMiHJiZuHhTTIzKo0oqRP/LkkE5KcKAd4zVgruyQnyvEqQpITJe1ValO5JCe2W9m2816byiU5sWlWoghJTpS0bq/STEhyorzZibKuIiQ50cuQ5Ge/UJoJSU7MLEoUdZNII0ra5m0ruwYnrsgKqZaRRpT0kb3PZ0KSE2VXK45ZlglJTpTXJNHLkOREL0OStz17WSYkObHLjkQxvFSq0og1UsGjL7SxrsGJ85KQahlpREmn9lmWCQ2uGM6x5syJlalqZcGJ/eyI4i/JgdkzKi9cZ2NdkhNbpRJFSHKipP8+viwTt/DEAdVTR9zCEyUd0dLKrsGJk4tCqmWkESX9cqCVXYNXw7yQahnp95iX/Pb65ZmQ5ER5rK4vN3RJTuw8In/h58szocEVg1cxZ06sSCUsC375pxUhdStOPMdSKHSipEPuWpkJSU6UTY5da+iSnCjpiBNWhYVckhOXyrMgCCtOlPTJGwxdgyvqWHfmxOzqZcG0U8ozIcmJ+ieQvQ1dgx8EpfzXN8szocEVdV135sTCVMKy4IQGqzMhuhXDR6o5c2Ju9fIPseLi1Zmw4kTZ5LzrDF0cEQftrHvZh4YuyYlSfnG7oUtyoj6DaWsyocEVdc/uzIlT5QlFWbDDmZa6sCIOqJ46wlAdBKW8dKGNdUlOzLcUkpwoh/9imaFLckUdG/8fT6D+x50oCw7/2OyWa3CijFWEJCfedtbusxaZR3IrTtRfKv7T3Ih7b6LMrAgrTpy1afqojCczIcmJMvMl4+3O2r038aqxAXWhA6CUbyw2dA2uCCvO1MuQ5P9oYXe4bsWJkvY9w+7LXIMTZSpFnRlpRBULY+2C2TU4sdbGRFHLSCPWSAXr17UrRrfiRP0zisZ2peqSnLgnL1GEJCdKevYrdtXnGpy4YVJIw/NblUaU9MZP7CrIJTmxQ+20Grjr7OfDWJfkxBZpiSKcObFGKvgjfsJ2O39VJiQ5cUbfC373mZ2uXYMr6lh35sQFOQnLggc/1/1055xeVy/J0LGuwYmykCIkOXHUon2zHrKye2+ijFWEFScO6b/3poeXhrJrcKKMVYQkJ07ctXPUL54LZdfgRBmrCElOHNh+e485z2VAkhPliI7bbOhWnCh7fvP5kgxIcqKU+3cozYAVJ8q6uY2fD5t0DU6UPStCkhOnbap8ar+V3XsTZawirDjxqsGv/faQ5RmQ5EQ9i/7H0K04UcZuWrwqLOQanKg3+IKQ5MSChkXDt5eHsmtwon6mCEKSE3Pbzx540ZoMSHKibHLmoLUZkOREGVty1othIbfiitDgTFcvqZYKFi94KQPeWzFYCLPiRJmZZUnf7rohA5KcKJvcULIxA1acKAu12vVaBiQ5Ub8DEtR1kUaU9OFamzIgyYmeahlpREn/lvVGQNfgRE8hyYmL26ffn/NGBiQ5Ub9bzLGpkEbUr97+amXX4ERPtYw0oqQ5b2zOgCQn6o8tv9wcyq7BifrVjCAkOfHiyY2H//LNDEhyYttJCfGBdwNCkhO9DEl+3C2G8X/qBMq6x2z5dwYkOVH2rKiHgDSiPhrpb2VAkhM91TLSiCqc67yXAUlO3JpKiHIIipDkRC9Dkt/a7/0MSHKirKsYrq+q0oiSXnSroWtwoqeQ5MSSlmV1F9lCrsGJMlZRp0IaUZXyrR9kQJIT9e8WL/kwA95bMZy9zYoTZSqWJd1/xkcZsOJEmeqRP36aAUlOlKkUdWakESWdNMvKrsGJnmoZaURJ/9t3W0D33kRPYcWJy/pl93lgWwYkOVEOkCjvBUVIcqKXIcnrrDB0SU6U8nV/3pEBDa4YjI1pcKIcAsuSPvv3HRmQ5ESZ6t5Dv8yAJCfKVIo6M9KIkn5ztZVdgxM91TLSiJL+4eZdGZDkCzvvzoAkJ8qea03ZbR9AJsmJ36YSRUhyoqTTPtuTAUlOTLM03LNXpREl7XvydxmQ5MSskYtTf/4uA5KcuK0sUdSpkEaU9OjO32VAkhNlIaKcZBQhyYlehiQfPtwWcklOrJMVUlhxoqSv/aoWJTkxPS+k4Y6gKo0o6WO9alGSEzcPC2mQmVVpREmXbK5FSU6UAzzvT7UpyYlyvIqQ5ERJWzxbm5Kc2G5l23qtD6UGV9SZ3ZkTm2YlLAvmf34oJTlR3uxEWVcRkpzoZUjytzf9jJKcmFmUKOqukEaU9NNvf0ZJTlyRFVItI40o6ezWR1CSE/WPWS47gpKcKK9JopchyYlehiT/fO4RlOTELjsSxfBSqUoj1kgF7y0/gpKcOC8JqZaRRpR0xjdH0IoTK1MhhUInSnrfYXUoyYnZMyq/ebkOJTmxVSpRhCQnSpo+5EjewhMHVE8dcQtPlHTwmCMpyYmTi0KqZaQRJe1x3M8pyathXki1jPR7zEteqn8UJTlRHquL1h5FSU7sPCJ/c5OjacWJFalEEQqdKGmvN46mBlfUse7MiedULwtede6xlORE2eTdLx1LK07s/UrHwXfUoyQnLpVnQRBWnCgLrW9Un1acmJ1KFGHFibLupJENKMmJssnHvmhAK34QlPLlOxtSkivqNlySEwtTCcuC+Vc3ohVXhDNnmmtlWPEaWHtDI0pyomyyol5jiiPioJ11Wx3WhJKcKOWfH9+Ekpwo6a2XN6EkV9Q9uwZn6hhTOd69BU0orIjyHjwAwlAdBKX8/sym9N6KOpVbcaaOMZVtHLmsKSW5oqbxp+NA/WE5yoKfNHg2A95bUctuxYkyFcuSLupUnAFJTlSD8fXqDHhvxfDuNitOlJlZlnTHtRUZkOREfX5nv54BK06UqRR1ZqQRJX3oWrvvditO9BTOnJg9umXHvXZX7pKcKOm1F76XAStOrPgkoC50AFSx8PDXGZDkxFobE0UtI41YIxX89dxvMiDJibLnQyq/CWWX5MQ9eYkirDhRpnr7vdqU5MQNkxLF8IRWpRElvaTuYZTkxA6102rgZU8eRklObJGWKEKSE2ukgv/fn7A//MBtWlaPkpw4o+8FrzRsQCtOXJCTKMKKE2Xswc91P90556pjmpXoWNfgRFlIEZKcOGrRvsz/NQ1l1+BEGasIK06Ucs+vm4Sya3CijFWEJCdO3LXzxflWdg1O1C8E51sZKSR5vxublMCKE/XL0x6GLsmJcggnX9W4BJKcqPf7Jxq6JCfKuh8sbhQ26RqcKHtWhCQnTttU+ewFVnYNTpSxipDkxKsGv/bN+Q1LIMmJsslPX21QAklOlLGnXlM/LOQanCjrKkKSEwsaFm1YVy+UXYMTZawiJDkxt/3szSfUK4EkJ8omS+45tgSSnChjn/7FMSWw4oq6rmtwomyDZUnPGHB0CSS5YrAQpsGJMpZlSR9vcnQJJDlR5W2/o0ogyYmy0J6Lfl4CSU6UhRR1XaQRJW13vpVdgxM91TLSiJJ2OfnIgK7BiZ5CkhMXt0+/qNmRJZDkRJWZzWwqpBElffwwK7sGJ3qqZaQRJd3So04JJDlRHtg9F9cpgfdW1LFuxYn6wKIsaacnjyiBJCe2nZQQ9Z8ZF4QkJ3oZkrxWvqFLcqJsctxLh5dAkhP1K2xB3TPSiJJe85SVXYMTPdUy0oiSvt/mZyWQ5MStcnkJlENQhCQnehmSvPukQ0sgyYmyrmK43KpKI0p6wzhD1+BETyHJiSUty4681hZyDU7Ua+BrbSqkESW944hDSyDJiXK8Ux+pbadr895EGasIK05s12B+WqvaJZDkREnPfzQpgSQnysyKuhDSiJKuHWhl1+BET7WMNKKkZ568t1jRNTjRU0hy4rJ+2Su++K4Ykpyov58EyntBEZKc6GVI8oYrDV2SE6W86Ow9xZDkikHgmAYnyiGwLOk1O3cXQ5ITZar7h31TDElO1IttQZ0ZaUS9njzByu69ibvfCKjlA6CUt9b7uhiS/Prff1EMSU6UPR+/bUcxNLhi+DwyDc7UMaYy8+iHtxdDkhPTUoliuGevSiNKWtJ3ezEkOTFr5OLtZ9tUrsGJ28oSRZ0KaURJ087cXgxJTtR3ClBOMoqQ5EQvQ5L/s7Yt5JKcWCcrpJDkREn/evonxZDkxPS8kIY7gqo0oqTvvfpxMSQ5cfOwkAaZWZVGlHTBqx8VQ5IT5QAf/+zDYmhwRR3rzpwoh8+y4DsNPiyGJCe2W9l2d4MPwli34sSmWYkiFDpR0qPmvFcMSU6UNztR1lWEJCd6GZL8qsp3iiHJifpvkgvqJpFGlPSP91vZNThxRVZItYw0oqQv1f93MSQ5UXZ15vo3iyHJifKaJHoZkpzoZUjyDr9+sxiSnNhlR6IYXipVacQaqeChuyuLIcmJ85KQahlpREn//UBlMTS4YjipmjMnVqaqlQVr315ZDElOzJ5R+dv33ghjXZITW6USRUhyoqSv/P31YtzCEwdUTx1xz07Uf0/1diu7BidOLgqplpFGlPTmjpuKIcmrYV5ItYz0e8xLRvR5uRiSnCiP1f1fbSiGJCd2HpE/sOuGMJVLcmJFKlGEFSfKQnmvv1gMSa6oY12SE89JJSwL5qZVFEOSE2WTJ21ZUwwrTtQX/6TVYWaX5MSlqUQRkpwoC43rWR7KLskVocGZZqcSpoL77lxRDElO1AvX6cuLYcUPgvp18OPLiiHJFXVd1+BMHWMqe6777PPFsOKK4SPVnDkxN5Ww/ENs8klpMSQ5UTZ57xWGLo6Ig3bWfen24mJIcqKU61xi6JKcqH/Ls/a5YkhyRd2za3Di1FTCsmDLcyx1YUUcUD11hKE6CEq599nPFkOSK+pUrsGJ+dXLgj8/3NAluaKWXZITh1QvCzZ/1vyVS3JFLbsGJ8pULKskb2YeKUpyoDzObS4y++GSXDG8u02DE2VmliVtfLTZD5fkRJn5noF2Z+0anChTKerMSCNKeuHRhq7BiZ5CkhOzR7fc0s7uyl2SEyW9tMXPSmDFiTKzoi6ENKJ+pfvZV8WQ5MRaGxNFLSONWCMV3Fm5sxiSnKgX2/N2hrJLcuKevEQRkpwoU121/INiSHKi/pvky+36CmlESfNveKcYkpzYoXZaDbz2l28XQ4Mr6lTuzIkt0hKWf4g/4ifs54euLoYVJ8oRDc1dGcouyYkLchJFSHKiTFXj5Fbj1Pd/P8nUOCP9P59zvt2yhpKcKFMpQpITRy3a9/FbayjJiTJWEVacOKT/3lsuW0NJTpSxipDkxIm7ds5vvYZWnHj1koCQ5MSB7bfvbryGVpwoR5Rfdw2tOFHKlX9fTStOlF19nbeaVpwo5aWZqynJiXIIipDkxGmbKv9VazW9t6KOdStOlKlYlvTCEeWU5EQ9P19STitOlPTNB1dRkhNlIUVIcmJBw6KnOqyiJCfKWEVYcaKUF+5YSUlO1C9eZ66kJCfKVC0Gr6AVJ8q6irDixPn9B7/XcAWtOFFvaRuuoBUn5px63cOfL6ckJ8omL3tgOa04UdL2o8soyYmyrqJuA2lE1SzDy2jFieOnBNTyAVCvkHcuoyQnegpJTlzcPv36bcsoyYlqe7YtoyQnSvrwh8soyYmeahlpREmLJyyjJCfKI1k+ehmtOFHGKsKKEy+e3Hj72csoyYltJyXEB94NCElO9DIkecWpyyjJibLuhLXPU5ITZc+KeghII6rnf/Z5SnKip1pGGlHSc4aVUpITt6YSohyCIiQ50cuQ5De3KqUkJ+rNo2C43KpKI0p616mllORETyHJiSUty/7UsJSSnChjFXUqpBElHfVRCSU5UY73wadKKMmJMlYRkpzYrsH8jYNLaMWJegH522JKcqJ+JSSoCyGNKOncJsWU5ERPtYw0oqSbWj1XAu+tqKlbcWKNsqTPHv9cCSQ5UX+kDZT3giIkOdHLkORH1TN0SU6U8llPLQ27cu9NVKEhCIVOlPJ7jy4tgSQnSvmGQ5aWQJIT9auZQ2whpBElfXnLsyWw4kRPtYw0oqS1rrZy/I87f7OkBJKcqH9/1HyJfR6Z9yZ+m0oUodCJkg5Ys7gEkpyYZmm4Z/8hSvl/SxeXQJITs0YubveUTeUanLitLFHUqZBGlPRP8xeXQJITZSGinGQUIcmJXoYk/+0MW8glObFOVkhhxYlyRKfOW1gCSU5Mz0sUwx1BVRpR0qyHrOwanLh5WEiDzKxKI0p6Zo+FJZDkRDnAvOZWditOlONVhEInSnr3x8+UQJIT261sO2bmM2Eql+TEplmJIiQ5UdL1lzxTAklOlDc7UdZVhCQnehmS/PE3FpRAkhMzixJF3STSiJJOK7eya3DiiqyQahlpREkzZj5dAklOlF01fPDpEkhyorwmiV6GJCd6GZJ86g1Pl0CSE7vsSBTDS6UqjVgjFay4wsa6BifOS0KqZaQRJW3bwdCtOLEyFVIodKKkF59nR+SSnJg9o/KByqIwlUtyYqtUoghJTpT0u9FFJbiFJw6onjriFp4oafe7rewanDi5KKRaRhpR0g/PtLJr8GqYF1ItI/0e85LZrZ8qgSQnymN1w9vzSyDJiZ1H5J+yeH4JvLdi8CrmzIkVqYRlwQ97WOpWnHiOpVDoREkvP/XJEkhyomwy59/zSmDFib1f6dh99LwSeG9FXdedOXGpPCkoC/7ybEO34opadmdOzK5eFlwzbG4JJDlRNlmWbehW/CAo5Ssr5oSF3HsTC1OJIhQ6UdJLJhq6JFcMH6kmyYm51cs/xKMvnVMCSU6UTZ5+jqGbIuKgnXWHLissgSQnSvnIhYYuyYmSdn+gMGzSrThxqjxlgrDiRNnk/YOs7EqKqP+m8Q8RhuogKOUTts8OY92KE/MthRUn6r9J/oFh/CX5BzY2/pIcqL8kR1mwR+kaWnGijFWEFSfedtbuGdtWU5IT5XH++NBVtOJE1WiHrqIVJ87aNL3rtSspyYky84QmZbTixKvGBtSFDoBSvm7LMkpyRVhxpl6GJM8cuYySnCjp4JtKKcmJMpWizow0ooqF5nbB7BqcWGtjoqhlpBFrpIKrptjVtUtyov7sbYJdXbskJ+7JSxRhxYmSPv7yMyWQ5MQNk0Iant+qNKKk15UsKIEkJ3aonVYD37/eLl3cihNbpCWKUOjEGqngj/gJO7KvfRC4FSfO6HvBrCVzS+C9FXWsO3PigpyEZcGDn+t+unPOSf1PKtWxrsGJspAiJDlx1KJ9ja+wsmtwooxVhCQnDum/9z8nWNk1OFHGKkKSEyfu2rmnrpVdgxNVDdW1MlJI8unftSiFJCfKEW352tAlOVF/rfScoUtyouzqxEJDl+REKScTW4RNugYnyp4VIcmJ0zZVfn2Tld17E2WsIhQ6Ucqrf2fbcElOlF1d0MjQJTlR0mOLTwwLuQYnyrqKkOTEgoZFex6wsntvoj5HD1jZJTlRyvuuPbEUkpyoN+ntDF2SE2WqM+eeEBZyDU6UdRUhyYnz+w9+cKiVXYMTVYUNtTJSSPK8a04ohSQnyia7nGvoVpwoYzs8c3wpJDlR1lXUbSCNqLdLT1vZvTdx/JSAWj4ASvmtAYauwYmeQpITF7dPr7zGFnINTpSxijoV0oiS7uhrZdfgRE+1jDSiaqWzjy+FJCfKAzv297ZJ996KOtatOFGmYlnSf9Q9vhSSnNh2UkJ84N2AkOREL0OSj6tt6JKcKJv89LXmpZDkRNmkou4ZaUS1ai9a2TU40VMtI414t/4/6c1LIcmJW1MJUQ5BEZKc6GVI8j4/s224BifKuorh+qoqjahfrNc2dA1O9BSSnFjSsuyPe44rhSQnylhFnQppREmv/uC4UkhyohzvwLVWdg1OlLGKkOTEdg3mT5hrU7kkJ8rMDx9hm3TvTWx+UUBd6AAo5d3fNSuFJCd6qmWkESW9b7She2+ip7DixGX9sofd3awUkpwoR0SU94IiJDnRy5Dkc4YYuiQnSrntxbZJ995E9TkX2yZdkhOlPPk8m8qtOFFm7v1F01JIcqLMrKgLIY0oad2PrOwanOiplpFGlLTgCSvHf5P88KalkORE2eTP9zexzyOT5MRvU4kiJDlR0l6vNSmFJCemWRru2avSiJI+9mKTUkhyYtbIxR3W2lSuwYnbyhJFnQppREnXrWlSCklOlIWIcpJRhCQnehmSvHi5Hb57b0Vd1505sU5WtbLgktWNSyHJiel5IQ13BFVpRElXFVvZNThx87CQBplZlUaU9Pl/NC6FJCfKAb51l5VdkhPleBUhyYmSfniVTeWSnNhuZdtP2tlULsmJTbMSRUhyov5zK40al/KfWwHqv6AC1J9FNbJ1UYYkJ0r51rcalUKSEzOLEkXdJNKIkt70qpVdgxNXZIVUy0gjSrq8XaNSSHKi7Gr+uY1KIcmJ8pokehmSnOhlSPId6bZJ1+DELjsSxfBSqUoj1kgFx7Wwsa7BifOSkGoZaURJV9Y3dElOrEyFFFacKI/VxWl2RFGSA7NnVA78T8MwlUtyYqtUoghJTpR0xjMNS3ELTxxQPXXELTxR/1uxIiu7BidOLgqplpFGlLTReCu7Bq+GeSHVMtLvMS/5pm7DUkhyov4e6Z0GpZDkxM4j8hetbxCmcitOrEglilDoREkbPWLoGlxRx7ozJ55TvSzYtbZtwyU5Ub+XfLt+KSQ5sfcrHTs+Uz/M7FacuFSeBUEodKKk50ywsltxYralUOhESQ//nW3DJTlRNjmqoaFrcGL/euk1sNumemFdl+TEwlSiCElOlDT7WSu7FSfmWgoNfhCUbZz+z3qlkORE/b3KvYYujoiDdtb9S46hS3KilAv/aOiSnKie8Fzbs0ty4tRUoghJTpRN3nCalV1YEeU9eACEoToISvn3W44NY12SE/MthSQn6r82876hS3JFHeuSnDgklbAs2KmTWSbX4ER9cDqZZUIKSb7rE/MqbsWJkja+xeyHe2/F8O7234oD1aqhLOmLLc1+uCQnykKf/s3urF2DE/XW8m92O4w0ot7C9zN0K070FM6cmD265QVn2B2uW3Gi7OqKVnY/6BqcKDMr6kJII+q6d9kFs2twYq2NiaKWkUaskQqOybSra7fixGWvvrX+D1Z2SU7ck5coQpITJb011676XIMTN0wKaXhCq9KIkla+ZB+aLsmJHWqn1cDJM+3T2SW5Iqw40xZpCdMf4o/4CfvRdDuLuiQnzuh7wV//ZCdzt+LEBTmJIhQ6UdKDn+t+unPOqk2Xh7GuwYl6GS8ISU4ctWjfcxus7BqcKGMVIcmJQ/rvHT7Ryq7BiTJWEZKcOHHXzsfutLJrcKKMVYQkJw5sv739jZdTkhPliCZcczklOVHKC395OSU5UXa1sunllOREKf9rfx/zKqbBibJnRUhy4rRNlVPft7J7b6J60ff7UJITpXzdjD6U5ET9EnNMH0pyoqSLTreFXIMT9VLt9D6U5MSChkWPHWpl995EfY4O7UNJTpTyjMrLKMmJKiQXXkZJTtR/quW4y8JCrsGJsq4iJDlxfv/BrT+71LSDaXCijFWEJCfmnHpdg82XUpIT9WNxzqWU5EQZ++kpl1KSE/Wz7BTbBtKIkmaefCklOXH8lIBaPgBKedibvQO6Bid6CklOXNw+/c7NvSnJiTJWUadCGlG/bni1NyU50VMtI42oWmlWb0pyojywv/xXb0pyRR3rGpwoU7Es6Xl39qYkJ7adlBAfeDcgJDnRy5Dkv7q1NyU5UTZ5X/velORE1ZXtbc9II0pa3qY3JTnRUy0jjShpv+m5lOTEramEKIegCElO9DIk+SG35VKSE2VdxXC5VZVGlPSwWw1dgxM9hSQnlrQs23Z9LiU5UcYq6lRII0p6ZLdcSnKiHG+9c6zsGpwoYxUhyYntGsxPNc+lJCfqryyG9KIkJza/KKAudACU8qM39qIkJ3qqZaQRJT3j654BXYMTPYUkJy7rl91yR09KcqL+1RtQ3guKkOREL0OSd/y0JyU5UcrvP2ubdO9NlD0rQpITpdy6qCclOVFm3veXnpTkRJlZURdCGlHSou49KcmJnmoZaUS9d27Qk5I89/YelORE2eRTg3rY55FJcuK3qUQRkpwo6XcX9qAkJ6ZZGm7hq9KIkrZr24OSnJg1cvHW1j0oyYnbyhJFnQppREkHCkKSE/WbKaCcZBQhyYlehiS/4owelOSKuq5LcmKdrGplwd5nd6ckJ6bnhTTcEVSlESW99lfdKcmJm4eFNMjMqjSipH3rdqckJ+rXSdu7hbJLcqIcryIkOVHSsa91oyQntlvZdvxCm8olObFpVqIISU6U9Ndju1GSE+XNTpR1FSHJiV6GJG/y526U5MTMokRRN4k0oqQNL+xGSU5ckRVSLSONKGn/hV0pyYn684a5XSnJifKaJHoZkpzoZUjyB6d0pSQndtmRKIaXSlUasUYq+Kv7u1KSE+clIdUy0oiSXjPK0CU5sTIVUkhyojxWnw3rSklOzJ5ReWxHm8olObFVKlGEJCdK2qFlV97CEwdUTx1xC0+UdGeLrpTkxMlFIdUy0oiSPrenCyV5NcwLqZaRfo95ySN3dqEkJ8pjdVdOF0pyYucR+bmZNpVLcmJFKlGEJCdKurRuF0pyRR3rkpx4TvWy4P9u6UxJTtSvdTp2piQn9n6l485TOoeZXZITl8qzIAhJTpT0re9yQtklOTHbUkhyoqRzp+dQkhNlk6eNyaEkJ/avl14Dv2lv67okJxamEkVIcqKkn59mZZfkxFxLYcUPgrKNDUfnUJIT5RD+s7cTxRFx0M66P1veiZKcKOU/F3eiJCdKunNOp7Bnl+TEqfIMCkKSE2WTaVM7UVgR5T14AIShOghK+Y1eNtYlOTHfUkhyov7HnV06UZIr6tj4H3cC9T/uRFnwy2VmmVyDE2WsIiQ58bazdk/tdTklOVHS4g8uoyRXDO9u0+BEWYhlSW+afBklOVEWuu/z3pTkRL21/NzuB5FG1Fv4TYauwYmeQpITs0e3/HhGb0pyouyq1rRcSnKizPx/2HvvcKuqq297WbGLFTUa0Igoxng0lmjcSCwgEhErsXeJGBVjQUHcICCCoKixxkJshyYgTVG2YAO7WBCxYotd0SMe9Qj7G2POMfa65/Z4vud5fbiu573e/Hlfv9+YZe3V5pjrjKOoHUF11H6/PJxJcuLyczNFNUN1rFIF295zOJPkxJkvvXFWbTRbkpzY0DNTRJKcKOpGTx3KJDnx+RFBDT9orjqK2nfPQ5kkJ3ZYoXkV/qFFjLUkuSKS5FRbNc+o/hT/B5+wQ9Y9iEly4u0n7vWrUrwTWpKcOKlrpogkOVHUpu91y+6es9NvrgixlgYnSkeKSJITB05dun2raLY0OFFiFZEkJ154ypL1smi2NDhRYhWRJCdeufjrzeuHB7OlwYkSq4gkOfHMfb/85ovhzIoT9c38s+FMkhNFHffscGbFiaL+/vHhTJITNRtwfxykpcGJMmZFJMmJN81bcNvoaLa8N1ETzqOHM0lOFPPgIcOZJCfKqB7vM5xZcaI09dsusSNLgxP17brLcCbJiZrZ3n040+CKGutpcKBuRcEs6m9aD2eSnKhfsq07nFlxon5tOHsY896K2pFlxYnSL82injk+qpYGJ4pZEUlyolZQuXMYk+REGdWzw4cxK04UteP+w5gkJ0q/ijoMqI6i9uw0jEly4uXXB1RzIyjmq1tHtDQ40VQkyYn6jzu3HMYkOVFiFbUpqI6ibrrFMCbJiaaqGaqjqK3XGMYkOVGOZPfVotny3kRd8a02jFlx4n7Xtvj628uZJCe2G5ERr1kYEElyopmRJP/r15czK06U2I1fv5xJcqKMWVGnANVR1J3nX84kOdFUNUN1FHXFIZczSU78uCYjyhQUkSQnmhlJ8oPPuZxJcqL0qxhet3LVUdTD/h7R0uBEU5EkJ87YclanMy9nkpyoCckzY1NQHUXtduLlTJITZb6vHxrNlgYnSqwikuTEvdcf36PD5UySE3Vp+c1QZsWJ0rKidgTVUZ90Xw5lkpxoqpqhOop6+uSIlgYnmookOXHmyZ1OnjiUSXKibqAA5VpQRJKcaGYkyS+8ZyiT5EQxP/qPOEjLexNlzIpIkhPFfOaIoUySE6Xlg04byiQ5UVpW1I6gOupe20lDmSQnmqpmqI6inr/XUCbJL/5mCJPkRBnkNouGxOdRTJITv6/JFJEkJ4o697UhTJITm0c1LOFz1VHUc+YPYVacKKOa8/IQJsmJX8zKFLUpqI6iDhFEkpyob9dAuckoIklONDOS5Je8EDuyrDhx1fZBRQqdKGr5kCFMkhO36hnUsCLIVUdRL+0yhEly4qv9ghqSmbnqKOqAdkOYJCfqPl1NNFuSnCjzVURWnChNXbfFEGbFidLy9evGpixJTty4faaIrDhRmvqo4TImyYlysROlI0UkyYlmRpL8rbcuY5KcqP+4U1AHCdVR1KNfu4xJcuIj7YOqZqiOog66+jImyYkyqobhlzFJTpRzkmhmJMmJZkaSfNOBlzFJTjx4UaYYTpVcdaxSBT/qdxmT5MRxWVDVDNVR1EG9I1qSnLigJqjIihNFfeKCy5gVJ8oEjzouNmVJcuI2NZkikuREUc/b/zIu4YmnpaohlvBEUZ/e7zImyYnXTgyqmqE6irr9LpcxSZ5gz6CqGWoFe2at6gczSU6Ug3PVwsHMihNFLb4yOCZSYpKc+GRNpogkOVHUCQ9Fs2XFibtFFVlxogzjgL8PZpKcqH+8c9xgZsWJonbeP3ZkSXLi9JpMEVlxonQ0a5dotiQ5sVNNpogkOVHUrVcdzCQ5UUZ1asOlTIM3gWLu8vqloV9LkhNH12SKSJITRX3imWi2JDnxiKgiDU6sUgWnz7yUSXKiDLL9fZcycUQ86+s15t1wKZPkRDF/d+2lzIoT++yYPT08jtmS5MQba4KKrDhR1NcGXsqEFfG0VDVEhqoJFHPp5BhrSXLikKgiK04U9f4TLmWSXFFjLUlOvDA1C3beKGaoLA1O1NN7oyuYJCeev/MPt74/nFlxohz27dvGZIjlvYl6G2k7nFlxYu28f62+wnAmyYm6tNx+GJPkRF1abh9Xx1AdNcf4m4iWBieaiiQ5sdOgLR9fdRiT5EQZ1SGDLmeSnCgtK2pHUB11a7VmKJPkxOXnZopqhupYpQp+uNZQZsWJMsjV1ohmS5ITG3pmikiSE0U9drMhTJITnx8R1PD75qqjqM1fvYxp8CZQBvnFo/ERY0lyYqvmmSJy5sQqVfB/8Al73Z8GMytOlDG/vWG8mVuSnDipa6aIJDlR1KqbW9Wtb9ndcy59fVyItTQ4UV/jBZEVJ4q5/6vRbGlwosQqIklOvPCUJSffH82WBidKrCKS5MQrF399zoRotjQ4UWIVkRUnirlD7TgmyYlynHvcOY5JcqJ+bzZoHJPkRFEH9R3HJDlR1PN7xkFaGpyoi+We45gkJ940b8FXJ0Sz5b2JEquIrDjxpPNeXvCncUySE2VULXYaxyQ5UWIvXjl2ZGlwoq7oVx7HJDnxrg0m1n09Npgt703UjVdBZMWJR+w76rw3xzJJTpRBfvXUWCbJiaKOuHgsk+SK2q+lwYkyDJpFnXVqVC0NTtRXtVPHMklO7Nq6x/ijxzJJTpRRtewwlklyou4sLz+WSXKi9Kuow4DqKOojy41lVpxoqpqhOor6/ptjAloanGgqkuTEaftu9e4bY5gkJ0qsojYF1VG3G14bwyQ50VQ1Q3UUtddjY5gkJ8qRnP5INFsanCixikiSE/e7tsXeE8YwSU5sNyIjXrMwIJLkRDMjSf7AmDFMkhMl9vRrxjBJTtR05TVxClAdRR185RgmyYmmqhmqo6iH/2kMk+TEj2syokxBEUlyopmRJL9z2zFMkhOlX8XwupWrjqLWto1oaXCiqUiSE2dsOeufW41hkpwosYraFFRHUUdvMoZJcqJ+A7lmNFsanCixikiSE/def/yMpaOZJCdKy3vdM5pJcqK0rKgdQXXUJ13taCbJiaaqGaqjLi5Oj2hpcKKpSJITZ57cadpfRzNJTpQZEeVaUESSnGhmJMmfPmU0k+REMW9wQByk5b2JMmZFJMmJYp6132gmyYnS8h2bj2aSnCgtK2pHUB1FvehXo5kkJ5qqZqiOunb+YRST5HPHjWKSnCiD7DNqVHwexSQ58fuaTBFJcqKoW1wziklyYvOohiV8rjqK+viVo5gkJ+pCbPgoJsmJX8zKFLUpqI6ivj5sFJPkRN2ZAspNRhFJcqKZkSR/aUjsyJLkxFXbBxVJcqKoB60xikly4lY9gxpWBLnqKOqrK49ikpz4ar+ghmRmrjqKOu/bWibJibqd9FFtMFuSnKh/yyOIrDhR1I9eq2WSnCgtf/xUbMqS5MSN22eKSJITpandp9QySU6Ui50oHSkiSU40M5LkNdfXMklO3GNipqiDhOoo6vira5kkJz7SPqhqhuoo6iv71zJJTtRvLzvUMklOlHOSaGYkyYlmRpL8zD1qmSQnHrwoUwynSq46VqmCu+9WyyQ5cVwWVDVDdRR1/o4RLUlOXFATVCTJiaJuskMtk+REmeA9LWJTliQnblOTKSJJThR1zvK1XMITT0tVQyzhiaJutlwtk+TEaycGVc1QHUXt/8XdTJIn2DOoaoZawZ7Z3yfczSQ5UQ7OezfczSQ5UdS5V8SmLElOfLImU0SSnCjqcr2i2ZLkxN2iiiQ5UYZxW9u7mSQn6rbORnczK0488sUutywfO7IkOXF6TaaIrDhR1HW/vCuYLUlO7BRVJMmJol748F1MkhNlkPdPvotZ8SZQzCOvif1akpw4uiZTRJKcKOomg6LZkuTEI6KKJDmxShVc/YK7mCQnyiCvPusuZoqIZ329xlYH3cUkOVHM+3e5i0lyYp8ds806xDFbkpx4Y01QkSQnivrbwl1MWBFPS1VDZKiaQDGvvVmMtSQ5cUhUkSQnirraJtHsRciBF0YVWXGiHI1b5sbsh6XBiXp6zx3HJDnx/J1/WHTzOCbJiXLY+78bV+WWBifqbeTdsUySE2vn/evoB8cySU7UpeWHY5gkJ+rS8sO4ioHqKOqJr9u6LKbBiaYiSU7sNGjLFo+MYZKcKKO6qzCGSXKitKyoHUF11H4/GsUkOXH5uZmimqE6VqmCu80ZxSQ5Ubd0H4tmS5ITG3pmikiSE0WdOK+WSXLi8yOCGn7fXHUU9cQRtcyKN4G6I3ZRjLUkObFV80wRSXJilSr4P/iE/ej7u5gkJ8qYd3g+XnSWJCdO6popIklOFLXq5lZ161t295xXr3k6xFrem6iv8YLIihMHTl360ohotjQ4URcmI55mkpx44SlLpvWMZkuDEyVWEUly4pWLv368ezRb3psosYpIkhPFfMNxTzNJTpTjPOPop5kkJ4ratd3TTJITRZ2/89NMkhNFfWLrOEhLgxN1sbz100ySE2+at2CvTaLZ0uBETaRs8jST5MSTznt52x+eYpKcKKM67bOnmCQnSuzch54KHVkanKivaoJIkhPv2mDivmOfYt5bUWMtK06UpmgWdc61TzFJTtSE5ICnmCQnivruLk8xSa6oHVkanKi5XJhFXbdlVC0NTtRXtZZPMUlO7Nq6R7bBU0ySE2VUZy99kklyoqifPvAkk+RE6VdRhwHVUdT1zWxpcKKpaobqKOou10W0NDjRVCTJidP23Wqna59kkpwosYraFFRH3W64+kkmyYmmqhmqo14pFz3JJDlRjuTqfaLZ0uBEiVVEkpy437Utru3+JJPkxHYjMuI1CwMiSU40M5Lka5z0JJPkRIktdX6SSXKipis7xylAddT7c8cnmSQnmqpmqI6ijvr+CSbJiR/XZESZgiKS5EQzI0n+7XtPMElOlH4Vw+tWrjqK+v27ES0NTjQVSXLijC1nff7WE0ySEyVWUZuC6ihqw4tPMElO1E+5Ho9mS4MTJVYRSXLi3uuPX+u+J5gkJ0rL/zjlCSbJidKyonYE1VHUx457gklyoqlqhuqoi4stI1oanGgqkuTEmSd3WmXzJ5gkJ8qMiHItKCJJTjQzkuSb/foJJsmJ+nciK8VBWt6bKGNWRJKcKOZ1l3uCSXKitLx4wRwmyYnSsqJ2BNVR1OdemsMkOdFUNUN11LXz5DlMkm9xyhwmyYn650jHx1hLkhO/r8kUkSQninpu5zlMkhObRzUs4XPVUdQW+81hkpyo3xXsO4dJcuIXszJFbQqqo6jbCSJJTtSdKaDcZBSRJCeaGUny1nvFjixJTly1fVCRJCeKesdjs5kkJ27VM6hhRZCrjqK2nTmbSXLiq/2CGpKZueooapsJs5kkJ+p20shotiQ5UeariCQ5UdTdrpnNJDlRWv7jgNiUJcmJG7fPFJEkJ0pTw/42m0lyolzsROlIEUlyopmRJL/kwNlMkhP3mJgp6iChOoqadZ7NJDnxkfZBVTNUR1G3XmE2k+RE/TPGpY8zSU6Uc5JoZiTJiWZGknzWN48zSU48eFGmGE6VXHWsUgWHffU4k+TEcVlQ1QzVUdRtPo1oSXLigpqgIklOFPVvHz/OJDlRPzF6PjZlSXLiNjWZIpLkRFE3fvBxLuGJp6WqIZbwRFHPmv44k+TEaycGVc1QHUV96e7HmSRPsGdQ1Qy1gj2zx7o/ziQ5UQ7Ozgc9ziQ5UdQtOsamLElOfLImU0SSnCjqwdtHsyXJibtFFUlyogzjq3cfY5KcqNs6cx9jVpwo6pcPPBY6siQ5cXpNpogkOVHUk2uj2ZLkxE5RRZKcKOrTFz7GJDlRPxD922PMijeBYv66c+zXkuTE0TWZIpLkRFH/VohmS5ITj4gqkuTEKlXwmJrHmCQnyiDfb/MYM0XEs75e44JVH2OSnCjmm1d+jElyYp8ds7OWPhrGbEly4o01QUWSnCjqxYsfZcKKeFqqGiJD1QSK+YR5MdaS5MQhUUWSnCjq0S8+yry3osZaVpwoLdMs6peXxayLpcGJenpf9jST5MTzd/5hr8OeZpKcKIf9pZtinsHS4ES9jdz0FJPkxNp5/xp/zlNMkhN1aXnbk0ySE3VpeVtcD0J1FHXKNREtDU40FUlyYqdBW57W+0kmyYkyqvrFTzBJTpSWFbUjqI7a78g5TJITl5+bKaoZqmOVKnh5cQ6T5ETd0r0omi1JTmzomSkiSU4UdfkrZjNJTnx+RFDD75urjqJO2W82s+JNoO6I7RRjLUlObNU8U0SSnFilCv4PPmF3n/QYk+REGfOAwfFOaEly4qSumSKS5ERRq25uVbe+ZXfPOWyLldud8XnrwkOZnAzXlxOcHnD61O2oVrCu/Mk20Txh0oDS0NVWJF6xa1DV3AhK7CNto7muyyWlnvUJntdjRUU1Q3XUl+09Vm539cDWhSVxkAk2lPf5U2xq7eMGlm6en+A/2q6vqE1BddR05V7RvPId/UsndguoaiNYZT599w0e3DsO46rR4WgQZVSD94l4xV/CBImivnZExLf+HAZJ1C2/oyKOnxo6IuoGd/c4jEOyQaWxvRK85YcaRR0zVEdNKvaI5r7L9y8dcl+CJ/TeQVHNUB0ldseL4zDu/mCgdkSUUV3UL+INm4WmiLqR8c/Y0QFXDSo90CLB2rZHKGpHUB317zVujeZL/t6vtG+LBP9y5FGKaobqKLE3TIjDWHpm6Iiov9GkiDXXhqaIoq70hh3YNS8tPXFfghN6X60YDmyuOkq/U96O5r9+WSzt0ivBrqtdq6hmqI76NwifxWH0fX+QdkSUUdV9GXFBq37aFFHUbms1C01t9t0lpb4fJigtKzbbqB1VR1GPXj+avzhvQOmq6xM0Vc1QHUUd3iKa1+1zSanHrgmaqmaojqIeuFWzcHBO63lpaX63BKcNfUNRm4LqqN/lbhNxl88HlO7qmKCp2hFUR1HPaxs7WvO3xVKb+QE1thGsMnda7Z3ztrcJrnxJ6fDBZaKat7cJ5qqjfv2+Q7Pwk53/63CjIHZ9O8G7W2WK+9/RlmZHMzuKef6OMfaYvcKhI+o1uEvEkZcVq1Fm9FLnOIWVuw0s3V9fJup7Xec4BaiOoo49NJo/ua1/aa/5CZqqZqiOujl+QTywJ9x3aemD+gQfbNhNUZuC6iixa/SOuOs9A0vP1CZoqnYE1VHUBy+KHe3+r4tLG++a4N5Pt1PUphTN7CjmC/rFQ3f9oDBIoqazBkb81UpFbYoo6sqDYlNDuvQvbd8mQelIUQcJ1VGzWzfEpg4fEm6qRHlVI8rJoKjnBsyOZnYU8/v3xNhrbhpYWrFXmSixRDnrFDUWZkczO4q5cG+c4BOfDCwt7JagzEhRJwjVUdSppWges2H/0q96JWiqmqE6irrL8/EH/ertS0szt72L+M31QdWmGkGJfe3FON+VxoVYokzwnZdiU6cecnFptesTbD92rKI2BdVRWu4wPzZ13IPBTNSvLL6I5i3XGFT6plmC+knGF3GCUB1FPashmoc19Cs1m5OgqWqG6qibEeuvEvDclcKNsVubVcKoTpsi0/9sY6IM8pStVwnzfeajS0s/jswUtSNFiSWa6mZp6tltY1NP3ROLggLbb9py4+2iee19f4Irrr1UMby57RuOJFHUYw2PWjscDeJ3rTJFnSBUR1Fv3j2aH10ajgZx9S+XKqoZqqOoG50ezYVvwhlLfL9n1ghqLMyOoo7oFc0tW4UTmNjytqWKaobqKOrHveORPLRn/9KEFmWiHGeiXPuKeoXC7GhmRzHv1ifGXnzrpaWH1ricKOZrihGffuPi0l6bjiBqJqFf/AVHvxBiiV9kmaJOUFGTbEBRBw+K5nvOv7i07oSlROlIUc2KEksU89Uj4jCu6j+wdMScMlHuV0RdaY6I84XZ0cyOYp5zR+zo2BnhFyTOnZUp6o8C1bFKFXx4fIydeEz4QYm/P3CpopqhOor67NNxCt/3CL8Ccfozi6rww+cjvtMhPICIHS5avMXLsd8lPcKYiaXmmaL2C9VR1CXz4o/S8Z+hI+Lbx2eNoLasKE0RRT34tWge9e+LdVTEzQ9cqqhmRYklivrDGxHfmRyOFbFDOaCOGaqjqOvXx6Nx9meX6K9PlEuDqJ+g1MeTAWZHMzuK+S/fx2HMWzEcOuLo4zNFHQZUR1EvL0fzvZuFN0bikRMCqhmqo6jt11k1dnRluJkTr52YKYaOctVR1LPXj+bv/xE/9QGe2TWoaobqKGqfDVcNx6r/r8I5SZx8y747bxLx9o/CSUj8c6nT+ZvEjp5aN4yKeEmWKWpHUB1FfXHLVcOpckrH0FETKBedorasKE0Rq1TBWVtb7FVhkMTtv1yqGMxXhQUCUdS3/hIneNeksGojjv188EZHRzzz2H6lQ/sOJYr5gx6xo6mvBjPxkVaZonakKP0SRT3gzGie8ofQMrHdlWVFNStKLFHUl0fEYTzy+zBm4h3bTT/nmojHvBUGSTzmgAe/vSt2NOfgYCZO7pcpakeK0i9R1AdHRfOsmf1KB2xfJkrLimpW1FdxoJivnBGH8eXt4f5MvPGeN4oPRVwhPtqIp775ZsuXY0cfTg9m4p0LM0XtSFH6JYq67SvR3PeI0BTxqOfLiiFzckS45xBFHfVaHMbcFcOYiVfe8/Wrr0e8d634X9WAPd+s2/qTiH2PDetB4qAzllxh2GVqiCX22WzJB3VxkNl6A0vXtc+I0q+iDlJRzyugmFsvjuYfM1nCH5+gjEpRzYoSSxTzn1ZcLZh7njSgNHhkQFUVxUw01c0yo3sMX5sYpkC8MMvusVhFTXQDRf0licGmE3S/JI3WdKJslGVsDttiQGlgrwT1WzXL2EB1XKaJhSYW6f/dNXsTa+efLqX/dy6WV7k1DqP9gnCqEBfMaQx1VI2gbnEus3X3slulVq0Wl93S4/Gh9pq3QywVDtxq+6WKOgyojqL+X7EEWHYvn02/jLW296urP4q3a2Cfnllre7+C6ijqsnvdavql6Je82DT90Pwlj6fLl1tUwG5agtMDaizUCtaVpzWPZtsvU1S1EawyD11txZPXjWj7ZcTzegRVY6E6SlPf77yogO2zBKeX/7pnbMoei0R5DirioUmUlu/bK5pt+4x4+u4bKIaUcq46atJpnzgM200jaiZh34i2m0YU9R89I9rDmijqfedEtN00on6ANCwO0vbLiLf8UKOog4TqqLv/I6LZnvtEee4r4jWAKLH7TI/DsN00or71lSLaSwJR9we/iR3Zfhmxtu0RitoRVEfp99Yfotn2y4h/OfIoRTVDdZTY5pt+VcBuGlFGtWjziLZ9RpSWPzn3qwJ204gTel+tGA5srjpKv/tdFM22X6aoqu2XEU3FXtsz18Zh2G4aUW/mN0e03TSiriYWxJZtv4wo/SpiN40o6o0fRLPtlxFNxW4aUdQfP41m2y8jmordNKJ+ObDq1wXsphGnDX1DUZuC6iixp64d0fbLiKZiN40o6lPrxI5sg4zYZn5QtSnbTSOK+vSvItp+GVHMithNI2ouqNXXBbz0EuUtiChvbop46SWaGS+9V2wRY203jSixPdpGtO0zou4sHxqnYPtlRE1XHhqnABW7abueGs22X0Y0FbtpRFGPvycednv3JsrbtSLezIkS+93EiLZfRjQVu2lEUQ+fFjuy7TPixrsGVZtqBCV2bikeOlsCEPW5Pzui7aYRRf1sdmzKlgBEaVkRCwSiPnE+j03ZOz9RXj6JcjIoYoFANDMWCKM3qivgrZ4osUQ56xTxVk80M97qj2xZFyZo+2VEmZEidtOIov75D9Fs+2VEU7GbRlT1qLoCts+IM7e9S1Gbguoosf84Mc7XdtOIMsHbT45N2UqEKEsPRaxTiNLyGafHpmydQpSW974xmm2/jCixithNI4r60ORotv0yoqnYTSOKOv6DiLY+unL1bwrYTSPKIMes+U0BG2TEH0dmitqvba4RRe29fmzKdtOI7TdtuX6L2JTtphFXXHupYnhzi7tpRFFvMbT9MuJ3rTJF7KYRRd1ox2i2/TKi7pftGM1QsZvW/Jpotg0y4vs9s0YQu2lEUZcbF822X0ZsedtSReymEUWdPCkeSVulEuU4E+XaV8SSlmhmLGkPmRxjbTeNqOmOGRFtN40o6syH4i9ou2nEL7JMUSdou2lE3WubE822QUaUjhTVDNVRmlrxrTgMWx0T5X5FlEEqYilNNDOW0metuLiApTRR1oOKWEoTq1TBkzeJsbZfRvz9gUsVsZtGFLX3oYsL2E0jTn9mURVOODqibZ8RJXbLU2K/tl9GLDXPFLGbRhT19b8uLmA3jfj28VkjqC3bbhpR1IFnR7PtphE3P3CpYkikxN00oqjzzo9o+2XEDuWA2E0jirrq2Hg0LEdBlEuDKMdKEQkNopmR0BgxIQ7D9suIo4/PFLGbRhT12wej2TbIFLF9RjTVzfpC9bZ1FDfIFLF9RjTVzaI+8kFE2y8jntk1U8RuGlHU+R/HY2UJHOLkW/bd/6uItptG/HOp0zNfxY5sv4x4SZYpYjeNKOrAlb8tIJ/TBMpFp4j0DrFKFTxhLYuNu2nE7b9cqhjMcTeNKOotZ35bwG4acezng9c5L6IljohiHnt17Mh204iPtMoUtSPbTSOK2vvGaLY8kiKyTERTkaG67K04DNtNI96x3fQ570W03TTiMQc8+Owq9QXsphEn98sUtV/bTSOK2m2taLYNMqK0rKhm200jinnpzvUFbJ8RdRNzt4i2m0bU3bRTYke+fXZKbNm3z4CmYuttl9Mi2m4a8ajny4ohc/JTlJZ3+Hschm2fEWWQV50b0XbTiD3frKu5KqJlAoliXmJou2nEPpstGXNnHKRtkBFlGIo6SNtNI4r5t7XRbBtkRBmVopptN40o5hMfj2bLQBIHjwwqspdEUXefHc22Qaaoqm2fEU3F1tsvSQw2naD7JWm0phNlNa/FzIntlxElVhG7acRlmlhoYpH+312zN7F2/ulS+n/nYvmr7+IwbIOsCZRhKGI3jSjqslt3L7tVatVqcdktPXq8GN/qbb+MuNX2SxWxm0YU9f+KJcCye/ls+mXst/Z+ZftlxD49s9/a+xVU7KYtu9etpl+KfsmLTdMPzV/yeHr4ri8Lpx+yWeHtY08rFevLCTYkmDULuMLIHWmu4OIEzayxFxx1FVsO2JBgubzU8byDB9McsCFBtPxBz740B2xIsBxVnS9armBDgtayIlquYEOC5Xz6mGAFFycoE1x970WF6177vR8rovSbqHUVtKaIaCqodeUhPeMTNtzNGlIsB1Sz3esSLJfPGBnNu34bYonH5erE9S+hqnhbVLWpEFuX4HG5GmLrEpTY57aOj5hDHgl3JOKeizLHf+zXn6rizBirTYXYugQtVjHE5qrFfvJNbGrq/mGBQGy5KHPccVY/qopvx1htKsTWJWixiiE2Vy1Wnzg4n4ny6ye4QgXtrCPKWZdgVHE+E7MsS7BZRb2x9yCaFWHuMqIfVUXrF9cCsbwoSzCadfpo2dGytYpo2VHUs1/5Jv9R6hOUfh3Dga1P0NTKj1KfoLVc+VHqExT1rV8tDgf2jdaDSy06JqgrL8MWT/UtfVSboKk6DMQ6QkWso6jDb1+cn/z1CUINJ3B9gqZWTv76BGVGjojFpfFl22/zi70+Qd39NwwXbH2CplYu9voEreXKxV6foKif/+HbcOjuuePS0u8GJygtK4ZEaK46mqrmc5+7uPRC9wQRC9VR1JeO/Da/MdY3idFcuU/WN4l15Udb18fr95VBpX3nJChNOf59p36lB9okaGq4QvNYR6iIddSl1vOxqZeeG1g6pkWCUNffo3/p9vkJmqpNIdYRKmId9U2mzXehqS1vH1A6t1uCUB/96yVaNJJoqjaFWEeoiHUUddhe3+WvEN/NTjBV5SnpGB6pudlebIhyY1xrte8Lm43eODb1/b5EacoxxOaqxd649Q+FJ4/Z0GIfJUqsY4x9lCixh1/TUDjsqvVi7A97ESXWMcTmqsUO32NJ4dVj17HYh4kS6xhjHyZKbNv1y4WbXl/bDl17osQ6xmPVniix2w7M2u25ocfOJEqsY4ydSZTY9QYsRzOx+GM7xypzaOrHdlv3Xb4dBkks/lhytFiiqPV/XaEdDg6xuGQPR4slinp1YcV2+FGIxSUPOlosUdSvvl6xHU4GYnHp7o4WSxR110tWaoeTkFhcOt3RYomifvfBSu1wthPFnKjlPzjadUSUfhO1/Id+dRHtgnW0K5Tquccl6uW3BcTFTjQzLnaixN7VcuV2uH0Rb387IG5QRFNxYyQe07Jihlq5MbYsH31uNNstl/jA9gFxQyaaigcBcd9ZmZuhVh4Es7KXF0S051GC5YB4ACVYLs/5JHZkDz7iC2cFxGORaCoex8Tf9cvcDLXysO6Xzf4qor1CEGVF4GivEMTboopXCEd7Z6B6XDlRJbZ+5/gptb0yEWVF4GivTMSZMRavTI72jkTVmsJqosuFzdrhJZD40YSAeM0jmorXS2KL9pmboVZeL9tnK90c0V6JibIScbRXYqKsRBTxSuxo78BUrSmsYvQrdCxMiHKjaASxXiDKeiHBPNZWMUS5XyW4QqUpmLHkSbBZRbUlDxFmW/IQZWGiiGWLo61TqFpTWNQ8MWyV/EdJUTpytJUI0VT8Ro72G1G1lrGoeeXrVfKTP0Vp2dFWBERTcS042rVA1VrG4qLZrqvmF3uK0rKjrQiIpuLad7Rrn6q1jMXF911WzW+MTWNDQLzGN4V15fs/iGgPTWKVWvyqgvbQJMIc8KvyMTutxgcuUWITtVxR7WwnyqgSNTfbRUdEy0HNzfaSQETL8SUhIC46opkram7GMHCxJ2o0I1FGtGNVwdyMQVYykF+lWC7/J7f5/3Ju8z85t/96zm3Z5Ua2uy2mHb7ZdlDpsG4JSlOOdW/1K42pTdBU7RexjlAR67hMcwXnzltSOOPJ5rbu/owoTTnGdfdnRIkdsOkK7WAmFpes61hljmvJdZfdmq521/iSbwfW0Y4k1cO6ZlTHTAgqfhSimfGjECX2l6xx/vMu+l9/F/3PO9J/3pF+7h3put/Ev6Of229Soc9rGbF3m6DqMBpB+cnat47mvZ67t3DZnICqNoJV5kt3X+69HSJutMPkwumDy8Szb1pVUWOhOuoXsLtEc9uW9xau757giN5rKqoZqqPEzijEv/3fsG+YL1F+ha57RvzipTBIoqidOkdssWUYJFHUyQfGYfRcMLlw9IcJdr/p14o6DKiOmmc4MDa15u/CFIi6C9DNJnjhxMLdzRK8qceWimGCueooLQ/uHpu65tEwDKK0vM1ZEZ8aEZoiitr8otjRGedOKXTpGFBbbgT1bwFgPna1PRsujXj9OxMKd7y2H3FKbVlRYxtB3be6Kg7jr4eHpogyqn//M+IOy03Ulon6sJ4aO9pgyZTCnrUJHtb2LEXtCKqj9Pv9I9Hc9ZgJhXFD+xAf7RhUNTeCErvCE3EYb88PHRFlVDNejvjOgNAyUdQDf4gdrXjW1MIB+08g7tAsqNpRIyj9br1qLBTw3N4hligtz101liC4ftH4wgsfJjhlk4cUw2HPVUe9Ia8d8aCzJxV6dUvQVP2oBqqjvm02j+ZFX99buLxZgqaqGaqjfl7YIk5h4abh4BBlzB9tFpvq89mkwkm1ZaLEKmpTUB312m8VzfdecG/h1vsSNDV8lJ6rjqL+bfdo7nDM5MKB9QmaqmaojqLWtYvmCaveW5jUPUFT1QzVUb/K/lOc/o1Xh1sBcZcrE7x8bqao31DB7GhmRzH/Zr94MoyYPbWwRfcyscPryynqIKE6yqjeOzj2+9B1wUyUfv9wRGzq41vHFxYOTvCBbddX1KagOkrLJ50Ym3rhkHCDIr7TKiPKFBR1RjA7mtlRzOueFGOLz49XM1FG9c+T4jBalyYX9uhYJsqoFPVHgeoo6tWnRfMx4yYWZrdI0FQ1Q3XU2+b10Txw5SmFra9P0FQ1Q3UU9bKb44H9KJtWWG9OQI1tBKvMex11yq+tZEqbUycWFswpE8X8ayuZAtVR1Pm3W3HO56ZqU0TdQBkfO/p3j/GFL9sk+FDnPoraEVRHaTmbEpva7dZgJkrLz70Qza12nlJY/8ME9VOfF+IgoTqKOnRBNP/mjxMLn/dK0FQ1N4JiPqXOzroLJhZ+PSdBGRVRrjLFcNblZkczO4p5zjfx4Gy36bTCSm0C6qgaQRkVze23nff3b2O/r304tRqlo8ObxWp+fzx8fGHmp18Ql8wJqrbcCEpHK68Sq6DcNTQcdqI0dXrzaN6nw5TCcruWiRKrqIcOqmMxr3q66u7hhnziRjH2+e0mVuPSiZmimqE6ivrXneOo9mqYXHiye5koYybKrUBRDzvMjmZ2FPPynWNsj/fCkSS2H7b/6l3ikby4xbRqXLW4VFGnoKjJLqCoex8YcdEfwtEgrhvV8Bz8KYq5fHg017WbWI2fZpmimqE6inrO0XEKJ14bflDizDVOPPf4OIWrTxhfqOuZEU3VjhSlZaKYJ1iBoE/XDIMkbrX90glWIAiqo6ilq6L5yjPCmInzu2aKaobqKOqLt8QpLJg1tbD3RfcRZYLn3hWnsFzd1MJGLZcqasuKOgWgqW6Wpq4YH5va5KFwrIgP3vxsy/uiefiwn+D7czNFbVlROiKK+seZEafNCU8N4m5vB9QJQnUUdcfHo/mLaeFoEB8dmSmGWha56ihqj9lxCn9qdW/h3BZlotygiDJfRb0WYHY0s6OY//ZhjO39ziQ1E+UqI5pZY2F2NLOjmF/7OE7w5B7haBAPuDKgThCqo6i7fBb73af/1MJ+t2xI1JeiL6xa8obx/Qo4YVGmqE1BdRR1p+/iz/3+hKmFrWYuVdRYRTETTXWzDGNaQxxG3xXCay1x2mZbr7NKTMKc0BBujMQTajJFHQZUxxP2rMYrV4llmp6aN15bJr5Sk11pLStKU0RRP1gt4g2Dw/SJN7cPqnYE1VHUlhtF82/6h0ESz12YNYLhCZubHUXdYONofmT5oBIvGxFUNUN1FHXs72OlqWlbhZ+beGDfk878U8QDTwq/AnH852f/a+94rLp0DWbizseVFUNGrmv4uYmitjk4mr/cPTRFnDMiU1SzosQSRf3g7DiMFlOmFLrdcytRBnlhX6ud9dqEary776gDB8WODpofYol7l8uKYdU2P9yBiaJedlU0l+4PTRHvX5QpqllRXyCBor57ZxzGRtuFQRKPLz358T0RdzwlvPYQbym8sMWDsaMX9wtm4sG3lRW1I0Xplyjq6MeieavOoSnimK6ZopoVJZYo6nJPx2GsdV147hN79P2w5oWI3y8NYyZec8anK78XcV5duEERz73luyo87r04qpNHh5abQLm6FcPNbXS4mxGrVMFt/x07Wnh7uAMThxR++PfHseULPp9Y+OfEjChTUNSmFKUjopi3+yw2dUfnMEHixZ+XH/gxNtVmaZgg8ay5WSMYVhNLwxVKFHX1LNZz631TGDNxePOgqllR36CAop60cjTf8ucwqgR7BlXNirqWBIr6S1KdTacNf0ni6L+eGrLkT1Wm6P80NfRLkiHLLimxoIP9r5ni5EKn7mWi9Kuow4DquExTB53sv0Ic/PuJhW+alYnSbyf7rxBQHUVddovHqsXUslsQDbT/zvBw+3BDJq7+5dKB9t8ZoDqKuuyWHstuCbDsXpi/eSf2O+abcG4Qp/XLGsFQDyo3O4q67N69/wffRZt+DajC//8n+//Qg37ZPZ29GOnMdnJw8tqkAfPapFArmJcbfW7YvQUUI20Eq8yoTTp00aQCapMqojYpVMdiXpu0X7v4LCPmtUnPXDixgBIEiihBANWxmNcm7XXz5AJqkyqiNilUx2Jem/Sza8MEicW8NumX/w4TJBbz2qS3fR0GSSzmtUmfHxKHASzmtUnb7jmxgNqkiqhNCtWxmNcmLe8xpYCiCoqootAIFvPapPOPCB0Ri3lt0g82Dy0Ti3lt0prxEwqoTaqI2qRQHYt5bdKGZ6YUUJtUEbVJoToW89qkxbmhI2IxL0Z6wJgp1YjapG13nFBAbVJF1CaF6ljMa5M+2XFqAbVJG8EqM2qTZkeFjojFvDbpnb8OZmIxr016fMdJBdQmVSzmtUmhOhbz2qRXPnlvAbVJFYt5bVKojsW8Nunpj00qoDapYjGvTQrVsZjXJl3v+fEF1CZVRG1SqI7FvDZpx4PvLaA2qWIxr00K1bGY1yY9f/TUghUjdbRSpdoUVMdiXaUY6em7TS6gNqliMa9NCtWxmJcQabZ5uBUQUUJEESVEYHZECREzezHSVkvCoSMW89qk2/UJEyQW89qkvT6aWEBtUsViXpsUqmMxr016zW2TC6hNqljMa5NCdSzmtUk3vWx8AXVOFFHnBKpjMa9N2uHqiQXUJlUs5rVJoToW89qkC7+QF6q8NqkiipE2gsW8vsoH08MgicW8NumXM0LLxGJebuWbRZMLKLeiWMzLrUB1LOblVtpMCw8CIsqtKKLcCsyOKLdiZq+C8smdEwuokaJYbEgQNVJgdiw2JIjapFMPnVhAbVLFYl6bFKpjMa9N+tLWUwqoTapYzGuTQnUs5rVJhx03voDapIqoTQrVsZjXJr3gmmAmFvPapE9tMK2Aqi+KqPoC1bGYV3157p2pBVR9USzmtUmPiMs0YjGvTQrVsZjXJv1q7ykF1CZVLOa1SaE6FvPapLZM82Kk618u089rkyoW89qk9x4eVCJqk94b9+mIqE16w0dhvkQUI12su4cpojbp4rjVSERt0i1qwtEgojYpVEfUJn0gLg+JqE0K1RG1SfeML/lE1CYFaizMjqhNemzL0BERtUmhOqI26TbPTy6gQJBisSFBFAiC2bHYkCBqk5ZHji+gNqliMa9N2uKFqQXUJlUs5rVJXz4jxBJRm1SxmNcmNdWLkW614rSCFSN1RDFSRYkliuqlhz4rTSygMJEiChMpFvPCRDA7ojCRmb0S0a8HhF+QiNJDUB2rVNQmffadcG8nojYpVEfUJh34cvgViKhNaujFSNe4OfwoxA4XLfZipP1eDmMmojYpVEfUJt3lztAREbVJgdqyYjGvTWqqFyPd5pkwKiJqkyoW89qkpnox0psvj99eAlGbFKojapOuccikAspDKaI8lGIxLw8FsyPKQ5nZi5GO2j28bRJRmxSqI2qTPrP55AJqkyoW6xJEbVJTvdzoqAn3FlCbVLGY1yaF6uZiXox04JhJ1YjapFAdUZv0x9+EdQoRtUl/2zmchETUJp3829AyEbVJoTqiNulG340voDpWI4hyWIrFvFhWIypqkz51fhgkEbVJFYt5bVJTvRjpq8PC0SCiNuna70wpoAyXYjGvTTrn1GAmojapYjGvTWqqV+V6cuWpBZTwUizWJYgSXoqoTfrg6uFeR0Rt0lYnhEESUZt02mcTCqhNqojapIrFvDapqV6MtFScUkBtUkXUJlUs5rVJzezFSK+4eWIBtUkVi3kx0t7x0UZEbdLrBk0soDapYjGvTQrVzahNmv07NEVEMdJGsJjXJh0nFztqkyoW82Kkz9RMrkbUJs3eCWbioDOWeDHS7YeGWxARtUn7/vbeAmqTKqI2qWIxr01qZi9G2r/d5AJqkyqiNqliMa9Namav9rbmG2GQRBR/Uyzmxd9M9XKjd1wxqYDapIrFvDYpVDejNun/SWKw6QTdL0mjNZ0o82KkW282qYDapIrFvDYpVMdlmlhoYpH+312zN7F2/ulS+n/nYtmrjxbip6dNYDGvTQrVsVhXXnbr7mW3Sq1aLS67pYcXI50Xv80jojYpVEfUJv1fvQRYdi+fTb+MeTHSTw4PvyARtUmhOqI26f/861bTL0W/5MWm6YfmL3k8+V+7r/T+HQX8LXzAhgTxF+swV3BxguW8qVU+v4ctB2xIMFu78vf7qw+eRnPAhgTR8pojZtEcsCFBa1nni2FUsCFBmDGMCjYkiKOBYVRwcYLSsv/RvR0rojSVqPnf71tTRDQV1Pzv98PdrCHFRVkjqLF260uwSl2UeUHRDp3CmeP4bNvJjiFZ3Smck0TUNQ3mhgRR1xRmbxmVS9v2Dfcr4p65+vG3k6kqzsxrk4bYvDYpYhWrzKGpukox0ie+CfccYsu8rmnn4hSqim/ntUlDbF6bFLGKVebOxUr2UvH9xyY44kohyq+f4OoV1U5RIooqBKyrFDdAy5WTP6+TgI4Uw6hysyLU7SdMoaqIogoYVeXCyYsqYJA6/dBUejSsI1fLeTHScGBTLOaVS8Nxrk+wmFcutd+IiEKmiMVv5MVI/7VxeK9zPPvIaURVUddUVRQjhepYzCuXVpmtZS9GGk7g+gShhvO5PsFiXrnUrgUiCpkiFteCFxS1i91rk4YLtj7BYl7INFy/9QkW80Kmdhshoq6pxXq50bn/DAfHce9XpxJVRV1TVVGMFKpjMa9cWmW2lr3+Rrj11aeYl+Ow22aC9ZVyo6ucFk5Cx9VXn0pUFZVLVUW5UaiOxbw2aZXZWvZyo2N6TqxGlCo9bYUpBdQXhepYzIuRVpkV0bKhlxs94pZ7iQ+8MqlaReVSVVFuFKpjMa9NWmW2lr1ISHhK5iVE7F2FKDcKx/CUzM32kkCUm4yXGw1N5dVHrSnHEJurFuvlRmPso0SJdYyxjxIl1suNhti8+qjFOobYXLVYLzcaYx8mSqxjjH2YKLFebjQeuvZEiXWMx6o9UWK93GiMnUmUWMcYO5MosV5u1MxE1CatMoem8tqkFktEbVKLJaI2qcUSUZvUYomoTWqxRNQmtVgiapNaLBG1SS2WiNqkFktEbVKLJaI2qV0aRGkqUfM6NnZpEKXlRM1rk9oFS0QxUrtgiahNitjKrSCvTYrYyq0gr01q9yui1RfFDYqIyqWIrdwJ89qkiK3cCd+uFBS1GzJx3+craDdk4gOtKtVHEVu51T9fQcRWbvWtKrVJ7QGU4KKsEcTjKcEqdVHm5UbtsUj83ZUVtMci8YXjK7VJEVt54F5ZQcRWHrjHVyqX2jsDEZVL7Z2BiMql9gpBRKlSe1chonKpvTIR98xVe2UizsyLkdobFHHPvK6pvTIRJdbLjdprHrHFgRW01zziRyMrtUkRW3mBPLCCiK28QI6s1Ca1V2Jiy3IF7ZWY+HZejNTekIkt87qm9kpMfDuWeMKyhSi3kQRXr6i2QCCW86Zs2eJlmmwlQrSWsRIhWk0nrESIKEtVhZgC1kcJxn6xTiEW82pRGAbWOF6M1JYexGJeudRWIsRiXrkUsfjJHBGLn8yLkdoSgFjMK5faioBYzCuXIhaXhiNicWl4MVJ75ycW88qltgQgFvPKpYjFrcARsbgVeN0te1FPMC/DBRV3US+WZQ9NYpWKulv20CTCHDCvu2VPZ6J0lKh5pSmolZzbVynmpbTsBCbKqBI1N9ulQZRrIVFzs70kENFyfEmoFNrCMHDhJGpuxjBwSSZqfjTQbyXn9lWiojbpf3Kb/8ltVuc2/5Nz+6/n3H5JbsTLjQ5ZLzxiHIceP4WoKiqXqopyo1Adi3lt0iqztbzscgVebjSuuz8jSlOOcd39GVFivdyomYmoTVpljmvJdZfdms7LjdqBJR52XAXtwBJRmxSxlZ/suAoitvKTTSgvuzXOf95F/+vvov95R/p/+R3pgH//UNJRzdxjmNaebQobKnjY2Q8WoDaG0bzd6XuzqZ/DxT+HaPnncHF58i6x3189c4UWqXa8N3tInxqKaobqeMspcx2rzIonDprLlmVGbFkn2Ov70nadOhSevPmCkpzAjo916EFcfvSWxAP6PTED+K9FbYiHf3TJHsBDT1mlADx49F7EFkP6E+1oNIV16ZgXp2NenI55cTrmxemYF6djXpyOeXE65sXpmHP0n5tYV37ru+8C/nP9K4g7dCoVqlT5BanKT/bV4d+F3+jNsSP0JyPO61jBcxbOLLStTdDM+uvD7Dj1ru0cEeu4/77bnX1bfRjGKmdeqWN2vPX2hwpAVaUpqhL7wLPfhmFM7L+PjjnBRdnP4JnnXVWAOWCVGlE/fUHLFaxSc0TLFaxSF2XLNSwOHQ2/e38tQu74xuB/FMaMDKhmVaUpopkV1QwVsd6yqd6y4LVzIlrNaqLc+RNclDnaDZmYNUsxC2b9QRFbwdiy48y6n8OqptCR4551jaKcDL0+u7LSlGExxzU3n0mzoqidH6wLU7h6znWFee0zRT2SjaBM383ftT6w1HZkRVU01dFUNyPWmnpz1KKAnW+6vhrlWDWC2jLMjlUqYns83bWElhXlSDaCGguzY5UquPzyH5fubdeh8NVz4V/eEC9unhH79wyoxxlmRzM7ivmDJR+F2Md/M6DUa2GCEquo5kZQzPfNiuZL7+xfurtfgmJWVHMjKOaVhkTz4B59VSVeNCJRB7QKqLEwO5rZUcwvDYixfc8YWDpgYYK6xBsQzVAd9SNeM1+04sWlc0dmRFPVDNVR1Gm9PuJ5RZRzoxHEeUWsUhFrpwpRzo1GEOcVsUoV7Lh7nOAzbfqUxvTMiDIjRZ0gVEdRR9ZE85Mji6UurTKiqeFhnauOon64WTSv+WG/0rMTM6Kp4UbxUxTzkJc+DOZ/PCPnc68ysX+KmkgR1FiYHfunKOZbno2xr7UcUBrWK0FT1QzVUdQvbovmz77uX+rWJkFT1QzVUdQH+kfz13deWJo7MiOaqmaojqKe1Deap308oDRpToKmqhmqo6i/M8z+MshRYxvBNnMzmgWHHRnVEy7uqweWeMn8BKUpRY2F2dHMjmK+6YgY+9d7+pYGNkvQVDVDdRR1247R3GZIv2r8dGFGbN0qoMbC7GhmRzFP2DHiop0vUrOiNqUoPyjRVDeL+v02EXt9FW4UimpWHH99gqa6WdRR60ece1Q4VRTVrLh9mwRNdbOoj7//76Du3nNg6dVuCYpZUc1QHUVd+ZloPuTwPqWa+xI0Vc1QHUX987hoPu3ZYmn+/ARNVTNUR1E3PijiVhv1d9RYxWb3JVhlFvWE3aO67aMXlL6blRHFrKhmqI6ivrlrxEEf9HbUWMU1uidYZRZ1241N3aB/abn5Cep5BVy+JlMMsbnZ0cyOYu6zfIydd/vA0tI5ZaKYE3VkMGsszI5mrqgjs1vqPwixa08eVFpuTpmo9zqqc4NZY2F2NHNFnZsdXRdjL3q9d2m5XctEMRNXaBXM4Rmamx3N7Cjmjz6Osas8eEFp6eAyUczEJV2DOSxbcrOjmR3FfPp7MXZDOTg/jkxQzIpqbgTFfMS0aD6yZf/SWu0TFLOimqE66j12ZDSXtu5X+rE2wWp1ZKaosTA7mrmijsy6D42x17bpV/q+X4KaVRsazVAd9T3n4mjebNv+pfX6ZURT1QzVUdTJ50bzWa37lYZ0TLBKrW+eKWoszI5mdhRzx1M+yNcLHctEec9RrCwfOiZoamX5UFtRG8Eqs2D/w+KYR+3cXwdJlEESN2iVKeqYYXY0s6OYp/wuxt69Sx99pBLFrKjmRlDM9a2i+Q/y4jpvRIJiVlRzIyjmNR94P5hbrzuwNLV9gmJWVDNUR1HbTormHTa8qHRgz4xoakho5KqjqLvcFM2/O/TC0oI2CZqqZqiOos7tG83fHD6oGreZH1DNjaCYjzk1mv92b9/SKi0SrFLP7pkpaizMjmZ2FPNm+8XYYxsuKdXPLxPFTLxqVjBrLMyOZnYU824z3guxP77auzSpe5koZkU1Q3UU9YKro3l6n4GlrvclaKqaoTqK+t6u0fz5uX1LI3ZNUI4G0cwaC7OjmR3FfHXr95gMIY6pDVhJpKQIc0jCdEvQ1EqKpluCot65cRzzrRsPKJ3fIkH5FYgySMWQ3crNjmZ21LvoJe8y++Fo6Q6qMFvG1dEyro6WcXW0jKujZVwdLePqaBlXR8u4OlrGlYMUXHDwu3mCrr5JbKhgSKPVN4nRXEnQ1TeJuRlN/Rw2lLf99J3wk/1x1fjKRJT3K2C/fgF1vjBXsCZRxfzirBi7+soDSmctSlBiFdUM1VHU8adFvPOrPqV/Nc8UNVaxSjVU9Y5ovsfwtp+imO+xWKiOoh62bjRfMm1g6c81GdFUNUN1FPXeGQuDudMqcjR6JdgvRTNrLMyO/VIUc6fJMfbsdy8szWmVEU1VM1RH/Y1GRHPdJgNKV7dI0FQ1Q3UU9bhBETe7oa9jeHUR7NErQZg3jeqxpm7wUxTzsWZuBMXc63fRvOW5g0q/qcmIYlZUM1RH/Y22jebpKw4sTZufoKnh/pyrjvqGvHE0b/tZn9I+HyZoaljj/BTFfNS0t2Oq5MMLSp81z4hiVlQzVEdRW4yJ5s3PG1ia3yxBU9UM1VHU1gOjeZ11+pRaXp+gqWqG6ihqw7dvVRYmy3dLsEpdriZz1CXPj/PLRJiDurBiDuuF2jIR5rBeGBHMvpiylrHUStSFFTPGjNUT0cZcWbbUlokw2zDG1b1VWUwt36tMFHOiNg9mX0yZGUutRG2ebfppxPsmhUEqalOKy3dP0FQ3i1q8MKo9xgwqrd4rQTErqhmqo6hjzovYZ9hAR41VfK95Rqwyi/rJXhHbbx9OFUU1K7YZkRFNdbOoXT9/M6i/HdOn1K5ngmJWVHMjKOY7X4nm2k0HlmbUJKhvFK9EM1RHXeO8HM0dLh5UalmboKlqhuoo6u9nRnP73S4svdEsQVPDBH+KYr7goWg+dL2LSvuNyIj6ivhQNDeCYn59ejQ//OugEvcbmaiHZgE1FmZHMzuKeUj3GNtq7/gPu4HX9guqmqE6inqZ4a9z1NhGUGJpFhzYMarHrFgsnXd8RjRVzVAdRX10p4jDTuznqLGKF03MiFVmUc/dIeLd3wVVMSwAFbMswahWzFm2r6n2wE0wVeXFZl+LhbmCWaKKecWP3gixDz4/sNTl+jJxn/sSlKYUNRZmRzM7ivmkN2Ns24m9S1OuT9BUNUN1FHXQGxE3nTnQUWMbwS7zE7Ngj2JUr98gmInHdQ+oZqiOot7+u4jdVwnpWUWNVRzRIkFT3Sxq2+2ielg5LPGIPbsHVDNUR1GfWf6N/D32vgQvnpOgxCpW3mPvS9DMeAdeb9prIXbuPwbpHhCxSi0uyhwPP3WgbiUTYQ4YzdoRWnY0cwVzM1p2hNlafvn62NGVL4S3L2LfiYnav2dAjYXZ0cyOYt7MYj9eLvyCxL6tgqpmqI6idvlbNBeeCLcC4sntg6pmqI6i7tQx4pmHhGcKcUxUtSmojqK22+w1LjwdbeFJtZij/ShEqPYrEKFe2qNfNR5WUxnG73/sTVVx0vEV1Ra8jrbgdbQFr6MteB1twVsZVVzwOtqC19EWvI624OXBEbxlxoJwJJ9aK1wLxP1mZYpqhuoo6iv3Lyit9PkuhY/3+VhHleCioG5Tt2vEhnKCiyqxkx6sZWzAXF2x444FqAFzdeTqh1ANmPcbmsr7RcuKoalcRcuKoalctZb/OnBBWHfbfBPMVRtzgrlqY04wquE6ypuqYDQrouUK5ma0XMG8XzvOCeaxjWFd+YOeET+5NrwyEV/slynqqQLVUdSjTov4x/lyk6kvEy9plqCurU6LLcPsaGZHzRX8NcZ+L/ecAYMTNFXNUB1FvWPXaH74+ItKh/RK0NTw9pWrjrpa3CHiOkOLjmGZJnhXiwSrzKLu1yKeordP/FoPLPGwrpminmZBbSgTTVXz9gveZqzimJEV9fQ291JVROzWV21XgKoI9Z0fd6GqiJYfPawLVUXE9n24G82KZtYphDE3JGhmxTDmXMWYFcOYcxVjVgxjzlWMWTGMOVcxZsUwyFytmsJ3B97KI6mIloOax5q68ONXw2U1p2P4fYnSr+Pqey2kqojYax8PvxERsec8sQtVRcTuMLQLVUXErj28G1VFi9VTFGN2tFhFDNIRZozZEbEYsyOawpgdEYsxO2K+Ix6ayCOpiPm+fP+tVBXRL8yKjajo15rK7nk1XN0XH9Sn1HZwgqaqGaqjqN9fEPHf0/s5aqziQy0SrDKLWuoc8YxnwjsD8Zu5maLGQnUU9bbtX80fx/XlBOsqGB4i9Snmqj1TEozmyqO8ChsqiJbxwHWsasoeuN5ReADVp1hXMUPFg36vVeP0J00Mywfirj0z4m4jAoYnXW52NLOjmB9YPD9mEt7pXWo2v0yUWMWQSchVR1FnPjI/TGGnW7+cMaY2Qai3fvrujMO6JQj1uE22LyBWEeqYc3YuIFYRasNbB1Yjmurwh8OpKlpTemAxZkc5zo4YsyNUjNkRKsbsCBWDdIRaNcgwhYbKFJasP57HWRET7H7iv3icFU3VphDriH4R6yjq+w/Pz9OkuyYoLSfqlQH13IDZ0cwV9cpyhwfnV9KVy9UnKOZEXZgpaizMjmauqAuzj46J09/yuu91+sS2Iyuq3SgSXFRRx9e9SlVxXvuK2v3XbQtQFdGy3WQSzFu+/azdC2hKEeYV3tu/GtGy3a8SzFsu7HQUVUXrSH/QcDQaykRrWTHMN1cx33Ay6HxzFfMNL3I6hVzFBBXDjHIVM1IMY85VjBkrkQQXVVQcZ6xEHHGssBLxg/PZGvfz91XEcbYbcoJ5bK8e11NVxHxDy/mM0LJiiM1VxGIVk+Ci7N69I/559AJViRLr+NL64UQiQj1zwZFUFU3VCwctO0JFy45Q0bIj+h208DuOWVGOhuMGrW6gqojYXS5syzErIvbFQmeqiqbqMNCRIlpWRFOKiNWmunS7j6NSrGoZ861SEev9AjEj71fwx3Xive6Wi0N2mrh7+0xRzVAdRd18zXgSzv7hc+2IKC+Bjmtc+T5VRXkndNzws/DAJSK27l87FWBWhHnSxK7ViNgrTj2MqqI1pQcWY3a0WEWM2RGxGLMjYjFIR8RizI6IxZgdMf0rzh7HI6mI+c5b6Q6qiugXsY7oF7GOEvurL18JJ0PPLS4pza4vE5/slqDEKuq5AbOjmR3F/LuXYuyEQp9q3HJupqjmRlDMf77xlTDBbJ9vZszrmCDUF/d9a0bb2gShXjjntwXEKkIdMXvXAmIVoW4w7ADGKkL97eV/YayiqXrLxZgd5YbsiDE7QsWYHaFizI5QMWZHqBizo6k6hScfmMTjrIj5/nPGzTzOipgvYh3RL2IdRV1naDwZbvgx3HOIex2fKerJ0AiK+U8dI05tc5GjxjaCBxyf0SzYeo+oHnfEhaXXm5WJEquo5kZQzHW/f4U7F0QxEzuPzBSRBiea2VHMZ9fEA9t503f0wBLlmeJ4yFEhG0CE+mXLblQVTQ1/+JO37AgVLTtCRcuO6PfSM77imBXb5jNa/5rbqCoidtqOv+OYFRF7UH0Xqoqm6jDQryNU9OuIGaFfR8SiX0eM6sD3J3BGioiF6ijqESvEc+PqC0IClvj3uUHVk6ER1Nvmj/OC+bS2F+s3kMQqtW+rTFFjYXY0s6OYS+NibJfO4bIiTp8fMLxv/BQ1k3BQNG/8bu/SpDYJmqpmqI6ifrBJxA4bD3QMnyj8FEfPScyC3y8/Lxz2ozf9cUaWZU2g5oIMi/WLZ5QXZU0gzJo0zpolCNXWC46aj5WruwmE+ZCr3+AgFaGef8YrjFWE2vn1rQuIbQRhnv75tgVMsBGEWdPCmK8luh1tBeSoWWIMshGE+cCRf+AgFaE+NOmPjFWE+uFtnRjbCMJ82KQ/VyPmW4WaysZ8LTnvaGs6R81sY5CNIMyfnnwEB6kI9cheRzNW0VR9LIYztiFBG2QjGM7YhgRtgorhvMpVnHWK4bzKVZx1iuFEakgQ/VZhOJEaEsQwws+dqzgZFMPPnas4GRTD79uQIPqtwvDrNySIYYRfIVfxGymGXyFX8Rvp3fuu/Rv8sDvaT6aIG4UjVNwKfgZh3m7P+VQVoW61zzYFdKQIFdevI1RcoT+DML/b6Y9UFaE+ssr+7EgRKi4rR6i4cH4GYb54reRXUDRVHwT4URRx6BxhxqFTxAQdYcYEw+5DPgxHXM6tr3mAN/NGEOaOZ07hE6cRhFl38XCDsn1JR0vgOOr2Ge4qjSDMm676Tw5SEWq79//BWEXcoMKMGhLENViFYUYNCeKSDP3mKkalGPrNVYwqpJUens6LThFnDg6dI1QcnJ9BmL+dei1VxaqTEIhROUJFU45Vp2jVSSj4rzdfDm9BLdftW7pyToKmqhmqo6ibzot47qSBjhrbCN7cPTELtno+qt89MrB0Y8cEb941QWlKUWNhdjSzo5inPhtjP/m8b2lIrwTlTZVo5vClRG52NLOjmJefFmN7tx1Uunx+gqaquREU85IJ0Xx990GlAbsmKGZFNTeCYj7fzOHDpzkJysmQqHUBNRZmRzNX1LpypzYR7XMsR/sciyrM9lmUo30W5WifRTn+7rgfZjRvkyDUO9u+OuPLOQlCtU+qHOvn3c+mFKH+7V/XsSlFqPY5lqN9juVon2M5vjt9mwI6UoTa5uXdC+hIEap9yuXY9+L92ZQi1EdvOIpNKUK1z8D4owheMu+lfM3eMUGoYWXdMUGoYWXdMUFTK2v2jglCRctY0TuiZazovaOwdq5NEGpYO3dMEGpYO9cmCNWW0kQzV9bsKWLM6Bcrekf0ixW9Y1VHVcMIq/LaBBELFSv6PW57KX7vXR9ym8SLRmbES+YG1HMDZkczO4r5nJtj7BHbDSj1zhKUWEU1Q3UUtfZvLzEvSpzXPnO0vCix7ciKanlRImItL0pEbEg5tk8Q5pByzM2WJlVEXpRoTTWCliYlWstIkxIRW4WWNSWiKcuaEhFbhZZEJWK+lkQl4lhZEpWIYVgSlYh+q9ByqkRpqnTiS5VHqjxiiJrtAV7aPpj9kWpmPGGJYm52VIxd663wUStxVNegqrkRFPOE7SL2OHGgo8Y2ggfOymgW/HTJi0G9ffewR0Ac1yqoam4Exfzidy+G4xz2gLolCDXsAdUmCNW2hIhoKuwB1SYIc9gD6pYg1LAHVJugqZV9q24JQsWYsavliEFiV8sRY8auliPGjF0tR4wZu1qVKejeU7cEoYa9p9oE2XIei10tR8RiV2uvR17M96w7Jgg17Cx3TBBq2FnumKCplT3rjhVEU5Vd6Tw27A7XNoXoN+wdd0wQathKrm0KYQ4bzbVNIWaEUWHfmfMF2r6zIwZZ2f7OjwYGiV1pHjogBok9ax5YTDDshtc2hVVjFnXwqHijeC8W+SE+0zVTVHMjKObVR8VTNHzNUpsgVPuQL8FcDd+6dEwQavjWpTZBqPYRYIK5Gr6E6ZggVPvUh4iOLNWZYN6RfepDtI4q3/bUJigPIEfMF1/+OGK++PLHETPClz+OmAK+/HGsGqR9+aOo5wZ+owrWVRDHuYK5ioNTwfzghC9wahOEah9bJpir4fucjgmaWvm2pzZBzBex+PLHB4l+K1hXHnBwPPm3bzZA17DEiwYnaGa9FmB2NLOjmN/vGvGUrQaULt01QVO1ZaiOoj7dOeL6D11Yjc/1yxS1qUZQzDvtHQ+dfRFKHDMyc7QvQomHda2o9kUoEbH2RSgRsfaBKBGx9oEo0WLxRSjRYvFFKBGx9kUoEbH2RSgRsfZFKBGx9kUoEfO1L0KJmK99EUpEv/ZFKBH92hehRIk9f7t4Mvz9rLCYInYbHFBPBqiOomatovkv+w8qbZVlRDErqhmqo6grbvhi5Q35/DYJyhsy0cz+hmxmvE4TxbzWOhE3mj+gNLFNgqZqy1AdRa1bKeLYGf2q8e2RGfGNWQG1ZZgdzewo5oMWvhAP7AaXlHauLxMlVjEc2J+imA995QU++BJclDnaTTXBXLWbaoJR1ZPBvo1PMFft2/gEc9W+jU8w79dujAnmsfZtfIKLsp5z4/QfqAnfnCjqsVI8pFmCprpZ1NtmRHXubeFHIb43IlMMmcBcdRT1hHMiHnLswNKCjmWimBW1KaiOom7QLeKdT/Qvbd4xwZb3JWjmkPrLzY5mdhTzt4fE2MUX9avGj2oyRTVDdRT1ky7R/IeaPqVtu5WJYlZUcyMo5nU3fSE82sJf3KQoZsfwBzi1CUINf3HTLUGo4S9uahOEGv7ipluCUMNf3NQmaKpOAYN0tKYaQUzBEbH2FzeO9hc3jpjgzyDMmK8jVMz3ZxBmTN8RByf8DVG3BKGGPymqTbBqvui3Ci127Bdz4yvxxHAkidKUY/ibuG4JQg1/E1ebINTwN3HdEoQa/iauNkFTw2ttPipHuck4YlSOUDEqR6gYlSNUjMrRVB1k+OvC2gQxo/DXhd0ShBr+jq82QcwXLTtiVGjZESpadhT11E/mspo9UR64ibooUzxr9LY0O5q5okYziuoTy/UJomWYHc1cURdljz8zN9zc7r0l7NQQ62qCqidwIyjmq2bP5S4PsW5kNrT/XK5xEqyroK1xEsxVW+MkGFXtCC1XMFftGeqIjiqYq+iogvkwbNmSYFVH9eX9jomH7i939y6tPDhBMSuGF7mfopg3O2AuV9YJ1lXQRpVgNFdeMKqwoYJVZnv98KbsSCZYVzFDxWuPm236CeaxUPHqcmKHeHC0HlQ2J0GJJS7fKlMMt+vc7GhmRzE/uGuMDRWAu5eJYiYu6RnMGguzo5kdxbzNSjF2ya29tT4wUczEbEQwayzMjmZ2FPPn9c+H2CEXX1Bacl+ZKGbi0lbBrLEwO5rZUcx7zo+xF94SZkSsbx9UNTeCYm47PZqv6NK/tMGuCZqqZqiOoq5/7/OVW8GPzRIU9bwLIh73fdExfPD8U/yoeUaz4B3bRnXMPweV1upWJkqsopqhOoo6/qnngnmbVfqXftUsQVPVDNVR1Gvvj+Z12vapxrazMkU1N4JifuHOaD6vZmA1zj0+U1RzI6iL1lOjeZWsWI2zj8+IpSygxsLsaGZHMa9+Uozd4/vwIS5xxsKgqrkRVHOHiOWpFdTYRnDKyIxmwQ77RNx1lbASUVRzI3hQlpgFV9gqqpf9KXREvHVWUNXcCOrR2DyaOz3ar7R19wRbp2hmjYXZsXWKYh726xh7534Xll6bk6CpYWGSq46iLr9eNG+7Rd/ShcdnRFPVDNVR1H+uE801x/0EBxyfEfuOCKixMDua2VHMN64RceGVYYGvqE01gmPaJ2bBDZ95Nqh16w0q1bQoEyVWUc1QHUV9c1o0b3HyJfquQqxShyzMFDUWZkczO4p5p7Ex9vK44iPuWBtQzY2g3pF2jubpz/YuTWqWoKlqhuoo6kYrRvN6g4r6XxKIpqoZqqOou89/JpgfXnlgqVuzBE1VM1RHUQc/Ec1nrNK3NLh7gqaqGaqjqO8+Fs1jh8rJ0DHBAS0SNHPI2ORmRzM7innLHs9UfsGL7ktQfkGimf0XNDN+bqI+jy54OiYl4sdLxCpVXnoV8VkU0cwVzM3XDQx/NUOEOWA0a0cwO2IYZj7x+Ij2SZWjfVJFtZijjZkI1folQrXnr6N9juVon2M52idVjvZZlKN9FuVon0U52qdNjvZ5Eieot6D9ni6Ff5uu/x6oChdlimpuDHNz+AdAVZibG8O68nOLngp4y8HXFYDfv3ODozYF1fGwrpljlVlxzMiMLZvZWzZVzbOPPKSEWEW0vNYeXagqomXEOqIjxDpK7OdZbGrGidfqmIltc/W1F26kqjivfVC1KcQ6WqwiYh0tVpu6bPfDSmhZEf3++eg/U1VEvzArNqKiX2tqz+lPBPxytTBmRW1ZUS4cIlQ7rxxrt7lJP7RuAqs6spYVYf4ZREe/+eSwEkalCNXOWMdJ4zqXMIxGEKNCy45QEfszqCv6s+fkp0ptglDDz90xQVMrp0ptglARixPJ0X5fR/t9vaNwbtQmCDWcKh0TrGoZozLzChvP4a2eqG+bxEWZo1b2gNnqfiQYzbg/E82M54IjWnaE2Vqe2H8272aOdoNSrNy+uiUINdygahNEU4it3M1yc7gFdUsQLYdbUG2CaBnmyt0s76jKbE29t83s/IKtT7EuYOUxUZ9iXcUcLqv6FPNYqHhqbNjwOB/WjvawpgqzPayJUO33JUK1h7WjPawd7WHtaA9rR3tYO9rD2tEe1o72sHa0hzUnKLj/M4/nL0X1CcoEEzU3hxnVJ1hO0cyVg1OfoLWMQ+eIlnEkE7WuvMFTj3KQxCpVriNHa4oIs110ihgk0cx423REy1WDxOV8TN9HeJyJ0lGi1lXwuxF9aA6Yqt2bh5ZxnInWMqbgiJYrmKrS8sBjHuGl4WiXBtVijouOvKga0ZQdKyLMdmk42qXhaJeGo10ajnZpONql4WiXhqNdGo52aXCCgq8seLhybtzYMUGZAtHMPiMzY75EMZ/Q+mHmVBNclCkip5pgVJHLTTCPtVxugnms5Z8TzFVLRyeYt2z55wRz1fLPCS7Kvlk0K75+xPkqIt+eYJU5IvYXEsxVm1GCuWozSjDvCE1VMJoV0XIFczNaruCibKPLZuUbN/XlBBsSLEe1snFThQ0JlvOmwv5RFTYkKNe+x8KMnSmimF8aMIt7bURZiShiv4xoKnY8iVBtn44oqxhvyvYliejXduKIFovdQyJU22klYlS200pErO20EhFrxUiJZsbOIxHztZ1WIuZrO61ExNpOKxGxttNKlNi/HR5PUdv+drT9bkVsjhOlZccqs1XjZMtm9pZNxZcSRLRsnxkQEWtfDhARa18OEBFrnwoQEWufChAxI4zZERPEIB1hxpgdEYsxO6IpjNkRsRizo8TObzaLbxREMRPlcayIlwSimR3FfOPzM0Psg/dfUrqhtkyUJx1RYhU1FmZHMzuKue3NM7nVmGBUsdWYYEPFbJuYCeYt2+Zpgrlqd+8E847QMh6pjmgZj0XHqqbssVj+R5z+R+eEfLuiHjrFG7onaKqbRR1+TsS5bwdVMfyggtd3T9BUN4v63FFRHbj9wNL1HRMUM/G6uZmixsLsaGZHMe+//cz8y8zaMlHf6g2tGifR1MqXmbUJyrFyRCy+2/SmrOopEf1a1VMiVKt6SoRqVU+JUO1DXCKasg9xiZgCxozvch0xZnyX64gx47tcR4wZ3+U6YpD4LtexapD2Xe5JbeK5se4lchJmGVEmqKgnA1RHUbutEvHMX1dQYxvBG+ZmNAte8NVDQd1wXrhREG9snqg3HB9QY2F2NLOjmM/5/9h783Criivvf6vRa2KMY4tJFG2NE044YohbEIfrLGLwGkeiMSTGAYc0zsxR4wROoIAgCkdxHnE6op2O84BGJUYT0Y5DYowHr+QEr3DeWlVr7frU5tzT7/Przu99nu7+8/N8v2vVqr332bv2UHWee5xfzhN7TS9UPQUlWCtU/XKe+Hp/r+LLeaJmxpfzRI3FkDjB2K7OBCGiZj31JRhjdSYIUdvFTBAiMutpM8GYWZdIJcKsE0OIyKxn4ARjZp0YQsR21pkgRGxnnQlCRKzOBCEiVmeCEBGrM0GIiNWZIETsX+wj3MUYYjvjLsYQ2wp3MbveHQ5vnSQliIldRFcGzYqYuUaEqhOdiK6/hjrBiohYnVFFRBlo1xAqGjKEGe0aIhbtGqIqnX1GRI90BhkRqk4ZI6JIpBJErGATM4pEu2Z2uPS2x+PIrU+CbuRGVHMxcuuToJoxzLv97PCz0jmPRDfaNNQ5j0Q32hTEfEmixmK+JFFjJZXOLSWiXZ1bSkSszi0lIlaXSCXCrHNLiYjVuaVE9Bc1F7NlY39RczFbNsai5mK2bIxFkcVs2RiLmovZsjEWNRezZd0dwYqhC7pmJlEG+Yq6ZiZRVTl9IdbQndwMEWuoqqTStUmJaFfXJiVC1bVJiVB1bVIiVF2blAhV1yYlor+o2RD9Rc2GUFGzIVTUbAgVNRtCRc2GTv1yStV3QVerILpznaAcDFANVRWzruxBhKrrURDd6ctQ1/0gIlbX/SCiKrRrCBXtGmq7gmjXELFo1xBV6bofRPRIV/YgQtWVPYioCpkNoSKzIVRkNnRq23uP8YEz0ZmJbpQriAfORDUXT6dXz8ad+pjvgq4k1gJdrKGurNUCYdbVsYhQdZRrqKtjtUCYdQkvIlRdwouoqvxwdGExohbZBHVhMaL2V1AXFiNqVYK6sBhRq/KjoLCEF1GLFMSmM4SKjdMNwqyrgRFV9YOiWIYhVMQaYjvrIqgtEGZdNLIFwqxLHRKh6vjZUJc6bIEw6+qURKi6OiURqi6C2gJh1tUpWyDMuqYiEareERjqmootEGZdBpMIVZfBJELVRVBbIMy6JioR/S2hLt5IRKze4xjq4o0tEGZdb5MIVdfbJOLMoGuiEnEqKKGuiUrEmUHXRCXizKBrohK1KkFdE5WIdkuoa6ISUYauiUpEGbomKhFl6JqoRLRbQl0TlYgydE1UIsrQNVGJOF/p8ptEnNxwojCEilNBNwizLuxJhKoLexKh4vdrCBW/0G4QZl0ylAhVlwwlQsXPyhAqfjjdIMy6GCkR1wXsFEFsOkOYsekE0UFDmNFBQZRhWCqj1FAplcP+fR/jzTKxpI6oZYb+44c+DSLMHoMZd9ZENeNDEUNkxkcXCdayVQc8Gofx7Q2iMwsWw/j2BFUthvHtCULVReeIUHVxPyJUXdyPiKrQLgb5hmgXg3xDtItBviHaxSDfytDF/YhQdfk+IlQdexNRJDJjkG+IzBjkG5ZSaUMXffIIPwQiugMpUaNZP4siNlJUMz4EImpmHKKGyIzbh0TtbGz/5iN8dEB091aG+uiA6O5iBPHogKixTVCfJBA1FZ4kEFGGPkkgIlafJBARq08SiIjVFfmIMOuKfERV8SSBiP6WUB8sELEl9cECEbEl1OcMRKTS5wxExJZQHzsQXaqjTwj91YXUiK77hrqQGlHV4rFhR4JQEYuHipZKF6wjQtUF64hQ9YkcEal0wToizLpgHRGqLlhHRI9QMx4qGqJmPFQ0RJF4qGiImvFQ0RA146FisdljzXio+OI2j8Q3CO0Jqoq3D0SYdTk7IjLrymlEqLr2HRGqLoVHRBlot3ihUCkQmYt3BDGVLlhHRLu66BwRqq4yR0RVyIy3AKwZiK1RvFCoJAgVG6d43VBJEKpuq2vXDoeoLv9FhKrfYCQYVV0cjKhq8QK0kqA7jRgiFq9HBf0hGtstMLarS8MRoer3GwlGVReOI0LVheOIUPXbjwSjqsvKEaHq+1AiGtL73wRjQ/o+lIhNh62B16OG6C9ejxqiv3g9aoge4fWoIbqA16OGpSL19ajtUOyjAjsLxHYuMKrYOAV2Nube9bDfOPZnssDZ0zND+zNZ4OCBXsUnKESNxScoRI2VVPZnwUC0a38WDESs/VkwELH2Z8FAxNp/BwMRa/8dDER/7c+Cgeiv/VkwELH2Z8FAxNqfBQMRa38WDESs/Vkw0MW+fPLDxWfnczsbhvpROtUREfXDckP9sNxQPyw3vOTtRY/t1iNBqHvf8fZjT85PEKp+lG74/UPvZypBqKt9ZzJTCULVD9oN9YP2IlX4oN1wh64tczQkCPWNK3fJ0ZAgVP0Y3vDluQcwlSDU0zp+wFSCUPVDeu4Uh+8MeJhXjQRrmaDsX/2uL8Gg4uydYFT1zJBgVPXMkGBsV7/rSzCq+l1fglHV7/oSrGVTL3rIn5F0tagW6Koy1LWkiKrKlkSsYMmsS3i1QDSkC3wRoeqaXS0QZl3CiwhV1+xqgTDrEl5EdB9dMMTWQI8MS5sOWNqw6KAhVHTQECp6ZAgVPTJ06s5HPuQPQl2HighV16EiqiqHGWIN3UFoiFhDVf1oJKwGRkS7uhoYEaquBkaEqquBEaHqamBE9AhVGaJHqMoQKqoyhIqqDKGiKkNsK11JjIiaoRq62HX+OocD1wQ7PcrBALWEGBQl2FmgDooSjKoOihKM7SJzd1gqMiLa7Q6jGWV0h52NWx6ew5uLBKOqDSUY1VIqbUiwuIiUsKtAZMap3rCUSk/11pBuugQ7CzNUXGLG7PmAn54z8NJz8jIuKXCTjderQvW4pIyHP3mff/R33jv+k1fiBatnxFG9Pcpmh9lQzYbOPOjxgOcu7z/TJZ43sFB19GWooy+qiNXRl6GOvgx19GWoIyhDHQUZ6ijIUEdBhjqSMdTRCIsEnvPK6GoJRw3J9n/0Pj8ravSQMWJOsJY1QZloDHOBJTXiM29eSrPHkhpQqoK5wJIaY3+03/eqyOyxpMZY3ewJRlX3QoJR1Z2SYFR1HyUYVd1lCUZV92CCUdUdmmDcKb/t2LyKXeaxpMatAXOBJTW2iw1bYEmtZX96MPzodjx8TPX0DRN0sYJihmro1B1n3ed/3Uf/fJxfDRt47dbvG14+aqvqT19M0JmHnRVSLbjML2hGnLUgE/RrOkXV0KnX/zigLhZNXHFIoo6teZTMMBuq2dCZj986xHZcMra67xMJulhBMUM1lLPot8Mu+8aYX+QlnFbLBP2aA1E1VFXMtSnbMJXgsTEWqqFTV14plPHUjudWb++foDMLSheaoDNPvuteb/5k9sjqS/2WEp1ZUMxN0JmvHhjMH97plw4jvrggExQzVEOnHrN5MOeD/WsdQVEFN+qfEVU1s1NndN3j1Z3/OLo6emKDeO6cBF2soH/kGM2GajZ05m9o7OGdo6tj2xJUVcxQDZ3asSCYH/35MnjYRI9iboLOXH01mDc9fUz1jo4EVRUzVEOn/nF6MMs/Vp+2WYIl1R3tghILs6GaDZ355mkB523jixT07/iWxe3nNGh2ePTFAXXlFkNd5UYQS8QQBw/MDEtmwdnTM2ZWs2V2av7DgOtU/XR+QT/jxuGgtgRVNbNTf3p4UN/5YEz1tYkJOrOgmKEaOnXVwff4H+zPtrw4L+HcWiYoXYBqqKqYb/tkB6YS7BdjoRo69YyeocgTPh1VXX9og/itjgRdrKDUDLOhmg2d+bblQ+zNK5xX3XJOgqqKGaqh/FI+vNvjfjeeVe0cmRFVlVRQDZ3686fv5uiLuGhgdshxAfeYOaL6lyuWEp1ZUFI1QWd+/NiAVzzsO0hce75HSdUEnbnvAcE8ZdK51bZKgqqKGaqhU5/b5O7q2+M3s/Fzgku6Qx1OJ7ik8ZWNQ7u/3WJstdGWoGuIuLR3JihlwGyoZkNnfnSdECvr1i7X0SA6c6Jm3uwfDkSzoZoLNcvWWiHgV0K7gpJKcElQDVU1s1M///tdxecryz3dIDpzoo70ZomF2VDNhToy26czxPqVaXs0iM6cqPO8WWJhNlRzoc7LNl4Y8ICp/sgRlFRNcK1Kg2aHgyp3FUf7lxcm6GIfmBliT75rXHXFzRJUVcxN0JlvnBbM8y9yh3d7gmvVE3SxghILs6GaDZ15k6sD1scVKKmaoIul2eFLg4K67n1+HxHX3DATFDNUQ6eevGnA037iGxKUWMEelQRVNbNTZ371Lj8W/d5P+1YHXzbBcIefXprPPnkCVfcbpCqzoVcOqS74OMx3Xjk0JDj/7oyoqpmdemf9znDE1nyPiBuP96o/RKNq6NR//vOd/lQwavQYKYPoBtuG8ydvXoUq6MbeS+aGVL8Lf7chKO02wW2fyGh2+NNHgrr3Lt5M3HZBou4czBILs6GaDZ158wdD7Imn+uEH8bkrEvzVdG+WWJgN1WzozE/eF2JX+pk3E3813qtiboLOfPftd/rr70qf/TIv4Tu1TFCuv1ANVRXzu+f0YSrBDWIsVEOn/mxqKPK6fr4M4mPTvSpFNkFnro8N5ve2c1f2DxNUVcxN0JnfGB1w//v9LhOU2Cb4g94ZzQ6fU3WTTn9vRZw1z6tihmro1B+dHczTThxTvXtkgs4sKGaohnInckYwv7Da+WU8fXomKOYmKBt2WDB/fvAyeM68TFDMTdCZd1bznYctg+fUMuLYgR4lFmZDNRs681n/FGJl/dgvLmwQXSzxiv7eLLEwG6rZ0Jmf/FqIXX33s6u/+7BBlJ/G14IZqqFTv/3eHR5n7TTOUGIFt5ifYMns1CFjgzrgxpHVvD3BPvUEXaygxMJsqGZDZx5/XoitXbcM5kM9ihmqoVP77BTM3xzoVWJ7UMUM1dCpg9cL5s/n+aWVic4s6A+VqBo69aT3bg8jqKkjynjUZh79kGlZlMwLAi6/21hDiRUctFmCJbNTt78z4Ofhj+8Ffc1r+pWWiaqa2akjZ2vma8+vnl9PcMxmCbpYQd9uNBuq2dCZ3zrydn/q22PL9mVwYYF9nrsyh+pxYeNfDw7t/nD06OqZHybofgtEFyso7cJsqGZDZx7x2W2+oXvy/cp43OhtDF9bd0+qglOPK9Rs9wk5VEHEnnro1VQFXeyzv73NDzB892tZgl0Nwavv2so2ToLR7DdOMBcYVDHrpkuwln3nl6GMjW/rkB4Re00v1M2/NjmHKvh6f6/KpkOsocYKItZQY+WyeOuES+RT+RaIdqF2g2qW2E0f2aWaZVmCbYmKzDAX2JaozvzlyLBhpz2yr+wUww8n72koG1ZUt7sNRXX7l7GDB2aMnT09Y6yqFquqmC8ePSFH7PtrXJ0jVlS0C7OgmLUMw1Jm9EhUh5Uf3+YHkFe+dFEZ3QjZcPEOO1ShCrrh9EX9bgsn5I/8z4p4/uoZcfSGHv35OZoN1WzozB8unh1Gqk+MqlYGJuhiBf3ANaqGMvz4YzDvdsz5ZRztxirA8wd6lFiYDdVs6MxvvBtiP9/bn4GJh/X3qj+pRtXQqTe/OtsfZkPP9wsCE/cb8IrhBm/uTlXwgRmFusk/j8+hCiJ23zOuoSroYi/5t1DkZe/4ASTxR/MyQSmyCTrzoDuDec9zzi3jzIGZoJihGjr12xNm+8Psh9fvLycKw00eGyAraQvKISqq6wJRzYIls6DrETO7Y5KZgbdcOT5Hu08td02uqUyFWVRFaUhUVIVUgmLWMgxd5vXPDhvnoYa/lBMPDKpsnCbozHt2BPPOK42qvnh3RlRVzFANnVrbKOBd3xxnKLFNsPf0jGaH+d9u9erPfuUHgcQXxntVzFANnXrSvFv9ppu1ud/sxE+zRN1nyXqGf9rHb3bi6gsy4oNL1jtwZijjb3f6sRnx/d4ZcdORHqUqmA3VbOjMJ11+a3XpjPXz36w1oFof6HGJwzcc7jO1x6tnh8xTX3NnpKEN4ug5CbqGBCUzzIZqNnTm7w8Jsb84Ykz1xgsTVFXMUA2d+sNBwTx5x9HV789PUFUxQzWUhyH73lpd/6P187f6jpdZjcQ5d6wpKJu9a98D5DpIdPvIzJd8fYDMuGmB+xzoU8lvQWL7hXYNNbMgYrvBuSFWTl8bDjzQUhmOiPjjlXanWVBVjApaIMw6wEiwlhHRLlJ1gzAjc4G1jKhm2exX/eAaU2Vr+F0WN50gNqw31xPE1nh2zhV5vxRR1ay3E7NgqQy399feIBxmR37g/12FOObpBF2soBx1MBuq2dCZD1kj4OfVMYb+Gurw2XqCJbNTt10hqEd8dF71iM0SdGZBMUM1dOq3Grd485qfXFC9tZ6gqmKGaujUZ764xQ97jnl2E/lpJFjLmqAcOR5DbIElNcbu9c3ROTJ7LKkx1mPM3EytZS91hg7u/Pqo6lb1BtHFCvqLSFQNnbrlXwNe+6ezDCW2CX42JKPZ4Vf/EtTHx/oLEHGleYm6SuZRYmE2VLOhM5/zZIi9/kC/Q4k7PO1RzFANnfqte4L5oytGVOe1JSh7/55ghmro1AtvuqW676Ce+Q4Dx+drz0/woTtWOMnhoQ737TOg+nGPBrH9wBU+Pj809NmXY6p/rTeIn32YoGtIUNqF2VDNhs7899ND7A6XjivjChtmgmKGaujUw/cOeOCf/MhNUGIFV+uRoKpmduq5OwXcLbzmEPTDaYdfbUtQVTM7dbiqx6w4tvpFPUFnHq5mqIZO3XrjYL7o9+dWvz4nwbb2BNUssTAbqtnQmddcRfu7dES1c36Cf29LUM1+a0SzoZoNnfnz5W+pLndYz/zn17gB5JwEH769c+5yt3AcKzj/qJ5h0Nue4N4HJOZeFa8W4+e9tiZCRapi/Dxz6yZYjJCDGUNiM/sxcCVBtIvYbhDtKm7610r1PLc1Tr1hfL718Abx4Rdq3eC9vxlQfTWaBffeqlbCk1+thKfEXx0rf1VJlCudQ/+UeFl05v4vBfMWE8JMeeByIzNBMUM1dOrOT1TiPd1eWxPlsbCiv6ebuXULhNnf4sVUegNo6G/xYmwTdOYNHw9dmLTCyOqXlQRVlS5ANXTq6Ecr/gJ06aHbyyFKPLaWCcoVx6vBbOjUw0ZW/IG0168PltgEl3SHl7+xX3W3DxNErMdo/v20q/Mn2xKE2WM079JjIlWPSxovnVWpnrVbz3zFL8fn/fskOPvkCYZ/uHyP6tw5DeLgyyacNjhsyYErjZTX7kS3NQRlS0I1dOoWBwbzP798bjWbk6CqYoZq6NT32oNZ58ITy+qwTFBiYTZUc6EOyw7dVI+NVfy/BRGdOVFHerM/VKLZUM2FOjLbY/1Kdc4RPfNZZ0zIB9UbxGtXff+Jb1eqMzp65s+fs2f1jrYG8acvvv/SWpXq9CE98zum7il/xEM86fyP/7BGpXpU757hcdaShqF/fJfi4A6PxSO4iP4RXCVRjxs3j+rUEzx+75ie4ZlbR4PtamwJzXxVKLJ4Xhfb9U/zYkOILZ7mnTCv/8ez/Gb/8fhRfimP7lHOSA5ls0PtBp350fmzqjNu7pnv3XZlPrQjQbfpusEhM/eqTpqYYEl1+MIroapxL7oDuCNB166glAHV0KknzJtVPfC+nvkbZ1wl7RqOvGCfaglPrCTma9obv3tmlj9BnbTfL+XHTpw9PROUE5RXOxtEp67xyKzq397pGZ6ZL2kY+sfvJax7LB7Ol3BRI0kV1Wa4qLHV3WHj6DoYRFdkoo7PBGVbwWyo5kIdnx05fVZ8rzFuHtGZDf17jRPmEaH69xoxVt96GPr3GjFW33rcOC3UvG3bSDkzEMvqE5mg1AyzoZoL9Ynsy38Jsf8iR05bgyiP7qlu6M0SC7Ohmgt1w2zpzrPim6lFjQQ7C9RdlmBn48mNwmG22zH+uxGiG7p0gwMP9d+cEN3QpYT7/36mv1rN6Duk+tM73ie6WMMPD5mWX3vg+0SnbnrHzPDPLLf2lS4Qe03PBKULUA1VFfOgi/3n/cTX+xexUA2d2qtjJi8iRGdOsFaY9QRFhNljNOuhQoTZYzTr3ifC7DGYcS0jqrnAaEbNOKkmGM2oGYd3gtGMmnHEJljLDtjmZr9Tll+0q6gtsF8wy3Hl1a5GCxx89HgiYnvcdVkOcxOcfcd44txYpDfHqpqgM++/RYjteb/PTHSDMcPVG75mohuMnTnhpnjarDeIbksmameBurgQsZGimoshUz3BRoowowycrhO1s7Hk8JvCSXW1o+QpYoJtiQrzOrtOlUd/CdYyopqlIWQusC1RYUbmAmsZUR6GrHyT32UPfNavWsLBAzNBKQOqoap+ssPWVzCVoLv+mhmqoVN7fDzDl6ETuwx1YhfVERH1c0pDndhlqN0num1lqN0njkjblevC/Bn+ILz57ivkiCVeu/X7huv/vX8VqqAb1t7ww4B+fNXVSHBJd6h3MQku6Q71zivBqPqhWleKbiC35wz+cIgyYgROHZkJ4vAmqtnQmd9ZfYbf3ToXIMFa1g3q9TfBkhpRL8cJltSIOukgwZIaEPMXEiypEVFzgSU1ImousKRGRM0FltRatutpN/ouPLvwECmDeGxQ/UuBqBoeG2PP2dr/EytxWoyFaujUz3e40Q8/LtvmFLmIEN1hZvj2/rPyErqrxuEb3RiGPUdNFZXoBjaGZx58VBWqoBsU3fjs9PCj29e/WyS60YigdMGrnQ2iU6ccP704no8f2iC645noYgXteFYzDn6iNDR7mm9o7ICOMrpLqqBsOqiGqvopga/7v2wmzo2xUA2detOUab7mo84cI0USXZFEFysoNcNsqGZDZz7/6yH2Ox+PEjPRXTWIapZYmA3VbOjMV/7+Br/LTlltT/k+luh2qKB032Nngs5c+bcbeDkmOjPRnYIEcaEnqtnQmc98Y6rHU3Y5X7pAlAs91WHeLA3BbKjmQh2WbXTNVN/BVe6YIUes4Z9rP5YfDlX306DqzHssP9V3/5GXj5DMRLc1BOVggGqoqpjPmDIlR6zgOzEWqqFTsz9OiRtnaIPotiTRxQoWm31ogmrGPjr6xik8kIgl1W06QRxIRDUXR92w7NtrTeHBT3Rm4vFDvBkHP1HNxS9lSLbxAZN5oiA6M1HNOFEQ1VycVYZkje9eH6YkjBpe3evLTwx3WDQ7fziiqDJDAarDh965zu9QHckk2Jaorl1BDD4TbEtUNUusDhETrGVEZIYZI1WivKn5yXVxRDE0QVcGUc3FiGJogmrGhn2p73UcMRrqiJEqzDpiNNQRo6FuDaLbdIbaQeKItF2Hp66adJBYUt2l3FBvS4kw622pIO5hiWrGPawhysCmS7CWnTNpkj8FfXHZ3nLUEV33E2wr1KvO9cNaYiOm8lj3qhw5iC0wZDZ0VRmWYpHZ0JmH7hka2r2vH28YHrbKKfKzovpwRFGd+ZeHXs3NTnSZE6xlhnpyI8Ks/7ItiH1EVDP2kSEy47SZYC177bIref9LdBs2UTsL1FtaYiNFNeOWlqiZceQYIjO6kKidjTkrXslfqKH+QqnCrL9QQ/2FGuovlOgOJEP9hRJHpO06HNiY4E+q/SbdLkcOcW5TlCPnF2dXzGwI86Cnz6mOSLFfU5TYdy8eVh2RolOvP38CdyjR1Uy8/e5MEPuIqGZDZ+75zHgfu+8bfqxCvGBIoo7KPEoszIZqNnTmFf8txB57wQXV4eMTdLGCYoZq6NQ7Tg/mk/ccWR3cOyOqKmaohk7dcFgw37bJudXZWUZUVcxN0JlvOzaY//Ckv+4T3bYi3lrzKLEwG6rZ0JmPfuYKH3tc18hq7/EJytDFoZihGjr10tsCHnzp2YYS2wR/Mz6j2eG5VwX821n+m0BBMQvetyAjqmpmp37/Z1cUx9WgjgbRHVdEFytox5WacRASnfkny4fYBQ0/bYR43vAE1SyxMBuq2dCZx3x5uccTw7dMgpJK8KkNM2LJ7NT2DwKe9jX//YagmAVntiWoqpmd+uYfA272uf8ASVDMgj/oSFBVMzt11WlB/XjQedUdKgk6s6CYoRo69YLrAr76xAhDiRV8oZ5gyezUw8YFdeJ5o6rz+mdEZxYUM1RDucKeFcyrnLkMrjovI84b4lFiYTZUs6EzX/GjEDvgDX+qJ9bv9qqYoRo69dffDuaO88fIQUg8sE+CLlZQYmE2VLOhM5/eI8Q+stbIamd7gqqKGaqhU09RfDSoJ2tsE3Tmk2F2OH6doP77e+dWV98sQVXFDNXQqaNWCuZr3z63utrEBFf+MEE1SyzMhmo2dOb9Bl3mY9eWTxQ+TFBVMUM1dOqtO17G8QaxrA7JBDGEIKq5UIdkf1gzxC7YbHS139MNojML+hNFVA2devyfL/XmsfLyZXiCqooZqqFTP5h6KV82EcvqhpmgxMJsqOZC3TC76uIQe+omI6uNpxsJ1hN0sYISC3OB9QRlqHZBiP3ymVHVb3YkqKqYm6AzvzXqEm+edecoeYOfYFuCLlZQYmEusC1BZ95tvUt4iSGWVDfoNdRURJg9RrNuDSLMHqNZ9xERZn0TJ4grHVHNuJkyRM2l7hcYzSgDh0qC0YwOYncnWMsuOuxi3i8Q5c84qHYWaH/GAWykqGbcLxA1MzaOITLjx56onY1PJlzE+wVDvV+gCrPeLxjq/YKh3i8Q3f2Cod4vEEek7To85MULfffP/tJvZ+IFwzLiqIEeJRZmQzUbOvNf7wux2/b2JyjiaU94VcxNUAY2hwQ8dJ3zDSW2Cd68ekazw1dXCOqCTn/hIx48z6v+tLksOvOwDX7hzWt855wyPt87ExRzE3TmyW3B/M8LXffbErxgToJqlliYDdVsKCPzv40Lh+j8UWW8dKhHf5gti8787pxgXu7YC8p4TLtHMTdBZ15najBvvPO46mbTM6KqYoZqKD/YM4O50WtMGe/90KOYm6Az7/OtYD4trO1A/O5wj37guiw68x4PjPU4Y/4YQ4ltgq+3JWaHVwwK6pQZYWwG/MyN3AYFcxN05n/eeix/sMRFG2bP9wipfn6/P/UR15jjUcxN0JnPPm2MN8s6Rcu3JVhWs0xQYmE2VHOhZtmFw0KsrK20pNIgOnOiji/MsjDR8j0aRJi9uro3S0PIbKjmQh1fmJHZEGbN/NaJoSG/ilG9QZSLNXDJAm+WWJgN1WzozOs8O9rjLev4IgUlVRP8eF5idvji/aPj7n66QXSxV48NsedOH1dd9cIEVRUzVEMZe58czDffclYZF9Y9irkJyl355sH85tbnlXGL/pmgmJugM//7H0Z585K/nFXGDysexQzV0KlnvxjwmKv9j05QYpvgr6dnNDvsMSaoa/f2DweIC9o9+qH4sujMs88O5hf7nF19+8MEF/RJUM0SC7Ohmg2dufaTgM+df76hpGqCB6ye0ezwrU2CuvA+f2kjzpjuVTFDNXTqy50jvXn+1f7+l3hyUMXcBJ35odeCeW59ZBkvmJ4RR63uUWJhNlSzoTN/9HDANd7zPw1Bf5V0uGMlQVXN7NR/3ieov/vYXzSJ1aEexdwEnflHvxgRBvl7nFfGO+Z79IP8ZVHu6dYOeNTJYwwltgkeOTExO5y55IKwf/fwu5t409Me/e5eFp35pVow9z72/Oq04QneVElQzRILs6GaDZ35a/uH2HduG1HGy9o9irkJOvP2mwQ8ddxIQ3/7sCyO2ywxO+zVM6hrh4d7xJHDPfqf5LLozCuq+fC2UdWRQxO8YHiCapZYmA3VbCib7urzOLo2tPdlUGG292WK9r5M0d6XAeV9maK9LwOOSNt1eO0q5/LGhFhS3U2Nod4+EGHWNyaCuDEhqrnAaEZm3JgkWMu2HDmc91ZE11CidhbovxetJwizflxq6L8XrSfYSBFmvbciNlJUM+7aiFoGNo4hajaEGTX7G5NYs2EjRZhRMzZ7onY2BtdOZZHEkup2iiD2AlHNOJAMtUdEmPUTX0PtERFm/cTXUHtEhFkPJOsCysCGTTCaUQY2bILRjDKabFgt408/OonHM9FVlaidBeoeJDZSVDOOOqJmxg41RGZ0IVE7G/W2E31D+uSEWFJdBw01FRFm3RqC0hAyG6q5wGhG5lKR2M7XTvpRcq4DykmGGM1aBhFmLUOQ5zqgmnmuU0RmdDDBWtZr1R/y2CDKF+xUOwv0sfUEYbbP3R3i2CCqGV0wRGZ0IVE7G89OPZJlEJ05UaNZjzpiI0U1owyiZi6VgeOZ2EjRmV+bc2GOV8nEfhH1nTVxbkC8WSb26xb1jTZx7jL4ly8vy/HhhKF+dEF1r641qD7ctcbSgZfn+KqE6AYJTRBfhrRAt60sVj9BIbrxRoL1hsU2w1pGdJl3nXRFjg+fWqCa8eFTC0RmHSO1QGSG2g0685jPrsjxzRjR7RRD/4FZis789CNX5sUngvUEXWbB4hPBeoKqFp8mRhWI7xipOqwceFVefBJ5xCmG/pPI2adQlUXJoMo/HF17dY7PRw0P3HVCWXVlUH0nYPFxacQmqjzQgOpwk+OvyYvPdOsJqlp8pltPELH+A+CoAvEtMVWHb//u2hzfThOv3e+bhvrtNPGns7951l+uzfGRNtFtdkP/kfbsBJ35iS0m5sXH4fUEXVWCxcfh9QRVLT5KjyoQX7BTdXj8s0HV2ZStMJr9t/H1lhjMxVf39ZYYzUjVHcYy/EyBekuMZp1b2gpjGUjVHUYzUnWHnY2NvjUpL6aNLE6xq0A/bWRxilH1s1cWt8Ro9rNXFrfErsbo8QF1Tg3xp8+ta6jzcYjX9lp3lScn5Zi7ZOhnGFUSVBVTmQxhxmQlZh7ckcQ6HL3GdfH83JZilhFdKkO9TCRYT1Q1F3fWbSmGzLgNN0TmAuuJKg/K3r0ux2w74uBfnmTop+admKAzv/JBQD9/sJ6gO6sQS2agnxJYT9Cdgogls2IxnbCeoOtRN4giMX2yhLNPmJxjLq2hn/HanqCqmFprCDMmzzJzr0oS6/DlaybnmPBLdGdvQz//d78EnXnvtybnxVTiLVdtgTD7ScrPr9oC5Wf16WSeKBJcWKCeJxNc2Hjn8Ck5JqETjxu9jaFOQidOPa5QdRI6EbE6CZ3oYq85fUpeTMlf3Eiwlgli6V1DrTnBYC6WAijFltTFjT9dNCUvVjNI8Zr+maFfzWB6gs7cb/yUvFiBoSUOHZgZ6gm5BU4anx333JS8WDRjcYM4e7pXZfEKWfjipHPWFMSat4a65q2hrkxLHDwwM9SVaYnaULE6x8CkXVWxXi7bLcW6Lgx6YUouq4KcNGZCftU5axIH98/2es11v6Nn3nXaBLkQEActyJ5+fUouq5FscMGe1Z/+eV3i7bXs0O2m5sUiMHcn6M6Ehn7FmBMT7N87e2uXqXmxys3iRivsKtCvcrM4xVTdbUGR2a9yE826Bg7xyaww6yU1wa5G25lTcyzjY3jUMRflisWaP/UCRZ1WT2KPrSex0+pJrDZksQ4fOWtqjvWRiPsNeMVQF0QiPjCjUHVBJCJidQUkooudPWtqXqwWteWqLfDVYZmhX4fq+VVb4NbDsj0eCRtWl7ElytQtRV1Zi/h6f2+W9b5kZa2Hb1uFqKmwXi4Rqq6XS3T9NdRVbYmI1VVtiS7VWY9OzWXJsrlPuo2z/yrE13tnC4+8IZfF7vrKUnizvyCuPS9b5agbclko73uyMt7qCbbv98UB992QF2sb1hutsMtjsbZhvSV2FrF+icV6S4yZoXaHnY2Fy03LsWIq0aUy1CU0iW64JVgsvjr7L0RNVUJpV5coTzDLiFqVoK4v2gLVjJVaidoQlmYlzo1mFIm1SQ11bVKixspvUJd1JY6IqMu6EqFiaxQYtoYhzOh+NwizrphKhKorphJVLZbA3e8vRNf92t7TcllbeNRubncf8YGgrDw80uHKExslvO6wkHnel34VfeI7dY/+Ueey6My1i8Jh5lda/uI94qdtjRboDlFDv/ByjPXLMn+YqM48bd/p8eRWKVDXGKQKsy7KbairCLZAmHUVQaKqWPmQqKmw8mELfGDm1t0gquoG0S6KxNqGJdz8kunx0rZXgm4PGupKgC0QZl0YkAhVVwJsgfKubYMb/ZlQ1/Y31D8CoOrGOVTdOGfkd2/Mi3866GgY6kJqVF0qqopYhM2wFKtLpRGRSpdKI5YyHzduHjNPPaFAZMYibIbIjEXYbhlwI0/ILdBtWEM957RANePk1gJhRqpuEGb/Vx0Vj3LeaIIls8MDJ4QNq4+GEuzyiNXPTNUHZQmWzIsKhBmLoa1w243xfnDcPKKrylCXLCNC1SXLiFB1yTKiU4esPSPewy5KMapaZIKdjR1PuNnvUP23L0P94zBBMUMVhGqxG9ST2HfqSewG9STWqTNn3Ox/kv6v355b19D/T1yvdam6vUDV4fcrIdX1p06SRyWCcjA0QVckzQ63+Nebc/vXPHdmILrMhv4v9k48iejUg/4w05fh/+ZycYpR9X+RubgldjWuXLXit5X/g9R6gq5IQ//Xq/UEVZUeIdYQKmINnfru7pXimao7jRBVlU3XBJ35lzve4s3v9LxKUhHd7ZKg/8RoWXTmrV+7JTyflD+Drhfo/1c6oH8gGVVBqBaLVPoX1YwFqvrQMbeGG0/5d+/n1iXKmgOK/q/Ae61LlAdWZ9zqu+D/vb1eoP+79oD+FYn8m3lr7PQoVfl/M6+3xGhGqu6ws6gKqbrDaPb/KR9V/yfyEf2/xscujB4y5j/CWDPU7jCan3nzUqrNsDPdC53pXij1qDPtUWfao4j+j+9LGLvv//i+hNGMIrvDzkbbktlhABlOFK2wq0A9USTY1djpsttyfNhmqB+2UR0RUT9sM9QP2wx1SxrqljTULWmoW9JQt6ShbklD3VYs0uFWp9+Rr/jJzvmf9vzTY2WsZYJbdPYJ2NVIMKhivvfRCmM9RvUr7duzIY9Rnb7KoVQ9xnZ9qtguMgv6VFFFZkGfKqqa+fpZd+Rt6+5m/U0wqlpzglHVmhMMqmxYpCowmAWRucBoRuYCY7u6nROMsc2ws/HIWnf6DTvj7s/KOHhgJigbx6tdDaKqYt72zXcYKzh7eqH+bLN7qAoidvMJW+dQBaG+++XOOVIJwvyrwQfRLAj1/Cc7yqippAu+5tgj1Czoa44qahb0NUcVNQv6IqOKLgj6IqOKLgj6mqOKmqULfz/4Bm5JQWT2aoxVdaPd7/QHw9Ptfv8SXbuGqwxYQFUQsdf82u8jImLPeGZnqoKI3e6XB1EVROxql3VQFdRYOURRs6HGCqJIQ5hRsyFiUbMhUqFmQ8SiZkP0d/zjd3NLCqK/rz10A1VBtItYQ7RbMmuq47vujCfkeopR1bNKgtHsTyMlDObiZF5PsatApMIp1xCZccq1hvwpqJ5ibBcqTvV7/OQub97xhk8fczfLRBdreMPH7z3mBr1EqMd+a9u8hEg1+4ydqAoiVdcfDqZZEOa9dzmMZkFVpQuo2VB7JIiaDaGiSEOoKNIQKmo2hIqaDbGdl6x9J7ezIPo79LgbuZ0F0V/EGqJdxBo69VsvhlTfuXaxpCL2mp4Z6uGdYK1Q7+z8LVXB1/sX6tCevXKogsisv5QEY+YZp/alKojMK/z7flQFkVl/VgnGzPmOR1IV1MyycfzWCBvHUDML+v5GFf31G1b6G1X011/KpUdRRY8EfY+iih4J+pqjipoxgkqwVqjYzhhBGWJbYQRlG+cvX3+I+1cQ21lPIwnG2OEnTqQqiP76zLFHyCzoY6OKWIy+Eqxlh3wY8IBb3xSV6GINf7O2P66IUE958wiqgqrKhQCZDaEisyFUZDZEu+MW/J01C7qtYfhPG06iKojYnc/uxZoFEftqvj9VQVWlDLRrCBXtGqJHaNcQsWjXEFUd1DGHPRJEbBOUxyzr3+0PpKe++KSM7tpt+PUr/khV0F3KDdf5i78eERHbeeOOVAURe+/dA2kWhPnyHw8uo8ZKB1GzoaYSRM2GiEXNhohFzYaIRZGGiEXNhujv5afdzi0piO6/vuJNVAXRLmIN0S5iDV3sgxNCqmzPzx97vb1BdGbDV/f6w2O9KglCPfvprXLECkId/1SfHLGCUP/p0gMZKwh1q0sOZ6ygqnKCQs2G7vRliJoNoaJmQ6io2RAqajaEipoNVZUuPPvIvdzOgujv5MemcDsLor+INUS7iDWUZ7lfhFT7r/eupCK6s4rhoUf6+wUi1E836KAqqKocSMhsCBWZDaEisyHa/cXJC1mzoDtBGa591TSqgoh9cPttWLMgYg+pH1RGlIF2DdUsiHYN0SO0a4jYUkOlMg7+413skSBioRo69aub3+vNR6335WNZ1gpdrOGI+qLHGrWsBcIsD0OytgSh6ijIUJ4zNOqtEOZDr3ybRQpC/ZeT32CsINT939o8R2wThPnhT7YsI/pbQnncgf7qAxxDHdcZytMPFNkEYT54+i4sUhDq4/d+j7GCUD+ctm8ZkaqEg+89gD1qgkglj2jQX33KZKgjVUN5YoMimyDMH//oB6xKEOoRw49irKCqcvryR2xXglpkE/RHbFeC2l9Bf1xFFUedoD+uooqjTtAfSF0Jot0S+sOsK0GU4Xd3VHEwCPrdHVUcDIJ+73cliHZL6PdvV4Iow++FqGIfCfq9EFXsIznnzNyvyza7oe4yQZwoDKHiVNANwrx1v/lUmyDMm+65RY52BaHi52wIFT/YbhDm9/b9HtUmCPO/rrwf2xWEih+dIVT8rLpBmC/4RrKPmqCaZVSPPWgIFdu5G4QZm90QKjZONwgztpUhVPSoG8RZZZOrHuE1pQnC3H7K/bzwNUGY5SE5zpP62N9Q744N5ek0Tm5NEOb1vjqZRQpC3e2PVzNWEOdJ36OuBHEqKKHvUVeCODP4dqOKqgR9u1FFVf6e/cmH+dsXxCGKTWcIFRunG4T5bw9cQ7UJ4shBVYZQEdsNOvPIwffFAXN7glD9sLY9Qag6yiWquRgwp6jmYsDcniDUUqpSQ37gWkkQqh+4ticIVcexRKTyA9cUURXaxXDaEO1iOG2IhjCcNkS7GE5bGX5IXEkQsVAxnD7y8ft4w0t0o3pDveElurG3ob+X7J8gzP5eMpr1/tdQb3iJSKU3vERNhRteosY2Qb3/JSKV3v8SEVtCvR0mIpXeDhMRW0K9OyZiW+ndMREbR++OiShD746JaLeEerNMdKl6b3+/z+wfHHU0iK5dQ//gqJIgVP/gqCNBqP7BUSVBqP7BUUeCUPU5ElFTFQ+7OhJUc/Gwq5IgVNSMR2GGqBmPwgxRMx6FGZaKLHdBHlh1JAjVP7CqJMjMMRaPwgwRi0dhT/zk/viwuj1BqP6RcnuCUP0j5fYEVS0eVrcnCBWZ8SjbEJnxKNsa8g+NKwlC9Q+N2xOE6h8aVxKE6h8aVxJEVWgXj7IN0VDx7Dp2Ae3iUbYh2sWjbCvDP52uJIhYqHh2XR8dDhX/OqmSIFR9/5tgVP3LpvYEoeq7NiIa0mcFCcaG9F0bEQ35V1GVBGHW984JRtW/qGpPUNXi5VolQXfqM0R/8erNEB3EqzdDdAGv3gzRI7x6M0TNePUmKLsb+6jAzgKxYQuMKrZVgXFb+VdglQSh6jv6BKPqX5C1J4jtjMx49WaIWLx6syLRboGdjZc+DA3pxwDE2dMzQ/0YgDh4YKHqtwFExOq3AUTE6scARMTqxwBEjcXHAESNxccARMTqxwBExOrHAETE6scARMTqxwBE9Fc/BiCiv/oxABHt6scARLSrHwMQXeyd33+Ap6AEa4Wqh3eCUdXDO8GgSkP6cUuCUdWPWxKMqn7ckmBsVw/RBGOsftySYC2rfeNBf3j7D586GkSXytB/B1VJEKr/8KkjQaj+w6dKglD9h08dCUL1Hz5VElQV324RNVXx7VYlQZhRMz7lMkTN+JTLEDXjUy5D1IxPuawL/oOrjgSh+u+vKgkiM8zFt1uxDMTi262OXR8Ml7a7/cYhQvWfF3YkCNV/XlhJEKr/vLAjQaj6oIyoqfzlKVZl6A5RQ1RlCBVVGUJFVYZQS2XoJ5FWpP9Qs5IguuA/1OxIEKr/JLKSoKrSEDIboipkNoSKzIZOndL/Qf81+Krjn8hLKH/bSrWWCco3+TAbqrlQg1lizzpyQhWZBRv1BJEZZkM1F2otO+vWBzmiSLCzQB1RJBhVHVEkGNTig+d6ilFFZnwObYjM+BzaGtJRQYIxFiq+f37/9w/yqpFgvUBtN8FgLi4E9RS7CkQsLhOWSrdGgjEzVFyezKw9SjDGQsUl5tO9HuaUBEOdkkB1RESdkmCoUxIMdUqCoU5JMNQpCYY6JcFQpyQY6pQEQ52SwCIdDn3vUT/H5MTnB1bLWMsM979+Is0egyqpYC4wmAURW2At27HvYz7VU0ccKmaiG5wYfmPXg6gKuoGN4dRB1+ZQBRG7+N1JVAU1VspAu4YaK4h2DRGLdg0Ri3YNXew/9ar6Mi7qO1gyE3tF9YCjDqAq+Hr/Qn3sOD/hl4jY371yHVVBjZUy0K6hxvpnBbEhQ5jRriFi0a6hS/Wr0x4PE1H/PFgmwBKd2VAPFUOZXufOoi0QZlmTDZl1iTZDPeoMK1tcnyNVE1SzdAE1G0JFVd0gzCjSECrK6Aad+bSH58ZDpZIgVL8H2xOE6ndZJUGofpe1J6hqcahUEoSKdnHkGKJdHEiGaBcH0qBbn4ingo4EofqfZCVBqP4n2ZEgVP+TrCSoKs4MRE2FMwNRUxWngo4EYUa7OFFssNyT8bdQTzGq/niupxjU4pRbTzGqiMUJeeLUX/HiZagXL6ow68XLUC9ehnrxMtSLl6FevAz14mWoFy9DvXgZ6sWLRTq8ccWneLFOsJYJ4mKdYFAxSEgwxuogIcEYq+OcBKOqA5sEY2Yd2CQYVR3YJFjLvtH3KQ7GEgxqMRgrYTRrfxOMmbVHCUZVe5RgbAipMBY1ROYCoxmZC6xlf57xVBx71xsJdiXYCGox9i5hV4KNmMrfApSwK0F39rZYmHFzQXTmbStP8XaJ6AYJgrjlIaqKm1YiVL3VIroBhqXSW0si2tWbKaLG4gaQCFVvlomoSqfmEWHWqXlEqHrvTESP9OaRCFVvlonor94sExGrN8tExOrNMtHFXvvaU3ygQXSxhvpQgqixeL5B1Nji+cb0BJFKnwUR0a4+/CGiZn34Q0SsPvwhIlYf/hARqw9/iOgCai6eX8X+okg8vzJEzcXjrBiLmovHWTEVai4eZ8VY1Fw8zpqe/fbyp3k/mGCnR9wPJthVmPVOM8HOAvVMmGA06x1ugrFdZMblyRCpcIkxRGZcYh7qejo+cK4k6No11PllRFWLB86VBDVz8cC5I0G0q/P4iGhX5/ERoer7BSJS6fsFIlLpPD4izDqPj4j+oma8bjBEzXjdYIgi8brBEEXidYMhasbrBkPUjNcNVwx5hi+biO4mzlAP7wRrhaovm4juFk8QL5uImhkvm4gai5FMgrFdfXlKRM36s0owxurLU6K2i3epRGTWX2iCMbO+SyUis748JSKz/pwTjJn15SkR21lfnhKxnfXlKRGx+vKUiFh9eUpErL48JSJWX54SsX+xjzDaNMR2xmjTENsKo82nznmGnxkQXbuCcjKHaqgqProgQtUX+kTXX0P9cIKIWP1wgoiq0K4hVDRkCDPaNUQs2jVEVfrhBBE90k8jiFD10wgiikRmQ6jIbAgVmQ2detg94eDXj2qI7tptqB/VEGeHWHyQQ9RYfJBDnB3b1Y+XiGhXP14iIlY/XiIiVj9eIiJWJ+4R2f3w8RIR/UXNxedYsb+oufgcK8ai5uJzrBiLmovPsWIsiiw+x4qxqLn4HGt6tuUmz/ou6PwyojMb6vwyoqpykkGsoTsFGSLWUFVJpfP4iGhX5/ERoeo8PiJUncdHhKrz+IhQdR4fEf1FzYboL2o2hIqaDaGiZkOoqNkQKmo2dOpKl4cu6Ke2RHdGEpSDAaqhqmLWz5KJUPVjWqI7bxjqR8tExOpHy0RUhXYNoaJdQ21XEO0aIhbtGqIq/WiZiB7pZ8lEqDqtj4iGkNkQNSOzIdRSKm3o/Eef8w3pZIcW6GIN9eP/FgizfsBPhKojRkP9gL8FwqyzDIhQdZYBUVU5vHXuA1GLbII694Go/RXUuQ9ErUpQ5z4QtSo/ogizDIhapCA2nSFUbJxuEGadodAC1ezHG7EqQ6iI7QaxF3QyaQuEWSfftUCYdcoYEaqOVA11ylgLhFln+RGh6iw/IlSdTNoCYda5pUT0t4Q6GY2IWB17G+pktBYIs04nJELV6YREqDq3lIhUJdTphC0QqXSaGxGq3k0Y6jS3FgizzlskQtV5i0ScN3RuKREnihLq3FIizhs6t5SI84bOLSVqVYI6t5SIdkuoc0uJKEPnlhJRhs4tJaIMnVtKRLsl1LmlRJShc0uJKEPnlhJx+tKZiUSc+nCiMISKU0E3CLPOamyBMOskRyJU/JwNoeIH2w3CrBMkWyDMOl+SCBU/OkOo+Fl1gzDrXMsWiGsK9qAhVGznbhBmbHZDqNg43SDM2FaGUNGjbtCZF330fBwwtyeoajFgbk8QsTrLjwhV56YRoeocQCJUHccSUQbaxXDaEO1iOG2IdjGcNiw1VCpD5wASoeoolwizzvIjol1kxnDaEKkwnDZEZgyn5x3yAm94ie6OwFBveIlu7C2IG16ixjZBvf8lairc/xJRht7/EhGrM/WIMOtMPSJUvf8lIpXe/xLRfb3/JaK/JdTbYSJS6e0wEbEl1LtjIlLp3TERsSXUm2WiSzXz16G/Or+M6LaGoc4vI6paPOzqSBAqYvEozFLpPD4iVJ3HR4Sq8/iIUHUeHxGqzuMjQtXnSER0ATXjUZghasajMEPUjEdhhqgZj8IMUTMehRWbPS1Su7DTly/Eh9XtCaqKZ9dEmHWWHxGZdW4aEarOASRC1TmARJSBdvEo2xDt4tm1IdrFo2xDtItH2VaGzgEkQtVZfkSoOsuPiHaRGY+yDZEZj7INkRmPsk9a50V/iOpsLCJUfXecYFR1rhZR1eLlWiVBdxoxRCxevQn6QzS2W2BsV2fqEaHqe+cEo6rz+IhQ9V0bEQ3pfWiCsSF910ZEQzrLjwizvu9OMKo6B5CI7YytgVdvhugvXr0ZooN49WaILuDVmyF6hFdvhqgZr95sh2IfFdhZIDZsgVHFtiqws7HHuWHj2EK1wNnTM0NbqBY4eKBX8TEAUWPxMQBRYyWVLUQMRLu2EDEQsbYuMRCxti4xELG2EDEQsbYQMRD9tYWIgeivLUQMRKwtRAxErC1EDESsLUQMRKwtRAx0sRt/lJyCEqx5Vcz6cUuCtSJWD7MEo6qHWYJR1cMswdiuftySYFT145YEo6oftyRYy06Y8ZI/vHVCGdGVYajzy4iq4tstoqYqvt2qJIjMOnGPCFXn8RGh6jw+IlSdx0eEqvP4iFB1Hh8RHUSRxbdbsb+oGd9uGaJmfMpliJrxKZchasanXIaoGZ9yvfDyS/5A0vllRKg6v4yoqhwqiDV0B5IhYg1V9ZenMMuPiHZ1lh8Rqs7yI0LVWX5EqPoghYgiUZUheoSqDKGiKkOoqMoQaqkM/ZzSitQZgkTsBaiGLvYvu77MkUyCnR6LD57rKXYWZr1KJhhVvUomGFW9SiYY20VmfP9siMz4HNoQmfE59BGnvcwRY4JR1VQJRrNmTjCYi5N5PcWuApEKp1xDZMYp1xrSrZFgbBcqTvUnf/5yfs2XvfPGk9/Ij+yToItNsJYJLvhgp3xoj575zXMaRE1VYDTn3xtqmQ1h9hjMUjPKMFRzgdGMMgxhRhl+tBnLMIS5VMbM8f/CzIIwewxm2TjnbLZuFZtOEJvOYzQjsyHMyCwbZ41XV65iOwti03mM5k8fuuAxbGdBmD3GDqJmQ3QQNQuiDEOYUYYgyjCEuVTGQcfv/hgyC8LsMW46mA2x6dS8z9HzPP7gmrVlSkIr7CzwldsOfgxqM4zmDb+/Zg61GUbzuKWnU22GwSz9RZHdYVeBKLI7jGYU2R1GM4rsDoNZjqvtf/R1K7I7jOaThw17DGozjOb2cd/KoTbDaD7mxROpNsPYQRTZHUYziuwOoxlFdofRjCK7w67Gcdu8wSljhjpljOqIiDplzFCnjBnqlDFDnTJmqFPGDHXKmKFOGTPUKWOGOmWMRTr87Qa/z+/Zbe/8Xx4/dtcSNgZmxEOGeJRYmA3VbOjMv+n3jo994O1jd73twgbRxRJdrKDEwmyoZkNnPmePEPuVaR/1bdQbRGcmnrh6YR66z527ZlmCMAteM8+rfjQSMxuq2VAzCyKzIcyauWvsAt/Qi2N3EpXotlWiBpRYmA0PKalDsusuCbGT31pn12x4g+hiEwxmiYXZUM0FDsnueWEBtzPRmROsFearfz7le40UYfYY1c/uv2bXrK1BhNljNOt2JsLsMZixB4lqLjCaUbMhzKhZEDUbwoyacWwQYdaad/nhu74LH622hxz8RGdO1NW9WWJhNlRzoa6ebT82xB75+hqPntijQXTmRI3mFVZ9eddr5jeIMHt1njdLQ8hsqOZCXb0wI7MhzJr53u+9Fw+VeoPo9lGidhaq3+z1BN0+StRgLnZoPUHNjL1viMzY+4kay/DHVT3BRoow+71fT9AdKokay0BmHN6JGs3IjIMwUTsbDxwZGtrq3p12HXlhgoMmJqhmiYXZUM2GznzocSF2v8/WETPRnXOIapZYmA3VbOjMO4z6dx+74zeHlLExJCO6g19QYmE2VLOhM//p3/49XjV6NIhuOxNdKsHiQtAjQTVjp1isvxDMT9DtFCIyw4w9SHTmGbPf97Fn9Bkie4FYUl1/Bf1jpWg2VLOhM98x6VM/4fedY34qwy2i+6UkasBrf7cDzYaNkhpjV/zjTTkyC7qfVaLGWJgN1VyoMbNOcCa6nZKo0axzlokoQxdEsoaQ2VAzF2o0I7MhatbMf7t5ITtIdOZEDebrew+g2VDNhRoz604hNkpqzAyzYaOk1rLTt/vMx54+/GQxEwcPLNSDazNzqIKzp3tVUiHWUGMFEWvoYvsPCKnOXHGMxCZYK9Sv9r03h+oxqJO/sRdjC4wqYgusZaedE1JtOd/HEl3Nho/tMJqqoKvZcNBP7smhCiL2iVXuoyqosVIG2jXUWEG0a4hYtGuIWLRr6GLra3X6Mu4eNlYyE3tFtc/1o6gKvt6/UF986e4cqiBi9555H1VBjZUy0K6hxgqiXUPEol1DxKJdQxfb/55QxmrDh/ljA+hiDdcfVsmhCmqsHKIwG6pZELGGLvbO90Oq927x/SW6n3M3uOJxo2gWdKcgw8nX+u4TEVvCs35/H82Cmko2Dqoy1NgmqD8rQxRpiMwo0hCpSqg/SUPUbOgynzDn83iIVhJ0ZkN/qLQnCNUfKpUEofpDpT1BVYtDtJIgVLSLA9gQ7eIANkS7OIA/HrgonoI6EoTqTwWVBKH6U0FHglD9qaCSoKrFKagjQahoFycoQ7SLE5Qh2sUJar2LF8VTfT3FqPpDpZ5iUItDtJ5iVBGLo+6X1ZBqpfGnVUvoBmOG131ZoVnQHZOC8mNHrKHGCiLW0MX+5tl6PMm0J+jMgsVppD1BVYvTVyVBxDZBZ56x7+J4sU7RmQWLy3ElQVWLYUBHgoiFimHA+m8sjkOXeoqp6s4MgsWgqJ5iV4Iw+6FLPcWuBN04xxqCGYMiojPvvN6KuyEVsaxG1CKJrshEDWa0S2yU1IjIjG2VqLXsjONCQ7rZiW5UYKg7lOhGBYIYqhHVjIOB6GKP2Gil3XAQEntFVQ9gortKCuKIJWosDn6iix2xedtu+P0S3W/QUH+DRPcbFMQPlqhm/H6JLvbBASGVnmQSrGWGepJJMKg4QSUYVcRipPryMSGVnpCJbpcZ6gmZ6PaRoZ6QiYjVEzJRY3EhIGosLgRExKJdjFQN0S5GqlfeFsrQCy6xV1T1kkpUFRdrIlTEYjxpqfRSTpQ/o1TUizVRVQwDiFARi5HqyWuvvBtGjET3Y+8GdTBGdIeooQ7GiIgtoY6+iJoKI0aixjZBPbwNUSRGjIYoEkPEblB/GoaoGSPGm7dZOZ6CKgk6s6FeYYmq4qJJhIpYnKD2PX/leIhWEoSqY0KiqhhtEqEiFgewpdKxKBGqjjaJyIxYHMCGiMUB/PXnVo6noI4EoeqIkQhVR4xEqDpiJKqKkSoRKtrFCcoQ7eIEZYh2cYL6zgcrx1N9PcWo6mgzwaBipJpgVBGLo/2Sv64cL+UdCULVkRtRVVzKiZoKoz6iMz+741fj0KWeYqq6X6gghnkJdiWoZozcEuxK0A2KLBZmjKCIzvzXvl/brXh6WW8k2JUgzFpzgl0JupoFUXOCXQlqZmy6BLsS1MxY+DHBrgRRsy7PmGBXgm5gYw0hc4FdCaJmffJpiIYK7EoQDemDUMGtf7YHMxdYT9S5nQUiVYFtidpPzfGlfAscEVFf2bdAZ35701U8rnyKjyU+MOMVwxtmPE6z4H4DXpkyehW/2X9/23jZsER3ZTc8Y8HcHKqgG28ISgfF7BoiaqygmLUhQxmr/CaUMXnty6tTj9uG6Io03G7fal7C40Zv89yaX/c4d9dLxZzgwgL99wwljGb/ecPCFKPqv3ZYmGJU/ccPC1OMqv8WYmGKUfWfRixMMar+S4mFKUbVfzixMMWo+u8oFqYY1cGnPboMLizj+ad/3e/fb79wuRwMRDesNbwnezyHKuiGxIKyf8XsdihRYwXF7PYg0cXu91xI5fdgVyPBWtYN+pqj2WNJDSgN6bHRCkvmiLpxEiyptezAD76oFkXWG62wq0AfW2+JwVxUVW+Ji7pDZO4OnXn44mpxMLTGzgKtIWJn45EX/+a7cPeoPaW/CdaybvCUn0/IYfZYUgPKN73IXGBJjYjMBZbUWnbN04uquHgR3Zk/wWjWawrRnfkTzLwZ15QEQ2ZcU7rBUio0hEtMM4yXGOKIiHpNITr197fUfBf8IuRdCbqam6CfSB7NhiUVsX7x864EXY+aoMTCbFhSHT44/CPWTJSnH8siaiaWVMRqGUS0C0TNxJLq8M1B78XfQr0ldhXoj9h6Swzm4rdQb4nRjFTdYVfjx3+ex4Of6HqUqLVMEKtwE9WMv/ixWP0NEt1eSNSYGWasHJ6otWzdi56IsfVGgl0JNoKKJcoT7EqwEVPpaDPBrgRdfy0WZmwcojOP2fMBHzvw0nNETXBJgZtsvF4VqsclZdz/0ft85tFDxsivO8Fa1gTlzwtgLrCkRnzmzUtp9lhSA8pJBuYCS2qM/dF+36sis8eSGrvw247Nq+igx5IaY2EusKTGqlBGgSW1lh198T1V/AcK0Y1zDPXvRYhujLTq4Ht8kT/b8mJRiXNrXhUzVENVxXzbJztUESvYL8ZCNXTqc5vcXX17/GZ2mCW4pDvUoy7BJY23jrzdZ95jy3ZpKMGFBfZ57socqseFjWd/e5s/Yr3Z3TsTu7x69V1bWaoEo9mn6mokGFQxo6ECa9l3fnmbL2Pj2zqkZqK7TzHc/GuTc6iC7h5HULbzrRMukctEC0Qs1G5QzRK76SO7yHP+BNsSFZlhLrAtUZ35pHm3+o0za/MBsmGJn2YZcZ8l6xn+aZ/xOcyCqy/IiA868+W3VpfOWD//zVoDqvWBmeASh2843Gdqj1cOvrU6ctL6+Zxjx+fZvIw458U1Tt43pOra9wD/PBYoj0kdrv/R+vklXx/gH8B2j/scuKag7F+JdQMbomYWRGw3ODfEyqbbcOCBlspwRMQfr7Q7zYKqYg+2QJj1YEiwlhHRLlJ1gzAjc4G1jKhm2exX/eAaU2VrvNV3fI5NJ4gN6831BLE1np1zRd4vRVQ16+3ELFgqw+39Z764xZ9kjnl2k2oZa1kTlG3lsbORYEmNsXt9czQb8lhSY6zHmLmZWss2/Wulet5hPfNTbxifbz28QXz4hVo3eO9vBlRfjWbBvbeqlfCwkRW/cfb69cGyNRJc0h1e/sZ+1d0+TBCxHqP599Ouzp9sSxBmj9G8S4+JVD0uaVzwlUr12/v3zB+cc2V+fkeCUHdfqb06emKCTn10/qzqjJt75nu3XZkP7WiFJTNwyMy9qpMmJlhSHa7xyKx4EamnuKg79FeNektcVMalO8+K18HW2FlgKbYZdjae3GiWP0R3O+ZS2QtEd1x1gwMP7VuFWdAdVyU8YJub/fG8/KJdpaoW6IYQghLr1a5GCxx89HgiYnvcdVkOcxOcfcd44twQK2V4c6yqCTrzksNv8psuW+0oOU8m2NYguljDdXadKie3BGMqQTXLIBCZC2xLVJiRucBaRnTmG344w/fXH95dKS7pDvUnmeCS7lBPIwlG1f9SulJc0nhn9Rl+w+ooN8Fa1g3q4Z1gSY2oh3eCJTWiDqcTLKkBMTJPsKRGRM0FltSIqLnAkhoRNRdYUmvZ5zvc6E+ql21zivxwiG6n3Dh7mu/g2AF+4Ep0PytBSQXVUFV/Q/S6/+9C4twYC9XQqRtdM9UfDH+u/VjKILoiH3rnOp9KfwsJtjWILrMgfpIJtiWqmiVWfzgJ1jIiMsOM3y/Rmc+ZNMl34YvL9pYeEWUCHbGtUK861/8kiS5zgnWvSlWILTBkNtQyBEuxyGzozAMbE/zB0G/S7VIGcW5TlKp+cXbFzIYwD3r6nOqIFPs1RYl99+Jh1REpOvW1ORfmSEWEqjUT5wZEZmK/blF7RJy7DC4deHmO/Ut0e6EJYh+1QLlYa6weDES3yxKsNyy2GdYyosu866QrchzeLVDNOLxbIDLrj64FIjPUbtCZNzn+mrw4jdQTVLU4jdQTRKw/QUUViHMdVYfHPzsxL64L9ZYYzf4cW2+JwVycvestMZqRqjuMZfgrTr0lRrOOVFthLAOpusNoRqrusLOx0bcm5cUgYXGKXQX6QcLiFKPqxyqLW2I0+7HK4pbY1Ri9xnU5rhoJZhnRdcFQfxoJ1hNVzRjIJRgyY1xniMwY5hGd+ZUPrsuLMXA9wcFHnEJ0HewG/bC2nuDs2acQS2bFYkhcT1CraoIoErcAJdz7rcl5cfuw5aot0JVh6G9Mnl+1Bcr+/XQyD8IEFxaov8EEFzauOX1KjseGhiVVx2aJuZb1Gz8lL24tFzda4NCBhVkP/hY4aXy2fHVKXtwOL24Qzx9YqP52OKr+Znl89tYuU/PiBn9xoxV2Fehv8BenmKq7LSgy+xv8aNbbf+KTWWHWn2SCXY3Zs6bmxSOLLVdtga8Oywz9w5DnV22BWw/LDrjvhrx4JlNvtMIuj8UzmXpL7Cxi/aOhekuMmaF2h52NhctNy/Fsk+hSGerDLqI7jQjKs0155jZn9l+ImqqEeEqcYJYRtSo8Y2yBasYzVaI2hIeoxLnRjCLxFNFQnyISNRYPYIkjIuoDWCJUbA08JiXCjO53gzDrs00iVH22SXTq4JWn5fLce4/DBlT36fUJsdGjUdt7Wi7PzEft5nb3ER8IyhP1kQ5Xntgo40XhUPHP6r94j/hpW6MFusPM0D+6j7H+wf6HierMtwy4kcdVC3QdNNRN1wLVjH3UAmFGqm4QZv8ep5KgfL4y4ca8eLtUT7HLIx4MNsHi7VJrLKVa1B0itjtcVMYha8+I18HW2FlgKbYZdja+X7nZ4/WnTpJBgqAMXZpgyezwoD/MzIsXgotT7CrQv0xc3BK7GleuWsmLl5j1BF1Dhv4FaD1BVYtXnPUEoSLW0Knv7l4pRsiDOxJ06stn3JoXr5LrLTGYJda/Ha63xGhGqu4wmIv3zvWWGGv2r+zrLTGWAbU7jGb/yr7eEmPNULvDzkbbktl58QHD4pbYVaAeSAl2Nab0f5CLKhDdSSZRa5kgPskgqrlQgxmfkRDdtSxRY2aYDdVcqLXM/tpeP0FJsCvBRvyne5jRELERU+knKAl2Jej6a7EwY+MQsTzF/67O8b+rc5RX5/h/tUrGf6PVDP4Lly84q+l6Bf/T5rP/7/zu/3/md/9Pm+/832g+7H/hBNizms54/X81M/F/Zwj+7wzB/zkzBP/vZsz9X80R+28wV2vV3z0V/mfqze3zs+sNoitScNCCvTye+8BSojP/6e1gvvvM7fKLJiboYgXFDNXwFysu2aAezN/ru2P+s44G0cUKihmq4Wk/XzS5EcyD1umdT+zTILpYQTFDNRy/12eHfeNpf2e97qu+R0S3u7++RsB/HbFdGV3N724RcNEG/l/ViK6qj7cL+NoOviGiM/fe4Wlf5HW/3Ck/ak6CrmZBKRKq4dCfL2jbPZj//uw2+cz5DaLc7+8ezFANr9/prWePC2VMO8anIrqq3j814OK/ezPRqYMuDQ19+4md84N6JOjaFZSGoBoe/frja0wL5kOv3zq/f3iD6GIFxQzV8KYH5nx3Tihj/hifiuiq+vKZgAe/6c1Ep1YaoaF58/rk/YYn6NoVlIagGg5e8fL713nGm78zYav8Vz0aRBcrKGaohrefMPa87zzjy9juF/4vI4ku86F9A/7TH7yZKN+6XBwa6rxvl7z3/ARdu4LSEFTDAzc5aN2bg/mzB7fMX5nTILpYQTFDNbx/xd1Xq4Qyhhzt/wub6DK/ePcz/oHV5ov8z5n4iw6P0lATdObtHwzmBxZun59eSVBVMUM1lPehT4Qyjl1tKymS6Ip89tmQ6qglvfPr2xKUQcKzIRVUQ9n7bwbz4X/cIT+mnqCqYoZq6NSRXc/kP++1ez7/d/5EQZzTWEo8bnom6I/YaDZUs6Ez39sIZTy8bu/8jjkNomtXUMqAaij3kt981ps/f3zHfP/2BFUVM1RDpx6zScBdjvtuvlGfBFWVQwWq4d7/9uXjfZ/1XTh7+e9KB4lOvWdASDV3zS3zBR0NosssKKmgGj6y9scnHBy6cNH3/d+KEZ8c6lFSNUFn/sVhoYx5Z/hURFfke8NCqvln7pT3mZigixWUVFANnXre5Gf9/v3yIv8HbcRVB2ZEt0MFpV2YDdVs6My73x/K6P3YNvnrPRpE166glAHV0KkHvxTwK298N19rYoKqyoaFajhgz0nP/y6UsdWwZVA+xXwrlHFK1075xh8m6DIL+imQUTV06tBPAv7m1l75X+sJqiplQDV8fMex/f4eyjhx9S3L6Koa9e3n/HZ+Z9JO+WcTEyyp7lcmKLEwG6rZ0JlP3Pw538FLD98m/+jpBtHVLChdgGro1LcODeYP99s5X71PgqqKGaqhUxdcEHDaKn3zr9QTVFU2DlTD/t/ZbPXRoQuLZvhdRnTqYzeEVJeP6JUvmdggusyCkgqq4dw/rtlvekh1zEfLoGtog5mhgydsu03+5fAEZeQ2MzQE1XBE+Gt7Meu/Mr39SsCbjtm5jCsMywQltgk684YbP+/NG+2xTRk/nbtUUMxN0Jm33fJ536Pe1/lNR+w/5t7jt9M/+16ub/7V6RnRxQrKthJUs6Ezb7BvSLXoy7CtgHNXuGHCQaHI83fyXSD22DATlIaa4Aj5nDLgftf0yjvvWkpUVcoQdA0RnfmcI5/3P41ei7bJ2+sNogw/gO4EJSg1w2yoZkNnXm9y6ML1V/oNS3x7taWCUmQTdOZH/jWY33xlpzL2mpcJirkJylOmeaGMbQ/1e5C4x5i9RrwVevT1FXfKp7Y3iO5UQHSxghILs6GaDZ15/QWhjBPnfDdft39GlOeTC8JmF3RlEJ359E9Cql8cuGX+6E07EF3m05aGVIP/3Ct/f7WlRJdZUFIJuliiM39zpRf8ptvum/46SHzmWK/6v1BcFp352s2CedR3dyrjbiMzQTE3QbkQHB3Ma7+8bRnvv2upoJiboDN//+TwN8Tb/cYPPon7zPhg3+Eh1cCf+7EKcVDvTFBSNUFnPvfcF/z+3f6+7WSHEt3xTHTtCkq7MBuq2dCZTxkXGjq493fzTRdkRNeuoD8VOHRdIDrzpxeGVOfO3zJ/cKP5ROn+1NDBe2714zri9MZSQWmoCTrz2Bv1z77P3TJ/49SlRFX9/UJUDV0Z298RGrpjvB/lEk/41KOkaoIy2H4imL8/ZbsyXnZwM5RYmA0v659t81QwvzvJXxeIZ0/zKOb/GF3scvr31oeu748r4sFXXj99rRc9Hn/tVvmdn11OdOaV1wt/JdwxbJd8p5EZ0WUWlE0H1dBlru8YzP+y11b50y8vJbpYQTELunaJzrzpWaGMU/r4m0dix78e23ZpwPXH+jtc4qwrD1trWmjo9vP75HtumBFdu4LSEFRDl/kb9wfzCf3d/ca2S4kuVlDMgq4hojM/9ftQxvub+7ty4pD3dtzrk4ArXOevGsSpg7Y5/Gvhb1vXG7JzPuiJjOjaFZSGBF0qojPf961gvvNH2+Szr1hKdLGCYoZq6NqdskX469WffeEf4BBPvLJH3x31b1tf8ON24lWj1+r7g4BzHtjBq8Az713phCP0j3c33Cn/4ZCMKHcxR4QyBF1DRGeedkxI9dRa/iRDvHjQV64/IaT6yy3b5pM/XUp0mQUlFVRDV/M6PwupvneCvw9NcLky3nJpyNzjuR3yYasl6BoSlMyCrr9EZz7iymC+f3n/6yZedvDSJiixgq6DLdCZR08LsX/68fb5BXc1iK4hQTF7XC5BNQP/M48NWz/c+888KGv9sOs/8yDlH/fI4j9zg9/6Jv2vp4Q7zePW2zZ/up6gvIw4JTQE1fAfepP+5PLhxuTw9XbO1+9oEF27gv5JUVQNnfqPu2n9x908lm7T/nG3D33PDGP+e07zZ2/ie9OWCvpxzrLozP+4Qf6qK4fhR+U0f/Ym9qllglLGf4z/0LFo6/Hkf2ZM+F84rms9sCnh/+eRzLIDm9aX1H/c1Wp1fUE27qxB+didPEoqwXH1BtG1S7NT39fXZ5Xf+/+kJg7v8CjmJnj2+0u20NdnPdc9JL96YoPoUm2hr8+gGl7+80Xj9Tq48q6D85/MaRBd7Hi9DkI1PHXmZz/Q12d7jPT9JcpwWl+fXfeqL5Lo1D/r67OfbO/LIDp1gV5hL+7pGyI6dXd9ffbrpw/Ob+qToDw11ddngpPGLSA686L+wTz0osPyI3ok6GIFxQzV8IQH3vqtvj77VafPTHRVvaavz078gTcTnfoTHRXse+VB+T3zE3Tt/kRHBYIz/ulxojN/cUMwr/VQR77/8ARdrKCYBY/aaQ7RmQ/WEcWElw6SMoiuoQ/09dm3z/axRGf+lb4+u2HUgfkTwxN07f5KX59BNZz9/uWT9PXZ/k8enu86v0F0sZP09RlUw0PHjZ2or8/6veBTEV1Vu+jrs6PP9GaiU6/X12fjbjggf7lHgjJg1tdngvf++iCiM9dvCuaLJ/8g36ZPgnITd1MwQzXc//3dt9bXZ99edICUQXQNXXpPGLldccug/MJKg+gyC0pDUA3luej9wTxg5qH5GfUEVRUzVEOnbqavz3ru4YskuiInvBBSTbvnkHxyR4LyfPKFkAqqoVMHvhHMK133/fz/kPfm8TaW+///SoPSgCSVihOSIaRNqVY0oQxbwjY0OCSi0jzXcpKjE0kaDJ3YJERss+I25NTRLISQsQylzNvWtNb3/bre78t6reU+2+dxdvv08/j9+Xy8Xvf7uu57Dfd1Xe/7fd0dG6WgqTCT6hHrwLk6+FwTd38UjK1qxhnfjjlEn8ns0cwexdz+GB0xfvJFi2hO0QQj/uqP0REjqR7x+ZZS87SHWkebDk5BU2Em1SOGeZY+a7arSXTtrBQ0FV8VUj2+V/HX9ZY+O6WF++YwivqCja4/qt8+Wm5wglEiv2Cja1I9XvfV9nGt9RQanNwiunBWghFzutYailSPot5uI/N317VDKEbMf7trqAdqtIleujUFMZDrrqFI9SjqwjnWjUczoyu6pqCprhtJ1aOoD1mSa8CTTaI/ZqWgqS6RkVQ9zh09ZP9SnQIMKeP+kBnji+OM8kUC4nzJ7NHMHsV8xld6Cv3fbROtdEmCUXoFRCdJ9SjqTku9dd3UxI3rCKXPx67TXn27JzN6VOUEo5gZ5bcAxLFk9mhmj2K+yhJz749rHy2Rl2DEPdQSc8Crpj/LKOaylpirdnV7RGYU87u1dPpw/xmZ0R/KJBglMhANkeoR98Emas49MStasm8KmgozqR5FLRpTPKpRk+gveSloKk6BVI/zP6hcx2ZAE3Lcp8Ao6quWPiu9rH20SFaCUSK/aukzUj02OObUsyx9dm33Q1AaWjBRT/DOvc2jvy9KQYkMREOkeqRsWvaJ7q/+8o8VV1bISsci5SNAHBuCYr7JUmBPvedOn3F+56kvV9N5WZMT3WfEuKNnHOju7IeimJ+39NltNzaJ7s+MM5qKawWUhhjFfHVDbeiLuPulMJZe7xChDo9y7K+N9Yxmt5ZP4dvhjHK+Ky2b1nVu++hJDSKMcuxKy6aR6lFC7R+iM81bKraJTliUYMT/BiH+N4Zou2T2aGaPYv52lJ7v9FvdlWRcPd+pbp5yKIr52NHa7rhEZrTNIymIfwZC/DOM1nbJ7NHMHsVcb45246gR7sIyVnkxDN1vMGn2WKVXZJWl7fol3LeOMeh83dWWXLvx9SbRrTlxRnwZLLlGqkc5NtOSa3WPdZ8v47XXXJyGTS3Xdme39tGzdiYYpaGmlmsj9T+ghHr/JJ0df77NfQqMi4rHgYgcgvgN/kXNkWJt0jFaPw6EOQTFfExnNQ8Y2SIdp90WB7q75KGIm6al3l6LueEH46yrt4y8X0M93NiNcxhb7IwDESoExfz033R9o8sZN+F7xShffkZpF4h2yezRzB4xcLXU22PnNY2uKh5nxMDVUm9AOQVGMS+2pZLmT7iRDOP1C1dOyNYTvOxpN8plHJETB6KhEBRzJ1tmWbmiXTpWeTEegugVUNrNB8Xcfbx2Y2QXN35mvH2EUxE5BMVcbqGaE/e1TMd+iTgQ5hAUc88PLRF5z03p+GhmHOhW5A5FMZ9rqbdYHTdrY5zcclhvS73dG7SNttg0gFHMlS319tSmptFPesYZMamx1BupHiXyKku9dTy5XfTSmvFVlmsDSkOMpnqzRL7SlqTuLusmy4zjzrttZz/FBV+42TFju5ZtLrQFq9rLm0XnLI4zSuQLbYUKKKEYxZw7Tc1PnNo22jAVsSgxTc1AaYhRzKss9Rav4v6fGUcUyahtqbeN77WJdhpUg1HMd1nq7ZM9zaMTa8bvslwbUI5lNNWbpVfZlly7bIeLnG2ZOGDrnnHGNLOo4y319nTbFugG46tXl6lhqbf3/u5Wexjv6lTqKku91XnDrRQx9qt93AOWejuzdovo8BfjjNKNByz1BpSGGMU81NYJK9dvhciMDz9zzAuWejtqfOvo7cXjjJiIWeoNKJ1kFHMZy7VN+8nNYRl7bUzkWK5t9XM3Rl/cGWeUyDmWayPVo5zvTbZcGW3RKnp/TpwRNxFbnyTVo5xRb8umFfuxZfRvmXFGOba3pc+A0klGMRdk2TD/xb2CLJSlrW6lrX1dlaNrFBt/k1Mok4KY8uToGgWpHgt1yeK/nuAfOt/PZ85+6BT+90k6S71qYJtotUUpKO0C0Q1S/wMWcEZfeLPywps7F95MM21OV3iTiyNighBfpObE391XhfGrmnGgG6scioU6+Mx/AFl4g8DZi3T0ddtZ7rvB+PR6p7qZ9aF42IHN/33oYiqNZPK/aRbk9tTmu6/nwvxM9k3Rx1YmGOVYIMykenzirfj4jWrueLn792Z8rq9DNwg8FPvk/n7aIjV/E2kd7dEowSihgDCT6vG+Lvsqz1fzjm9aRAdXTjBi4DpfzaR6HFhnzymTv56LS/fOEPc1Y5Qz+vtExTYNXScZxdzmFcUntrRCNxhFXdbfzL+4hhhFXfG8dvKsG9tEbx6cgtJnIDpJqseuXdZve0rN9w/MjL41K8EoxwJhJtXjsEprru2g3TiukvuDYpTIx2Qqtp/v/lUY5dh+F2lDd/89K9osL8Eo7QLREPCW5fMYxXxcecVhHZtH33xrFhDHAqd3TTBKKDaL+s5x2o2SN7jIjNLJUvtXOuw1onk6SkMl5610kb99rW20flaCURoCoiFSPbbKHdB3nJqrZzWL/qtoglGOBcJMqsd3WvdpOFS7cVFTF4pROrnuWcUTRjdLRzm2fIY2FDzWLlprUYJR2gWiIVI9NqvUvEFZxYlPNo1Oy70KiGOBSwYnGCUUm0UdfLp248wK7j+WUSKvOGXlXPeseJ2bok+OTTDiG3uKRibVI2b0x6h5U72W0YFZKWgqzKR6xJchscJ148TlbqmEUU5w4C8rXKgONVtF7yyaYMSQWBChSPUo6uhv1Hz2DTdGRxdNQVNhJtUj1vo+VvMPZVrjbciMpsJMqkdRywxV80MPtojOWpSCpsJMqkdRKw1RnFi5fTqeV9mh+0APxYYf/HpR/xVzcf995To3iWOsmh1JURNOxXUms0czH1QTB0O9s6QVRwYuz4ynqMnIZPZo5oNqIrH0GcVNi9rhFBgxp3tKL11kU+voVYNTEFfyKb04pHoUde6Tiud/3SS6oVEKmopLR6rH2adtX9NNu1G9XtN0lF7timo32n2YGf20awpKZCAaItWjqLXKqnn939pEL9yagqbCTKpHUSvuXO46We719tGrrx0MhAos1TfBmGYWdeam5e4UGtRxxzLiKdaleuy6e5pEd2xNQQkFRChSPc7L6PP4l8vdKeQ2zIyur5xglGOBCEWqR1FrLtJu9Fzuxu2MEjnytoaK7mgTPeuSBKMcC3TDnqTqUdRSWWoeGcmM7lmUgqa61byk6lHU/lcqdviyffSYlSloKk6fVI8NKp7f/XI9hZyuh6CcYJULNdTn5d0tFeiWsgWP65uCpnqzqP8ur1jv2ibR3x9JQTED0Q1SPc7/rlSdctqN4yfq/IhQ1J+LLHe/3+dimdGqYxOMYk5RsyNAHEtmj2Y+qKqZZl4+1LuD20SXN0pBasipmXEfisweqSEzf/z1V66hB/a7AQbjzz2dimsVgmJeP0nNI07PSseTy0eAMIegmJsN+sp1Y+At8nG/PJVROlmsv5onfNg+esKCCKMcC8RnBJRjGcXc8mENdd377iNjnH/0iGfu0VCvtmsS3Ts/ziiRgQgFNLNHMe+9WU/w6Cru2864WVWECkExP1pHzU2+bJOO5RdEgDCHoJgX/7jMnUKdMu7iMF7T+9p//bDMhfrrq64hxqXF40CECkExd1ir2O2J9tEzOkYYTcXpA6UhRjHvW6LdeLqk+29nnDMt4+iPtBtbddzOmNErAkRDISjmIu8rXjOpSXRzzTijqegGqR6l3TXPaUMN6rhRAeO8zDjQrfYcilgaemxZ8kafl4Lyg01R9zo8eKPPS0Ez0yDBH+vu3XkpKL/QFDUZmcwHhwGNUtW9iW/u0hP8dJS7dzM2Lh8B4gRDEFnLFhrq29fcmIGx8dQtP12hodok3MVhHJ8TD0FEJrPH8dmRspcq5u5tFz1/VwqKGYhPECjtMoq5yyXaq3Kvu68Z48zaXzevot2o+LkbuDJ22BABoqEQFPPacxSfr980uuLFOKOp6AZQGmIUc+cTtaHNW92gl/G1nQ4R6vAoxzY+So+9VR+1Zew5MAKEOQTFfHbeUmfuurFlOvau7xDmEBTzpPeXuiv53gY382LMHDR02ATFue3cRIwxp8iA10cudVfjnYvbwQxEZGCdgRFGaYjNojZ/XtV5xzeLLlofZ8Qn+LyaSfUo7Y67Trvx0i9uhsuYtfS20y5WrNvITXgZx4zKmnKuNjSnQdvotbUijNIuEA2R6lEilz5RzXce3Tz6Xv04oxwLdGn3o11DjGKuvmGJ68bS7e7+y9hxT8aUJYrbOrhhAOMbnWoMmrbEhdp9XhbMQLQLbPllhFG6wWZRrx+t6uOV3V89o/xgQxDHAqXdfFDMT7+inaw516VIGLuPKjPoecVdA1pEXx5UKh+UY0/qotjp0VbRBxcexyjq5M7ayae/bR39670RILpB6FU5QValG0d11FD3rLgx+o9OxzBK5Eva6bEv9WgRfT2RghIKiFBA6TOjmQlvvkkjf1PZLZSlYMnE6xdp5DH9W0XvLR9hxE/jIg1Fqke5GtdXV3ODD2+MvtAzwYgPtLqagXKCjGLeda6a76lyU/Tp+SmIqda5anZYMgXFXJClzvyXDQuycFR4S0P5L+/4FQx3LxubYKQFDVLpPliQxZAjcVHCT1tO1mcCGRMHqgJxgiFIc5z/yWQKmFExKx0jkQq+VyFYqBOxwpu25D99KMgU4EgcMP+Bw1pvth8sY+sWEW8+PGL4ke8w4M+6ladhyO34P9x/w2/WdHeede2kqFu8nS1D00YJRgkFhJlUj8+0TjzcTM0Z5eQuOTYF5VggzKR6fCT3t9wOam7Z9sboS1sTjHIsEGZSPfZ/Ne/Hh9R8xhOto3cUTTDKsUCYSfV494c7znxskktEzpnnToFRLnvnvylOK9EqHaXP576oeHlP1w1GMd83SLtR/ZgW0ey+KSi9Arp7aFL1+Npb380aq6Eat3edZJTInwQaas/CNtGsrikokYEIRarHzpuXBws11G/VXUOMErnHFg2196Pm0ZzKKSiRgQhFqsfs1h+u/kFDbRjoGmKUyE1OzXHYvkgmzIyiflwuxzV06Y9Z0caLUhBrX4JoiFSP7V/NGd1YQ/1t/CEokWu11lAfTW4WnbsoBbE63VpDkerx7dZDrnhCQ+04cAhK5Dmva6hbfmobvaxyCkpkIEIBWx77GKOYS8zTUOcMdyojbuVrNNQ7HzSNftY1BTH8WKOhSPU4pUuHmr9oqAZnuk4yinrZuZPdwwDP3XdT9NGiCUaJDERDpHoUtfZf1Lz0wZbRfrNS0FSYSfUo6lvVFc+Z1y5arW8KmopTINXjDW/Vfq2eNnRTt1bR27MSjHIsEKFI9Shqy6vVvK7XjdERXVPQVJhJ9Shq+0aT9Qvc2XWDUS5syfsmuydDZu29KR3n56Rg9xYRII4ls0czexTzxPu0k6tvaB1tMTbBKL0CopOkehS13IOKl5zUNLqmaAqaigtLqsd3S580IaYNffNmi+i0MglGZDxjGopUj6KW6Ken0Ku7WwtilMj1/6Wh9pzYJnpFXoJRjgW6v6+k6lHUdZ8rvp/VPnr21hQ0FadAqsdrv1s1abk2NPqHzOi/FyUYscyyXEOR6hEZog16Cj1z2yEUo5zgydv08+3Qt0U6lo5EGOUDBeJYMns0s0cxlyg7xXWj9QtNot+PTTDiOgviBEn1GOybcGmVKS5Ukz2HoLTbXxCnf3t2m2iVRimIHFAVbYhUjxht1lfzgdsyo6sfSUFTYSbVo6h1H1fsMKN99JRGKWiqSzYlVY9XZdx7c289hbLND0E5o9HDtRsDEm2ipQenILLhw7UhUj2KetKUKbrRxyNtoj9sTUGsfhDKLxTo7pJJs0czexTzgJnajW0odKqcgtIuEN0g1SP+CT9RLNu0SfRAoxQ0FReHVI/zX7li4GLtRq/ph6B08t2yU103vq+QFT1qawpKZCAaItWjqCdcMJWfNtxRbaqLfFIP9ykw1t/7e6XqeuzWZe2jkRYRRmT/BdFnoJk9irldhjaUpRNPxnjxOBChQlDM8x/VbpSd5s6Xcf6bH13+lJpH3SCXLhFnlGOB6AbQzB7F3HuodqOt1g8yllwQASJUCGIlYcRU90W6dkRmtEGjFMQDk4TyVwBEn8ns0cwexXz3FO3G1DLum8P4w23xEESvyOxR1Nu+0sg3NZFf2U3PM0q7e9equcdU+YXuijAi17ZWrxVQjmUU88wS01w3Gs9yPzrGSvc6FaFCUMxZ5aa5bpy/w32gjHMrtO1zvob65mF3RowrcuJAd3s6LMqxp12omPtck3SUixOCLgnynOtGPijmY7pNc5/v5hdbR18dnGCUvxFGPLrWTU+QzB7N7FHMjR5RzN3ZLnpdhb8wYp7yuF6NN6q7K8lYr3wEiDMKQTFv/YfiLze2j54zMMJoKk6QVI/SjWX9taHmJ7pRAePChEOECkEx/zZXT2FuZzeEYHy35f40vONLjXz7A27Yw9j0ywjQ3bwORTE//5XiacfKKGh+nNFUnBFQGmI0M+Ht67TdOz7TWnjCnEyHiByCYo6s10//HxVa4uNmlN8+o1wNIE6fzB7N7FHMC06e7rrR6TU3Bmbs2CsCRDdCUMzdik93oTZ1cF8kxhv2fPzk6Rrqp0luhMz4+sAIEKFCEOaqihNntItWrxVhNNU995VUPUq762toQz1HuRsQ44O1IkCECkExr7xIze++1TId+26IAGEOQTG/mqmnX6aEm0wxTlk4tt49aj5qTtPo5+XijHIsEKcANLNHMa8frKHWviwTwE69GaWhvrM1VL9NMlv8MsKI1fjZGopUjxLqgcUaasJPrs+Mby+8s3auhto8ull0XizBiElcroYi1aMce/1JM1yolsPdzJqx/Z7md9aZ4ULdvD4rev29EUaJDEQoUj3KsU/W01Dtcl1+kDF74eXlumioenOaR3PWJxgxqemioUj1KMdu66ahKvd2QzXG21tecN3ziuPOdSNzxsHnla0xWBt6eHqbaNsSEUZpF4iGSPUokReO11APN3F/14z3XF28y2wNdVJuZnRkrQijRAYiFFC6wSjmS+drqGId3SoT4wunHj97seLVR7kFK8ZH7y8yYoVi1Rz3R8H4zMLI5G+0oQd7uE4C0SvgHZMjjFhUJLOojfeoen3jG6ODBqYgUud71EyqR+nzzKNn6hj4lFbRh1pEGDFmEISZVI9yRr8VU3PR8S2jvXdFGHFPKaZmUj3K+RZkqTP/ZcP/+9KQqbRS9GctDVW5UGfHI8q0inbfmmCM/eoQDZHqUdTCWwx5YaZ2Y3KFFtEFlyQYpV0gukGqR1ELb5L+/82JZ9o07f9XUw9TaSaS//ThSBzzPztUh5cD97p/YMb6kyNA9DkEC3W0+f15OqAamXB/9YyvRiJAdOPwKMcW5Gb9B967C3J3TkP/hEbFstsCemADGEs+sAF84q04o5h9MVr3zT/AzEjFaCFItWn3td8cUG0aMJasTQPe12Ufo5h9MVrTUT8FVJsGjCVr00j1SLVpX1Z1Z8QoH5kvRnt6seskYyxZm5bxousVYyxZm/ZU15/SUdr1xWi5720KqDYNGEvWpgG7dlnPKGZfjHbd5bsCqk0DxpK1aaR6pNq0c079Fr1ipNq0h9fuhMpItWktMjcEVJsGjCVr04BUm2ZmX322b9gemH31GZBK1YBWquZVqk0r+pGLzBhLFqNVOWdPOlJtWqca6wKqTQPGkrVppHqk2rSlE/cF9IgRMJZ8xIhUj1Sb9tG/XChGeuLo9NP2pSM9gDS52zcBPYAEjCUfQCLVI9WmfdFpf0C1aUCqTQPGkrVppvqnlfaXXhvQs0xA6aQvRntk17aAatOAsWRtGqkeY8natC7bfgioNg0YS9amkeoxlqxNKzU1F91gpNq0+3/fElBtGjCWrE0j1WMsWZu2e9GP6UjFaCEYSz6O1br65oAexwLGko9jkeoxlqxNu/KBHQHVpgFjydo0Uj3GksVoX5y0JrDqM4+mug80qXqk2rSjlvwY0MNaQHoMzKnJh7XI7JEeAyMzjl3y7maODKTHwJyajExmj/QYmJl9Mdrtn7lTYIwla9OqDPk2oNo0YCxZm0aqx1iyNm3dhLyAatOAsWRtGqkeqRhtyff70zGWrE17eMnOgGrTgLFkbRqpHmPJ2rQebTcFVJsGjCVr00j1GEuWm/1YaXVAtWlAqk0DppmpNm3cbncsYyxZm3b30wcCqk0DxpK1aaR6pNq0+l/sCqg2DRhL1qaR6jGWrE1rMiUPoRgx6rNitJzYxoBq04CxZG0aqR5jydq0re13B1SbBowla9NI9RhL1qY9OGdVQLVpwFiyNg3YoOL5jGL2xWif9l8dUG0aMLb3YPXZi2dtDKgYDRhLFqOR6jH268FitFnLDgRUmwaMJWvTSPVItWlnFDmAbjBSbdqZt+wK6HFKID2p6NTk45Rk9khPKpLZJfWu/R6d9KHeq74poEcigdSQU5OPRJLZIzVkZl+Mdk1P9wkyUjFaCMaSxWg/1NiYjlSMFoKxZG1asZHu82W0cjOYl325KqDaNGAsWZsGpNo0M/unOkescr8FRnrIMz7uQEAPeQJjyYc8gfSQp5l9Mdp5xdzpM1IxWgjGksVoL8/ZmI5UjBaCsWRt2rwL3X87I9Wmdb3I/TMwUjFaCMaStWltu6wO6MFUYCz5YCqQHkw1sy9Gu7Ceu86MVJvW4V33D8xIxWghGEvWpr2ZyAuoNg0YS9amAaUhRjH7YrRxu92ogJGK0UIwlqxNc/fuvBSkR23tvu8feSXzwWHA2FQ1+aitu3fnpSA9amv3fX8smQ8OAxqlqsnatJdP/w6nwEjFaCEYS9amda7xDUIxUm3ak7e42SIjPcRLiMhk9ki1afUfXBNQbRowlqxNA1Jtmpl9MdoPldwQgpFq0za8vzmw6jOPMS1VQ0Okeowla9NKr90fUG0aMJasTQNSbZqZfTFax/7bYWak6rPDYyxZjHb3yK3pSMVoIRhLFqO1H/p9OlIxWgjGkrVps4a5WQwj1aZNHucmYoxUm7Zk3zcB1aYBqTYNGEvWppnqi9HeuSE3oNo0YCxZm0aqR6pNK9p1fZC19DbGWLIYbd7ne9KRatOmrV4XUG0aMJasTQNKZEYx+2K0tq33BlSbBowla9OAVJtmZl+M1ufZjUHHPRmM9BR6u9G70pFq0xqd7o71xWhAqk0DxpK1aab6R9YzTnY3IEZ6oJ0QxwLpCfYQpAfaP93olkoYqTbthit3BFSMFoKxZG1alx5b0vHBhcf5p98vfPXbgB6GB8aSD8OT6pFq05rlbA+oNg0YS9amHd9nR0C1acBYsjYNSLVpZCb0xWj3nfQ9IqdgsjZt7dVbAqpNA8aStWlAOV9GMftitHFLtgdUmwaMJWvTgFSbZmZfjNbshO8Dqk0DxpK1aQ5LpiDVpv03S535LxsWZOGo8JaG8l/e8SsYdmtjpGK0ECzgYsiRuCjhpy0lHt7tpy0eqRgtBGmO8z+ZTAEXltqYjlSMFoKFOhErvGlL/tOHgkwBjsQB8x84rPVm+8EyUvXZ4TH262GGAX/WrTwN/+vb8aF3540tFrhjrcCZUUIBYSbVo9xT6jRXs+30yPhcX4cwh2Cf3N+zL1az7eXIKKGAMJPq8b4u+6ZWU7Pt5cgoxwJhJtXjwDp7hp69wF1JK9lmlDMqeZai7fTIKOZNEUXb6ZFR1Nt+nq9m3emRUdS/5s13nbS9HBmlz0B0klSPXbusf+AHNdtejoxyLBBmUj0Oq7Rm8SLthu30yCiRX5yjaDs9Msqxpw/XhmzzRkasqQ7XhmynR0YxD+qvaDs9AnGs7eXIiAEzmUW95AHthu30yCidHN5J0XZ6ZJSG3qiqkW0vR0ZpCIiGSPXYKnfAqaXVbCX5jHIsEGZSPcqwZ8mx2g3b6ZFROnnn7nkOrZyfUY6dkD3PNWQF+4zIPQmiIVI9yhjp076KttMjEMfaXo6MEorNop7XW7thWwEwSuS/PjHP/YvaXo6M+MY+oZFJ9Shq3fvUbHs5MpoKM6ke8WXood2wnR4Z5QTLdtVQtpcjI1YwumooUj0iN3G9mm0vR0ZTYSbVo6gv1VGzbV/AaKpbU02qHkUddayabS9HRlNhJtUj/syPsU9Qd3pkPK+yQ/eBHooNP/g1ODCXa9IZZTCWoiaciutMZo9mPqgmDoayMnNGGUGlqMnIZPZo5oNqInHLTkXb6ZFRjn3z+7nu0tlejoxycYC4OKR6xHqOoe3lyGgqLh2pHmeftv2O5doN2+mRUXr1xHjthu3lyCiRgWiIVI+izumrZtvLkdFUmEn1KGpOB+2k7fQIhGp7OTKmmUW9KlNPwXZ6ZJQzGnmlHmt7OTJKKKBLNSZVj/My+hwb1VOwvRwZMdWKaihSPYo6+2Lthu30yCiR+5XWULaXI6McC0QoUj2KOuJfgTPbXo6MpsJMqkdkaSco2l6OjKbi9En12KDi+bljA3cKttMjo5zgjKEayvZyBKJXtpcjo6neLOqNLyjaXo6MYgaiG6R6nP9dqQX9tBu20yOjqH16Brw5CaOYU9TsCBDHktmjmQ+qaqbHKX0o2zOEkRqyPUN8KDJ7pIbM3Po6bcg2b2T8uadTca1CUMw9yqrZNm9kPLl8BAhzCIr56/gc1w3b6ZERxQ4H5jizbd7IKMcC8RnZTo+MYl67SUPZlimMMtM8eY2Gsl1QGCUyEKFsyxRGMT/98Rx3grZ5I+NmVREqBMV8zCg12+aNjOUXRIAwh6CY27fTU7CtWhhlhts8S0PZ5o2MS4vHgQgVgmLecr2i7dzCaCpO37Z5YRRzryu1G7bTI+OcaRkDMrQbtnkjY0avCBANhSDMFyraXo6MpqIbpHqUdu/Ine0ass0bGedlxoEIFYLI8G6ZzRvXMMoPNkXd6/DgjT4vBc1MgwR/rO1Fwyi/0BQ1GZnMB4cBjVLVvYmuq/QEbfNGxsblI0CcYAiK+fNAQ9lOj4yNp2557G0NZbvcMMo0PAQRmcwex2dHxoxWtM0bGcUMdI9E6k6PjGLe9ab2ynZ6ZJxZ++vVr2o3bPNGxg4bIkC3Dnwoirnb84q2eSOjqeiG7fTIKOYdj2hDtlsj42s7HSLU4VGOXXa3HmubNzL2HBgBwhyCYh7XWc22eSNj7/oOYQ5BMderoVfSdnpkzBw09PwzFG2nR8acIgMqn6JXw3Z6BCKy7eXIKA2xWdRV+99zqu3lyChmIMykepR2L576nuuG7fTImLX0thEjFG2nR8Yxo7Ku6KcN2V6OjNIuEA2R6lEij3xEzbZ5IyOGeY+o2XZ6ZBTzrKbaDdvpkbHjnowrrlS0LZ4Y3+hU49zyGsp2egSiXdvLkVG6wWZRvyqhqm0PxSg/2BDEsbYfVD4o5hOO0k7a9lCM3UeVOSfvXYe2tWM+KMcOXqJoOz0yinr5l++6TtpuUUB0g9CrcoKsSjf6f6ahbKdHRizAfqjH2m6NjBIKiFC20yOjmQm3zdfIttNjCpZMnD9cI9tejozSEBChSPUoV+OrIWq2zRsZ8YEOUbPt9Mgo5if6qdk2b2TEVKufmm2nR0YxF2SpM/9lw4IsHBXe0lD+yzt+BcP2cmSkBQ1S6T5YkMWQI3FRwk9bbPNGxsSBqkCcYAjSHOd/MpkC2uaNjJFIBd+rECzUiVjhTVvynz4UZApwJA6Y/8BhrTfbD5axdYuINx8eMfzIdxjwZ93K0zDkdvwf7r/hN2u6O/t7ytY1tfkWA6RbDKkeKZv2wcMXcTYNSOmzEKRs2lVXZHA2DUjZNFI9UjbtpjNqcTYNSNk0Uj1SNq3kV7X5tgikbNrsv13E2TQgZdPW/yWDs2lAyqbNrlOLs2lAyqY93b8OZ9OAlE0j1SNl01Z8WoOzaUDKppHqkbJp3TvW4WwakLJp836pwdk0IGXTlrxfl7NpQMqmASmbZmafIEu8fiFn04CUTQNSNs1Unz57qE9dzqYBKX323eoL05GyaY2XXsLZNCBl00j1SNm0gYOq86AISIMiUj1SNu3VvpdwNg1IY6R71ldPRxoy/WXGpTxkAtKQiVSPlE079d1qnE0DUjYNSNk0U/346ulbL+XRFxDfWEufRe+rzdk0IGXTSPVI2bSGD13E2TQgZdNI9UjZtJ4lqnM2DUjZtAXdL+ZsGpCyaaR6pGxarz61OJsGpGwaqR5pANn8pgweQAJpAEmqR8qmrc6pydk0IGXTSPVI6bNTO9dLR0qfhSBl0w70qsXDSyANXJ2aHF6S2SMNXMmMY0ucnMGRgTRwdWoyMpk90sDVzD591ujoepxNA1I27fZz6nA2DUjZNFI9Ujbt+VLVOJsGpGwaqR4pfTbwwUOQsmnzIjU5mwakbBqpHimbds3cOpxNA1I2jVSPlCDrvaIeZ9OAlE0Dppkpm/bWvfU4mwakbNrV46tyNg1I2TRSPVI2rd0zNTibBqRsGqkeKZu2rEQ1zqYBKZs2skpdzqYBKZtGqkfKph17RQ3OpgEpm0aqR8qmzT/xMs6mASmbRqpHSp+VerNeOlI27aKb63I2DUjZNFK9mbJpb8SqcjYNSNk0Uj1SNu3ubVU5mwakbNqPs2vwBBBIcyunJieAZPZIcysy44yOaVSbJ3FnL6vDkzggNeTU5CSOzB6pITP79NnKi2pwNg1I6bMQpPTZMS3rpiOlz0KQsmn7htTjbBqQsmkljrqMs2lAyqYBKZtmZj8Pffu3qjwtBdK09JdXqvK0FEjTUlI9yrE+fdbt9hqcTQNS+iwEKX02+cS66UjpsxCkbNqwlvV4OgykbNqHX9bgbBqQ0mchSNm0z2fW46k0kKbSQJpKm9mnzzY1rcbZNCBl05q8UIezaUBKn4UgZdPGfV+Vs2lAyqaR6pGyaW/dW5OzaUBKn4UgZdPcvTsvBWlxwO77fpJO5oPDgLGpanJxwN2781KQFgfsvu+PJfPBYUCjVDWZTau5LoOzaUBKn4UgZdMaL72Us2lAyqbNuawWrxUAadmBEJHJ7JGyae1q1uNsGpCyaUDKppnZp8+eXVGNs2lAyqb94/gMzqYBKX0WgpRN2/F4Nc6mASmbBqRsmpl9+uz6ChdxNg1I+bLDI6XPFp5xcTpS+iwEKX322dm105HSZyFI2bRzzr4UGTFGSp/95dXq6UjZtBI9L+VsGpCyaUDKppnq02cVrq3O2TQgZdNI9UjZtNw6l3A2DUjZtGHPXMjZNCBl08o9eQln04CUTSPVI2XTPr/yQs6mASmbBqRsmpl9+qxu5bqcTQNSNq3p4Bq8jAakbFqbW+tyNg1I2TQgZdNM9Yts6zvV4CU4IC3BEeJYIK25hSAtwb18IIOX4ICUTWv1SU1On4UgZdMWTbuYs2lAyqZtOrcOr8gRepVW84CUTVta8iLOpgEpm5Y7piZn04CUTQNSNo3MhD59dlXn2pxNc5jMphX76GLOpgEpm0aqR8qmvRW5iLNpQMqmASmbZmafPlt6e23OpgEpm+awZApSNu2/WerMf9mwIAtHhbc0lP/yjl/BcPeysSlICxqk0n2wIIshR+KihJ+23FejBieqgJQ+C0Ga4/xPJlPAIbfVTUdKn4VgoU7ECm/akv/0oSBTgCNxwPwHDmu92X6wjJQvOzxSNi18GPBn3crTMOR2/B/uv+E3a7o7v9NQdw+2mwijhALSLYZRbiJtr1ezZdMYn+vrkLJpjH1yf9/RWc2WL2PEML6zmkmlbNqaHmq2fBmjHAukbBrjwDp79j2uOx7bbZFRzujJpxQtm8Yo5ndeU7RsGqOoNYebWbNpjKJWz9ZOWr6MUfoMpGwaY9cu68+aqGbLlzHKsUDKpjEOq7Rm3mLthmXTGCVyfI2iZdMY5dhHftaGLEHGKO0CKZvGKObfiukezpZNA+JYy5cxxn5NMYvapqLu8GzZNEbp5M4MRcumMUpDu+/SyJYvY5SGgJRNY2yVO+CJZ9Rswx5GDNWeUTOpNCgKXtJuWDaNUTpZcYyiDZkY5dhN+7UhGxQxSrtAGjIxyhhpYXF9dZRl04A41vJljBhOk1nUHqfp7tA23GLEN/Zs3bPa8mWM+MaerZFJ9Shq1vlqtnwZo6kwk+oRX4Zq9soqzaYxygneX0tDWb6MUY4FIhSpHkW9tbmaLV/GaCrMpHoU9fe/qtmGiIym0gCSUdTtL9mr0DRfxmgqzKR6FHXtIPsENZvGeF5lh5RNY2z4wa9LhutW4XYrZ5TBWIqacCrd9xnNTANXf6zdyhllBJWiJiOTmQauKWoiUWucomXTGOXY7RP10lm+jBFXcqJeHFI9inrdJEXLlzGaStk0xtmnba+8ULth2TRG6dWpP2k3LF/GiMnUT9oQqR5FXVpc92C3fBmjqTCT6lHUdZfri7QsmwaEavkyxjSzqE0b6x7slk1jlDP6sa0ea/kyRgkFpGwa47yMPs+111OwfBmjHAt0S45J1SPW3DprNyybxiiRizyjoSxfxijHAhGKVI+i7lymZsuXMZoKM6keRX34R0XLlzGaStk0xgYVzx+6U0/BsmmMcoKrftdQli8DUjaN0VRvFvWKYrqrvOXLGDGOLaa7ypNK2bTPT9T96i2bxigqNuSnCSAjhqasZkeANAFkNDNNAP1W/zYB9KFsXsZIDdm8zIciM03iUtTMeL2W2pAlyBh/7ulUXKsQFHOFJ62TmiBjPLl8BAhzCCLjOUS7Ydk0RunkgeFqtgQZoxwLpGwao5gnT9dQNi1llKnl3wINZRNPRokMpGkpoxxb/As9QUuQMW6eHwciVAiK+flcNVuCjLH8gggQ5hAU88VX6ob8Nh1mlBlugwb6mgBLkDEuLR4HIlQIinlsM0WbHTOaSlNpRjGf0k67Ydk0xjnTMhKdtBuWIGPM6BUBoqEQFHOku6LlyxhNpWwao7RbeZQ2ZAkyxnmZcaBbkDwUcemmTIvS4gCj/GBT1L0OaXGA0cw0SPDH2nyfUX6hKWoyMplpcSBF3Zs4f56eoCXIGBuXjwBxgiEo5gWrNZRl0xgbT91SeoeGspUERpmGhyAtOzCOz45s3aNoCTJGMQMpm8Yo5jf2aq8sm8Y4s/bX04/St1FYgoyxw4YIEA2FIK6VvRnNEmSMplI2jVHMI8ppQ5YRY3xtp0OEOjzKsbOr6LGWIGPsOTAChDkEsdh1sZotQcbYu75DmENQzK3u1BeHWTaNUa5zt5iiZdMYc4oM6PoPvRqWTQO6/2fNlzEiw0tmUadnq2r5MkZ8gtlqJpWyae03azcsm8aYtfS2HXmKlk1jHDMq68aT9DUfli9jlHaBlE1jlMg/lVOzJcgY5VggZdMYxbziBn1xiWXTGDvuybixnaItozG+0anGvY9oKMumAdGu5csYpRtsFvW9v6tqS3CM8oMNQVpzywfF/Oxr2klbgmPsPqrMvdmKlj7LB+XY/R8qWjaNUdSWi7STtiIHpAU6VuUEWcVOj59qKMumMUrkT5fosZYRY5RQQMqmMZqZcMxKjWzZtBQsmej6s0a2fBkjfho/ayhSKZv2XlzNliBjxAcaV7Nl0xjFfOpJ+qI0S5AxYqp1kr4ozbJpjGIuyFJn/suGBVk4KrylofyXd/wKhuXLGGlBg1S6DxZkMeRIXJTw0xZLkDEmDlQF4gRDkOY4/5PJFGXTGCORCr5XIVioE7HCm7bkP30oyBTgSBww/4HDWm+2Hyxj6xYRbz48YviR7zDgz7qVp2HI7fg/3H/Db9Yh2bSfXhoT0C0GSLcYoNw1GMXs02e1b347sHyZR0uuwUyqR8qm1VvyZkDZNCBl04D3ddnHKGafPit95jsBZdOAlE0j1SNl04aOdGfEKJfdp88aNnSdZKRs2m/Hjg4omwakbFrDdRPSUdr16bN5tUYGlj7zSOkzYNcu6xlF9emzk6dOCiibBqRsGqkeKZu25bmRAWXTgJRNq99qUkDZNCBl08789/CAsmlAyqYBKZtmZp8gm1tySkDZNCBl04CUTTPVp8++vHJEQNk0IKXP9rw8OR0pm1btrX8GlE0DUjaNVI+UTXu94rSABkVAGhSR6pGyaQMveyOgbBqQxkjrn5+ajjRkemz9sICGTEAaMpHq0bJpMA9eNT2gfBmQkmtAS655lbJp8/u/HtBwC0jZtAZdxwaUTQNSNo1Uj5RNq3Hb2wFl04CUTSPVI2XTvrlgekDZNCBl0y5/8K2AsmlAyqaR6pGyabOvnJCOlD4LQRpAnvvmmwENIIE0gCTVI2XTiv7wTkDZNCBl00j1SOmzwb2HBpYv82iq+0CTqkfKpn3cyP0jMdLA1anJ4SWZPdLAlcw4dljN0RwZSANXpyYjk9kjDVzN7NNnF14zLKBsGpCyaXtOGRVQNg1I2TRSPVI2bex5MwPKpgEpm0aqR0qfDes4Ix0pm1a/8aSAsmlAyqaR6pGyaRmLswPKpgEpm0aqR0qQzfjnkICyaUDKpgHTzJRNu6/b0ICyaUDKptXNnRlQNg1I2TRSPVI27fjrcgLKpgEpm0aqR8qmnXaBC8UovfLps0f3jwgomwakbBqpHimbNnlJTkDZNCBl00j1SNm0aO0hAWXTgJRNAzaoeD6jmH367JWjhwaUTQNaNg3daPvSiIDSZ0BKn5Hq0fJlwF43zAoomwakbBqpHimbtvFRd2EZKZu2cdmkgCaAQJpbOTU5ASSzR5pbkRknOHWOu034UM+8mR3QJA5IDTk1OYkjs0dqyMw+fXbSFvcJMlL6LAQpfTbtrRHpSOmzEKRs2tIy7vNltASZG1E0GhJQNg1I2TQgZdPM7Oeh3Vq4j4yRpqWLys0KaFoKpGkp0Mwe92qCDCe4vZc7fUZKn4Ugpc861M5OR0qfhSBl0/qOdteKkbJptca5/0lGSp+FIGXT/vLNkICm0kCaSgNpKm1mnz7bn+P+2xkpm1axphvGM1L6LAQpm9bj4ZkBZdOAlE0DSkOMYvbps/u6TQwomwak9FkIUjbN3bvzUpAWB+y+7yfpZD44DBibqiYXB9y9Oy8FaXHA7vv+WDIfHAY0SlWT2bSbX3D3bkZKn4UgZdOqveXGDIyUTbvuKzeuY6RlB0JEJrNHyqYV3T40oGwakLJpQMqmmdmnz6b9041yGSmb9valowPLl3m05BoaItUjZdPW3TQjoGwakLJpQMqmmdmnzy44enxA2TQg5csOj5Q+q3vGmHSk9FkIUvqsQolx6UjpsxCkbFqvkv/EhWXMHDTUp88eLTctoGwakLJpw3q8HlA2DWjZNK9Scg1o+TLgQ+9PCyibBqRsGqkeKZu2eO0beLsZI6XP/n7tlHSkbNqTN74RUDYNSNk0oERmFLNPn/3lsykBZdOAlE0DUjbNzD591vzXEXj3GSOtm/2lbE46Ujat+AvuWJ8+A1I2DUjZNFP9Itvvvd0NiJGW4AhxLJDW3EKQluBeaTsqoCU4IGXTTp3xTkDpsxCkbNqFm0an44MLj/PrdftPHBXQihyhV2k1D0jZtNPPHx9QNg1I2bQlv74TUDYNSNk0IGXTyEzo02f1eo8NKJvmMJlNG/Pe6ICyaUDKpgHlfBnF7NNn9zUeH1A2DUjZNCBl08zs02en9xobUDYNSNk0hyVTkLJp/81SZ/7LhgVZOCq8paH8l3f8Cobd2hgpfRaCBVwMORIXJfy05esfc/y0xSOlz0KQ5jj/k8kUsN/zI9KR0mchWKgTscKbtuQ/fSjIFOBIHDD/gcNab7YfLCPlyw6PlE0LHwb8WbfyNDz87fj/fHdev/LfTt29cFvwVKMEo5iBMJPq8enSiVM3qfkv/bcH/bamIG5tm9QMfK7Lb4xinviTmnf+vjm4Z2wKyrFAmEn9D/jAhwd2n7jIHfvS1TuCYX0TjEigCMJMqsdBr/7U8KRF7sJ+9LE7I0Zkakor9rzbnQIjhrXlFctU3YJu5INiXnSe9uq7m74NOhbND6XPQHSSVI93ztichsOi2tBNiZ9wRozS7hU3Ke5+05kZRa3QStvds3hX8HblFMQ6UittCPjPh75iFPOjD6k5WL0huLFrCsqxQJhJ9djx2EWRZ7Qbmd1dZEbp1csjFc9uuhFmRlGz3tWGriq3F9kHRmRq3tWGSPX41ocTd2zQUL2G7UlHiXzmtxrqyzHrgqsXpaBEBiIUqR7b5L7e84SPdBRUZ306Yk5X5yMXKnZObvDvrimICaAgQpHqcdJ1D2dlaahvn9qXjvgEu2moqz/5JsionIL4BLtpKFI9Nl9+66N9NVSX+9emo0TuOuUj9y+69pgfgr5dUxAD5inaEKkeRS0zQ829T9wWPDArBU2FmdT/gGI+fZHitbP3B8uLpqCpOCPgjD41GcVc/DNtt8Te7cHrZVIQy4afaShSPWIxZIWab6u4Bb/BfNDMOJZUj6LetVEv7I5jXCcZ5Tq3iHzszH9ttSao1DcF5VggzgjYuHQJRjE/c/THrht/fc+9TpRx0iKHLtShKOaNp6l5YY/vgqZZKWgqzKR6FPXNMh+7U6hd4hucAqN0cpkgRgXZL7q/PsZPekUYH6rlEMeS2aOZPYr5xZv02KJD3J8bY7mdcUYz41gyezSzRzH/vZWe/l3RncHCRxKMcr5AnD6pHrHs0E2x2ba84NuxKWgqPjJSPc7JWN6jhzbU8NdNwaVjE4xyLBChSPUo6vzH9RROreBCMcr5zhmj5to3rg5O35qCcizQPdySVD1eU3Fy0xkaauxZ7g2/jKJ2m62dHNltV7CicoJRIgPREKkeRX1yuZrbbNsYVMxLQVNhJtWjqGNKf6J3yTcOBHsapaCp7rYoOO+rHoxi7njuJ+4UzlqcB5VRTvCymp+4bgyvsjv4fmUKSmQgGiLVI3KLTdX809Ubg5KNUtBUN2dPqh5FPbGNYrGPVwXHN0pBU3EKpHpscPtVnTroKbw9dDVOgVHUhbFPdAZ0xaZgQ9EEo5gZ5VcGdDOgpNmjmT2K+eJ39ASrPbQ7+L1vghEpknf0FEj1KOpTc9RsL84+ZZFG7nX0AZe5IJy/N2/aIj324uXu82WM74oAcTWAZvYo6kefaENjTnPXmbFIzzjQLf4kVY+i1svTi9Oi2a6gTtcEo3SSUf5GgOgzmT2a2SP+c4751OGtL8lndPHnjGIefvynrhuNF7hPn/G42+JAnGAISqjiVT91J7i5obvOjDuyI0CEItWjqO83UnNGR3c1GE8vFwfCTKpHUW/tqafwyjz3O2Kc98CzNz+m5gf6u0+QcVeLCBCnEIJybGykduOJke5/g3H1rggQoUj1KGrnCdqNE4q4vy/Gq1++Zda7aq57ifsnZDwtEQe6ZwMEzexR1JcD7cZFf3H/wIxVFjsVoUj1KOrAEz/T9Y0B7q7BuKhBBOjWN5KqR1E3l/zMncKAInnB7JfPZpQTfOg8DXVHUzd9YIzGHCIUqR5FvavCZ+77/Onu74LnZ6Wg/BUwSkNAtEtmj2b2KOYfKmpDv37o7oOMGydHgLiwQDkjRlH/doOGOmmb+wQZG1396wW3aa9q/7Id3WCU3yCjHAt0g5Ok2aOZPYp5QkftZKSqG30B0SugtMtqhRFxVgXP6qSXvcS5buLJOG1gBOiGl0nVo6iPPaDme7904yvGG2s6hJlUj6Kelq3m+7v8GIzYEGEUMxDmEBRz97f19B9bnhtMH/UhIx6qGa+hFr7mxrGMt38ZAboxYVL1KOp376s582k3I2DsX8upMJPqUdQ1HyhWf84N8hmXlXAqLjtQ+swo6isfakO5z7rpA+OjvZyKUKR6FPXTb/T0i1zhZkCMzZaOL/OrmlcNdHMrxtr1HaIbQDN7FLXERZ9rqKv2BRPP68UoDRVr9bkLdcXafYjM+MG9ESBCAeVYRlEH3qKh4nvWIRRj64U9ivTWUJd2dHNYxgbrHSIU0MweRX18tIa6oKWbHTOOfqbp2x8pfhvfAJXx1qnRtZ9rQ98t3YN2GWd8GQG6sdlSF4pR1OL7rJP/cCsJjJkxh66T/3ANMYq6O6Hd+OoMd/9lfP28yuPO+sLhN83d6gdjt5Znd6/xha5BPebuKYxja0WAbtHpMReKUdS+DTRUy7FursH4Uu1T/nmDhjrtF3dfYLy1RASIUEDpBqOo21poqI2LNyMy4/2dTjj/dsW5Jd3fF2PfIkUm3KnY9m63nMX45KjIq/drNyZudvNBxiEDnYpuAOUUGEVd31vNM4e79TrGuyY7FWagdJJR1FpD1JxVzU20Gf+xy6kwh6Cc0dHD1XzrX93vl/GJFhEgzEA5QUZRC28JrvAW2dIwn3WzQ5fR/sAVjMKb0W8oqxPAptfsCGZkJRilXSC6Qep/QDEX3uJA4U2lC29K2+dhnfL8VmljUGxWCkpkIBoi1aOohTd5TJsAFt5U6+GIjsxXdHZTHsbcWhEgzpdUj6IW3pC4bAcdjfRp6AZyjDeMcIhukOpR1MIb9BZkAHkkDpnyvy0W5BbT5ruv57rlHX0Gg1FCAemBDUYxj9+oZitGY3yur0P3r3Io9sn9/bRFarZyM0Z8ZIvUbLVpjGKuPF/NVn3GKMcCYSbV48A6e06Z/PVcXDp7yIRRLuzfJypabRqjqG1eUbTaNEbcNfqbWWvTGKXdFc9rJ63cjFH6DEQnrTaNUczbnlKzVZ8xyrFAmEn1OKzSmms7aDesGI1ROnlMpqLVpjHKsf0u0oas3IxR2gWiIatNYxTzceXVbNVnQKhWqsbq9K4pquA7x2k3rDaNUTpZav9Kh1abxiiRS85b6SJb9RmjdAOIhkj12Cp3QN9xaraHiBjlWCA9YsT4Tus+DYdqN6w2jVE6ue5ZRXsAiVGOLZ+hDdkjRozSLpCeOGIUc4OyilaMBsSxVn3GKKHYLOrg07Ub9vASo3RyxSkr5+JP1arPGPGNPUUjk+oRqxDHqNmqzxhNhZlUj/iqJFa4blgxGiNmi7+scKGs+owRa1CCCEWqR1FHf6Nmqz5jNBVmUj2KeuzHarYHrhhNhZlUj7iJDFWzVZ8xmgozqR5FrTRE0arPGE11H2hS9djwg18v6r9iLj1Fw1g1O5KiJpyK60xmj2Y+qCYOhrIHYxiXZ8ZT1GRkMns080E1kVj6jKLVpjHKsWWe0ktn1WeMuJJP6cUh1aOoc59UtOozRlNx6Uj1OPu07Wu6WSe1No1RerUrqt2w6jNGiQxEQ6R6xFyyrJqt+ozRVLd2nVQ9ilpx53LXSatNA0K16jPGNLOoMzctd6dgtWmMckanL9VjrfqMESnspRqKVI/zMvo8/uVydwpWfcYoxwIRilSPotZcpN2wYjRGiRx5W0NZ9RmjHAtEKFI9iloqS81WfcZoKsykehS1/5WKVm7GaCpO32rTGMXc/XI9BatNY5QTrHKhdsOqzxglMhANkepR1H+XV7TqM0ZT0Q0rRmMUc51y2g0rRmOUXv1cZPlcepySMV3NjgDdsUmzRzMfVNVMj1P6UPaUIyM1ZE85+lBk9kgNmfnjr79yDVm5GePPPZ2KaxWCWBqapGYrN2M8uXwECHMIirnZoK9cN6w2jbHBy1OL9VezlZsxYkYg6EYUWpvGKOaWD2soe8iTcf7RI565R0PZc5uMEhmIUPaQJ6OY996sJ2jlZoybVUWoEBTzo3XUbOVmjOUXRIAwh6CYF/+4zJ2CPVzKeE3va//1wzIXysrNGJcWjwMRKgTF3GGtoj1rymiqe64vqXqUdvct0W5YbRrjnGkZR3+k3bByM8aMXhEgGgpBLGW/r2jlZoymohtWm8Yo5jXPaUNWbsY4L9OpCBWCWBt5bFnyRp+XgvKDTVH3Ojx4o89LQTPTIMEfa0/PMsovNEVNRibzwWFAo1R1b+Kbu/QErdyMsXH5CBAnGIJivrqFhrLaNMbGU7f8dIWGsudyGcfnxEMQkcnscXx2pOylilZuxojFkEv1E7TaNEYxd7lEe2W1aYwza3/dvIp2w8rNGDtsiADRUAgic3GOopWbMZqKblhtGqOYO5+oDVl9GeNrOx0i1OFRjm18lB5r5WaMPQdGgG5EcSiK+ey8pc5s5WaMves7hDkExTzp/aXuSlptGmPmoKHDJihabRpjTpEBr49c6q6G1aYBEdmK0RilITaL2vx5Va36jBGf4PNqJtWjtDvuOu2G1aYxYrHrYkWrTWMcMypryrnakJWbMUq7QDRktWmMYi59opqt3IxRjgW6P0atTWMUc/UNS1w3rDaNUTo5ZYmiPZTO+EanGoOmLXGhrDYNiHat+oxRusFmUa8frao90M4oP9gQxLH2BHs+KOanX9FO2gPtjN1HlRn0vKIVo+WDcuxJXRStNo3xwYXHTe6snbTH3RnljIDoFakeUZvWUUP52jRCaeiSdhrK6ssYJTIQoaw2jdHMhDffpJGtNi0FSyZev0gjW7kZI34aF2koq01jFPP11dVs5WaM+ECrq9lq0xjFvOtcNVu5GSOmWueq2WrTGMVckKXO/JcNC7Jw9EctDZlKK0X5L+/4FQy7tTGOH3twBSMEC7gYciQuSvhpi5WbMSYOVAXiBEOQ5jj/k8mUezpLy80YI5EKvlchWKgTscKbtuQ/ffi/TwHMTDOCI3HA/AcOa73ZfrCMrVtEvPnwiOFHvsOAP+tWnob/9e340Luzv6fYdsGMdIsh1aPcU3z6zN6bxkjpsxCkbJq9GY2Rsmmkeryvyz6fPrM3ozFSNo1Uj5RNsw2QGeWMfPrM3pvGSNk0e28aI6XP7L1pjMhNWPrM3ozGSNk0Uj127bLep8/szWiMlE0j1SNl0+y9aYwS2afP7L1pjJRNs1ehMVI2zd6bxmjZNKC9N82nz+zNaIyUazPVp8/svWmMlD6z96YxUjbN3ozGSNk0Uj1SNs02uGakQRGpHimbZu9NY6Qxkm2OzUhDJtv+mpGGTKR6lDGST5DZe9N8+szejMZI2TRT/fjKNtZmpGyavRmNkbJppHqkbJq9GY2RsmmkeqRsmr03jVFO0KfP7M1ojJRNI9UjZdPszWiMlE0j1SMNIG0zcEYaQJLqkbJp9mY0RsqmkeqRsmn23jRGSp+FIGXTbNNmRhq42q7jfgBJZo80cCUz7fDMSANX23XcH0tmjzRwNbNPn9l70xgpm2ZvRmOkbBqpHimbZm9GY6RsGqkeKX1m701jpGyavRmNkbJppHqkbJq9GY2RsmmkeqQEmb03zafP7M1ojGlmyqbZe9MYKZtmb0ZjpGwaqR4pm2ZvRmOkbBqpHimbZu9NY6Rsmr0ZjZGyaaR6pGyavRmNkbJppHqkbJq9GY2RsmmkeqT0mb03jdGyaQhlb0bz2TR7MxojJddM9ekzezMaI2XTSPVI6TN7bxqjqH72ZLv3M9Lcynbv97MnMnukuRWZcUa21b8PZTvwM1JDtgO/D0Vmj9SQmX36zF6FxkjpsxCk9Jm9Co2R0mchSNk0e28aIx6os/SZvQqNkbJp9t40Rsqm2QsIGGlaaq8YYKRpKake5VifPrNXoTFS+iwEKX1mr0JjpPRZCFI2zV58wEjZNHsVGiOlz0KQsmn2HgRGmkrbSxMYxezTZ/beNEbKptmr0BgpfRaClE2zN6MxUjaNVI/Srk+f2avQGCl9FoKUTbM3OzDS4oDd9/0kncwHhwFjU9Xk4oC92YGRFgfsvu+PJfPBYUCjVDWZTbNXoTFS+iwEKZtm701jpGyavTOCkZYdCBGZzB4pm2avQmOkbJq9N42Rsmn23jRGyqbZq9AYKX0WgpRNs1ehMVI2zd6bxkjZNHv3GSPlyw6PlD6zV6ExUvosBCl9Zq9CY6T0WQhSNs3em8ZI6TN7bxojZdPsvWk+fWZvRmOkbJqpPn1mb0ZjpGwaqR4pm2bvTWPMWnqbT5/Ze9MYKZtmb0ZjpGwaqR4lsk+f2avQGCmbZu9NY6Rsmr03jbHjngy/bmYvTGGkbJq9N82nz+zNaIyUTTPVL7LZy1YYaQmOEMfa21XyQVqCs5etMFI2zV6Ulg9S+szem8Yoql+vs3ev+BU5Qq/Sap5/b5qlz/x70wgpm2bvPmOkbJq9N42RsmmGPn1m701LwWQ2zd6MxkjZNFI9ytXw6TN7FRojZdPsvWmMlE2zV6ExUjbN3pvGSNm0/2apM/9lw4IsHBXe0lD+yzt+BcPejMZICxqk0n2wIIshR+KihJ+22KvQGCl9FoI0x/mfTKaA9io0RkqfhWChTsQKb9qS//ShIFOAI3HA/AcOa73ZfrCMlC87PFI2LXwY8GfdytMw5Hb8H+6/4TdrujtvbLHAHVux7DY8g8EooYAwA+WuwSjmOs3V3H2z266B8bm+DmEOwT65v2dfrOb72m9GuRmjhAK6J1IE7+uyj1HMU6upuemon1B9xijHAmEm1ePAOnuGnr3AXckvq7ozYpTLXvIsxacXu04yiropopjxousVo6i3/Tzf4VNdf0pHafevefN1YPPeJpSbMUqfgW4kI9i1y3pGMT/wg5qvu3wXqs8Y5VggzKR6HFZpzeJF2o1zTnVV54zS0ItzFB9eu9PVOxPKsacP14ZaZG5AuRkj1lSHa0PAW5bPYxTzoP5q3jfMbfUAhAp8861ZrE7vmqIKXvKAdqPoRy4yo3RyeCfFKufsSUeJ/EZVjdypxjpUnzFKN4BoiFSPrXIHnFpazUsn7sNDRIxyLNCNzZKqRxn2LDlWu/HRv1woRunknbvnOTz9tH3pKMdOyJ6nq0zdvsEjRozIPQmiIaAMihjF/GlfxS867UclFxDHApcMTjBKKDaLel5v7cb+0msRmVE6+dcn5rl/0Ud2bUP1GSO+sU9oZFI9ilr3PjV32fYDqs8YTYWZVI/4qvTQbpSa6nabYZQTLNtVQ93/+xZUnzFiBaOrhiLVI3IT16t596If03F0UYcwh6CYX6qj5tbVN+OBK0ZTYSbVo6ijjlXzlQ/sQPUZo6kwk+oRf+bH2Cd40hpUnzGa6j7QpOqx4Qe/BgfmurvzUUt+xJVklMFYippwKq4zmT2a+aCaOBhqybubOTJQRlApajIymT2a+aCaSNyyU/H2z9wpMMqxb34/1126KkO+RfUZo1wNIC4OqR6xnmO4bkIeqs8YTcWlI9Xj7NO237HcOvn9/nSUXj0xXrvx8JKdqD5jlMhANESqR1Hn9FVzj7abUH3GaCrMpHoUNaeDdvLHSqtRXwaECizVN8GYZhb1qkw9hXG73bGMckYjr9Rj7376AKrPGCUUEKFI9Tgvo8+xUT2F+l/sQvUZI6ZaUQ1FqkdRZ1+s3WgyJQ+hGKVX/UprqJzYRlSfMcqxQIQi1aOoI/4VOPPW9rtRfcZoqptZJ1WPyNJOUHxwziqUmzGaitMHNqh4PqOYc8cG7hQ+7b8aKqOc0Yyh2o0Xz9qI6jNGiQxEQ6R6FPXGFxRnLTuAcjNGU9ENUj3O/67Ugn7ajTOKuC0WGUXt0zNwv98zb9mF5+sYxZyiZkeAOJbMHs18UFUzTtA2+vCh3qu+CY/bMVJDTs2M+1Bk9kgNmbn1ddrQNT3dJ8j4c0+n4lqFoJh7lFXzDzU2puPJ5SNAmENQzF/H57huFBvpPl/GBi9PffXAHGde9uUqlJsxyrFAfEZAM3sU89pNGmrEKvdbYJSp5clrNFR83AE8t8kokYEIBTSzRzE//fEcd4LnFXOnz7hZVYQKQTEfM0rNL8/ZmI7lF0SAMIegmNu301OYd6H7b2eUGW7zLA3V9SL3z8C4tHgciFAhKOYt1yu27bIaz5oymorTB0pDjGLudaV248J67jozzpmWMSBDu9HhXfcPzJjRKwJEQyEI84WKbybyUG7GaCq6AURDhGK+I3e2a2jcbjcqYJyX6VSECkFkeLfMTt7o81JQfrAp6l6HB2/0eSloZhok+GPdvTsvBeUXmqImI5P54DCgUaq6N9F1lZ7gy6e7TW8YG5ePAN0X6VAU8+eBhupcw21Dzdh46pbH3tZQT97iZouMMg0PQUQms8fx2ZExoxXrP7gG5WaMYgbiEwRKu4xi3vWm9uqHSm4IwTiz9terX9VubHh/M6rPGCUyEA2R6lHUbs8rll67H+VmjKaiG0BpiFHMOx7RhjrqyxoYX9vpEKEOj3Lssrv12LtHbk3HngMjQDeiOBTFPK6zmtsP/T4de9d3CHMIirleDb2Ss4a5WQxj5qCh55+hOHmcm4gx5hQZUPkUvRpL9n0DMxCRgXUGRhilITaLumr/e05954ZcVJ8xihkIM6kepd2Lp76nM9yu61FBxiidHDFCcd7ne9JxzKisK/ppQ9NWr0O5GaO0C0RDQInMKOaRj6i5beu9KDdjxDDvETUDpSFGMc9qqt3o8+xG1JcxSievuFKx3ehd6fhGpxrnltdQjU53xwLRLrDllxFG6QabRf2qhKoZJ7sbEKP8YEMQxwKl3XxQzCccpZ38dKNbKmHsPqrMOXnvOrzhyh0o7MoH5djBSxS79NiSjg8uPO7yL991nbzw1W/xfDujnBEQvSLVo3Sj/2caqlnOdpRuMWIB9kMNdXyfHcHriRSUyECEAkqfGc1MuG2+Rr7vpO8ROQVLJs4frpHXXr0F5WaM0hAQoYByvoxi/mqImsct2Y5yM0Z8oEPUDJQTZBTzE/3U3OyE71FuxoipVj81OyyZgmIuyFJn/suGBVk4+qOWhkyllaL8l3f8Cobd2hjHjz24ghGCBVwMORIXJfy0pcTDu/20xWPiQFUgTjAEaY7zP5lMuedVSm1Mx0ikgu9VCBbqRKzwpi35Tx8KMgU4EgfMf+Cw1pvtB8vYukXEmw+PGH7kOwz4s27lafhf344PvTv3/VpfWLbyqXFB77wEo4QCwkyqx2c+TKxar+Yy098KHspKQQwg16uZVI+PPvRbzd1qbn/VhGDQ4ASjHAuEmVSPLxyb98NxuplwsV9HBffU2QnEscA7ZiUYJRSbRf3O3oyW/YA7BUa57F+VUrx38VvpKH1uUFFxS0nXDUYU0VTRdjdtnRiMvCQFpRtAl8RMqh4Hl/525aUaqtTlbyIUo5zgo0011Bl3ZgdtyyQYJTIQoUj1eHvrFRe001CzXnENMeIm8rjiwk+z01GOvfppbSi7w+QgZ2WCUdoFoiFSPWZ/+MHWtzVUj6056SgNNZqkoe4oNTy4/pEUlMhAhCLVY/vcKV1Waqg+rw53e6QQilpph4bq+tzUYN4jCUaJDEQoUj2+PeO1raX0hVbf7Z+Sjnh8pYq+k6vayf8MWnZ5EojIwMtWJhilITaLurKJhho43m0/wiihyjykx7a8eXrweZkEI1ZrH9JQpHqcMqPtvJc1VI2p09JRGroqRzfHfnbV2OBvlVNQIgPREKkeRb32PcWTuw4Lql+SgqaiG6R6vCG37vRAG1q66a3g7kcSjHIs0I02k6pHURsuUPMTX7wdvLIyBU2FmVSPWDX9Sk9//FluNwNG6dXKrRrq9aKjg3aLEoxyLBChSPUo6oc71Dx09IRgXN8UNBVmUj2KuuAUe/3TRzOCNbNS0FRcOlI9vtv6+Bsr6T7bxU48BPHQRXXdDLzXuRPSsfqCCOMz5eJAHEtmj2b2KObKNXQD86c6jwoalkkwYiWhhp4CqR5FLXapmvs1mBgEl6SgqTCT6lHUlpdqn3cc5wrYGVf2jDNKJ4HoM5k9mtmjmNe104ZG1BganDM4wSjtAnHZgddVXMco5ifu0lAT97hdBRjFPKCfnuC3p4wMandNMGKZtJ82RKpHDCEGq7nT85OCxVtT0FSYSfWIP5mZ9jK7BTODH7JS0FScAqke51Ycs/tfegqd989IR6zY/KLdGHpOdnDurBRE7ukXbYhUj6KuOFb3YN9+95DglLwUNBXdINXjVa0eeul43VZ99z05wbeDE4yYph2voUj1KGqX4rpx+rlXuM+IUSIff4eah0RnBQfyEoxyLBDdINXj/NGX9O2uocbcNTMdpaEtD2on33xjRHBi0RTEuP1BbYhUj/gn7K3mXRtygrxGKWgqzKR6FPXtHN1V/tplk4IL+qag9IpRft1A9JnMHs3sUcyjZ2lD51UbEkSyEozSLhAXh1SP9fcV+XqWhlr12xCXTiIU1W+bb5uTtFyknSw/OjtYVjkF8XMmxM/Z3qpGZo9m9ijmRnu1oQdec9eZ8fjsCBBnFIJiLl1E99hfsConHfftjANhDkExzyplr+jqLl+Vlxcy4smfM9S8/DL5mmXGGeVYIK4kUI5lFHO3jhpqW1339Wa86uIBg+7UUD26yc+qQYRRIgMRCmhmj2Lufo+e4P3Hu98v49ktnIpQISjmm59U86ftctJxY/04EOYQFHPJ2XoK2TtmBMHeVoxygnU/UvPAd2cG3+fEGeVYIE4BKMcyirnyeu3GUT+5TjLWikSACBWCYr57u5p7dZuUjp+/GAfCHIJifudofWvA3dvcZ8R47beVtpXWtwZ8XmFocPaGCKMcC8QpAM3sUczjrtTXIjx074TgqZUJRvk5M6K25Uptl8wezexRzLuv1LckfF3X3bsZr5nvEJ08POJu1ViP3VJqYvDe+jijqTCT6lHUp27QU/i27Wj0mVF+7IzS56fsNWpk9mhmj2KOtlXsFJ8evHvqXkZRq/XU6/zL7BlQgegVcE3xOKN0ks2i1n1OT/CTpW5bG8asnmGIUGT2mNUzXvFFNX/c040YGcfUdCrMISjmzv/UM5p2ohv0Mt4w6rMZMzXUtnFudM3Yo5xDhApBMZedpXh11rCgWq8Io6m4GkBpiFHMjWZrQy+94kbmjINicSBChaCYZy9S8/o3xqbj04vjQJhDEJfuez39E0bKhKjTm4xyccodby/humF68FnPOKMcC8QpAOVYRjGPqaRv7rh1sMzaivRhlMi/N1LztgOvQwW6Kyl4Wc0EozTEZlHLddNQX2yUiWenOxgl8gUD1Fzp/qlQgQgFnLs4ziiR2Sxqsdc11Myn3WSZsf2gFmm49V8a6qZf3wgaL04wSmQgIgPN7NHMhGcs0cinLpbpf8t6jNKNTw4olpyanY6dN1XZ/5u2+9NVk4OcmnFG6QYQDQElMqOYp5TXd6B899jE4LWpZzFiLfd8fQfKL83cXz2j/AZD0P3Ym7le5YNi/vZybahVObeAw3j3whK/ttDIL306Mch+Mc4o3QAiFKke5RTat9JQD+a6vRwZ+w8qWr2TYt+pbwWPFjmaUczduys+0WZcOj7TMjL5bu3G+2tHBXcUTzBKr4DoBlBOgVHMvfuquXWFCcFLO+OMciwQZlI9Sp/PfE3x5Vddn4E4FvhgTpxRQrFZ1M/tPTWn3eZO4XN7qQ2wd2acUY5ls6gFWerMf9nwSFwaKsiCxt2/qfmCB98MbrokBU2FmVSPohbekkXhLR0sn6jTh/N+zAl+X5lglDMCuvlRUvVYqNO0/9lk6vyPtaGr+rn5EWOREhEgzvfwKMfmP4v5Ayc1aVh4c43CG5kX3pB4wOM6oLr8aLcDMOM78+NAnH4Ipo1yCzjozX8Y8Gfdyv/vN2vpVdq9+52Gk5zZnsFgxPRQkB7YYBRz2+vVbLVpjM/1dQhzCPbJ/X1HZzVbuRmjhALCbLVpjGJe00PNVn3GKMcCYSbV48A6e/Y9Psl9KPaQCaN8Rk8+pWi1aYyYHb+maLVpjKLWHK5otWmM0m71bO2klZsxSp+B6KTVpjGK+ayJarbqM0Y5FggzqR6HVVozb7F2w2rTGKWh+BpFq01jlGMf+VkbsnIzRmkXiIasNo1RzL8Vy3Fmq00DQrXaNFand01RBdtUzHHdsNo0RunkzgxFq01jlMi779LIVn3GiLWCu7QhUj22yh3wxDNqtoeIGOVYID1ixPhO6z7BS9oNq01jlE5WHKNoDyAxyrGb9mtD9ogRo7QLpAeQGJtVar6w+GSHVpsGxLFWfcYoodgsao/TJrtu2MNLjNLJ6mdPdn+MVn3GiG/s2RqZVI+iZp2vZqs+YzQVZlI94qtSTbthtWmMcoL319JQVn3GKMcC3VpfUvUo6q3N1WzlZoyjizqEOQQx//2rmu2BK0ZT3WwiqXoUdftLarbqM0ZTYSbVI24Tg+wT1OozRlPdB5pUPTb84NclwydH6SkaxqrZkRQ14VRcZzJ7NPNBNXEwlD0Yw7g8M56iJiOT2aOZD6qJRK1xilabxijHbp+ol86qzxhxJSfqxSHVo6jXTVK06jNGU3HpSPU4+7TtlRdaJ7U2jRGPJv6k3bDqM0aJDERDpHoUdWnxKc5s1WeMproBZFL1iAzg5VNcJ602DQjVqs8Y08yiNm08xZ2C1aYxyhn92FaPteozRgkFRChSPc7L6PNcez0Fqz5jlGOBCEWqR1GXddZuWG0ao/SqyDMayqrPGOVYIEKR6lHUncvUbNVnjKbCTKpHUR/+UdHKzRhNxelbbRqjmIfu1FOw2jRGOaNVv2s3rPqMUSID0RCpHkW9othUh1Z9xmgqukGqx/nflfr8xKmuG1abxijqCRdMjdLjlIx40IvV7AgQx5LZo5kPqmqmxyl9KHvKkZEasqccfSgye6SGzFyvpTZk5WaMP/d0Kq5VCIq5wpNqtnIzxpPLR4AwhyAWq4doN6w2jbHBy1MPDFezlZsxyrFAfEZWm8Yo5snTNZQ95Mk4/+gRfws0lD23ySiRgQhlD3kyirn4F3qCVm7GuFlVtzhwKIr5+Vw1W7kZY/kFEaBbGTsUxXzxldPcKdjDpYzX9L62QYNpLpSVmzEuLR4HIlQIinlsM0V71pTRVJy+PZjKKOZT2mk3rDaNcc60jEQn7YaVmzFm9IoA0VAIijnSXdHKzRhNRTesNo1RzJVHaUNWbsY4L9OpCBWCuHRTpiVv9HkpKD/YFHWvw4M3+rwUNDMNEvyx9vQso/xCU9RkZDIfHAY0SlX3Js6fpydo5WaMjctHgO6LdCiKecFqDWW1aYyNp24pvUND2XO5jONz4iGIyGT2OD47snWPopWbMSL7sEc/QatNYxTzG3u1V1abxjiz9tfTj5ruumHVZ4wSGYiGSPWIa3WyopWbMZqKblhtGqOYR5TThqy+jPG1nQ4R6vCIFFgVPdbKzRh7DowA3YjiUBTzlovVbOVmjL3rO4Q5BMXc6s7p7kpabRpj5qCh3WKKVpvGmFNkQNd/6NWw2jQgIlv1GaM0xGZRp2eratVnjPjIstVMqkdpt/1m7YbVpjFKJ3fkKVptGuOYUVk3njTDNWTlZozSLhANWW0ao5h/KqdmKzdjlGOB7o9Ra9MYxbzihhmuG1abxiidvLGdoj2UzvhGpxr3PqKhrDYNiHat+oxRusFmUd/7u6r2QDuj/GBDEMfaE+z5oJiffU07aQ+0M3YfVebebEUrRssH5dj9HypabRrjgwuPa7lIO2nPtzO6VXHtFakesdPjpxrKatMYpaFPl2goqy9jlMhAhLLaNEYzE45ZqZGtNi0FSya6/qyRrdyMET+NnzWU1aYxivm9uJqt3IwRH2hczVabxijmU0+a6cxWbsaIqZYgzFabxijmgix15r9sWJCFo8JbGsp/ecevYNitjXH82IMrGCFYwMWQI3FRwk9brNyMMXGgKhAnGII0x/mfTKaAVm7GGIlU8L0KwUKdiBXetCX/6UNBpgBH4oD5DxzWerP9YBlbt4h48+ERw498hwF/1q08Df/r2/Ghd2df72xv22SMJcuf7dWcjLTTY+2b3/Z7OXqM/Xpwa0dSPdJOj/WWvMk7PQJjyZ0egbTTo5n91o6lz3yHd3oExpI7PZLqkXZ6tNeJMsaSOz02bPg27/QIjCV3evzt2NG80yMwltzaseG6CelIOz3Oq+VKEhht40d0Ekg7PZrqt3Y8eeok3ukRGEvu9EiqR9rpcctzI9ErRtrpsX4r9/ADI+30eOa/h/NOj8BYcqdHIO30aGa/eePcklN4a0egbe3oMfZripl2evzyyhG80yMwltzacc/Lk9ORdnqs9tY/eadHYCy50yOpHmmnR3tdLGMsWbBPqkfa6XHgZW/wTo/AWLJ+3141y0jl/PYyWcZYspzf3i3LaDs9wjx4lXtaye/lCKSNH4G28eP/4+7N47We1v//myRTSobIEJGSqUNHVO802gilwdYhEgkHUZRDbE6SoXkQkWY70UASte/GXbsyJSdRe7eLkiGnCBG6f+ta61r3er5ve2/6fM75fR/f75/Px+u61vBe6z3c1/t6X7dXUelR/6aWmBMqPTbplstKj4I5odIjVI85odLjWde/xEqPgjmh0iNUjzmh0mNhbZs8TESlx4b3TGalR8GcUOkRqsecUNpxbuOXMxGlHUvAnFDcQP9al5gTihtA9ZgTKj1W+OoVVnoUzAmVHqF6zAmVHkf1fZaVHgVzQqVHqB5R6VH/ApWIogr6H76+uAGMPaKoAozFV/8ClYiiCvofvt4Xxh5RVEGNfWnHM5uPZqVHwZxQ6fG7Qyew0qNgTqj0CNVjTqj0mFvjDVZ6FMwJlR6hekRpx9GdZ2diTqj0eOHF01npUTAnVHqE6jEnVHqs9/44VnoUzAmVHqF6zAnFG2c//wwrPQqi0qNghjEqPd59y7Os9CiYEyo9nvfDG6z0KJgTKj1C9YhKjwe0nMFKj4I5odIjVI85odLjEbXfYKVHwZxQ6fG+H8ey0qNgTqj0CNVjTqj0OPODGaz0KJgTKj1C9ZgTKj1G5zzDSo+COaHSoyAqPaqxL+04otyzrPQomBMqPV49dCwrPQrmhEqPUD3mhEqPD186h5UeBXNCpUeoHlHpcdN99sASUelR/wubmLMzhihOAmOPOTtjiOIkmk7pm9L/syaiI/0/a98UjD2iIzX2pR0P+dyuIBGlHUvAnFDacdbksZmI0o4lYE6o9Li6ql1fIio9Ppf1DCs9CuaESo+CqPSoxr5Giv6dNxElU/Qfuok5oWSK/p03EZUev37YTp+I0o4lYE4o7XjNOeMyEaUdS8CcUOlR/0aciEqPdafY6yQRpR1LwJxQ6VH/VZyYE8q86F+QE1Hp8ccZ9tpORKXHU8523x0DUdqxBMwJlR7/3usNVnoUzAmVHgVR6VGNfWnHu2+xGZJElHYsAXNCpUf9n3QiCtfofd8XkIFx+jEgN66GwjX6P+lEFK7R+773hXH6MSArroZKj9cOtPduIko7loA5odLj6ZPtMwMRlR71H9iJKIkDlJZh7BGVHit8/SwrPQrmhEqPgqj0qMa+tOOs5+1TLhGVHl86fxIrPQrmhEqPUD3mhEqPG9rNZqVHwZxQ6VEQlR7V2Jd2rF1uqhgTUcvxjzEnlHY87+gXMxGlHUvAnFDa8eTKUzIRpR1LwJxQ6fHhw+y3HkRUeryvuv1Ag4hKj6P//hwrPQpqpUevovCjYI6r5Sh476JZrPQomBMqPUL1iEqP7xeNYaVHwZxQ2vGxFq9mIio99rlyDCs9CuaESo+CqPSoxr6040nvvMpKj4I5odKjICo9qrEv7XjFL2NZ6VEwJ9R0OunYGZmISo+VBo5lpUdBVHoUzAmVHlX1BaB+62tvQESUhwKKryDqQZWAKA814uoJNiwMRKXHKrNfYWnHEjAnlHY889NJmYhKjz8ePIHVooBezQmVpgRR6fGoU6ey0qNgTqj0+MEvr+Sh0qNgTqj0KIhKjzAG+tKOF/TNlZZjGCo9vvjWJFZ6FMwJlR4FUelRjX1px7svnspKj4I5odKjICo9qrEv7XjUw7ms9CiYEyo9Wjwshqj0+D8JdZYdNvzfBI7+U6EhVHrUSFHZ4R0fwdBbGxGlHUvA/2Uw5P/GoIT/2fKx+9yMiNKOJSB+4/z/8mNK8Kknx2YiSjuWgP/VH2L/vZ8tZf98+N/8BPi/8YH5P/hY6431hCWiluMfY84vf/AY8H/qVp6Bf3w7/tN356uefSc5ZHn1qOl5C6P+2SmiMRZcP6QW1VKwX809b49yvv1/Xhj1zk6VgRL2H+V8oXr8x5rfMnDRPc73zl4LolHZKaJpSlCMoXoc0uG7s+9yxgveXBR1y04Rja+gGEP1eOfkHdW7vpOc83Ot6JcGdoJloFmyl250+PNOO2aiUXs3c9i0nx0V0ag1Gjs86SXbL9Go95yu8100P8rNjqGZgqCdb1A9PvfXjw84xRkPuX1xlJ2dIhpfQTGG6vHGNWv2/+1tO4zln8yXYRBNy7/94LBPu8WiEo1vk4Vv247OO2F+NCcrRTT9CkpHUD1Ovnd6szeccZVDl0RZ2Smi8RUUY6geO06e2muUG8apF9qmiGaQqYEOH9y2WIyJRm1e33V00PBkVJAVQ9OvoHQE1eP02T2rnu6MDx21JKqfnSJKxPV0ZwzVY5t+d8w40g3jinm2KaL84jvIYYs7rTHRqE8vXpk89q8VoqEF9jwqA80wBGVUUD3KlWG+M153/sJo4KgYqirGUEtBY5w1zvnWabsouqFqDFUVY6ge5Zl/pMOWNZPR2qwYqiqHDqrHN/rVeHy462j0zAXRxLUpovEVlKagejTqhv4Om++bH9XKjqGq0hFUjxevOXZ+n5XJPetqRCcttCc7cVaTBLHTDov27A7GHtXYozGepti6nZ0g0T66OPzXh0sy0Yzqk45u+p3eWxRdujZFlB/4Hd0EoXo06kstnfG/z18Qza0aQ1XFGKpHeTb7foU1/uGcxVG9/jFUVYyhejTqjk0Oj/8kL9qaFUNV5bBD9ZjXPu/Gda6jWevmR6uyU0TjKyhNQfUo67va4ZBW+VHV7Biqai+MQfXYvN6sdgblsNc52C4K0YxqfP4Ku/pHnWQv9cQDxiWIZrkFxRfGHtXYozE+RPGiY/LtX58Dzaje7+2m3+e+xdEJWSmimZGgTBCqR6Nee7cb1TFnL452ZcXQdEQ0O1ZQ+oWxRzX2aIxf7uiG8eXz86PPR6WI8vOwoxsGVI9GfbOGw0dezZOOiKrKokD1uOCeFqcf74YxacvvUA7d4c645l35UZP2DQSlZcEK2Smi6YjGRm17qGvq3w2tL9G0vGvbcjvBFc8ujg6oEEPTlKC0DNWj/Jp41xmf8uj86Ne1MVRVjKF6NOqFbznjikPsBfmMm5bbUZ252c6XuGD40h7XO98fZ9gjSfxpSEJQ5lsCGt9LrnMd3TTCjpl4aN2EoDQF1aNR23Vww+jdwB4rYpOec5e1dsaj77SHnWjOBUEZhqAaezTqrsZuGBcMs0eDuG2hVaUpqB6NWmOf5XZ77/vt/Oiy3BRRHtWApiNBGTOMPaqxR2P8t48K7DBev8UeDeIpd1lVhgHVo1F3vuWMqy+zYyZ+9LBVxRiqR6P2mF5gh7Fmf3NFmnUZUX7hTiuwMyqfWhSN3xVDcx4R1Vh8YexRjT0a49PHOfz2CHNFGt6caNRxY90gn/qX3XXEL4YkBGVBBc2YiUYdNMQZ77nI7g3i0eOsKsaCpl+iUS+83h26H4+xx5nYYKZV7eYPqkejbshyxr8c654ZgAvrWlWMoXo06s/7uulnXZZ0f9cecE6Vze/t45raZ7q9/xLb7EgISlNQPRr1gx+W2abeecc+BhAv6VK40KCs4O7rF8qSEc2OJcqLdfWFsUc19miMz/52mR1k94F2vsSXdiQEZZBQPRp13FfL7KJ8fLydvqCogrIZgB8PiRkbzCt06ke77dM1sfY4q4qxoJk+0ag7890g155hjySxW12rSlNQPRq1bZ4zPqyKvagSh8+0qhhD9WjUetOc8SHjrEp88C6rijFUj0a9+hZ32Ne+ancOcUaXYe9f6/Ddm+zqE688Z0C3LNdUxSfsgSUuH5IQlIMjaJoiGrVhQ53CQHucieePs6oYC5qOiEbN2bzUDuOFc+2VkPhis/YHrHf4w0b7kED8W482jfKW2o4OrGKvZsQ3hyQEpSNB0xTRqI1fc8Zb9rFjJl48zqpiLGg6Ihr1kT5uGGPfsWMmPl+lzn33Omx30eLoptdqEY1xrytcR0/NsmMmThmSELSXr1m2KaJRD8py+Mp1tmVB8RU0TRGvjhsbvLaeG8buXvaJkTi0WaUKdR2uG20vyMTuwyquOdThSWfY05n4WJV9rq/o8MQtViXev3if1vu6UV3bzZ7dxGeGJARlkIJmGESjJn/Lt8bTXrJnGfEWp4qxoBkk0aiz1jnjEafaM4X4uFPFWNBMgWjU2p84XPelnYKg/dH6pW2KeF/c2OB/L7pVduDointdJOH6t5PRwt4xNB0JSlNQS8GpWwb1auNCB6/s+COUZNpV7jdd04+XRGfVj6HpV9CG/oLqsdWWpv/BoET9191P2gNfsS0TzSBrDnY/H7q8Oj8qmhND4ysoTUEtBeURoqbzPWDo4qjyrhiqKsZQPcpP6UvcY972z80j8Y2ziGaQU5q7R9Pi16wqKL6CkioA/LFJgsYGy/V3DwmvH5IftWh+LtG0nOjlHgMua2yfgojVNiYEpSlB40s0arV67gFjdl17/hLnLbSqNAXVo1E//s7dvEaMtOcvsUNnq9pTMqgejXrCKHcZKXrBXmOJY6vUG3Sbu4w07usWBTjtxISgTEFQjT0a9dYmrqm679prHfH2LocfUMk19f4GOyriTYmEoDQlqMYejfrK0LmR3fwu7k00TQkiKl4G9qu5p/5w56tXhjJQNv9w5wsV140MbPqG89WoOHFUtkUEyYlDOnz34VxnrGFwomlKEEFy4p2Td3y2dG6EqHgZaBalY4FDvdYRJV32C4caJCcadeM2hxokJxp1UErn68LgRNlIKZ1vUBEk373/PGusYXCi8RVEkJx445o1v545L0KQnGhaLv9XhxokJxrfxbe5jjQMTpRQ522uI6gIki+8xxlrGJxofAURJCd2nDx1wHA3DA2SE80gy41xqEFyolEX7HQdaRicaPoVRJCcOH12z69TzljD4ETjK4ggObFNvzvaHZkXIUhONKMqPNGhBsmJRr39lrwIN6Ay0AxDEPcjolELbnfGGvcmqmofIYJaChrjeU86Xw2DE1UVY6ge5QXKSIcaBieqiiA58Y1+Ne4f5TrSMDjR+AraMEtQPRr1lIkONQxOVBVBcuLFa45tOT0vQpCcOKtJgthph0UEyYlqjCB5B0UNkhON74PzHGqQnGhGddoHbvoaBieaGQnKBKF6NGrHLc5Yw+BEVcUYqkejPnheMkKQnKiqGEP1aNQqlzjUMDhRVQTJiXnt88a2cR1pGJxofAWlKageZX2vdqhhcKKqCJITm9ebNcMgguREM6obbk5GCJITDxiXIJrlFkSQnKjGCJL/qKhBcqIZ1bmz3PQ1DE40MxKUCUL1aNQX33Kj0rg30XRENDtWEEFyohojSJ79gRuGhsGJpl9BGQZUj0a99ID5FjUMTlQVQXLigntarK04P0KQnCiHrqoz1iC5oLSsYXCi6YjGRp15nGtKg+RE0/LBjedHCJITTVOC0jJUj0b9oZMz1jA4UVUxhurRqEvudsYaJP9omRuVBsmJC4YvHfK289UgOfGnIQlBBMmJxvetd1xHGgYnHlo3IShNQfVo1Blr3DA0SE5s0nNuo/XOWIPkRHMuCCJITjTqwdvcMDQMTty20KrSFFSPRt142oIIQXKiPKoBTUeCCJIT1RhB8intF0QIkhNPucuqMgyoHo1a6W5nrGFw4kcPW1WMoXo06pA+bhgaJCfKL80H3Yw07k005xFRjREkJ6oxguRrn3SoQXKiUbs85QapQXLiF0MSggiSE416z2hnrEFy4tHjrIogOdGoS952h07D4MQGM61qN39QPRr1lM+csYbBiQvrWlWMoXo06oG1F0YIkhPnVNn819MWRgiSE9vsSAhKU1A9GvUvf3VNaZCceEmXwmYGESQnmh1LNL7N1BfGCJITjfGHF7hBahic+NKOhKAMEqpHo3ZpsjBCkFxQVA2SEz8eEjM2eNEVTtUgObH2OKsiSE40aqWb3SA1DE7sVteq0hRUj0adeacz1jA4cfhMq4oxVI9Gfe9BZ6xhcOKDd1lVjKF6NOrUxe6wa5CcOKPLsHPfc6hBcuKV5wx47jPXlAbJicuHJAQRJCcatWC7TsHFvQURFSeq6o1NR30vWhQhSE58sVn73a0dapCc+LcebZbducg2pUFy4ptDEoIIkhONmn+fM9YgOfHicVZFkJwoQfLpbhg+SA58vkqdJ2c71CA50RgPKHQdaZCcOGVIQhBBcqJRf/rMoQbJBcVXg+TEq+PGBnN/dMPQIDlxaLNKv+x2qEFyYvdhFc88bnGEIDnxsSr7TDzeoQbJifcv3mdW7cV2VBokJz4zJCGIIDnRqBed6Yw1SE68xakIkhON2rqNM9YgOfFxpyJITjTquisdapBc0P5odUFy4n1xY4P/vehW2YGj12e7SILGvYmmI0FExcvAqVsGDVjnwh0aFS8DJT/nb+43nYbBiaZfQQTJia22NP0PBiXe7uV+0mqQnCiv7J9zPx807k00voLSFNRSUB4hyrtHRA2DE1UVY6gejVpnk3tw1SA5UZLht7pHUw2SC4qvBsmJPzZJ0NhgaqJ7ZNIgOdG0vO9s94ChQXJitY0JQQTJiUb94kf36KJhcOK8hVaVpqB6NGqd893NS8PgxA6drWpPyaB6NOrm4e4SpEFy4tgq9e5Z6K51GiQnTjsxIYggOdGoz37lmtIgOfH2LofvPtad3RokJ96USAgiSE40auMx7hVY7UuHJh/qnyLKe9gx7p0X1DT+kOo3yBn/uP+w5KCqMTS+gvbHVFA9PrFl90/9nfHugUOS3SukiHJf6O+MoXq8p/xPq29x79oOa2UGuTNFNKPqcK1ralhyWHLMqBialgWlKageR0z+cuPfXFM7fhsqgySajl5u73DlM3YYRMkVb+06uuCTwcnr+8fQ9CsoHUH1eGuHLe1Pd01tn2qHQTQtn1zd4cBvrDHRqA8d4Dq6odvw5LSqMTT9CkpHUD2OLf/2sh/ce8k7zhmcbFMhRZSHkx/ci0ioHq8/csnn692bx/daDZdhEE3LdVY6fKK1HSTR+FZ42jXVdM/w5JTJYwTtFdhg3qgU0QyDxkY9+SGnjh07KNmkfwyNsaAYQ/XYYeSwXt3dMJLrbL9Eeea/2uG9+YMy0fgeeaBran6fEclXW3YSlH4F36maIpph0Niom7a516PHnTooWXdXDI2xoBhD9Xh5y9bbv3QvT4e2tf0SzSDrv+8w+8pBmWh878hfmZxx+cHR7RcMTd6fmyKafgVlGFA9GvXWec54z6KhySEVYqiq/VkaVI9GXfmSMz5z1pBk1+wYqirGUD0a9ZrBznh482HJydkxVFWMoXo0aps7nHHX84fIjiWqKsZQPcpLkJvdYW+xYUTyzQ4HCooquH5UiphhbNTObVyu+AOn2BOWeHYqhv2aJARljWDsUY09GuNTFH+cbkdFNL5NstyoLlk5MHlS7xjKC4UsN0jBix7dRTTGLZq7g5M9e1hybm4Mja+gNAXVo1E3n+NmdNP19tJHXDckQTRTEJQxw9ijGns0xlcodtxtx0yU986Hu0H2/GBwssGcGJpRCcogoXo0atvCFdb4iUrDk+/viqGqYgzVo1E/e91h6+ojk1/XiqGqcmCheky2Hz8p16UWj9g2IhPNjK4Z74ZxTb/ByZrZMZTdPt51BNWjUaPhrqPegwcmm24eICiq4GG7UsQMY6Pm93fDGLvY+hLNqJ68wQ2j3GXDk1uyY2iaEpSWoXo06tLqzvjyjoOTlSvEUFUxhurRqP/+2aVV9I1GJnfnloVqLDOC6nFBfp0MfOxHl91xzoG/QzPfS9cvt4N88ebh0lQZKNH49W4YUD0a9eq1Dpf1Hpjct3cMVZVRQfXYZL/D533kspQHnThclptoBkk0FwpBmQKMPaqxR2O8ZI3Ds16xHRGNsaSdywTvu8ZevZc85zq64enBci4QjTHRnL+C0hSMPaqxR2Ncb5Tr6JI2drmJ5VvvEbSXr6B6NOqbbZ3xhE72OBO3b0wIijFUjxmqwXOau1EtK2dXn7ig3fQMnNjI+a6sb3cd8YeZCUFZwT9G09TcGq7lf80xJ125Z4hmGJ2quZarPGq3CrFipT2CNhngUetLNOr3ld3R+OY2e+iI1cZaVZqC6tGoJ39QYI1H/MUeOqJZMkH7GyeoHo16xtPOuFuubZlodp2gGEP1aNQaI1xaVN9CeyUk5pVr+ElfZ9zxUHvYiZ/XTQjK9AXV2KNRa9zrmqq1xR5YYosltU+60TX15Sx7nInHDd4jKE0JqrFHo3bWxPI+W+x9UFDmWwIurZugscHRF7qc/Keyh8njFtGcv0QzZkEZM4w9qrFHY9zgbNfvM/vYJxliy9YWZRhQPRr1hBqu33uHDZGOiOZ0Jsr9t4brF8Ye1dijMT6rvBvGUw/Zg0OcsTEhaKOIQfVo1Je2u3Tof42we4P4RrNPTv5smW3q2p52RsS/jbVo43VB9WjU6COX8DxjsW1KUFRBuUsCP5qZoLHBph+6YfzzHPuwTbz00xWvL3fDWFLOzog4ekhCUFqG6tGoTd90OLS8/UVAPKO6RRmGoOmIaNQj5riOvv3ezpfYfWNCUJqC6tGolac7474P2is/0TyMCdobblA9GnXeNW76V55t14g4fcJT3zZzWG2MPVbEtqtzqjZwU+ifbY0FbYwx264CseDEBI0Nbqvu1CN72WNFbDjWohgLmo6IRp1R5NILJ82wd0ni5NeuvGWFwyNOsjcv4jXfXXLwbJd8uGSVvRIS54xLCEpHgqYpolEnjnXGN+1jr4TEVtUtirGg6Yho1CPud8P4ezU7ZuJzi0875O8OX3lrcPLmfU8mGuOtrVxHF55rx0yccmJCUDoSNE0RjXpgI4e9JtiWBcVX0DRFNKcVjQ321YT2g+61Fyji0GaVWp7u8Lob7IWCeNewgx+u5PDBpTbqQnysxz5dDnFYrYpViQ/0SPxDE9pnPGrPMuIz46xqT+dH7TCIRp3zk8sk/0c7e6YQb6tsVTEWNIMkGvWW9c6489v2TCE+caJVxVjQTIFo1OM/dsb7H2p9if8YZ1UxLgHNfH/u6aI9511ox0y8pZtFMS4Bu3f9dm5TF0c644rfoXxS9JULaLwyYnjy1f4xNB0J2jc1BsevWUA0xm8tcJGTOb2sSjQtZ892v9qWFA5NjsiKoWlZ0J5WQfVo1JZnOXxnwcBk9awYqirDgOqx5etfTqzmfkvetuN3aEZ1wQfud8o54wYnz9waQ9OyoHQE1eP/Gz9bzr7N3Z3rLx+ciefnWBRjqB6N2v1Ld20fVdNe6omXfPrRX1a7e8qjx9tTkvjCqoSgNAXVY4Zq8OX3Hf57l11u4mnFFuXQCZp+iUY9K+UuFE98ZC5ubTuXgWYKN3/srhsf/GwPDjGvckJQWv5jNC3nHOlanrJ0SLLX4v2IctPc5E72Dkl7/hJ77EgISlOCxpdo1FGD3Lu2nmcPTT7YNSVowx0G+2TH0LRMY6M2fsapI7cNTT61NYYS9n/GGUP1+HjXX7dOcfiFeaDq0e9HQfEVvH1tiih3HBgbdddi9wYw/y92zERzNB5d6oz/MWlYcnjNbYL2CmzwuW4pommZxkY97h3X1HebbVNEM+Yt6x0e/bAdM9EYN/rctZy3cHCyU3YMTUeC0hFUj93WbErsck3VHm7HTDQtLz3CvdO8r83w5NStMZRgyBHuJSZUj2NGrkoc5d5a/u0j1xHQtHxUM4fVzrPGRKNe18J1dMtxdgrEy9dalI5KwE6z55/ZXd+WNrAdEY1as69r6tqvhifndksRTUeC9m14UD3mdpiUO9U1tbngd2g62rLANVU0YFCycXYMTcuC0hRUj+07PFlvs2tqxmu/Q0nUPMS9eB1x+4jkiq0xNC0L2jfpQfU4s2a3r89wr2WbNf8dyod77V1Tl1YdlDyrIIamZUFpCqrHy/7aYmTXvEiuhMvaDE0+lJUiGl9BGzgKqkejrr/LDePy5rYpohnVtHtcU+99PDQ5PDeGxldQmoLq0ajn3e+M71thnhl2xVBVu4GD6tGovV50xq2uHpacsiuGqooxVI8SnH/FHZw7Vo9Izrn3KEFRBT/pliJmGBu19quuo+MvG5JslxtDYywovlA9ysuXN10Ge7nl9rpBbDojhk/vSAjKcYaxRzX2aIzPync4f6LdKkQzwQG73CAHLRuWnJ+VIppRCcogoXo06k2/OvzWPecQVZWDA9WjeeyZtn/SdtR002A5j4iyN/Z3mQNQPcpPnsou4XmAe4Iimgm2re9yp785fEgmbmuSIJqDIyi+MPaoxh6NcadrXVL6eUePTOblzxS0T7kGv9iVIkrcDMZGvbWLm2CV44YnPxwVQ3mN1cX5QvVo1F23uWGs3zJC+iWaMW+/xzV1+pDBydq7Ymh8BaUpqB6N+vWrDn96YmCyUkEMVZUpQPXY9J4H9stzw7gt+TuUiGuxG8Z+7YbL9IkS2i12HUH1aNR2O90aDao0PHl4bgxNy0Sz2wVthDkYe1Rjj8b4ju/dMLpcN1iMifIi8nvNVwmqR6PefZRLI7m94cjkT71jqKocHKgeF4xo2ORYl69yXgX7wEw06mHd5tthTO42PLknK0U0LQtKR1A9GvWGOx226z0wmciKoaoyDKgeL/x+n0F3umEsevl3KCt4txuGRuPv7ePw0taDM3GfGXsE7R0nqB6N+tJ7ruXR+9vpExf0XbD6Q2dc0MAeSeKujQlBGbOgGns06jHb3TAGXW2PBtGcv4L2ehVUj0Y9d8d8u5FuyB0sFzeiJHkC1di+QQjGHtXYozFeUm6BHcbXN9qjQTwqZVGGAdWjUc87ySUg1cszp9WN/YnyGUUdZzzzcbu+xEoX7hGUg1MCmqZG3emGkX+qPRrEj8xj/J2uKagejTrnITeMipvtNYeYN/HS4x9xTRWNtjMinnG9RfsEFVSPRp0y0A3yiqNGSlOCogoaY+IXnRM0NljvFZc5X27iMHkMIJrzl2jGLGhvi8HYoxp7NMb933VY59/mFtP3GKJRPyl0E5y+xt4HiYuGJARlzFA9irrR4e1Ju4LEExZYtNeNpO2XaNTdX7uObthhjyTRXNwEpSmoHo16SE2XtPzeOLuCxDnnfD65jstR3/Zv+0BFNLudaHwFxRfGHtXYo/wEOGehHeTq2+zRIL7SJCEog4Tq0aiVI2c86Tr7jES8KmVRjKF6zFANNoxcKnXb9+18G6oqaHyJH29M0Nhgm1tdv72/sVdConkqEBRfqB6NetEd7misuXBQstWn84myke50TdXYYKdAvL1JogSUlmHs0ajfPuiM69xsh0F8ZJxVxRiqR6Pe94TD8Yfb3wvEs1pblKMhaKZANOqL89yMWl1o9xVxxuqR5xS6prreYo8zcUWbhKA0VQIa3+m7XVPNpttjRWy/b+95J7jExb88bsdMjN63KE0JqrFHox4eucTFg5fYhwRi7r4dV92kKZFb7JWQ+NaqhKA0JajGHo06/i7XVM+/ml+pbZsTTUcNn3NNbT7KnqHEy1tblKZKQNPU5EmuqQF17ZiJY845s2ilw36rzI/0HtXLQEnkW+36fe5S9y4VOLVNQlD6LQFNR2P/7Zo6eqC9ThKHLT7s/t2uqRFz7QSJ175v0f6knWtHRcxQDZ6wv0uGL/qHe+UH7FHjwHZHO3x2w9Bk/+/KESWIeqJLLj38BTsqQRmGoARRgaNXJWhssOmJrqlrTx+afHDfGJqWK1zgfNvfYc9BojkHS0BpWdCMuQw0xhde5nw/3WLPUOJTbawqxiWgmf6Y9s54Zm3rS3xgVULQPgbUtjMiGnXXBBdlunrQkGT3qimi/PSY4KJMUD3ec+RPLT9yUaZTnv0dmmM15m4XOXl9zfDkm/VjKIO820VOoHp8sfzLB492kZO2r9vdTjRqwwHuV+qEkUOSnXuniHJaDXC/Q6F6lGDIaw57bBqYrLkrhqrKMKB6vLhllS9WuN/Ol1YelIlmkMOru18T1bYNSy5bG0PTsqB0BNWjUd99xD1AVjzYPiETF+z8/rV/ugfX+y60D0XEPQ8nBG287sK0sUejbhzlHomHumwWYvntewSlKageM1SDFz/mnje+ONquIHH1uISgjbgG1aNR5/zqnqCu39ceK2JWjd8ycEoVd5tYtNouCvHksy3KBP8YTVP/wTtsn07uWhc9Z/ckcVKzVhX6u2tdg3kuWxg4u3NCUEYlqMYejVr2te6/d81ZdNGcqEWNI6Pxc8Ylc3alYvhLDFM70satU4/Q2GIw3j3wIqoWg3rV8QdStRjUmzqOyoNqMagbF944D6rFoGavbtQIqsWgFh1ZJ4JqMaiPPNaNqsWgDn9gGFWLQd1y7qtULQZ19n0rqFoM6nnb3qdqMa4mKlisOeY0rpFHXZS0ujOtVqz7HI0tBhUrmMagYgXTGFSsYBqDihVMY1CxRmkMas9LP6FqMahYwTQGFSuYxqBiBdMYVKxgGoOKNfKIRbGqMZ79ZmxRgFD9Kij6w67oj7OiP7CK/kgq+kOn6I+Voj84iv5oKPrpK/r5KmbMSOc7Y/xbvDIQzXw96qXAo577HvVk96hnt0c9nT3q+etRT1iPeoZ61FPSo56DHvWk86hnGdFMcPEp7rHHBrt2xnFHwuMBK/+VB9ViUB/+4FyqFoNa/dO+DaFaDOr7nzzXCKrFoN5WvW8E1WJQ89aOp2oxqLY8RVAtOlXWF/NNY1Ax3zQGFRNMYzDGBNMYVEwwjUHFfNMYjDHfNAYV801jOBqtLurK9bUY1ClralG1GNQBnQ7mkbQY1LPfu5iqxTAq9JvGoKLfNAYV/aYxqBkd6TBavOmG8dMj9lmF2KFNwuOueoOpCk4dl1YPuqkoD6ogfMvXfYeqIHz7lW9JVRC+D4ypQVUQvqd/36whVEH4nnbpi1QF4fvuhcMbQRWE7+qek6gKwvfLnx7moROE71ct+1EVhG/DV8dSFYRvoz0TqQrCd+Ct86kKwnfQG4upCqqvLDfW16P6CmJ9PcIX6+sRvlhQjzDGgnqEivX1iKawoB5hjPX1CF8sqEcYY309whfr6xFNYX09whfr6xG+WF+P8MWCeoQx1tcj9sblw2/lGSqIvXHpz52pCsL3pRpnUBWE74uPn0xVEL5PVq7AXScI34FTK8V2rEH4nvVIC6qC8P3LsZdTFcSxwnw94tBhvh7hi/l6hC/m6xG+mKBHGGO+HuGL+XpEUxkT1Om/8Os8+/hhbwS/xHFHwqO9EQRV7wse9XYcw2Csd+cYBlXvzjEMqr0dZ2AwtjegoOr9yKPej2LojHH/jaEzxv03hkHVp5EYBlUfP2IYVH38iGFQ9fEjhkHV+28Mg6o33BiG6evL0xgG1T7YBFWfczzaB5ug6nOORy07FsMwKn2ui2FQ9fkqhkHV56sYBlWfr2K4I9GslQuj/TTeviAjrmmSVg/cvDQPqiDUR8sfRVUQ6nsLpjaCKgj1y48fi6AKQm04dDJVQagDL8mnKqiqvaWGGXmEihl5hIoZeYSKGXmEihl5hIoZeYSaMYWMCe46YmQyA+uMSx+NVm/dTlUQ6mUfdqIqiCOZe/HZVAXh+1KXE6kKwnf/mZ9x9QXh22fMlVQFoV4xonJDqIJQj75/AVVB9PvBzgHcV4LwHfhVudjeMAj1qVVVqAqi5brXNKUqCN+zmrahKgjff739EFVB+DY64QWqglAHfZRHVVBV+xAYVt8jVKy+R6hYfY/YZlh9j/DF6nuEL1bfI3yx+h6hYvU9QsVye4QxVt8jfLHcHmGM1feIjrD6HtEUltsjjLHcHqFi9T3CGKvv0ahftMlzsZETbQyZODWod8/rRlXQPMl4PPWDLlQF4fvupXWoCsL3n51rUhWEb9vXP8mDKgjfZPH7VAXhe+SLEVVB+H7962k0FoTxV3d3bpiB8L3kqVEN4SsI437bn26UgfCtlj+uEXwFYXzzFwdEGQjfV1dXpCqIpg7qeBFVQfh2aN6KxoIw/rXjo5kI4yuqTKQqCHXcykVUBVWVi4zdVztTRKh2XwUV+0rQ7qugYl/Zn/Cyr4KKfSVo91VQsa8E7b4KKvaVoN1XQcW+ErT7KqjYV4J2IwUV28wGB2RfBRX7StBupKBimwnafRVU7CtBu5GCim0maPdVULGvBO2+Cir2laDdV0HFvhK0Gymo2GaCdl8FFfvK3o6rTKSKfSVo91VQsa/s9n56GK8bgtjtazc/wj0pCPW0MeOoCkJ9oMOCTFRjO/2nh3FfoV9B229Q0a+g7Teo6FfQdhRUHUbd+kk7jOcb2PewRHOb8Ljv47dSFTTXdo8j97uBqiB8r6t6BlVB+H47/GSqgvC95/KiPBgLwvi5i97JRPh2/LgFVUE0lbuyBo0FYfzJlOYNMxC+q7dPbghfQRjfeNXwRhkI30adJlEVRFNrjq0QQRWEb7OxlagKwvcfA1pQFYTv55UupyoI35ZN+mUijEf9NDETYfzlzMVUBVWVbfa8+4iGCNXuq6BiXwnafRVU7CtBu6+Cin0laPdVULGvBO1GCiq2maDdV0HFvhK0+yqo2Ff2p8fKGlSxzQTtvgoq9pWg3UhBxTYTtPsqqNhX9lG80ySq2FeCdl8FFftK0O6roGJfCdp9FVTsK0G7r4KKfSVoN1JQsc0E7b4KKvaV/Sk9czFV7CvZZu36DOd1QxC7fdCeh7knBaFufGNsJsL4nO7zMxHztf2GUaFf+5Nnz8McM/oVtB0FFcMQtP0GVfuVZHgZxhj30T0xUSGNbT8fRFUwtas0fLrubTQWRFP7XNuZqiB8M/C7BWfQWBBNdfq6BlVB+GbgmBc25HGCBtFUjx9WUhWEbwZOvT+LvoLwvar2iZkI3wx8uvoFDXmsDKLle+q9TFUQvhnYoPywRvAVhG/X6ZMzEb4Z2LTn/hGMBdHyR1mVqQrCNwO3fNacvoLwvf/NyzMRvhnYYurDNBZEy4NH9KMqCN8MfLrLWBoLoqlNl02iKgjfDPyi2nz6CsL33PJLMhG+QHvpmzLSb2+POTvTiFPSI1Scg6UgjHsdOpBqCQjjKzbewX4FoeLs9ggVp3MpCONLXrmWagkI46nd67JfQai4UHiEiitDKQjjyQ2rUy0BYXzIni156FeQKxiuOR6h4iJTCsK43NNLqJaAMH7ygqvYryCPZLiaeYSK61UpyH1162FUS0AYn3Xxrw3QryD3VbgSeoSKS18pCONzX1tOtQSE8duTn2yEfgWh4hrrESquoqUgjP9VcRrVEhDGTyzZN0K/glBxffYIFRfkUhDGg3YdTrUEhPGZ9ZqwX0GouPJ7hIpreykI43NuuZJqCQjjDyY9yH4FoeKu4REqbhOlIIz/fnt/qiUgjOc+OYb9CnK3hxuQR6i445SCME6e8iLVEpDXq+Z57FcQKm5tHnlaxW9eJSCMKxXlUy0B1VhCu7gPeoSKu1UpCGPcvDxCxS2mFIQx7jgeoeK+UArCGLcJj1BxMS8FYYyLuUe0jCtwKQhfXIE9oilcNktB+OKy6RFN4VpXCsIXlz6PUHGBKgVhjAuUR7SMq0opCF9cVTyiKVwKSkH44srgESrO31KQ+yqczh6h4qQrBY3xVa8sCAG6rBia51iP9od2Vgyh2h/aWTGEan9oZ8VQVbkUoF+POipB9OsRKvr1CBX9esR87Q/t3BhizDZwlBtDqDZwlBVDqDZwlBtDqDZwlBVDqDZwlBtDqDZwlBVDqBqfJKIpGzjKiiGMNT5JhK8NHGXFEMY2cJQbQ6g2cJQVQ6g2cJQbQ6g2cJQVQ6ganySiKY1PEtGUxnOI8LWBlDjC2AZScmOI/Yx95RF7EvvKI1TsK49Qsa88QsW+8ggV+8ojVOwrj1CxkTxCxb7yCBUbySNU7CuPULGvPELFvvIIFfvKI1TsK49QsZE8QsVG8ggVG8kjVOwrj1Cxrzwa9YVhC10gRV5E5sZQkqYU7Yuq3BhCtS+qcmMIVd+HEtXYPsaHfj3qqATRr0eo6Ncj1IyO9PWZH4Z9UZUdQwzSvnjNjiFU++I1N4ZQ7YvX7BhCtS9ec2MI1b54zY4hVPviNTeGUPX9PhFN2RevuTGEsb7fJ8LXvnjNjSGM9f0+Eb72xWtuDGFsX7xmxxCqffGaG0Oo+n6fiKbsi9fcGMLYvojMjiFUfR9KhLF9ERlHNZZthn3lEXsS+8ojVOwrj1CxrzxCxb7yCBX7yiNU7CuPULGRPELFvvIIFRvJI1TsK49QsZE8QsW+8ggV+8ojVOwrj1CxkTxCxb7yCBX7yiNUbCSPULGvPBq1xTMObTplVgyh2vSz3BhCtelnWTGEatPPcmMI1aafZcUQqk0/y40hVJvkmRVDqDY5LTeGUG0KaFYModrUtdwYQrWZbFkxhGpT13JjCNUml2bFEKrNc8uNIVSb2JYVQ6g2sS03hlBtnltWDKHapNasGEK1Sa1ZMeSYJcc1K4aqptN0s2IIFfsKSY8esa+Q9OgR+wpJjx6xr5D06BH7CkmPHrGvkFrsERspnQMZmsK+QuKxR2ykdIZk8MW+QoakR2ykdIZk8MW+QkqzR+wr5E96xEZK50+GprCR0vmToSnsK+RPesRG8ghj7CuPHHPYVx6x62y6bG4Modq8zdwYQrWJmrkxhGoTNXNjiFGhX49Q0S/yRT2iX6SPeszoSIfxxefuMcB+OLArjr+k0X44sCuOQdXvF2IYjO2HAxnojGX66DeNO9OIftMYVHSUxqCi3zTuTA/DfpCyK45hCvaDlF1xDKr9IGVXHINqP0jZFceg2g9SdsUxqPaDlF1xDKr9IGVXHINqP0jZFcdwnDHfNIZjhfmmMaiYbxqDivmmMaiYbxqDivmmMaiYbxqDivmmcWeq+emuSob9oCw7hlDtB2W5MYRqPyjLjiFU+0FZbgyh2u/LsmMI1X5QlhtDqPaDsuwYQrXfl+XGUFU5nTFfj1AxX49QMV+PUDFfj1AxX49QMUGPaArz9QhjzNcjjob9ADY7hlDtB7C5MYRqP4DNjiFU+z1sbgyh2u9hs2MI1X4AmxtDqPZ72OwYQrUfwObGEKr9HjY7hlDtB7C5MYRqP4DNjiFU+wFsbgyh2g9gs2MI1X4AmxtD7nb5HjY7hlDtB7C5McTqY309QsX6eoSK9fUIFevrESrW1yNULKhHNIX19QhjLKhH+GJ9PcIYC+oRvlhfjzDG+nqEigX1iKawvh55Oof19Qg1Y0F1ufPnL+b9KIY706j3oxgGVe8LMQyq3hdi6FT7EyD0m8agot80BhX9pjGo6DeNYVT6nBPDoOodNoZB1TtsDIOqd9gYBlXvsDEMqj5fxTCo+nwVw6Dq81UMw9HAfNMYVMw3jUHFfNMYVEwwjcEY801jMMZ80xhUTDCNwRjzTePO1NLnl9rHLS2YQ0ztSMTUgFo/J4ZB1XI6MQyqVteJYVC12E4Mg6q1d2IYVC3FE8OgamWeGAZVC/XEMKhatyeGQdUyPjEMqlb1iWFQtcgPMVEhhmosS4ZF8agrmMagahGnGAZVazrFMKha4imGQdWKTzEMqhaAimFQtR5UDIOq5aFiGFStFhXDoGrxqBgGVWtJxTCoWloqhkHFoniEsa7R/6hC3X+vrtqfqgb2Pzr3/3s79k8d56ab30/iOMfwlximgrHWkYthMNY6cjEMqtaRi2FQtY5cDIOqlQBjGFStMhfDoGoduRgGVevIxTCoWkcuhkHVOnIxDKpWAoxhUHVfxTCumhUUxI4l6qJgM3jUSoAxDCpWEJcvj1hBXL48YgVx+fKIFcTlyyPWCJcvj1oJMIZBxQri8uURK4jLl0esIC5fHrGCuHx5xBrhtIqpxvje92KLAoTqV0HRH3ZFf5wV/YFV9EdS0R86RX+sFP3BUfRHQ9FPX9HPV9FPEGjUdk+8yysD0czXo14KPOq571FPdo96dnvU09mjnr8e9YT1qGeoRz0lPeo56FFPOo96lhHNfJvs/24Sj+Ix3JHwqI+mMQyqPprGMKj6pBrDoOqjaQyDqo+mMQyqPqnGMKj6aBpDp+JRPIZBxQTxZO4RE8STuUdMEA/qHjFBPJl7xHzTGIwx3zQGFfNNYzga+hMvhkHVn3gxDKr+xIthUPUnXgzDqNBvGoOKftMYVPSbxqBmdKTDmN/D/RenhkqIHdokPGqohDh1XFrVUAkRvhoqIcJXQyVE+GrkhAhfDZUQ4auREyJ8NVRChK9GTojw1VAJEb4aKiHCVyMnRPhqqIQIXw2VEOGrkROi+spyY309qq8g1tcjfLGgHmGM9fUIXyyoRxhjfT3CFwvqEcZYX4/wxYJ6hDHW1yN8sb4e0RTW1yN8sb4e4Yv19QhfLKhHGGN9PWJvaOieiL2hoXsifDV0T4Svhu6J8NXQPRG+GsknwldD90T4auieiGOF+XrEocN8PcIX8/UIX8zXI3wxQY8wxnw9whfz9YimMiao07/prLeTeNUYwx0Jj/qqMYZB1VeNMQyq3p1jGIz17hzDoOqrxhgGY33VGMOg6v0ohs4Y998YOmPcf2MYVH38iGFQ9fEjhkHVx48YBlUfP2IYVL3/xjCoesONYZi+vjqPYVD11XkMg6pv0mMYVH11HsMwKn2ui2FQ9fkqhkHV56sYBlWfr2K4I7Gw2P0XtqbcENc0Saua3EKEqukrRKiaZEKEqrkfRKia7EGEqskeRFXtLTXMyCNUzMgjVMzII1TMyCNUzMgjVMzII9SMKWRMUNNIiHXGpY+GpkURoWpaFBFHUtOiiPDVtCgifDUtighfzYMiQtVMJyJUTW0iol/NdCLCV5OXiFA1l4mIljWXiQhfTV4iwleTeYjw1WQeIlTN7SGqah8Cw+p7hIrV9wgVq+8R2wyr7xG+WH2P8MXqe4QvVt8jVKy+R6hYbo8wxup7hC+W2yOMsfoe0RFW3yOawnJ7hDGW2yNUrL5HGGP1PRq12rqVLjbiPoUgTg2qfhpANE8yHvXTACJ89dMAInz10wAifPXTACJ8tUQbEcb6pQARvlqijQhj/VKACF8t0UaEsX4pQISvlmgjwlg/DSDCVz8NIKIp/VKACF8t0UaEsX7qQoSxfupChKpfvhBVlYuMfupChKqfBhB1zIL6aQARvvppABG++mkAEb76aQARvvppABG++mkAEb76aQARvvppABG++mkAEb76aQARvvppABG++mkAEb76aQARvvppABG++mkAEb76KRMRqn7KRISqnzIRudvdp0xE7Hb91IUIVb98IULVEnxENbbTd5+6EHE09FMIIlT9FIIIVT+FIBp19c4Vdhj6KTHR3CY86qe1RHNt96if1hLhq5/WEuGrn9YS4auf1hLhq5/WEuGrX9oS4asl2ogw1i9tifDVEm1EGOuntUT46qe1RDSln9YS4auf1hLhq1/aEuGrX9oS4asl2ogw1k/FiTDWT8WJqso200/FiVD101qijllQP60lwlc/rSXCVz+tJcJXP60lwlc/rSXCVz+tJcJXP60lwlc/rSXCVz+tJcJXP60lwlc/rSXCVz+tJcJXP60lwlc/rSXCVz+tJcJXSwEQoWopACJULQVAxK7TUgBE7Hb9cpwIVUvwEWGsn4oTMV/9VJwIVT8lJkLVT4mJUPVTYqJRL3xruR2GVgIkJiqkUSsBElO7SkOtBEhEU1oJkAjfDNRKgEQ0pZUAifDNQK0ESERTWgmQCN8M1NpZRPhqJUAifDNQKwES0bJWAiTCNwO1ShURvloJkAjfDNRKgES0rJUAifDNQK0HRYSvVgIkwjcDtRIgES1rJUAifDNQKwES0ZRWAiTCNwO1XBIRvloJkAhfoL30uQpIRHPCesQp6REqzsFSEMZaPakMhLEWUyJCxdntESpO51IQxlqIqQyEsdZlIkLFhcIjVFwZSkEYa02nMhDGWuKJyBUM1xyPUHGRKQVhrOWhykAYa3koIo9kuJp5hIrrVSnIfeUqTZWBMNZKU0Tuq3Al9AgVl75SEMZatKoMhLEWrSJCxTXWI1RcRUtBGGv9qzIQxloOiwgV12ePUHFBLgVhrKW0ykAYayktIlRc+T1CxbW9FISxVuUqA2GsVbmIUHHX8AgVt4lSEMZa4KsMhLHW+yJyt4cbkEeouOOUgjDWWmFlIK9XrnQYESpubR55WsVvXiUgjLXsWBmoxhLaxX3QI1TcrUpBGOPm5REqbjGlIIxxx/EIFfeFUhDGuC94RMu4mJeC8MXF3COawhW4FIQvrsAe0RQum6UgfHHZ9IimcK0rBeGLS59HqLhAlYIwxgXKI1rGVaUUhC+uKh7RFC4FpSB8cWXwCBXnbynIjRROZ49QcdKVgsb4lYcKQoAuK4bmOdajVuQjQtWKfESoWpGPqKpcCtCvRx2VIPr1CBX9eoSKfj1ivlqxjYgxa8U2IlSt2EaEqhXbiFC1YhsRqlZsI0LVim1EqBqfJKIprdhGhLHGJ4nw1YptRBhrxTYiVK3YRoSqFduIULViGxGqxieJaErjk0Q0pfEcIny1YhsRxlqxjYj9jH3lEXsS+8ojVOwrj1CxrzxCxb7yCBX7yiNU7CuPULGRPELFvvIIFRvJI1TsK49Qsa88QsW+8ggV+8ojVOwrj1CxkTxCxUbyCBUbySNU7CuPULGvPBr1pmeWuUCKq8hHlKQpRa3IR4SqFfmIUPV9KFGN7WN86NejjkoQ/XqEin49Qs3oSF+f+WFoxTYiBqkV24hQtWIbEapWbCNC1YptRKj6fp+IprRiGxHG+n6fCF+t2EaEsb7fJ8JXK7YRYazv94nw1YptRBhrxTYiVK3YRoSq7/eJaEorthFhrBXbiFD1fSgRxlqxjajGss2wrzxiT2JfeYSKfeURKvaVR6jYVx6hYiN5hIp95REqNpJHqNhXHqFiI3mEin3lESo2kkeo2FceoWJfeYSKfeURKjaSR6jYVx6hYl95hIqN5BEq9pVHo84f5lArthGhasU2IlSt2EaEqhXbiFC1YhsRqlZsI0LVim1EqFqijQhVK7YRoWqJNiJUrdhGhKol2ohQtWIbEapWbCNC1RJtRKhaoo0IVSu2EaFqiTYiVK3YRuSYXcU2oqrpNN2sGELFvkLSo0fsKyQ9esS+QtKjR+wrJD16xEZKZzmGprCvkFrsERspnQMZfLGvkHjsERspnSEZfLGvkCHpERspnSEZfLGvkNLsEfsK+ZMesZHS+ZOhKWykdP5kaAr7CvmTHrGRPMIY+8ojxxz2lUfsOq3IR4SqFfmIULUiHxGqluAjYlTo1yNU9It8UY/oF+mjHjM60mFUa+EeA7RySwx/SaNWUIlhUPX7hRgGY62gEkNnLNNHv2ncmUb0m8agoqM0BhX9pnFnehhaESiGYQpaESiGQdU6NjEMqtaxiWFQtXBNDIOqdWxiGFStRBTDoGolohiG44z5pjEcK8w3jUHFfNMYVMw3jUHFfNMYVMw3jUHFfNMYVMw3jTtTC1L5FrUyHhGqVsYjQtXKeESoWhmPCFUr4xGhaik8IlStjEeEqpXxiKrK6Yz5eoSK+XqEivl6hIr5eoSK+XqEigl6RFOYr0cYY74ecTS0UhwRqlaKI0LVSnFEqFopjghVK8URoWppOCJUrRRHhKql4YhQtVIcEaqWhiNC1UpxRKhaKY4IVUvDEaFqpTgid7urFEeEqqXhiFh9rK9HqFhfj1Cxvh6hYkE9oimsr0cYY0E9whfr6xHGWFCP8MX6eoQxFtQjfLG+HmGM9fUIFQvqEU1hfT3ydA7r6xFqxoLqcje+PZ/3oxjuTKPej2IYVL0vxDCoel+IoVPtT4DQbxqDin7TGFT0m8agot80hlHpc04Mg6p32BgGVe+wMQyq3mFjGFS9w8YwqPp8FcOg6vNVDIOqz1cxDEcD801jUDHfNAYV801jUDHBNAZjzDeNwRjzTWNQMcE0BmPMN407U9GgRRa1Qg4xQ80JqhYI8qgFgjxqgSCPWiDIoxYI8qgFgjxqgSCPWiDIoxYI8qgFgjxqgSCPWjCHmKHqjORpU+sFEVMZakAtHxTDoGo1oRgGVYsLxTCoWmsohkHV0kMxDKpWIophULUwUQyDqnWKYhhULVsUw6BqFaMYBlWLGsUwqFrjiKhLllYzdl1AHPb0rguIA5vedQFxcNK7LiAOTnrXBcT007vuf1ih7r9XV+1PVQP7H537/73T6k9thvKPndL47HsqRvmVl0UPXpAi9qlq8fOWh5aEOVIczBkfd9vS6Mksi6KWgBnG/S/dt9FQhwe+sSy6Y22K2LNBBUHxherRNHXIc864RkF+9Ez/GA5tcKigGEP1aHzHT3XGn7cviG697Rji9blWFeMS0PjmznXGK8/Ij16cE8PR62oKijFUj8a3+wfO+PEvCqIru1kUtQTMMO58UP0zt+qijF0STTroEuLru1KCdlF+j6ap3vvVtMZ33748ym7Qhdi8vlXFuAQ0vi2rO+OOpyyJltSK4Sv33y8oxlA9Gt/v6jr85YylmfjRqu3EjqtyzmjmWh5fuDxqfenzxHq7UoJiXAKalo9oU7PxmAsOiQ4/Zmkmmo6IpqODr6vZ+LjDD4pO/3Wp7Hai2d6dDC7q9n2jeguWRv1GxbDvV4lV1ztMOGOiaWrd9a6pdePs5iea3d7gBjejS+cvjmatyyN+0C0lKDMqAc2Mmt/gOnrn/GVRj1Ex7PVkuao3uo6O6bs0GlwhRXxy9H67bnTGnZ1KNGrdm5zx3KvsWUY05+CYbm4Ym67Oj06rWploRkU0B/bDW9S357Lo1lopYvevDhlyq+t3QNZSOUOJ5gwVFOMS0BjPUONLXMtE0/LQu9361hxlB0k0gySaQVbr4XwLpi2Ts1tQOgJ61VwZqBo8/l6HtSotjSZUSBFHTT3uy3ud79dOJRr10/ud8e7v7JWBaK4bFz/s8M3PlkVX1UoRb6x2xsGPuKbe+9SqRKM2/6cejY/zozG76xJf7p3q1N819fKeZXKRIZqryozH3Sac/tcV0akFKeLFo7eWgLLcMPZojvMvg12/H1UtiC6bE8Nrd7fIGu76fX1yvlygiOZq9uoIZ7wu16pEo7af6Ix3XlQgly+iuV5dM8kNY+Ame9kkmnOfaFZ//CTX8lMtrC/RtFw91+FtvfOj+b1TxJfm3nLQy+5ozLhrcfTW+kOJxaNSgtJRCWhGtfqVmo2f/+7bRomVS+13bUBzVVk33eEJ1ZeJSjRn936vufke0SVfrrFEcwV+6XVn3LiXbZloTpyst9wUmt5dEF0wJ0W8cmX/SXOd8T53236JZrcfOt911KN1flSwNUWccdCgifNdU8vbWJU4o9qgPkvcSTf5XbsoRLMoRLMopyx1Ld/+aIFc24nmRrBzqRvVtbXtBIlmtw983+GF8+wUiGbXlVvtmpo2oiCqm5UiXvbVrAzsv9pNodFwa0w06vo1brk/u2dFdHT/FLH5c80FZbmhejTTr/2Ra6pWnXy5thPNjUDQXkaC6tGoC4vdjAZuzpcJEs2eLPjaNVV/doGckkRzwgpKU1A9GrXXNtfU2p/toSOavXHSt874nYr50bqtKeKbB3370Leuo1srWZVo1HN/duu7f/nl0YtVc4jmaBDNZvjHbnckt0SLo+QvdxO/WZsSlCNZApqmRu9xoxqfWiInHdGcodMSp9oZ3TfdHkmimW+tcqe6O2xzO0iiaZloBrm7wqm25TbvFETHZ6WILQ+u0fyAU+30J660KtGoaw5x+PL3S6J5D5xF3Jyder+SG9Wtp9lFIZpBVj7KdbRubYHsK6LZdbWPcYPscpx9JCaaMRPNWbbwFNfvoRsLosPXpojNrum681TXb4Un7MEhmjFfXetUuygdnlkRNXl5GvGg7JSgdFQCmlGdWMeN+d3PlsgKEs1yP1rHDaPZVqsSjfpqfTeMm7Ps0SCaMWfgpeefavfV/QfYo0E0R4NojsacZm4YF31dIGMmmgnuaOaGsXirVYkZqsF6Fzv85JMl0a7sFHHBA3OPu9wdq161Fke/VkgRF6zfKCjHCqpHM4UPWzu8+OKl8mBDzFDNjP7Zxh2Npr3sChLNMG7JdhP859ol0hHRDKOgozs4Ax6zHRFNR0TT0Yk3uAn22l4QJcyCAi/85afvb3D9nt3WLhnRqJtvdFjvM3sxf+FmN4w5H5th/Lo/MVV9z4SbXcsPrrMqMVU5kbjTjWr9hcvk/CWaMRPN6l9/l2t5y7/Nkh13ArHcxsT3vd2RrP6QbYpomiKapl65363gty+skKaIpilBMRY0vkSjHv+Am36t3naNiAsuu/KmHDfBA740g+zTnHjAkMS9OXrifGVVolEP6+eMT1q/RJoi/uBUMYbq8Yexe9oN0DW6xC4ZsemvAx4a7I7kN8mlcnCIZqsQ5dfxGNfv6E+tL7FK5YSg9AvVo1G7j3NHsspZi2WQRDNIQTmSgvLrGGjU0RNcRyu/NNeN558lbqucWDvBdXTkF1Ylbqu+p/ckN99pT9lFIc7dtn7cdNdR+al2+kQzfaIZ1ZxXXcsD/70kyrt2HnFr9z19X3ctf3pGQZT1TUWi6ffauW7MN71XELXos4p47JDEtLmuqYNXWZVo1FMWOuOePy2JPh0XQ5lCvhvkCX2X2DEDzZiJ5uw+c4Vredmyguii47YTT2yTuGqlG/Obr9ljRZxVsdUV77ol6/v4CllQolluQelI0PRLNMYj3nMb6YZFdpBEY0w0g6y81k3wzLn2SBJrJhJ/+9iNatUe+2BDbFPU/S/rnfFVR+RHczpVJX5yYiIDE4Vu+nUPs8bET85OZeCMr1xHZ35lDw5xSvL5qTtcyy2fNc+TxzcjnvVwYuy3rqkmz1uVaNRt37oj+eiVi2VfEc2+EpQjKWiOFdGoX//ghtFzkT0axGu+mR396IbRoG5+9P64BNEs6MR9a9lh/NI0P5o5rQtx5Y5EfrlatqnKZ9uLOfH5otWt9qtll2yx2YTmxCGa9SWaMbc4qJbt99r7CqLzEwmiWbLnDnYtH3ufnQLxlss3dazojNdm50fTz+xNXFY3sbWiG3Ovq6xKNGqDI1xTUx60UyAOqfjdkiOdcbubCqJ2D/YlNlqYaHa0M06eakdFvLfTz2cf63DuB7Zl4j+Te5LH1bIr+GaHFXJaCcqSCZqjQVTVG5tTskt1N8HHLyuIropGEpveldjnRDfIdy436pkjiUa942TX8rrNdlGIZlGIZhj3nOJavicnP8qbmSCa/SwoLZeAxvjhes541okFss2Il+6wqhhD9WjU685zxlNm5kcTfptLnFU3cUx9Z5w7w6pEox59oTtWc4cslhOWaM7QElDmK2jmSzTqbU1cy3kF+dHYbwqI0x9O7GnuRtVm27Loht/eI7a/K7G0hTM+4xurEo168cXOuHBTvpwpxJcWJrZc5ozv+HBZ1PX4j4kd6yb6tHPG38yxm5/YaWPioPYOU8csjZ4euJk4rkliWgfX1PijrUo06nlXuVOy2dkFsjeI5uAQzVNQv2tdy+8+uCy6M7mD2K1zov51ruX1D/0OjfE71zvjk9vas4z49MJEnc5uFR67ww6DaIZBNMMYdaNreVr3pdGA5C7isMqJ/Jtcy3UHLY2euGM3cWCbxKCuDqc3XxbdtTGG5vyd2NU19fFA60sU35vdRjr+gBVyuSaay7WgDFLQjJlo1MndXEc/7L8s6lNxD/H+NolvurmOBtVcFt037VfiveMS/W9xWKOC9SUa37xbXVONJKy0KobmmiMoxiWgMZ7V261v+2n2GZhorgxEM6Pn+rn5LvtycbQyZVEmKKiqxwxV0fuae8qap516+7O2X6Lpl2ha/ucU53vohOVyQSaaC7KgGAuqsUejXrnEGf/YcYlcr4h5C1KCYixofIlGHb3RGU88dblcoARFFZQoBFBVb2wubh1/dFhctEQuI0RzGREUX0HTFNGoJ1WsbY3HmIcEcykgmkuBoBgLGl+iUU893hk/cne+nOxEc7ILirGg8SUadd4Zzrhlyp6wRHM6C4qxoPElGvWp85zxdZXtKUk0p6SgGAsaX6JR723sjFtdazc/0Wx+QTEWNL5Eoy5u6ownzrb7mWh2u6Bdo9m2X6IxPvd59zZt+P4F0Z2XVioDby5ICYpvCfi/fD+4V+/L9vqdl1wK8M7LY5+qqb16y3PObS7IVvjPZTJ9ojlWr3Z3eHxqafRAdorY56VM3KsXN2W/QPnjFxmlv7nYqzcIz2roftr39rmOaA7sXsW96612g1zdbnH0+ZwUMe/0xoLSL1SPfxhSfmaTOzjntsyPVtdKEV9vsPCPg8Z/Ooa8V5He/2A8tuyoaaUj3K+nVduXyKErA81x3qsg6l7FGPcqfLdXIbiMMNpehcL2Kti1V8GfvQqVvDnLrcKojwqi5u8sIB5TN/HTHDfBPc/bvUE0T/V7FdCoVuB8t1e1e4NontwycK+iEPLz3z5PhuCARw0OZGDpkYSzP3f410cKolbJxsQzF9rggDSF4IBH8zw5/AcXDRjZY4UcSaI5koJyNATNFIhG3asf6WX/pN2rn5b/wZ9pZf9c2qsfNUdd7XwvLTBPBZfvIT46JDGyk8Onmi+Nhk7bTnz2xL372VL2g/pePYrv1fPzXj1AZjx8jjjd4b8W5Mt8ieZoCIqvoJwpQDUG+gSzTg03MN9MEAlmJSBSyGaPKGKCWQmYYYx8swkbNzDfTBD5ZlA9It8s79tC5psJIt8Mqkfkm+XkFDPfTBAJZiUgnidvzC7k86QgniehekQK2UmHb2SCWQmYYYx8s04r1zPfTBAJZiUg8s0OGrWR+WaCSDArAZFvtvOK9cw3E0S+GVSPeGAemV2UiXh+FkS+WYMKm5hvJogEsxIQD9vTmhdlIp69BZFvln/qBuabCSLf7N0vi5hvJoh8s2edMRH5Zj3fLmK+mSDyzT77Yh3zzQSRYFYCIt+s640bmG8miHyzWdOKmG8miHyzn51KRL5Zu0c2MN9MEPlm9/ct5C8RQfwSEUS+WbsXNjDfTBD5Zqf2KGK+mSASzEpA5Jt9OmYD880EkW82f1Ehf7YI4meLIPLNOn+8gflmQK8i30zRJ5gtvKCI+WaCyDd7tEER880EkW82/Pgi/lwSRL7ZlYcWM99MEPlm3SoWM99MEPlmn+5bxHwzQeSbtTytmPlmgsg3y+q8iT/TBJFvBpTlhrFH5Jt1b1bMfDNB5JtdvqqQ+WaCyDfrubqQ+WaCyDcbcHcx880EkW926iEb+WtREL8WBZFvVrN7MfPNBJFvVm5CIfPNBJFvdvFz65hvJogEsxIQ+Wajvy9ivpkg8s3mXLKB+WaCyDebNqCQ+WaCyDf7eFwR880EkW+27rli5psJIt9s9HMbmG8miHyzg+8vZL6ZIPLNujxQyHwzQeSbNf6pmL+7BfG7WxD5ZuVnFDPfTBD5Zj+2LWK+mSDyzT7esoH5ZoLIN8taUMx8M0Hkmyn6BLM1yWLmmwki36zP2E3MNxNEvhlUjwgOLGxfyOCAIPLNoHpEvtmplYqYbyaIfLMPiosZOhBErACqR+Sb3XVKMfPNBJFv1vX8QuabCSLfbN8Ghcw3E0S+2dizNzIKIYgohCDyzR66ZR3zzQSRYFYCIt+sQZ1C5psJIt/ssE8KGd8QRHzjszs2Mr4hiPiGIPLNvvyxmPlmgsg3a/RDMfPNBJFv1qJ6IfPNBJFvVq59MSMngsg367nvRuabCSLf7NeLNjBUIohQiSDyzXIP2sh8M0Hkm42fVch8M0Hkm21fvIn5ZoJIMCsBkW9286GFzDcTRL7Z+sMKmW8miHyz1N3FzDcTRL6Zoo/2HHHuBsaCBBELEkS+WfGRG5lvJoiMsmuqbGS+mWCGinyzHvsVMt9MEPlmldquY76ZIPLNoHpESGqTeQpCwEowQ0W+2bpxhcw3E0S+2bH7FjLfTBD5ZjVfLWKwSxDBLkHkm1WqtpH5ZoLIN1vep5j5ZoLIN3u34gbmm7UpV8h8M0Hkmx1VvpD5ZoLIN7vntg0MsgkiyCaIfLOHjtnIfDNB5Ju9OWUDQ3CCCMEJIt/syRWbmG8miHwzQeSbqeoTzBaOL2S+mSDyzcabX3zINxNEvtnNR25kvpkg8s3mli9kvpkg8s2gekS+2fKexcw3E0S+2WNfFDHkKIiQoyDyzepV3Mh8M0Hkm0H1iHyzl69ex3wzQeSbCSLfTFWfYHbjEYXMNxNEvtn0KoXMNxNEvtlFbxQy30wQ+WYv/KuIQVRBBFEFkW926jGFzDcTRL7ZA9nFzDcTRL7Zb+ahCPlmgsg3m7y7mPlmgsg3O+TkQuabCSLfbM609QzPCiI8K4h8s+u/LWa+mSDyza4sKmS+mSDyzY6btYn5ZoLINxNEvpka+1ju7q/XM9IriEivIPLNlm0uZr6ZIPLNbj2tmPlmgsg329G4kPlmgsg3U/Rh4RUNCxklFkQMWdEnmBUcUcR8M0Hkm21YUsx8M0Hkm32yrJj5ZoLINzu+zzrmmwki30wQ+Waq+gSzQ7ZtYL6ZIPLNPvxbIfPNBJFvNuL2QuabCSLf7KWORcw3E0S+2TVmEyKULYhQtiDyzX6YUMx8M0Hkm82esIH5ZoLIN7vrn4XMNxNEvlmlRwqZbyaIfLOmU4qYbyaIfLNvBhUz30wQ+WZXXbmB+WaCyDdr92sRg/OCyDe78uFNzDcTRL4ZVG+MfLOTehcz30wQ+WZd7ytmvpkg8s16VirkSwFBvBQQRL5ZxamFzDcTRIJZCYh8s8taFTPfTBD5ZlA9It+s6fpC5psJIt+s6bpC5psJIt+s3bx1fJEhiBcZQJmvIF5kqOoTzDp8V8h8M0Hkm315VDHzzQSRb7a0ajHzzQSRb3bvIUXMNxNEvtn+ezbwBYog8s0e+3QD880EkW/2TIsi5psJIt+sQfMi5psJIt9sfcdivpoRxKsZQeSbdTMPRcg3E0SC2T0v/Q6Rb5bXp4j5ZoLIN6v+TDFf3AjixY0g8s0uGl3EfDNB5JuteLOI+WaCyDfLunMD880EkW/Ww/kSkW8255xNzDcTRL6ZIPLNVPUJZoP+soH5ZoLIN6vVZgPzzQSRbzbP+RKRb7ZGwkqrYogEsxIQ+WbfrN3Al1yCeMkliHyzzkesZ0aZIPLNSlCRbyaIfLPy+Rv4vkwQ78sEkW+W+85G5psJIt9MEPlmqvoEs8GPrme+mSDyzQSRb6aqTyFrdOVG5psJIt8MqjdGvtk/Dihkvpkg8s0EkW+mqn/ld15+MfPNBPG6UBCvC1X1CWbVni9kvpkg8s0EkW+mqk8w22AemZBvJoh8M0Hkm6nqE8x2NShivpkg8s0EkW+mqk8w2/zYBuabCSLfTBD5Zqr6BLNoYxHzzQSRbyaIfDM19hllZ/6lmAlmJSASzErA/+X7wb16X7bX77zkUoB3Xh6Rb/an3vL4BLN7p21gvpkg8s3eOG0D880EkW+muFcvbsp+gfLHLzJKf3OxV28QfIJZVvUNzDcTRL7Zn4p7+wSzvz+0jvlmgsg3g+rxD0PKPsHsne6FzDcTRL5Z6UHjPx1D3qtI738wHlt21NRnlN1WrZAJZiUg8s3+VBB1r2KMexW+26sQXEYYba9CYXsV7Nqr4M9ehUp8glndfTYy30wQ+WajCgqZbyaIfLM/FdDwGWVPNCtmvpkg8s0U9yoK4TPKEBzwiHyzEmIFv48k+ASz914uZr6ZIPLNEBzwiHyzs8ZsYr6ZIPLNBJFvpupe/Ugv+yftXv20/A/+TCv759Je/ajxCWaffVvEfDNB5JvVvLOI+WaCyDf7Uz9byn5Q36tH8b16ft6rB8iMh0+fYHbHV4XMNxNEvpkg8s1gDNxQUL5x297/bnThmKVRv7UpotlXgu06fEvV46M193Rd4YyPbbUs6l0/RTS+gmIM1eM/lv726RpnPOHb/GhE7xTR+AqKMVSPg7r+8Pd1znj8D8uiW0aliMZXUIwFu/f7jmiMEzud8YrL86OJVWMoV++dzljwma4bica4625n3H5UQdRxVwxlvrudsWDXkeuIxviiE/a3xrveWBK9OieGxldQjKF6HP/Dgla1nXG505dHrbJTROMrKMaC19Z8g6jGwLZXOd/9z1kSLYyjaUpQjKF6nLpm8MQuznj7y8ujRnNSZaBpSlB8oXpsd++jHZ51xo2WLI7e25UiGl9BMYbq8bXZrdeNc8aP97NLRlzY+kBiy/ePPe7F/RtvbfVToxuTdgMTzQZeYPCE9ytF+VXNFi1IEc2Js1WNlziVeH/N37YrXnes3d5Es70H5bphfHfkiuisqimiGbOgzEiw1ZomZaDxPXCKG9XNzy6NnuodQzPI8i+5ft9yKvHxI3+dOc3huM5L5TwimvNoxgw3qq632Q1MNEeSaI7kyTOd75O97XlENGfZmNfdqI4Yviy6yfyKAZpB9pztjG8bZlXi7fduu+VNZ9yu+tJobK0U0fj+5S1nvMmpxJFLt96edHjoAUvlDCWa8/f2RQ6/e2+ZnJJEc0pm4EerXL919iuI2nQrC82oXvzA+dYuZ1Xi9R3yP/iXw8ffyJfTmWhO5y8/ck2Nn5kfvbY2RTQtn7LWGe/3qlWJE2bPa7jOYcEJBXKyE83ZfdoWt2S171wcFY2KoVlfQdlXUD2+dcSvP291xnd8vSS6cMr3RONLNJthx1f7N54y4vtGo3PyxZhodg5RzsGdbpCv3JkvVxWiuaqs+d61PKnriqh67xTR9CsogxRsmf8V0Rgv/dl11Oumgmhu7c+IZhhEMwxB6VfQXJGI5ookKKsA1aNZlLxf3agm/GQ7IppBEk2/y/apYH0XtcuPlvVPEU1Td+5bwfZ7dQerEqd36NWhqsOV5+TbSx/QXPrKV3eYP6ZALhREuVCc6Tq6bnpBdFqFGJp+/3GmM375FasSLxl5SgY+cp7zPfrQ/Ghd/RTRNFV8njO+uZJViXOWHtapfgV7NB776+JoW/0U0RwrQVlBqB6TI55t28Q19e5++bJFiWaL7s5yTfV6ZkVUeW2KaFoWlKYEm77el2iM377YNfXx8gLZSESzkfrc4Jqq8aV97CGaBSWajZTbzR2NUUUF0ZHZKaI5OF93cy1vWG9VYrPXJy263WHdz5fI9Ilm+gf1cE29JvWgtqaIpuVjezjjAZutSkx+PyDvXodXbi6Q+RLN0bh8oJvCaccujnavTRHNfAXlWEH1uCC/9l+fc01tX7tEVKJR27/gmlr2yopo3/opomlZUJqC6rHJfofdOsk11Wp7QSYa4/NedFjF4D65MWyyX8ULXnQH5wanEiUOPMUNo0LrpXKBIppREc2CDnu5gr1QyCdj5uwuA01TZaDZKmVgRkeKMmb7qdrO1BPT3ag6m1uq6Zdoxkw0LW+e6Y5GdSml9dl3xD2t93w907W8/1q7c4hGrbvSGT8ixaNunEX8sfueKz90eIeUWvpsDPGQzon6m90wvqhudw7R+ArK+paApqPCza6ppRvNntzZk1glkThmixvk7E/tChKN2nG7Mz7mK7Pbz/0b8auxe/psd8arvrDzJRq12g9ukNvG2z1JNDMSlEEKmvkSjTpFjVsW2c1ANKtPlJ/hP7lRvffNkmjr+3uIeT0v+i5xgMUvVhdELdqdQzw2kWh1osO33yiILq7xDbHmzMQEgzKj1m/ag0M06pyTnfEF9ou5PcQ5bbe+f5rDH4/Oj97oso740fY9x9ZxTR14tL22E436r9OdcU+5L6xeSzxtXOKKCw6w03+hud0MRDN9QTmSJaA5Gn0vcdj0vhVyNATFt6mr3040B4fGBm9s5YbxQvP8aGaP0cSVg/eMauvw8t4F0ZX7DiKe3yRRq4MenB7/H3v3HVfFsTeO/wAK2JNoYosxsaESSyzR6AzYiC32rrFEjcbee+/Ya2z0rthbNIkrFhAQjC1Kb/YOioqIcH7zmdnZ8zknC8bnPve593t/98/36zO7Ozt9d+cAi25aifnNEMPAXuL2AyfzcsZk0ZH9Ra7CLvI1EibLMyZME9+LM88fFkr3Tp6Dec45b/BAez4UPPshFNoVJjszJjsVELIBZLnCZKdqOFYk/uNbvjjBZKfCZOPG43EiG4OWhNJdDQZj/p6eV3uCuIU38fxUmOwGMdmpcqaIY2s1Zk+4Q3tjfptqGLpAcFuZcDqwQWvMTh8Ymi0Ut3D+Y17OmCyatEwkvns2lHpvaoZ5YH1ep+UiMT3LSwOTRWNWikxWW8bbJCbrGkBoSDpkPeXrVeJC4/8IpV5VGmHu65KXvk69wfvn6VDfupi9FhritotTVfoqEnoKEK4LZNnAZB0HJ2Ys4SlONTXwPB3doBzmkEvG3z3FDZYJEn9TApFF+3iJxEOrsAeioWUxPQ/k3fERPNIwjG6eXBrTLSVvua84Vc+GfALCZNEtviJxGDymTS6NObyecVqQuCPr73kDxmStDhPeBuwVx66cy55SW9libiiV126/oNLkPJ3uWwhz8iXjXpXPvmQP2ldtMKcuMFY4IPJsVYcXDiaL9jsgEiftZ4//h60wXesZhx8Uif3289vHZNG9h0Ti3LgwuvCZGRdNMLb/RdxgSgveUzDZ7WOy229+TXDQzbOWZOMVEBqDDtngti5VMOKPCBjNgHAsEN4kILLBDSdmrFy6CI926csHKEzW2YGQWIdsZOj1mUg8rie/ECbr3UBIDGR9H5NFp7YVib+8xa+LyfoREBLrkHW6Bl1F4uwwXnSYrJcBIbEOWZdcM15w3vxQ6AtAOBbIToXJugZOzLhyqqBVzXBo7UBIDITVFyJr/DgxY40Vgi7VefMG8lVBdb4qwGStHSdm/GqV4PYFvPEDITGQNX5MdiqcmEWnbxDRWlf5hTBZEwXyZfxV3oAxWfR//OL3r++B//NeDMbtEY//KfDHsuyMBZCNG+/1Gq31CXGhyvNZ7QcZMVcfe/3Pewnz7/mqpIDXHX99+xE4UKzqPeBPhvYxYsJ7sx9E4uqfhtK7DmY8WSj0vR7w/+MfHgt+xBvxTLDu6XDaumGnAli2vuF//Gz1T33Ump8tCicqhrdJzHIb/qHHlnPqs0Y5V76qx2RL8fd6QPhXPQK81yK/4EVv9y2CjXuw+WhoEcyxIe9Ymr7XArLjHnG/rr35Mg9zXPr7Lcb+VQuMAeoMezYmiS5dYcRkxw5Qp1QUlVxS3dj1gki8elkynXbPjOxYICRGUcmZ13NfXROJjzkm0c0ORkx2LBASo6jk2mmvlESReG69FDqyrRGTHQuExCgqOT4g47d0kfjx8kTqE27EZMcCed83RSW3LbtZNE8krnQ5hfYNMmKyY4H86ckUlRx+LPZseTHFHH2aQA+ONGKyY4GQGEUlfaqfrV5HsM3QVDqg12EgHAvsYGfEZKfCiVn0SFcRzRiZQEPMyRIDITGKSgZ/vGX1T4It0lJp92PzgXAssPlIIyY7FU7MorHjRDT+Bq9QzE+++xVzeb0eFacLPgxKpg/2tMFkx2KyxFGbBF++iqcXg4yYLDEQsoGikocL99oVIFYFV7NYAx5pxISdEgFiRbE1gzdvTNb4X6iMFsdiLv7R6BQo1iqVm/BbwGT3i8luYXyQOHZFZ941MFnX8AsWuboyLZlOYGtRRJbJgD0i8VARxZy6LDtwr5rnzbzjYLKO032/KI2cdmm0Y+NvgFB0wC/DjZjw2R0lZtE7B0Q2ys9JotvKmhFWm+qHVx+I2plxQ/Xnww+p69jgZOiSmKxLBv0uCH8Hg3U6TNbp1pwSFwp7kky/tzNisus6hYjEDRkHZJlxxMvk4ecEv7biXRKTdcnQCHGqe7ZJNDjciMnO7BcpEifb8Simx7LLg68KkvuJ0GExWYeNTxRs0jUF+iAm678PkkQ5j/CKp4ltjZis2IFQ7CgqeeLnwiRVZPJY3xTaro8Rk+V5baq6bhdRzP4u+y4/FYnf+vA/XoHJjk1/KhLXE3/aAnN32NbSGWqVeSXCQIHJBgr6VmTyi61p1KVnGlWX08DPHIyY7AZxYhZ99VacKmFLCowbmGzMOVVCrJFGH0yhjYKMmCzPg0qK9dXv+3kUs8vHQ6JLqx+bhibCUIDJhoLrlcWpvu7Od8BisjO3+1z9iNmDRzGPNnbaX0XwSXQKdA1M1q386ok14UfD4+nDe0ZMeNKsJ5aXKCqptPG14EgizpzbIBEaAyZrDGPaqAvI9BT6eZYRk93CsTYisedTFr1nxm97voj+TtD7VQrUAiarwaguIhuNz6fRllNnAeEWgKVWGDFhyEWJWfR1X5GNpp8m0jsxZmS5+q6fuFChz3gU8/fb5y24ZJC4UKovn60w2aCKyQbVLT+JYx99lAgFi8lK8sspIrHrPj4fYbJTYbJTvZoljvX4IBXuCJOVxoQ5IvH2+Xyox2RnxmSnKrtI3H7N0qm0RFsjJiuN6ovEmT/8iEcxWxb6qd8ycaqb38bT7BXGAsiuC4RaQFHJkKMNy20QiVuuTIU8Y7JjMVmeH2wVz3TVbBLprIhgTFZWmGpiyDOQXReTXRcI94uikvCSPFBcd19MGjXcMyN8/w0Ut4Ciks4vbE/sEhfif1XAnCyxfCyF/c/sFgogK40CyO63ALLb1yHcIN93zer3tMhV/09SaYuG0Zi2QwzNT4tjp5VLhVxhsmxgsjMD4cxAdmZMdqp7YeLMteFPTITkYYYsOVUsXBRsv00JcCFMVs6Y7AaTr6vjZFE2Edzahvn8QF6JG+K6k8TPkTAtooybYsSxgdCeq27GLHHQcDRBXNfKIwlyhclyhcly1SFR/YLfjrd2THa/QP4F/51kpZF1Sxz74XjeGDBZsWOyC5V4IfL84uNEevJaF8wHlfMs6P1aHPvrTF6hmOzMmPDe7K3IVXZkGhQOkD/xMbLCwbRIzKJ2eeK63fNSaBubppgVPjc45olaGGrkEwFmhQ8M1oXFA68P/KGAI7UwP+1q+PEjwbl1Eumvm4thJhvzfv1IPOFecuS1j8miyZVF4vQmifT4zXTM+AV5m+qpX2quskXR0EuYtTMMu78Sj8P7R/H6xWQFC4Tb1yGrlKdfi1N1j2Dz7+HTmHVOG7o0EZkcFslLA5NFM9uKxIVGJdJDVXwwo1LyOrYXHDOGLfOuemJGdckb0V6cqt4YXhqYLGrfTWRypUcalDMQ7gjIbhCTFTtOzHhL/f7b3z2FfrPBjN0Ou24eKVgDfsHdYBRmy4mGHj+JbHjM4veLCb/+HiMSewexadE5D3O39fBK0wUrhybSAN9umMe98k5K9mPryQbdMdvVN9ybLi50+ywvDUx27K+Lxf2u2cXrF5O1DSDcvg5ZQ7q3Qlzo1LNEut8rD9PredPC6sufJmVS6NDJdTF7fW4Ysk5k40gZXhqYLFp8o0jsXCyFDlvsiNn7siFhm+COukl0+/PPMf3S87ZtF6f6sw5/XsBk0V89ROK8NknUy2jGra3Kh3mJG4zqkQZ9AQilAWSFg8m6Bk7MmOun7g04lkzHDf0Q88cFxiWBgg7e7PHwcAnMn1KMTkEik4u8xdMTIoue3SMSH/ZMomsa2GFuHJzXSP08mhCQRFdPtsXc4Jy3aK84VUQALw1MFn2mfh690i+Zzthkgzm1snHqQcHgqsl03mID5tz1xrsHxXvCObf5NIHJBlVMNk3MPaRetyq/QUx2qg3q19LXOUl00U0D5uIQY0q0KPZ+NnxaxGRDARBqQYds3LBPE4kPTOGZxITOjsgyufuuYOV0PhFgss4OhDPrkPX97x6IxCFt+OSFyUoDE3pZCfUT54wES7K+D+SfOP9KNhSMrSoYMjkVOjuQn3kyzzMm6/s4MWP91iLa0cDfqmGy/guExDpk3bliT5F4303+Vg2TdUkgXwT+laz/rhsjEnfeya+LyfogEBLrkHXJ6jMEXVunQLcC8ieC1jwbmKyX4cSMy5aJaKsWvLoxWccBQmIdsl42arVIPGEnrzJM1jWAkFiHrB+1VD+eXnnM23NL9UsrkJ0KkzVvnJjxH3mJ+o+8zLTgP+894Xu9kSv4DdVj9aVTyy+TqH8TIyYbZD65KBL/VD+JBmwz486PEyxY8Iujn6+JMz/8OoV2vmfEZBcaeVsknlQ2hXa1M+Pgj0P/kZcwBb8NeK/H8Pd60H6vR+n/+Mfhf5OH1nqnRJ6P3E6Bh1bM/92H1vd6LH2vp8X3esR7r6e2gp9iCl5d35kmSJ8kUt+hrTAPT8hbt0SsVQ7e5o0B81CpPAtWUTcfrr3OxqtNn2F+n2pooq5F+6bzCsUccNDwjyw+C17IWfC9Vm7vtYL6v1kF/XVR9I9M1o4uXzg5fWBFP77IspFlLIg5GpcpaTjKaR51FnyZZkWH1LgpE0taRA128UDXT23wdQtm95BC9Nxv+XFYL1v6/dL8OPyqHV3hmB/P1i5Csw7H58PCPYvS3p/lx+ouxajD5Lh8eOlVMRp4JDYfeg4rTj3vx0i2dC1Om5bNj6u3lMQFK6mWpKRzJo+2GlEKV5mkZTRTq8G5Dc/i+uXMMWOIiY+qRuDEejRVt/eFM7gxAEPMo0ZjnKxudCoLQnXTr/MjVLf/2PwI1T0rLD9CdRdxisyHUN17ruZHqO64+RfyIVR3fxqVD6H2h9lHF0CLthERF/33CI0BFbukWs6SIabGgGpf0jKaaazZUVTK7Q0J1CtLj2OCC9F5Cxhn1gU2+dKWXuyYQD3uDwA22mpHR2bFU7eZS4E/JNnThKXxdHvT3cCLWUVoQFYc3dI0HHg7sSgt2TOOrt+VAjy4rBj9wCuWrtr1DPjBk2K0dnIMXfZTDjC1lNpTXmu5+nRIBB2cpUfI5NJJEXSIKZONAiLoUHstkzuzI+hwUyarj42kI09omRyQHUnHnNAy+dz9Ap3YTstkRrcoOq2dlskbH0XT2a5aJnkdiUzqUL2FY11EP5o0P4EGB5mRdSvJDZMjaK8+ZmTRq13F/aazWghe8Tf5ESuNXiP1+ILdAs9kds+/R34Lf2Gj78WZkwYm0JAsow4Pby9ESacEeurEBB12LWJL4ysm0N9r3gDWGWZHv46Kp8d21wGGu9nT0IHxdP+OKUCv3UVo7I04GjhqN3Dx0qJ0dbM46jHqMvBC9WLUfW0s3Rz3CLjetRjtfD2Grsx+A7yyW+ZZy2TVzRHUOUuPkMlQvwjasqmWSYfrEbRNhJbJC9UjaYf2WibJ5kjarZ+WyZoVLtB+K7VMTvvlAh26Usvk8GFRdGx5LZNHKkbTaSKTFoQ8i1ow5kP1juaPFU0luU0Cvd7WjKzlSFbZG0FrB5kRHtPGiduv0JYd2yc/3t3Njt2mx45z1Vy9Cc6HPJN/4Ylp4lRhzRNoSpZRhwlrCtFdbCpPKm+tw9xnhemlnHh6ffcZHZZpaUcP7IunUauIDp9PsKeBrePp6aKrdDhsWhH69HQcPXLhpA6nti9KF9SKo0EVEnX4y52iNHNRLN1ZO0OHI9kkMvRSDF1bIQfo86MsDaMOoTSaH4uglbP0CKXRl810VeK00vjqJauU9md0CLffvXUkbTSa6BBuv/++SOr8cJUO4fZL179Av6t9Uodw+4vDL9C+8Yk6hNsvMSGK/nghQ4dQGp5fRNPJ8Tk6hNIQDclowcubRQOOrsebN6Yxy5zGOCAUHWeGwZx2ZhSnOuxaiCZXTqDPftej8zeFaRP7BPrQTY/RDwrT9Rnx9Nacv8GKje1oVz/WYjvqcd0Qezq7WTwNL6bH6DQ2w2bHwXJLh8WGFaHNf42jJxL0eKIRq6OqcTR4jx4bXypKE+bFUvcxelyaV5RuqR5Lf+74N3i1DhuBL8bQdc31eKCT2tpz/gahQhudibCkwc6C8bJCOW2MZrSI2mn1W/VKBC3ZXI9QvxfuR9CPB/wNQv1OMkTST+foEer3YKdIWnuPHqF+l/8SSZsm6BHqt0ZWJDxq6RDqN6zJBdq2oh6hfudfvEB7DdAj1G+NKVF02Oq/QajfsVFRdPQePUL9HqkaTSf9rkeoUN5/c97BGkWr8aXpx2f5m0/Mud0NknO3hVkSNtSVFjwrXkpgrjpbWLJm2HlLssQzawg67ki05HjrDyQ3jQ+1JEvcp5Vg81Kpltx+83NJ39vhOApk0SsjBPes4H/eDXNIq68lPxx4zpLw4XWz4OSSaZYMtO4hGXcrAkeBLOoQLhjqyf+gGWaPqzMla089i6NAFl33uBp+8MRcYM4Dh7dIqo8emAvM2bXBlgVW1UU2DvP/TIp5aFPAHtvqTiVal6KVL/HrYrLouJYicbkncXAsZvvFCRas0Ka60+s5RenWB7xdYc6+rDH3VBiOAln0HCOMOVtj+YsjzJkTtWjuvjAcBbLoQRdxqmcs8WxfK0wU7bs/DEeBLOrXTjB5lmjPiOu7atE2Xc7jKJBFD3Sq7lQ1oyTd8poXHeYvreJWdRaZ9N7DXzphbl1okLRbdB5HgSz6tEt1p2tPStI2WfzBE5OV89Ku6i0Es0xeLY7JjpU8teA8jgJZNKCbWikDkqDTYY4YokXf1g/DUSCLZg8SHGCTAr0M0++0Fj0Tex5HgSx67gdxgyeLi/pF7N9Vi1a9GYqjQBY9M0ycyr1kEv3xalVMFLW5HYqjQBYdO1EwIjYROjtmt1QtWnd/KI4CWfT8PJGNfqP4xzXMo95a9LRTOI4CWfT2fHGq9JGscK62wzx6UIv2puE4CmTRY8sER89LgVEF80QLLXqleziOAlk0fZnokkPbXODbgxF/G1Y+aWt1pxFHStLMT/i7L0wWXeApTjV8VCKMSJh0iEEyyikUR4Es6u0jbn/nMP4NF5PU16JW34TiKJBFH/moNzicXbfKvAKIEl9hx6LoFXGqH38THJKaAsMXZvRpLXr+WDiOAlm0yMnq+OUPJuuDmK3POUmqLxUxnU2JgSerOpWNFvdb5TVvSJhXL2lceTEcR4EsaowWmbz2grWcxecwr4Zo0WYXwnEUyKLPL4ravzqPj96YrZYMyY4ViceUSYRRBbNmhkHy6oNzOApk0W+Tqjsdm6CVFSY7s5ItEheqkUrTnPMwWTOTHJMTjqNAFv01Rx0JX4jX/oiffWCQHB95DkeBLLrurTiV0+sE6tKjEiaKBsAv5kxRIIt2L1eDF8669bzjYIb02F/n0xo8caOUBLhBzDITDZI7j57DUSCLZlSu4dSMamWF2cJv764vajj1J1pDwmTXvVe3Br/Bw234ZyzMjPQ8yfIVInAUyKJd6olsrGiZSk9tXomJok8/icBRIIuedhZ83T4VsoH5MkSLDq4cgaNAFoU/Yoy+iWAaDAYgJOa0ysZkHQd4wFErDcwQEYVKyejD2zOmeix//e57Dl8XiK7LabouUD3WgnBdtcowLaKM9q6ocI6bMaRnN0leOKYoL7qe3WZuR5Vyz4h5ass0SV4ppiivsi3TUrejxnDPiMluX5I3hntmZNHKgWatDpPlKibIrMVitvDvsXMPavwzjJitlnpK8sZvivKusdRz2gGzXobJrvtNVA1Thy1rxHTpmSbJO6wpyrtzz7SS0TVMA0VZYwFkty/Jx42yBRF+IfhHDdNo1sSMvw2/I8lHM1OUj2bD75R8VMMpe4Y6MC71wmQFe+lpDdOQm2UsgO2XVZPkI7ApqkOW+Hp2DTzyY7JaiHhTwzSJHDdiHl3WXJJPIqYon2KWNT+UU8M0eYUbMVlZSfLJK9yMLHqqmINpDg09jclKA5N1dkk+h1Y7jclaLCbrg0NLOJgm+nAzHvq5vySf6E1Rvgz4uX9idQfTAqOJEbNH9cWSfIFhivLlR/XFNWs4mNY5TYyY7H4lrcSxmCzavpaDaX010ow9ri+X5OsrU5Svvq4vf1Tfwan3/pJ0Tnl++5is1cW2dMCLQEwWLd3KwbSebGvEDCy8R5KvJ01RvtosvOdWOwfTOva4EdPv+i+SfB1rivJV7vVfrDo4mNbPQUZMVhqSfP0cZEYW/b6Pg2ndfs+MQ1wiJPm63RTlq3qXCNvhDqbnhT5GzB+vJ0jy5wVTlD9NXE8oNMLB9JzSx4jJciXJn1P6mJFF//jJwfR8FG7G7XdSJPnzkSnKn57upFSZLsify0YaMccXTpfkz2WmKH9qK5zeZoYgfx5cYcRcf/25JH8eNEX50+L153GM2pPmsmqYrEvSWQ6mZ9gVZoSvHir5M+wKM8LurNkOpqdjlxqYrAFXWyCywZ+7+5hxVVi2JH/uNkX5U3lYdtnFgvx5f4YRc3ZAniR/3jdF+duAgLxCSxxM7xlmGDGhflXy9wwzzMii+5eolQLvN2LMOLdXniR/v2GK8rcfvfL6L3fA71UwWbE3PePg5PttKdrrYho9tKw/Jiurducd8PscTDaafZPgYHpTdGw0JjsWc4GJ/E1R49GYIeZRltjbUBO/3cJkI5Kk+nYLk0WnNaqJ36phslFFUn2rhsmir4bUxG/zMFnvllRf32Gy6MRlNfFbREzWyyTVt4iYLNrVpyZ+e4nJepmk+roSk0WrHa2J35piQntWqb4mxWRRH6UmfluLyVqOpPp6FpNFu0+vhXccYToLoi1GBdBgl23OeCCaf835EpM1Mx2iRoi5IFPLpLqLBjPElCt1J0wBNL7tY0ZjnMwGZ94YM5pHQ0x5RkR9AZPleXKGyORA8bMgzFYn/YGQeKD43xyYrY70l4n9e5ylCtESA1FiHm1olhhGpDxxgwHWN+nHXQ2Y7LpAuAXOI/0x1cTAAU/PwJnlsZzEH/OhlxEnZmwxtLZ4iHPm94vZoVMdIG+izvx+MTu0uiL56NBZesz3ijwWiE7Fo/vq4MTsVDPm1ua5urODXwiztrcBCJnk0VZXMNUoJP60Dz8z5vUuRplYhyyTb86JXH26O5X2GrgBk+UZCJnkzDRjr+7jZeLbbc/R4H0bZBSIEvOor1lidubiD0QmW2by62I6ZxiAkEke7T4eU41C4pDcs3BdzBDTsTzqOx6TRbNKOvJs7L7DF2NAyCRnphmHLq4rE/ctFioTS3qMu4xPNXTtZXksT2w6FU88tG5WQ0f83RnTaEFjHBB9dzZnjBlFYvSJE9NgY067eHmsHg0G86jRnA5A9EVbUv3i+e4o+t6dD9XvoTpEn78l1c+j746ir6WS6rfyfIgSo0/nkuqn1XdH0Yf1fKh+h9Uh+uwuqX6WfXcUfZSXVD/avjuKPtlLqt9w3x1FX/DzofrBV4fo+76k+v333VH0/TcfqpsBCuYg4siHkU8qpEJ3xuzV1QCEYeThjXPQnSV54sVmVBPDsTzxuMuYwd5mp2Ks4CR6aAlr8e+9ECfmZgJhGOHRTCPmxOfFZOLMp6H4WOA607E8ajqWR58Xq9tZJI5qykckzNtdzLggV6P6/9rMmKtHuJD6ew0zPtMjH6BuheEzc5rO/PWJCBwFVvQ2mEVN11X/uJ8Znxk/6O5o2geVYTCjUYvyLWSmKKK2aSr5rSTfUfYZp7ZpqjOV5DvK9nNqm6bGnZXkO8rWcmqbpp5MleQ7ykpwapum6rSS5DvKLnJqm6aSqkjyHWWVOLVNUxdLSPIdZXU4tU1TSdaSfINZJU5t09RboyTvKSbqR1/1c3Qa7GxFa+5ipTHRgMnqaHV/R9MWwa6GfMi3CG7Qo7ZFMLdHPuTZ+As7DHB02ttG3daYa8Rki6LNYxxNW08zDJJ8V2e+RIm1jakh6yT5FlBnTm2far2aknxH6CVObUdo58uSfBfrfk5tF6vnKkm+X3QQp7apdXxPSb59dB2ntsd1fB1Jvpt0Hae25TW5tCTfXPoZp7YDNq+QJN9cKqhtH801SopayI9q4kETHJ3ebrGihtUR1OWgAZNFQyaKcfKrSnzowxztbQDCsHnpGh++JHlic6qJ4Vie2HQq4M8tzE7F6DPd0anIYSv6fCLPBmavFoaX0x1Nu6MX5ke+O3qIHrXt0HnB+ZAXzl9Yeqaj0+Xj6gbvXCMmmzW85jqattlnaOQb2vMlSqxtd19wWZJv0RfUdr+X8pPkO/bTObXN8AtmSfIN/ILa3viQXpJ8P78zp7ZVPuRrSb6935lT2znf5TNJvtv/AKe2kb5LCUm++f8Ap7avfr21JP8twARObV99njEfimK3ZJEFjk57rlnRyO68bWCO7Gp4ykhjrOgQf15HmKxduS92NP0cKYNT+/2RoPaDI0HtF0aC2k+KBLXfEAlqPxoShPasTqlmtIgKQl/gP6LJNZrRImoi/8RpSsxpETVRXQaY0SIqqP2WJ1+iMxdM7Yc/xjyzYjeRR021wH8HZEGRWKsjQe1nQaYq4zRFeQ0Kar8SMpFXqEXUVL/8R0MWFIm12hfUfkNkIm8MFlFT2+A/KbKgSKy1HEHtF0YWFMdqPziyoEis/cJIRN9N3q10CW1DXfUVRIvEpuatLvMKokXiDMP/q795TAsrQu+Mic+H//3BYAE/GISyqrgsMh/+G/ye7h/4hYLeTxIm3bOn+95q2/st+G+ykR5y1eOFtindgvnv9/57+67fvQ37r7uy/1W7lFvaVndq910puvgCvy7mocn+rq2r48dwM2YYJNVHaTNm/M83xP51f+zc0YJzXyTRedZmnHNZ463IMBwFsmgBGxf/ffYxvntnF3Bp51QcBRqNQ96970veoDGvMGbIP3tXGBpUMVGeC94zBsWO8gxUc4VqAdM581+zE+a9Nsb8dZ9Mx4EOpvYcY8ScV1gjb88xZmTRf2Q/g/NSB1N3zjIWxByNvHdnFcgc4/IzDqZhZNoAzH/hd/Z/5Lvzf7///t98//3f+j6oJv7bnwv/Zd8H/zO+06FlnqS6oHp39H/pe8r/374v1J3q6NR8lxX9bb5IjNjpMn/w1B7T/vvGRi0N/uRlQfFiQSur/4j3DHFrrJ2KtE8n6lReELP16P5DJlEf4d/NjqcyyYqnUZizrGPz4fnLL8iB2/lx8bpXpNaxuHw46O5ror520OF3Z3JIolVCPmxsYyQdJ+VHu2+t6MNj+RG9DNFhhT6F/g5fakS1kB9f6hHqSF1uFURTDaqvDnRoUWVQC92K50eohZjmF/Ih1IL6QkOHUAvV0yPyIdTCLwvyI9RC2eb5Eb1meTehJFFZ5UdTsVscq8eXlhy2zdqpnvsLUc6vgiV5T9Hl1ecvyBeZMXTF3QPAkZkvybbzsXR94Gngh1uyyMyVcXTr3QTgH6HZpH2jeOox0hr4wcS3ZObpeOp7rzFw6xwj8auZQIPKTgL+MtyKRvyUQHcf/wUIpaH+GR8dwi3o0OPHyzp3BHlOyY2iM221PI+uHUUnfqvl2XXkBTrKVsvz8ZORdOgKLc+u9SPpQDstz4MiImjfGC3PTV0jaO8mWp7VPy6kQ8ikDocuu/zlUWunGYtfinJ+2Qu4/8+X5O69GLo2rD+wZsQrsv5gLHWbNga4qsdrMndUHN11fTXQb+QbsqVYPD0WcApoyHhLdm6Ip2emFwcev2YkkzPjadTyxcA6c6xot/oJ9GqQIxAyqf5ZGyDkCngsoI7MFS9JkSsdWuS5QpFoOrm6lufJLaLocFOel664QPt8rOV53J1I2sFFy/PIIZHUyZTndbkRtNEILc8HTkfQOm318gxU//YOvoX8o8AOLnUwWfTsUTEilfZKoaOCy2MOzuJRSIwI0afdQuFPeGFu7VBeJuZ0uYOPHRVwB0fZsW3PWDu5BTyRc5kZczSq42RBFImv1CwsR4aCmKlRHQrMaIqqE0FBNCVWR34zZhovhAomH+Y9FBNFqzjxvoDJosP+ENzvxdskJor26MYrFJNF5ydYO529oTZRXfZzeEUu3Iqh63Vp90kWmb8rlnrp0nvHaxI+MI4e0CX1e0P444Mu//wsl5RZEE8v6fJ1ppHkpMTTFF3+uMSKBlZMoOm61B6mLJhR35wGIDRCkXiJGUViSTXPULBB299FVM58oPg7hGJvUiKaTtAlFPvidlF0sC6h2L/ZfIF20SUUO39q0yUU++NJkbSeLqHYbT+MpJV1CcXe/3oELaVL7Umz6AQzFjPKguUsPseM9vUwnU0F26/vu8hKssEdMRQ8n86HL0w2MgAhMY8G3MFEx5aczYcvTHQsj7rcwWTHjqphw4c+/p6h/3hM5ywehTvSYa9eG2Ri/mIhy4gZHDxeJuYM2IDJEs/paMMzyV+k9B+PyfIMhEyqb10w2XVlYv4iJXg8JjqWRwM2YLJTLbwsMrn+Rhp1yfkQs3IWj0ImefTFE0w1CoknVzhLfxXHQpRTJJbRFNOpVG64LTJ5YBq/LibLMxAyyaMvnmCyPMvE3efw62KiY3nUdCyPZhqr7ijEE6tvETGddQm3oL5FxGTN25xFgHCDgvbmrIfpLLIBuVJfGxZAlGf1LSJmiC4hV+pbREzjiw1mzKgvc8WZ+cSM5tEQU67U14YFkOX56x6Fea5mdD9Pl3XKlfxgXrIl2R3hxIy7RgpePJdIJ1Z6LtloRygmRFFiiDLGrRfs5JBKd1ZKkDzyNhwToigxRBnHXBCs2CSBfl/pF8nFxc9hQhQlhijjkI9tOZ+5ptG9FxdhomjfQZE4qkOWmDSyxU0U09mcB5TRkmrbwAwxZ1c62nG84Lri8bTjuOaY7NjQWbZOCb2ekjF2/FhMlvjr1bZ4FWTGDIOk+vbDjJnGSWtsnerPziI2rXntY66YaJAcXe48jgJZNHWd4JySyXRhCaMZP9CiaexCKMr5gaHpVsHsCUl01BAzsoYkOcQlDEeBLDppt2BSyRRoOZgBGwySbW6fx1Egi8YeErc/6Qn/zIHZa7DGWnVTcBQY7K0dG3s2FCdebxNuGUXHQpSx0FGRjdTaKdRj4GXM4IUGybaGcBzVIUt8+phgr2eJdOi8y5i96mvRk+dDcRTIolPDBFscToSOg9mxi1EyaEUojgJZNPSKaJO+bS/Q39zTMKGz37R1Cq6YTuwr8gEZkyXu/ECcynAiBboV5rmDBskRa8NxFMiix23s8FCPyUZvzJNfnpZUx1hMNmxito4+HVbajl9oRtVEWqeeEZN1K8nk1+dwFMiiwyvaiUVRBd6QMGsf0NjCKhVHgddbGCRPp5/DiYNuhFtG0bEQZXxaUWSjWqVE+G0aZu0QLbr6+TkcBbLovUqCVbNT4LdpmNe7GiRX/hGOo0AWjSB2vLpnjo2jLb+fhslqf2RrkXgTG71ZdRfAtMsGyWw2tqMokEU3tLdzKn9VqzJMdt3dve2cKt4W1X3q8YgCyNrGz9PFme/dSIBjMUuVypPsvPccjgJZFP7PxekKGfxUrCFhsjMD5amcRVTSUGyxJGxCCDFF+Z6EF3OB8pHWUGIJ5gLxfz2APHGWGdUon513XJBnllxgyiT/3G9OVpIyG3CDKM9AlGd4Kkd55nsSTHnmexJMeeZRUybVJ3qcGLbcpKJitzNjywGukrzYTVFeKQNcZxvsTfX7aBsmq4XNJexNbWOAKya735Ol7U2tLsaI+ZtbJUne6kxR3ibdKg2oYG9q7QNcMWEq/8be1HH6mPFY8BVJ3nFMUd6tgq80bm5v6rDHjZgdOlyW5B3WFOXducPl04zaIBNkxGTlLMkHmbYFESXmQ5DpVHwIapsf1REJRxkHt7Y3DZujz2HWcdCifNg0Rfmg6mAc28PeNHo7OmGyJorJqluSj95RTpghpsRq7d8YZ2+aYo4bC+DeC3Ml+YxjiuqQJZ4z1R7PdJis5QxeZo+nRUwWPbDR3jT/VmiH2bGtUZLPv6Yon3/bGof72Jsm+iZmHDq7riSf6E1RvgyYXbeyn71pvbHCiOnRv44kX2CYonz50b9OxwB70xqpjxGT1b4kXyMFmRFF+ZLJdCxfMgWZRVFidcl0eJ+9aV23zYw7K1SV5Os6U5Sv+ipUfXTa3rS8HGnEnFihuCRfXpqifHlZoXjrCHvTOras0YxFNPJ1bFlzFjEeuWBvWj/PMOOyDgZJvn42RfnquoPhSZS9ad2eZTRjpkb104wZM41DkuxNTwSjz2GyrpF93970cDH6HCZroveqFDE9iTTbgmkRDTGRP+P8tgVzgXmUdY1zLYuYnrwuzMVcYIryRy1TVH3UOrGmiOmJr0I7TBRVH/EwWeIO4UXwsyQmaxuS6qMlJovOTS+Cn2ExWduQVB9pMVn0qU1R06N0BwMmSyypPkpjssRyo/XCkgn0UQ8jJtrRzWnaKq8OjJgoMadIjF7PmjMEEyUWLxX9zSguJKkmRu9yMdWt1JIoMcozeuuCiRKj66LXlZhqYvSWGHOBBU2J0c559D7HjKZyVucUTFTOnKbEC29G0DKbjZi4Bm+aFR06M3qfg4nyjPaoo/c5ZjQlVl/eYi6wYIahzqbq+BuQGUVU2+qTaTSj6Vj1k5AZTceqA5QZMwwu+0XiTwj/k0eSS1OSMSHaq6sBR9mDNhBOxY/NNGKqifkG4JRkHEXH8tHswzB8ISC60KOj53EUiK7LjzWdGR3LN/EePY+j6rH2OeJURWfxl+SY7InPXv2DokXFf2HGVKOQeINvIj52YudwS1okZo+W8lQ8caYZ0XX5mU1RdCycKmtGKL4QEJ2ZRzPNyKKw8RgSNz+UInc4AwePTrSkuh1ah3CsMeNXuTsaRfPhAtO+a4tjeTYyteuGOYfibADRdS3ouzwcJwaiM6PE+RDlip/KnOxUIdE1cNvAZGvvEPXPQuqQnUomVtuGJK/ftmZEUV6/QdqpUGLUVCQtEqtNRZ6KV3eQGdULaY0hyIzs2MXlHXDfl1T7Po6yFSOOshUjUOvsfcyonlnr7EFmRNflHbaPGdF1eYcNMqMa1Tp7HzOi66Jj0VDg1tgBj7FmzOJEG8vNaDpWXfWZMUdLjKJoyIXNw2hthqnuu0aPWgXQUKyXGe3ryc3SInrBjOZRlA200RqtJ+WZ0c7qfMhmSTO+2C0vJNjIjCIxmqzv1K7Nr6t+xsJ0eftEUv1Qhfnr2ycvnWqbvsSZs7LRCIQLAdmFMNWo9iXOdCz/1pZhkImB6Fg1CtuwIRtog7ekuv0biHZ0S6obrbWvpQPN6Gzkf/EJLgRk18VUo9rnUdOp0J5tSAxEx6rR1rUdeTbUz8GYo/bdkVQ/+GJu7XQHNi1btXpFvnwaRcct4XuYXeZnEY+SUXSA2JU9ZE42WfXtBdpuM2f7ym9JHe9I+nVpzvFtjaRItUha1U/bwq0uxgoguwV53T+tY+mmYXq8VSuLKIF8S4YOIZPDbsZS/1t6hDxPD46jx3vosfAvb8j9LL5hQ4dwg9e6xtPIa3qE+82KjqeJrfU44bWRfF4mkn5ukx9TE+Npyi09oieRAqgWHdpl8feobozRoUXtQzm36cD3YOiw4LYBJVkum+/B0GH+Ladoa3GD81N428Asf7jzyE6Czcvy28dMnrQDdqGjod6MuRrR7neNuZbc202c2fZPng3M6j4DT6ss/inPBmb8D4Phj8AkB6rF/tyowz6lX5G5j6Lo+JvZwCY9ssjgIlF0kPVdYJXe2cTG+QLtNPk08KzVW3J6aySlm+bzaEMj+ap8JK3XwE6emdeg6UKIcKFlhWPpRmvtQj73YqnPTe1CuYfi6GHThVr0j6dnu2sXuhQTTy8ftoM/ILNylryFPflQXNeSRxi17Xb77mAONhqBUHRAVpKYalTbbtfpDqZXhkEmBqJj1eiTAYJvo3gNYtabZHg9TJDW5zWIGd71/PXRgmOdeRRT8d7xWuXqQ/zMmK2GbIc/8zL3M7Vwnhl1OHndS3L1VhSd/CwL6Bb7ikx6c4GO6JYELP34Ndlc6wLtP2k/cP++HHJ/TiTtcuUnYK/sPNL1TQRt262wPDMvZ9OFEOFCdUvE0jWmC61/FUt3bNQuNC48jgaYLlR+Wjw9+KF2oUOv4umJjYVXTxQ3eCaI3y9m+4XzXacJftKHlxXm/s+Hwx9yabJV3ab7rGc+FHm2pPcccaofpvAzY3oZaNW56h/4msdzhTkklcKfLhnSXb1QhlGH68JfkAGxUXRmxhtgxS9ekfK3L9DJLe4D+3d6TRYUuUDHfh4FjKuXQ37rEUlHGnyBf/rmkXLREXTY55PkmcWvKow6hAsFlIuly00Xulc8jq711i60+F4c3Xxau9C3HvF0e6p2oQfVEqj76UnZ88QN9prB7xdz+IbGDRYKbnflZYW52bs6/ARD+xmF+HFHfhS/17AgWhKb0SIqqO3nt6D49Yr2Aw0LmhIjZiZmkusXtD/WodEUdawRi6OcIhrU7iU5Fan9kRBga4e4v1AkrrwpiwTd0n5xA+xXIv4vFInHuL0hwdFaFNi7WiQmj4rEkSSPbP5Z+xspwHEDEnCUU0TR44MZTeVswbMtInBiTtOpOE2JnQ8m4MScFlFT4fCisygc0+3z+7W4QVPLQb8h0mgR/T/+HVDBP8/5z/sRTcG/fPn3+33Kf/ze+HfvUS94J/n/i/u9C96V/a/YO/3fPa7/N3tc/boWxg9Tkup6w4w55on/mZs8Ye8lfPBVs2FG087M/LdxQmL1jsz4rk2e/7wddHIDEv+zJ6b9SPyPogjKM4cUSLSliv9tFtMGJLRLKp8tVfo7rP43Nlz9T/ZfycJxLpBoOxb/uy6mW0A7rArejvU/2p31zs1a/1sbct65Pwc2MGiNX+xn0JhtfPdeCK3xZ5kzW4/5b5z4521+WGhbFK8ozGiKqmOOGbMt+d+9Af/dG/B/vzfgv9+PcIXCW2K0gHzv7wsFfwX4V71vR3dU8Hvv/8U323kDxZm/cucXwnTO8Dz5g+Af4m0e5u9D1r773WbG52/I6WuRtFe3je9+P4neQP5nvr8q+D2S9lT+b/XyR8vVe77PyamTqLQrFU1+U3wUNtGbMYfz6YpoUv1zPxmVXBvF+ZKx8wBvGZWc7Mg54elFMnimv4xKuu3hnMv4sY2XjEoO78g5u+llsvBkgIxK7p7DuY7x5SkPGZXsLaKNel1jNxgoo5LHxZk7Mbba7i6jku1Erg7WiSHWt4NkVDJM3NElxmnb3GRUspkojUt94oiPgymqsuEjTo+ABLLs+C4ZlbwqyjmEMfPcThmV/FJEP3JPJcF9dsuoZKq4bhPGy1W1YyUrizw/3JxGjgX6yqhk82tm3FiV807x2+TwWa1SJO9OMaOaePHjO+RaiJYryaeiJHcz7v59h4xKfihq4X7/h+Ssj9Y2JMvPMaOayQsTHhHrJ9qFJN+KxM8Z56zbodiYU02c8l06+T3O05KhFc2o3mDX3AzyMEm7kOTLJZwzGX/20M4sWXQY582dL0n0Ca2nSI6PMqN6g/XHviJvNmkXkrx3hLMP4/L72oUkyzXkTCr9mkT8qXU6SfVCkuoNjtySQwaU1C4kGXeLczWjwzit5UjWsOF862CgiT20FisZLaLFaxpokKm1SzYUZy7sZE0Tf9L6keSphnoszbj7I61LSrYUpfH8rQ2t1FPrzpIHRbHnMo5y0IYCyS6iyu72KUx/rqQNI5K+IvqU8flArW1IDhRnvtfGljb8Q6tQyS0iV48Ze+7TeorkGHFHVRVb6jlB63SSy0XhVGN8WEwbciVn2Rg/D0tQJja/RbKgMfzOmfL8Dpl4gncrzFP1ZgC7BN8nD6CJrubRjyY9ItPu8K6BGZJ+C3i9yVPRcabw6OzsDDLmBm/emCEtugM/+z2TXIfu7MejfYa9ImdW8yaKeXLir8ANxbLJPhiRzvFo9PIc4m7HmxnmcZ/SwAV1oskWKI1HRsylyQbgwjraBGTGXM7FjKlQVsXMOOczfuzxgGiS8hmfnjBXnrIBnmL8+Xs+PWFOd+LRjEoXSW2oX1HskuvWFQG+YewA9dvciDlpEI8+KfoHSZjGpzbMzYM+AuYw7ijMpzbMsZ48+ijrD7IG2qSoQcntJSsB3zLehzY5xog58imPJna/TC6f4NMipvt+R34LjP5n+bSIOawzj17cd4V8zPqRT12CeVBc6DbjENaPBv1BMLuITB4fe41MS+ZTKmbA/K7Ay4xWHnxKxewvoj6O18l16PuiJCV3e44EKow+rO/3HmTGlqJSglrGkN7JfDrG3LduMfA84xcefDrG7D6eR/ez6fgGDF+i5UgecvIBoskas/MpHp12LIF8cohP1phHPUOB2xmHXuCTNWbHQTxKSieT3jDkijNLHt//CDiEsSoMuSJXku0682jvoFQS1JVP9Ji/dfkEOJfxWm0+0WO6HPhEh3JUObnABbiNcQmbU1oLymEkpMte4AzGLWxqa3FgLx43QlIrAvMY57IZtoWhIh4oTn2+Avgt4x420bc8vQKPDL+1uA/8hfFPtjhx8ebMYCPD3Sl8xsFs15IPFPbWeWQ1rJEyjZhHNzYD1mZ8DWskEZXs2I1HDZUNNLITn60wD301EPgB4291+GyF2fkQj74lVtSerfr2LZqLGVaVJy5GrehcWPWdM2P3H3jiSg2tqe8wPrVh7t64DejIeKssn9owe3fjUVrLhhK2UmXPVpjHWxt12IGxAyxc/czYXxw7LsOG3uzCZ0lMny/OAmcy+jvyWRJz0Bke9TheiLqyxba7zzXM3WLWCGTMY4vtYS2vYfYW0S86FKazKvAZFnO7VRqwFmPJH/gMizkyjUcDEgvTUfCAIO5IcnO3x8C9jJ+xB4SxG804XJRG269t6XfRfHbGXLfxJfA7xuYH+OyMOekHHn2w3pbWg4caUaGSKw/l8MGcsS881Ijal5z+FY+W2W9L34znMzvm0it5wE8Y1xXXZnbJOR/yaItoWxoKU5towBqfGXEPLSfGSbvMO6TYOb5+xmx5aQbusEXF6N2Mzfv2W/mSGLNFqVu4/9qIKvNl837pAL6OxWzh3R135w9FOc9n835IOl+LYrYWywDZuytXNf70cSx+9MBkq3rMjSIxevTAZCtzTDUxenzAZKtrTPVC6BEAk62QMdULoWU8JltdY6oXQktxTDUxWoqv2RujHFqYSHZ/wpc9mGzZAzzMmJ3ioyzeY8RclMR5hPHScL7swWTLHuC22ESy9za7rjiz5JQ8W+DD14nkRZgvLGww2cIGmM649Jg3LGww2cIG2KRMEnGJ81W2djRirt9fDHjvThIJGOcHSxdMtnQBZjD+WcIb1iqYbCUDpBWTSfZLL2VARzOOmP8F8KR3Mml1xk8JFvcr6VHyS2BsixTy0N4f1iqYbCUDvM24YbIXrFUw2UoGGNYqlZyo4qW0FVHJfsk9gG5PU8mbtf6KIspKcnfnH4Fnjamkw2Z/WLpgsqUL8DJj/fuesFbBZCsZYOTHt0iUfQCsNzCjxQ3GMR6c7AnLD0y2/OCNIe8WCfgyQLkywIh5JPl34IYpbCgYEQArCsw4cSpfxkkfe8ICA5MtMHQYt+ouGZ7toXwublDy21KlgCmu94inW4ByR7Rnyd8PNAAG290nA3YFwAID854oDYXxi2seMJphthaJe/d8SMYc8VCKzzFitkh3B5YPeUj+vBgAixPMl6IG6zDu3ucBaxXMoqJtvBz6iGy8FKC8/t2MIQfCgInLnpAh1wPggQiTrXOAzxgrBXrAOInJlj3A0NZPyVd7PRS7qkbMFi2+AX7fI524nQ9QMocZMUMMQ4GL2maQC6cC4NkKk62ggD8zHjvpAUMuJltQAf0+e07Op3ooFW4ZMdu0iAb+lv6c/LIqAB7EMNnqC3iRMTLDA8ZnTLYYAy78PJNsWBqgpIhjJX9NTQe+Gv2SBDQLgMVYAWRrM6DdmJckoYUnrM0w2dqMD0F7X5KinTyVukuMmN992Br43PUVCS0cACs3TLZyAz4NzCK3LvvD2gwzTNxRLqNHsCeszTDZ2gz44cHX5Fy6p9KqoRGzt88O4LBx2aRff3/lRA8jZuCHe4D1NmeTeV39YfWFyZZqwOaMhRy9YPWF2U7Ub+ePcsjxE15Kr1tmHPrsKnDdFzmkmuIHyy3M3aLVbWccdMoL1leYbPXF2yRbMH+4zE/xP2LE3DEpiU8E374lZSr6wQoK003kypNxwhBvWFBhDhc3uHL1W+Lm662M2mzGiS0zgSsuvyUBW32VDaJ+JVc/ew1MyH5LstgqiK2gMNeKSklmXM1WQZOrmpEtqPiQWzuXnHDzUeaJWpCc/yHnV1/nkjNiyWTGZ0bXe+HK1SnaHIrJ5lBgSnQi+RJmyRwzslkSOKJkEokUUxvm1gE88eAyyaSQmJ4w2eQF9NqcTMqe47MVJputgB2bpJKRn/MpBrOtG0+c/DiV9FzHZxxMNuMA0byAyeYFHTbIukUO1WPTxBgjJpsmgP2W3SWvX/KxHZON7cAhy+6RaA8+tmOysR24v/tDsuAQG59XGzHZ+AxcyAZV56tsjI0yYrIxFtjW5Slx2s3HSUw2TgLL90onxkg+TmKycRL4U5Xn5HASG+uuGTHZWAccXyWTLFvGxqsjRkw2XgF/PviSXOzIBxlMNsgAn258Rf6w54NMAWRjDvDBb69JrSd8oMBkwwhw7sRsUnYAHzcw2bgBrFkmh4wUfR9zaNpVfkebc8js5az/+hkxWf8F/rDjLTnmwzsdJuuSPBvxb0n3bbwPYrI+CHzZMJcsg37U2ojJ+pFzh3DF534yiYnnXQPYo1EKuVTIB/oC0HZsCql7gPcF4JEOqWT5N97Q+IGJv6SSedN48wb+XPEmubiUN2/g42M3iVMV3oCBL1bfJtWf8SaKucDIr7uw4x0yYo8/NFGg64x7pOoKT2iTOnTodp/k2vM2CUw6/JCkf+cJjRD4YMcjsqkxb3XA5BJPySMXT2hmwEcvnpL1dXm74rff+xlZxDoOa0jAFvWfkwEv/KHlANt+/4KUu8ybCvBaxZek7yp/aAzAhGevSIt+XtAYgA3WZJGDr/yguvmFMl4TK1tvqF9gmYHZJKslr1Dg2eZvSNdoXqHAaVPekAPTeZUBa4S8IUHef6kjtaxkHamUdaRS1pFKWUcqZR2plHVkUQsqZbGrlMWuUha7SlnsKm9fe0xCFC2TshZUylpQKWtBpawFlbIWVMpaUClrQaWsBXkhtRZUylpQKWtBpawFlbIWGOHl/G9jokmrFdrXFskpCZzj5lwloe7atwnJIwl/44PgP+/DXEb2PRIZo330kcxMeP9Pb+/1+Sxm3zNy1E/7biVZvPT7fyB7r49cBX+oqrPVhv6WrH1dkvxO5MrO05aSF1otSK4pbUl4vyFrf8Z46wLI2gZ/56Y2Br9BLphHEszeMOu/cEZVhhlSygsoC7ZF6mDM4iKT6PYLoPoiFJUG5vcb+fsci9uXdF309r+vdyxf71zySiQLq/hAY8BkjQE4xiuJfFSVFd0YMy7LM+hwV1AKaVnHH1oO5pGEv/GuYF7iXeLaii2KxHsVyV9DivNHrREPSeiFAGhXBZA1M2BSi3Ty20EPaFeYrNUBO0Y9J6+aeiqfi6cJyW/rP+fPZaYFFab6EFfZ8IaQzl7Q6jBZq+MPy/Zvydi+rCTF46HkrGd5wNd2uSS3L2+TmKxN8kXgmkTyVSNfZfl8K8yVzc3Wz39rOT2rw13SYkGAkiwWvZK/LrADdhmYSZzeeihfiIWr5LcTs957edmvYi75ri17AhLrWMlZk3JhPlqbm0zGVeF39O4F1VyXe8Q23R8yCew49DmZscYTcqVDi4VN8+A35MN+f7muxZn1J3p5Zv3JWp6Z0evEGdp6axyZ/5B//ga2848jn3fWeCQyjgxc7psPd2bGkbeHvSVtneJJUbE9Cdh/STwJq+CdD18/iyfXj2mJX3VLINVWeEmuv5VAKn7rL1l7YCI5ke0pWf2DJOJyyT8f2vsmkVJTtcQTpyaT610CJK0qpRDPLI98uKJ4KvnhvJY4PTKVnFumRV9cSyPuXwVKfuZ/kyiVtejxsFtkwIbAfPh94G0SfN5dclDiHbIpTYvaR90ly+a458PiH90ng6sFSVYq/oBUdtai64Y8JLZ9tWiHYY9I1Y+06Pgzj8mrOUH5MDfyCSn50k0yr046iVqvRed+k0Ea3HfLh5O9npHvNmuJM4KfkyOPtOizki/IxOVadGHZl2SFUYv6T3tFBowKyodDZmaRmVW1W7gS/ZoMJlr05vlsUrmPez68WyKHZBu1gt3wNoc82qFFNzXIJdeOatEmpfNI1Uda9HIjIzkzIDAfzrM20LT2WnUvWGGgv7/UmkrDuwZa6ZhHPnw10IqmLtESOx+2orsdtSY6paI1nWCnRX8cbk2b7tWiNxVrGrbIPx8efGNNhzXWOs7c1ja0/wutW82ZYkN3hXnlwwvBNvTXIVriqRdt6JQBWg8Nfm5DF0Vond3TrhD9/KUW7VGhEB1Yxzcf9vqiEDVs5MNItXNnaIUvYkn7Jz7KQteNOjTWiyU12Rg7fzvn6T6x5M4mX2XxTxuALktjSQ9fb2XuifXAvtdiiePXfsrSdmuBhkpxZIfBW5l9fw1wxaY40v26n7K83Erg0tdx5PQwL2VWuRU6bLw5nuwc76+siF2iw7HFEsjhe+wWRo4D/lQmgSy46KnM6LsQuLFcAinfiz2z9+HRgOYJ5PosX2XeivHAp0MTSOA5b2VJkwk6PLYrgTwo4qfMCZqkw41XE0hvQ4Cy0nUu8OiDBJLRyFtZZjcZOKpbIum31U+ZFTONJx6XSOY6eyrTTszkmdyTSFyDvZTlMTOADxomEbdK/srMsnOAlTolkSeuAcrqclOAjwKSyPPqXorrtvnArw3JxOV3D2VqU57JXzslk8ae/sr0kYuBC24kE99dnsqqJst1eDgvmaTZBiprXEcDz7qlkJOfBChTY1brMD08hXRu5aFMjvhRh9HfpJKshp7K6uO8ujfeTCWXZgYqa2MH6fD7CmkkbVmAMmXkFuDJkDRy/7q7Msm1Hz9zVBppGumhrHXYAewddpOMehigTC7rzes38yaZmRSorLfvDlzoeotsGuWhrBsZACx/8xZxmeGuTJzZCWi9/TahrQOViff2Amc63iHnGgYpG+xdgN6j75BSn3go62cc0mHRWnfJeAd3ZYKrM7DN2rtk6PpAZcK9X3VYeNw94nbJXdkwMgQ4Z+k9cnI2u1BsE6Djuvuk9T03ZXzEVzp097pPrP9gpyobDiy16gHJ2equbHS4CEzNekDcDwUpG11r6ZBGPiQT8gKV8SOvA8OKPiIzjrMzN60CvPT7I/LHWHaq44nAiPmPSVQMO/Z1BWCZQk/IF58HKeOybgOTtz0hG7e7KeNiS/NW9/YJWdXNXdlU9pEOK36UTpIeBymbmhYFprVPJycasFMdf6HDznUzyP1V7MwnbIDBbTLIXBd2qiY5vCS3PCNWXwfJqHfwM7I1I0hGS6x/TsLaucsLXTv/nPisc5NntuCVxEySWStI3sIHLV+QJzeDZJ4tGP/nCzJwgLssDYf+L8lhPzdZGpUrvSIHSgbJkqz1xytiFxokS/JQqSxScp67rAULlkzLImmRbrJSUjq/JotvB8rqtmD3b7LJnH3usqmc65BNmm8JkrU/pecbctbgLtvGgzFvyM09gbJNBnfMIZ8+dpft+faBHFKqZ5BshF3GvyXjfwyUfWH6vrfk97bussVa8HGLXNKyqYfsVtdf5ZKmhYJkX7Dg+K555PGHgbLDLr6TRwp7ustetr20kZTZ6CE7uwUX2Bqoy+EAOW5YcEdxA/05IFB25/aDDdTjpYccoOrOMdAD1h5yKNh4yUBXtA2QQ99Ceyta/5tAOW5s/cyKnhnuKYfNz8ZZUY+pHnLMabrIiiZe9ZcjsFuYFW2f5ClH7+8fW9GmpwPkaLaovDVd08tfTiL3XazphucecmC04JLu1vTmQC85H1nw3FZr+vKyn5zLLHjgmDW1JgFyfLbg2XPWtPodLzlLemRZ07Xf+sk5tK6NDXWY4ylH/krlbOjPk7y1Cbe5DY097iunY//ObEVh5SMn63pDbOjwGr5yKm891IYa9/nLKebMCBsatVmb9y2Y5GtDbxf3krNV4wwbeqqsv5zLGlUtRL8M9JITX9bAQvT2bD85LUYtLkS7u3jLOdSCPYMLUcc4Xzn/WnDb6UJ0+31vOXfP/LMQ7c2eUtWZ/WFCIdpoHV8G1Lp5hgadukGepbN5v0hV4A9/3CCuLXyUef302P/1DRLt6ass/fUL4PcOMWTBJm9l1u7KwLjZMeSrjn6Ka79PgZ4RMUS556VML1IeeKxNLGmW6aesflBGh8MPxpIqrbyUySs/AJ7oEUc++tlfWT+qKLBqYhyZ5+epTChfSIcP/ePJs7oByqYTb4Gb2iWQNSU8lTGxr4A7GyWSWiEBys+xj4EpbIFR9A5bm91NANabnUh+HcCqe6sei7klkqfjfJU5XycBY0MSyexr3sryb1OAR54lksxFHspPEbeBjaySyO0XvsqMrTeBnzglkehO3srKu3eAzb2SyMSZfspU24c6dM1MIjWivZS1I54Cf8xLItXbBCrbI+L0OCWZVMvyUyYufwFMvppMmrG+/+Pry8CvkpPJiy5eyoYbb3Q4ZE4K2TnBXxnXxBo4PyeFbIr3VLaUtQe2z00hE08GKm4zQ4HfHk0li1L9ldFlPwL+cTeVhK93V4b99JsOu7ZLI+3HeSrbHCoAgyvcJB7tApSRDtV1uNfxJjlRI0jxiN0LNJy5SToW8VR2ZNUF7ne4RRId3ZUfavrwhhR8i0QGBijDZzQDjv/hNjl8wENxX9FGhxOX3CZ/LgpSvO5vBJ4dfIfkZgcoQ8t2B365/g5ZH+OmDG66jNdv9btk1g8eimf4QGChvLskNDpI8dk1TYcdG98jXVsGKkPseMe5bXufzGYPy97HZwFXfXKf/LHZTRl44idgmRoPyJs5gcqgtit1OHnLA3LMdpfi+7o38KDVQzLxobvi22Qr5y8PSZ8f3JTvXdvrcM+Xj0if3YHK91m7eDZKPSZPz7orfiOP6XCW82NiW2+X4ne/CXBY6yfkXgQ71i4c2PKnJ+RECzdlQEQt4G+OT8nw3e6Kv8N1oEfWU9LGZZfi/9MnwEHD00m3+EBlwIr7wANVM0jHBuzYn3jLadclg5RnM53/Ct7pAlc+Iz+ytagataDzsWekYftdMrEFN0x9Tur4uMvrdkt7Tr752k1et/G+TFLhaqDM876JL8j5Zrtkntf8/IJsO+wu79eC03a8JDO/c5O3b8FikS/JhhOBspxb731FHK66yzpyqpJFalTYJQvWKYYtbDYGyuqe2+Y1iZzqJisl/vBrssToLlvO8LPZ5MC9IFm/Ra9mE5vvA2UjtKCf3xtSp5mHbMCP4t+Q3/a7yZZz60gOKVwhUHaNs+3fkqd+QbIRWvDLWW/JIjZAqb3MgvN75ZLgbDfZnhfOyCVRUQFad66bR4796SGHghaH8ohvlyDZU56WNZIGkwPkmNNqn5GE9XSXvcyCLqeMJK2Bpxy+urQz0MYlA+SwacEPZhnoL48CZXfuuclAc3d6ytH76hMDLRniLoeCE08N9LG3vxzqw+ta0dvFvOREYMHB86zoKkd/OWvYL7GirWcFyjEn9LAV7b/US844bZ5Y0X5NPOR4deS5Fe17wE9OT/GfWtMSNt5y8hrbyZoeruMnZzoLJo2xpjuXe8tp0WOKNV3FRiR1nLTg6jXWtNAuXzmlPvO0putL+MgJ14JDDljTsMq+cnZewRZFU7ZqU3ntq9a050kPOXrXbWdDn40LkEO99U4buuY7TzkRWHBEng01xPrLWcOtVSE69q6nnHFcthSi33/jL2erShcK0dauXnIuq2lfmJ7e7CcnPgsWq1eYdqrvLWfJyL6Fad59XzmldphYmB5K9JYTrgXbLitMXzbzlbNztbWF6drVfCr/osxZenDhddL9Obv9Wb8Aa228TrY381Hm1joG/EK5TmbvZheKPAIc+PQ66bTUW5n+4JAOL7vcIMUH+SlriuzT4bfbbpBJV7yUSbt3A1uUjyElS/orG7/xAxZbFUPeVPVSxq70AFZuHEs2H/dXtrb/GWgdGkv+mOepjFy5Dth1axw53TdAcau1BPh7y3hyOtVDGfrrHB2+appALqcHKF5x43Vob0wgrp09lEG1hgFnl0siFdmM49++J/DGniSy+yYrq+ntdDjyOOMPPsqS8+2BLjeSSMthrBHW6MjPnJVETke4K/0etAXGvE4ie9PYwsa2E5B+nUzsb/oqU+52A46fkEzKDfdW1n3bi1fKhWTiPtBPGf/LAGBa+RTS+aGXsnnEDzp0q5dCKmQHKrv6NQYaN6YQ3z/9lFGBo3TY7VUK8ZvmpWwfMRHYqFoqSenqrvTKdgC+WZlKolz8leHnedH1tE4jg+y8FI+veTnPnZlGxv8UpOwt8hHwwYE0En/AXxnyyQZ+bLOb5Ki3p+Jz3g04eeFN0vi+m9J9lLUOfzbcIkEfBigDAoN5wbrfIudbeSqBtsd1eOwxW9iEBykH+j7U4Xczb5PPRgcofbZG6rBa4TvkwXo3pUvfWF4p1e4Qt6ceyu5XMcDnH90lbU8EKD3uPgYOX3aX9P9kl3K43Clg2+i7pHKAh7Jv+VvgN3vukWft3JTvYnmebaPvkXY5AUrXbWWAjzbcJ1+M9FAObqsBdG7+gBTrsUs52pS32KOeD8jwBoFKp5gWwNZjHpKPy7gpHV7PAlqNe0g6NfZQjpTtqcOkZY+I1cBApePxiTrcb/uYuMzbpRyL4E2l24DHpP4HHsrRrGXANfQJefBsp9L+hIsO68x9QoJmByodHHgfnND7KWnw2l35pcmvwPiUp2TTll3KL7tq6LDK3HRiszpQad+WF2ytChnk4k125pqlgJf6ZpCtT9ipwtN5d174jNxbGyijYaeekYPbd8noxe+fkzkZ7vLMFiyT/Zw8urtTXmjB4kzScUmgvAULnvn+BYkxeMjSGOb2gmxZuUvekce8l6TTmEBZ7C2uviRN83bK2/+wxysy7zMPWWVPxmSR+t8GyureMy6L/DRylyzYZs1ek/LtPWRTOeDxmkyu6SYrxYI27bLJwDKBshHeL/6GNF7oIRuwBY/VeUPWNtgla9+Cu4rnkEE3AmQ/suDqHjmk2o9uspm9DcshX5/zkB327tG35OaaANnZL1x7S35+FCRbrO+QXDLkQ085jHzzOJf4HnGTzbscySPHmwbI0axfbB6JGeUpx8m5fY2k3eYg2VNeeBhJZLy/HFQXlzFQvyhPOeRa8Jv6BvpBaXfZBzuNMdDPp/rL0duCs4MM9EhjLznyD4w3UK/aQbI7d35moAmF/eU0MbOqFU0M9JKTSHBPKzpssbscGSy4fLAVrb/RT5uAVljRtErecno6fdSK/ljWT05e/a5YsXWwt5zaLFg8w4pe2eErp0ULZjKeOhwoBzcL9rKyprScj5xwQz+wpn+W95XT8ZpPrOn17dpk3WyINR3GWrs6imY+tqavvgyUI/DbLjZ0/2oPOT7viLKhys4AOZh3+aIQPVXFUw7101cVogdy/eW8cP9KIfrwnKecNSw42aEwXdrHX05AFowZXJhOGOclJ68/vQvTEsF+cmpbH1mYTmYFq0587V8Wpl9l+cpp8V4JW1roqrecQ29WtaV3W/jKGbbyl7bUcaU2/yKu7n2W1pzxJ+nyghXOQ84Wrn8S38Y+ypxmbYFpx/4kww/7Kq6rXHT45v6fZNJMb2XqqtbAk62vk6hxfsr62s7Attuvk6unvJRxb5rr0LHyDTK9mr/y82+Ngc223CBRRb2UkbPrAcNdYsiPf/or7rUdgB/Fx5DegzyVH4pWBvY6GkuC5wQovrPL6JCMiCN9fvdQ+scXBV4ZEU8mlmMT/Y63wB8aJZBtVT2UnpEZOpzZN5EY2APv/lkpwEnOSSRku7vSpchlYMySZBLqGKQcLfI7cPCxZLI3lZVk4V+AXU8nE68RbMF87DhwaVIy6d3fV5nx4686/CYvmbg+Yav6H/mpujVNIe2v+ioTw0KA48ankBPTWT96eU6HhxalkF6fuivtd+8GhoWmkMZt/ZTRjSOBh0ul/n/snXd8FkW09x9qEKRaAEFBRUCQJtLnEZTeixQBEQRFpFsQEZEuikpCE0lIIR0CJICAlJUivfdeQu8QDBAgJM87Z87Mec6uK/e9H1/vfe/9+Of38zvTdmfnzM7OnhEj5PvCz0N2AXYcnSx2L4uyem04BPhGcrIoNj3cCjuvGnj4TLJoGR5nLX85yAXv9DstTr8QbXUbcsUF9584LTa9Em7FPHUbcOvt02JpYojVYPlwwHxjzojaE6KtTh2zAkbmOCti5PCVUDqfC+4feFa8nTXeso68AzhjzVmx9my01fZzdbsHtD8nNn0SZiVdqAh4avI58UT7EKte0wYuWEDOVT6rEWM1v6D65A8bz4uXXgyzljbqABhX8oLYKScYa4+UBPwp/oLoMzrGarRxoAsGt70o+ucOscTM7IA3O10UYSdCrZXVxwJebHpJbF8TY735dCTgupRLYtuUeGtDkWOAlbNfFmmRodbq2BUuODjbFZFyO8Z6/emTgI1euSKC9gVbtX5VnSFi4xWx99NQ6/eODwC77r4q3ng21qp96EV1Bw9dFWG/xVubvgh0wVbB18SSNqHWxhqq+aeLXhdFk4KtGpv7qxYlXBetasVaNYcOcsFnvrwhstYOtTaXmQKYdfsNseNgvLV5s1APe+BNsaVJrFWjzDrA1wqliH4RwVb1S4Vd8PceKeJ+pVBrS8BFFyz/xS0xvnmsMV6x8ZZ44li8UW83+UMseTXUlHvt8VSxMDrYlLv/3VQx/I1Y06L2FW6LSm+GmubnXX1bvL8t3jQh4vU7YnO5WLqwdpyf5a5IXhVsmj8t110h3g01d7BVoTSREBBr7n78vDRxPS7eXFgHfn0gTfz4TajpVw78bf89MeFwjOmir1y6JxZfCjY3NCDwvli4ItR0fs/oB+JUaIx5jtpPeCAKfRxvOsPbldPF0w9CzRPa+Nd0kVQmxHQkB/Yq9FB0lm98eqBw4Ek5sXmsQZgZzfI3zhD9ysSbLjp6XIZYlivGDH2dimSKVTPCzMDowGf6ZorSw0LMs9ByX6Y4LN9x9KCa3NEnGtwOMyNwqXM+sWlbnHmOnkn3iWWtos1wPaK6xxv6drgZzPMM93grHw8xj2THrzzeXheijCNw4PYEj3f+7+HGa4Sd83izfBFlfMpTubN4m74WYTyOA8PLZ/GW7R5nBgoH1quWxbsxe5RxXq3bZPG+NifCeLouA7J47/4YafzgkhEy7fOzjZds/UMW78knI41LdeDmyVm8e4PJ/34/N4t3eetZZvha3SKr97czsWboq7Mmq3fE3llmYHRgo3bZvBc7xZpBNf/ybN68vULNCNy5VnZvGTle6eG65ZTs3v2+UDOYD/RJ9dkY4xccOLVpDm/RuDDjRLpE5vAuHhxtXMzp4zm8uTqFGwfkwPYlc3rnrYoyzmtms5zeRXkjjKd7MDSn9/FsUcYPTpic01t0S4Txkp3ic3qPN4w0LtWBZ5NyeitOUP63UKyc1ibuE7vuzLbGlDvqgjfW7BMXqsy2vvxS4a6b+8Qzy+UM6uhhwNal9otvBkVYn2w9CDhp9H4RPUzWeeI+wH6H94tdSeFWv3K7AbP2OiDaVYu2ZpbbBtj42AFxOE1enOCNLrho8kHxxJVoK2LFahfMV+6QmNMozHon93LAlrkPi5vTY6z4comAT609LKqEy8lJcBzg4s1HRNYasVbixGDAiyFHRZNsoVbLZkGAWTYfE99ti7WWrhilWrTkuJj92SyrUe1PXDA460lxtm2cZa141wX7BpwSO2+HWHW7tAB8ecQpUeHUbGvEhlKAkRNOia59Z1vjhyj8KeqUiHhLTtSfKg14bt0p8endCOvHl8q64MgHp8TgjZHWwA/Ku2Czisli5bgIa9qGioBvfJIsZmyOs9b3fVXdwVHJonP1KKv3hqqAMZuTxeCnI6xZHWqqe1TttHghMsrqXq0u4NLvT4vXxodYNY8WA2wYdFpsnhduRZ1vCJjx1BkxK5ecnGxoDfhAzlWuNQm3Ejp0csHnCpwVnSvGW1tnPgB8peRZEd8n2mrzwfsuWDzsrLh9NcxaFDMQsFSdcyKfHJBf3XJC3e6250SttdFW02pfAwaePCfO/xRmLV/yg7r7MedFx4JyRlEtAvD4/vMiz5h4a3fTRYB7610Q85qFWWumK3wl30XR81iwVWHYjy5YsehF8Zwc6uuM3w6Ybe1FUTJXmLXpqbMuGBovpy7TYqxqHbO74LJfL4l16+KtA0U7ueDVLpfFw12h1o7SzwOefnhZ5IgKtl4u+jJgndZXxOKNMValWNWR8uW+Kk7IWdDezz8GnLL4qthyM946/OsFwN65rolm12OscgdVb1+05Zp4Y3SodfDgAcA8vmti+tfBVukiSYBNd10XL+aKtcrUKAKYMu2GmNAv1DpyqJULPmndELNzzbGOXuoFeCnsprj9dKz1UkCIC9Z8PEV8MTDYKhVfBnBN7xRx9b1Q61jjQ+rCfnJLTCkaa9Sl22+JHHnnGDVn7T/Ed++HmoKOFksVxz8JNjk7MLN+qkjLH2taFPPYbdFFzvr01Th35La4/DDeNMGBIv8d4X0QY67zt7vviKqTQs1NceA7L90VS74PNtcqeeddMVvORnRXceDi79LE1l9CTa/LezxNDDscb+5Ctq/viTEJMaY/1yx5X6z6NdjcsraV74tFF0LNk3K18APR7dMY8wyuWf1A9JBTcf04r9v6QBSPiDedofjP6WJv5Rgz5hTK/lB8ej/Y9JzZVR+Ksn3DzADlwO4PHoqZ56LN4ObA5AkZouGKMDMwbg3NEIPbx5seu7d2pvguMNqMout+zRQHC4WbMXb35kzxUssQ8yw48HYHn5j8arQZn2+t84kzn4Sb0bt9KY93yc4oM7bPKu3xNr0bZx46B65t6/G+cyTc+AUHlvrW4833QZTxKQ70zPN4X2oYYfxRp8Ue74VFIebZb3fA4/39bqRxXjVvyrRLIoxry5Enizf3+Ejj+OY9k8V7osxs4xZjy2bxvlgw0jjNsxWyeNvOIpfqwHV9sniTvokzA1S5q1m8IS/PMqPZ7slZvcdzxpmxbmiubN47ibPMSDguLJu3+hexZth8Nld271cNQs2g6sBr32f3tjgeY8ZnB7a5mN0beD7UjO2DO+XwHngtxoz8YVE5vH0nhxk3sT8zhzdmbLRxIndr5/S+0ijcuJg3R+X0Jm6NMv4oKSGn90iWCOOtHNj6aE7vvTxRxtM5MPB2Tu/76yKMl/Q8HuD9uWmk8aGbnwzwJo5XHnZ5pryDVfeJVXflhe3aH7BKw31ieiU5dcnjhkc/2ycaWJHWxIR+gDXn7hMPP4qwPl7ZFzDbY/uFb1SUNSW9D2Cb9/aL4vHh1kf9PgSsemO/2FI32gpp/r4Lft7ngHjqWpj1XrH3AC8+f1B8lxZtRX3fDXDLqoPibo0w6+1jnV1wTcQh8XqsvCnb2gMGdjksfv1R3sGQ1oDf9z4iHjaNtX7J0wSwrveoqHVzltWk3xuAbQceE/eTY61VdWq44KTux0W1d2dZ9ZpXAuyx6IT48SM5SWj+AuCYlSdFA/m+ULPO0y5Y+f4pUfekvM7TpgC+my1ZzOsvZzLn3PCH55LF560jrSENpgK+80qyqHUmztrePDtgukgWGekR1qTXpgHm/jRZPLU60up/+yfAD2KSxYAfI6yfxs0AtO4kizPlo6z3o4Nd8PM6p0XVFyKssP2hgMObnRZ7+oZYlZvdBqwec1rMmyaHkfdnA07MOC2Grwy34p6MccORZ0TLe1FW+1JzAd86cEbMbRpv7X/mKODoy2dE7y5ycGufCNh+zFmxoEO01fzcUsD1D8+KbJ5wa9k4C7BljnOiWJ4Qq2zw76rOc8+JLQnRVv1fNrlgm9fOizbzw6zV0bsAd8mZzOqweOtYcJgLfnvnvJh3P9qqE30ccMUPF0T1XnI28sul/xjbnLsgKv4WbD3fbDjgE90viq9ej7GqRj8AfD3rJTHuhTBrV0xuF7w2/ZL4LjneOhOsutlHZy+JL4fFWOUPqIfu96DL4ubVUOtQhzouOOTUZXFmXLD1THAeF2zy9RXhmxNjlerQwwWvVr0qCqwJtU7GjHXBfqFXRat8c6xLM5PU013+mhi7K8Z6toO6C89dvCZ6yVeA8x1SXbDnjWviUPdg66mmXQAHn78uwi7HWIU7tgKcGXNDNJgYal2JjVZ3YfENEVRmjnUtfgdghfibIse9GOuJxlVU38iVIoa2DrYKfaEe2KF9U8T1UaHW9aGqIw0deEtMlvMNo9pxwO5bIuCVOcbYgWsr/yGGjQ015ZZ4KVVcfyvYlNuhaqqofSvGNOHr1FSRPDnUXA0H/nDltogtNse0aPet2+IZOfLru2DNvyMeJISa+zu2zl1RaUCwuRoOzB5zVwxYGWM6UmyXNPH1nlDTRYfdTxOz7sab6/xKk3siMDDGPAsOHH/nnsieNcw8ZVnr3xd3goPNHUw6eF88kFNx/TgfG/ZAZPGGmWHEgeG3H4g2VrzpG6+1SBdNisSY4av3WTlHGh1mxroScha0+niw6WZh0Q9FhZ3RZmCsUjFDLNkVZobN2fsyRK/B8aY/O7Dc8QwxfHi0GYEdGNwxU+x+KdwM1wNuZooiz0ebwTwkm0/sqxJinqP3O/tE5bHhZuR34jGfyLomyriJ40U93r0Xwo1Pqd3Y451fIN48sKtaebzNOkcZBzTzY493VusI4542zPR4C9yINL7MgX8s8ng/WhVhHN/9HR7vqJGRxi02PejxNpwZYsYNB1Y54fEGvDLbuFQHbr7i8e7JF2n87yk5oaobSs566aQs3trhcWa8avxEVu+tgrPMWJe0Kqu3ybNxZpxsVS2bd3zwLDOKHt6Rzdvwh1gzAjuwSq3s3tFVQs1wXWl1du9G+bqkB/PCxXN46x0INSO/AwtNyuH9tn6McRPjjuXw3h4bZnyKqJnT+5GcA2sH1G1ITu+SOuHGPe1amdPbc1+U8WUOvHsxp/frB+HG8XUtHOAdUzCK3OKrAd5av0UYH+rAk00DvJebRxqHu71dgHftOOWd873zu7f5Y/tE3jR5Yfv5AOsW2ye2V5xtDbuqsHzzfWLBb3Lak67wwKh9olgfOe3p6oalk/eJr8dGWVOHu+HNmvvFyzHhVp9jCoM37hcd6ss5YR6FE984IIpcCrN6NFeY5eEBUfRhtBX9vcLVMw6KB6+GWZ22KUz76pDYIN+P5hdTuLPGYbFtQqjVuo4bNmx4RPRrE2stCXHDss8eFf0vzbIarVR4pfUx4b0Ua/1WXuGIN4+LWR1nWa8jVphxQkz5OM7amKBw4+yT4o998j0Fce6TyeLylThrF5Zb58VkceOEvM5j3bBthWQxZMBs65tsqDZJFnlbRVqfpSrs3jtZnMyQ056pCi+GJIsZq+S051OFG3Ykix5BEdaMJxR2fPa06FhWvqecVfjua6fFqfdCrArF3LBnz9OicukIKzzKDYtvOy2KB0VZXXu54fQXzoiha+Sb14sK20WdERv/iLLa7VP4/toz4no7OdatdMM3Hz8r2vUIt5IW492POivqto62mr2l8PHUs2J2lhCrFN6UY8XPid05w63lVRW+tOWcGBcdbb3xO9a57Xlx5Zcwa60rHp9+XnwZH28lY0daUeCCiL0VbdWq74afx14Q3/YLs7a6YomDF0TjX4Kt4thFN3x+UWyvJl0MNqFrkUvi8/Jh1t59blhy4iUx+0q8dQl7bKe0S6LGYOnLsEXZoi6LPnekH3zLDb86cFnM/VL6buz8YtIV0SAixiqB96jYm1dF2pZQ6+zZ/wu8PP2qiCsyx7qFT2hG9Wui3wY5dXnRDVdduib6dwi2cqe7YZFb10TIHDnBwM6Qeu26aHgqxsqHXbRuwg2RNC3Uuo0deG7SDZH31TnW/WNu2DbhpvhWDqo5sQO/HpAibjcItrLiQLG8X4oY/H2olYG9vdqAWyJfSoxRk/bcEhOrzzFqaIU/xB35yqNzdmCDsqni46bBpqDECqli54UY0yIHpl9NFbVmhZprdfDibXF2T4y5C6+m3BaFSs8xDbw1+44otDTU3N8c9e+Kgz2DzdXY99NdMWFhjOk5i5qlidrHQk2f/CTbPbHPM8dcyavV7omnvokxnX/G6XuiUZ4w8+A4cGer++JEULC5ZQ6cuua+yNUmxjzsDny55wOxqGGYGaB2ZU0X1TfFm67iwC9eTRd388eYwe21zeni8HdhZuh7ov5DkW1fsOmTP0x4KKZujDbj5Nb8GeL+wTAzij65KkMs+CzajLFnzmeI48PiTW9vXy1TvP5KuBmQHThve6YoXyzaDOYOnFjYJyaXDTGP1axqPvHrt+HGL3Re6hMBK6OM17ic0+PteTXc+JRGdTzeVh2ijMdp0s7jDS8ab57f7d083rJvRRj3NG28x/vs1UjjvMaGebwXpYfVrs2BTZZ7vBEjIo1bdGCXzR7vxxVmG5e664DHm0vOc7TDPXLU4w0MJXf8whmPd1pQiBlzpoVk8X4fF2cGqOSSWb1XH5tlRjMH1tqW1XumVJwZGB04pkE2b72ps8ygevZENm/BqbFmyN3fNLv3ifKhZnwO2p3duyg1xoze6RVyeJfvCjUj/88RObzjmsQYv/D5jRze90eGGa/hwEXNc3p7T402HseB5b7L6X25ZrjxZb5dOb3tD0YZT/f+w5xez71w4wfzvhLg7flElPGSZxoFeHfLuaj2oYfeDfAuahFpPOzeDwO8H48j/8uw1/Lf/WtB70wGpMWfxxXS4s+8KS5Ia0GrpgLSWtDD6YC0FtR/hgvSWlCLYEBaCyo+C5DWgn6IAKTFn+PRgLT4s32uC9Ja0KwFgLQW9PhSQFoL6r/KBWktSGwEpLWgFrsAaS2oxXFAWvwRFwFp8WfqAEBa7TmrkFZ76vd3QVr8afHABWktqGo/QFoLSv0IkNaCxn7ogrQWFPW+us5mLWhfT0BaC2qZG5DWgnq9C0iLP090UWgWf15s74K0FvTsi4C0FvRWG0BaCzrbBJDWgsa+6YK0NBRa2wVpaWhxTdWvzNJQVCVAWgsK7QFIa0FRLwDSas/iwiqtWe1pOQaQVnuisrsgrfZE3gak1Z5Q1XNotWfvMUBa3mm33gVpeSf0D0Baz2kXBkgLOJFfAdICTlgrF6T1nHbq0tECTrvHAWkBp5V6cGgBp22SC9J6zmx1u2k9J7EyIK3n1Nup7q9Zzxk5xwVpeWdwBzc0yztoTOs5qNJ6DpZL6zlYLq3nYItoAQevBi3gYBNoAQevswNpPQfvIC3g4NWgBRzsG7SAg/3KgbSeg5fdgbSegx2Y1nPwSaH1HLyDtJ6DjyQt4OBQQAs42DdoAQeHIAfSeg6OV7Seg93MgbS8g2MdLe/gSOhAWt7B/kzrOTiK0noODrm0noMDMq3n4JNCCzg4etMCDg71DqT1HPQLtJ6DjySt56ATofUcdDEOpPUc9Ee0noPOi9Zz0LXRAg4OBbRig36QVmzQaTqQFnDQw9ICDg5BDqT1HByvaD0HBzdaz8Ghz4G0noOjKK3n4JBL6zk4INMCDo7etICDQ70DaT0H/QKt56ATofUcdDEOpPUc9Ee0noPOi9ZztGszCzjoFmkBB32oA2k9Z+qA3IXW+zfkVHjRBWl/zohSgLQ/50RpQNqfs6MMIO3P+bE8IO3PqVARkPbnVKgKSBtyQmu4IG3Iseq6IO3PydsQkPbnVGgFSPtzQjsB0v6cH3sB0v6clgMBaX+O9bVqkdmQ4/3eBWlDjhXhgrQ/p9tCQNqfs+4YIO3P+eQoIO3PKXQYkDbkvHDIBWlDTs99Lkj7c9btBqT9OQO2qzto9ues2wZI+3PabVL3yOzPeXU1IO3POXEGkPbnnFkOSPtz1iUB0oacdnEuSPtzwrID0oacniEuSPtzIoMAaX/OzufV7Tb7c14dBUj7cxZ9qu6+2Z/z6ruAtD+nVQtA2p8zpaUq12zI+XqwC9L+nDGvAtKGnELFXZA25LR94IK0Iee5OBek/TnPnwCk/TnP7Qek/TmzF6nmm/05H08CpP05qwsD0v6cPaq30/6cPeUAaX9OCdV82p9T+SIgbcjZvdAFaX/OzWBA2pDjed8FaX9O4kFA2p9Tr6y6sGZ/Dqq0PwdV2p+DBdGGHMzZgbQ/B1tE+3PwatCGHGyCA2l/Dl5n2pCDN8WBtD8HrxVtyMGu4kDan4O9jvbn4F2g/TnYn2l/Dt4y2p+DTwrtz8FnkPbn4ONM+3OwM9D+HBxzaH8O9hzakIMDlANpQw4Obg6k/Tk4MNL+HOyxtD8HR1Han4NjLG3IwWfBgbQ/B8dn2p+Dozftz8GxnTbk4EPnQNqQg37BgbQhB32KA2l/Dvoj2p+Dzz7tz0HnRftz0LXR/hx0fLQ/B90i7c9Bp0kbctClOpD25+AARftzcDSj/Tk41tH+HBwJaX8ODpu0IQcHVQfShhwcnx1I+3NwbKf9OTjy0/4cdBO0PwedCO3PQRdD+3PQH9GGHPRWDqQNOejpHEj7c9BL0v4c9KG0P2fdsaD31vv/mbq+FJD+mfK6If0z9eOvgPTP1I8rAemfqQqrAeknqYzfAeknKWuLC9I/UyN2AtI/UxUOAdI/U3lPuiD9MzXiCiD9M3UiFZD+mQrLAkg/Se3MC0g/SX1dwgXpn6l8FQDpn6l8bwLSP1NZmwDSP1OL3JD+merZCJD+mepZH5D+mVpXF5B+kvqjDiD9JLWgvQvSP1OvVnNB+oXqk8qA9AvVujKA9AvVmZIuSL9QVRwISP9MffIkIP0zVSgPIP0z9dtYQPpnqm0GIP0k9fwtldb8JHVyNiD9JPXxKRekf6ZO7wGkn6RarQCkn6ROrwKkn6TemOuC9M/UyRMuSP9MrQ0CpH+mwh4A0j9TVYYD0j9TBbsB0j9TJV4ApJ+kZjcApJ+kCj7vgvTP1Oo3XZB+oWqbHZB+odp9XN0y88/UyEGA9M9U5VUuSL9Q7ZqiGmj+mRocCEj/TJXsD0j/TO1apx52889USQFIP0ndvABIf0V5iqin2/wVhaoD6ScpNHYg/TOF5dI/U1gu/TOFTaB/prD5DqRfqLBF9M8UXlj6Zwqb70D6hQpvKP1ChZ2B/pnCC0s/SWFHop+ksIs6kP6ZwjtI/0zhs0D/TOFzRP9M4d2nf6bwkXQg/TOF/Yp+ksKBgn6SwuGLfpLCLupA+mcKhz76SQoHRvpJCjs//SSFg6oD6Z8pHIHpnyl8juifKRyu6Z8pHMwdSL9Q4RPqQPqFCv0C/UKFToR+oUIXQ/9MoQOin6RwoKCfpNB5OZD+mUJPR/9MoR+kf6bQSzqQ/plCl0r/TKH/pX+mcDSjf6Zw6KOfpHBgpJ+kcFB1IP0zhSMw/TOFwzX9M4WDuQPpnyl0BPTPFHoN+mcKfQr9JIUeh36SQuflQPpnCj0d/TOFfpD+mUIv6UD6ZwpdKv0zlbXJg6j1/jg2XyukODYVmwJSHJudzQEpcM2Nli5IgWvytXVBimOzoAMgxbF5vSsgxbGZ1AOQ4ti06gNIcWwmDQKkODYVvwSkwDW/jXVBClxzMsgFKY5NxWBAimPTai4gBa75eKkLUhybtUsAKY7N84tVziaOzQ1lTHFssiwEpDg2p+cDUhybN+aom2Li2CyMAqTANe+FuSDFsXl3MyAFrpn9kwtSHJv3AgEpjk3mIUCKY7N2HCDFsakyHJDi2OS7CkhxbAoOVGlNHJu17wNS4JqBD12Q4tjMbq8urAlck6WJC1Lgmu5PuCAFrplc3QUpjk33l9RNMXFsbpUBpDg2p1VWFMemRF1AimMzOisgxbE59RYgxbEJUleD4tgEHQGkODZ1VY+lODa7VwNSHBvfeEAKXFMgwQUpcE1SoAtSHJtdker+mjg2KcMAKXDN6uUuSHFsSr4DSHFsKjcEpMA1iYddkOLY1Cutxg0Tx6bSTUCKY7Mmv3qcTRwbVCmODaoUuAZzdiDFscGCKHANNsGBFMcGrwbFscEWURwbvOwUxwabT3Fs8JZRHBu83RTHBi8sxbHBrkKBa/CmOJDi2GAnpMA12IEdSIFr8O47kALX4HPkQIpjg92M4tjgA0txbPBhpzg22GMpjg0OIxTHBrs3xbHB0Yzi2OA4SXFs8EmhODY4qFLgGhxyHUhxbPAZpMA1OHo7kOLY4MhPcWzwcaY4NugmKI4NOhEKXIMjgwMpjo12QCaODbonimODzosC16BrcyAFrkG36EAKXIODmwMpjg06XIpjg+6Y4tigs6Y4NjiKUhwbHIEpjg2OzxTHBgdzimODQz3FsUG/QIFr0Gs4kALXoANyIMWxQedFcWzQtVEcG3R8FMcG3SLFsUEfSnFs0MNS4Br0vwz/OLDeH1s431FACib87jFACib823EXpNjCC04CUmzhd08DUmzhfOdckGIL37gMSLGFJ10HpNjCA28DUjDh5+4DUjDh1VlckGILn8oFSLGFTxUEpNjCp0sBUjDhyS8CUjDhKi+4IMUWfqMkIMUW3lXUBSnU8ORnASnU8OlnXJBCDWd5CpBCDb+n6kyxhXepOlNs4dG5ASm2sK8CIAUT3pMDkIIJV85wQYotXOAuIMUWHlkbkGILF1A3hYIJD2oASMGES553QQomXFL1KwomfKqdC1Js4ZQ9gBRbuFI31XNMbOHB6wEpmPCoFYAUTPhmf0AKJlxgngtSbOG6X7gghRpeMxuQYgsnfgdIsYU9UwAptnDSNy5IoYZX/wRIsYXrDQGk2MK+OECKLVy5j0ITTDjwF0AKJpzSSRVkogf3aAZI0YNvbnJBCibsqeGCFFt4135Aii1cshwgxRYedBGQYguPKgxIsYUH3XFBCjU86jEXpFDDaEyxhVGl2MJYLsUWxnIptjDWmWILY50pmDA2n6IHY3spejBeWAdSMGG8KRRMGK+zE01sYby/FFsY7xHFFsae40AKNYy3m2ILYyek2MLYnym2MPYcB1KoYXxSKLYwdkIKJoxPGQUTxg5MwYTxcXYgxRbGoYBiC+OjQbGFccyhYML4lFEwYRyvHEjBhHGcpGDC+Dg7kGIL4+hNsYVxKKDYwjjUUzBhdAQUTBi9hgMptjCOORRbGD0OxRbG4cuBFGoYvRWFGkZf5kAKNYyOj0INo5ek2MI4bFJsYXSpFEwYHS4FE0bv7ECKLYyunGIL4+hNsYVxqKdgwugIKJgweg0HUmxh9DgUWxjdE8UWRuflQIotjJ6OYgujW6TYwuhSKZgwOlwKJoze2YEUW/h0qXu31/sPeArs74J03lP4AEA672nQQEA672n1IEA676n1YEA67+nmJ4B03lOJIYB0wFOJoS5IBzyd+tIF6bynHlMA6byn7iMA6bynNpMB6bynUUGAdMBT5UAXpAOeIia5IJ33FDgGkM578vwASOc97f5OGZvznlaPV5U05z3tngBI5z0VGAdI5z2VmAhI5z0FjQak857qqmrQeU89vgKkA54qD3NBOu8pcBogHfC0+zMXpAOeds10QTrvKUndXzrg6VS4C9J5Tz36AtJ5T4HRKmdz3lPJDwDpvKcC3dX9Nec95U8ApPOeenQBpPOeRi4EpPOekt8CpPOe8v8KSAc8DW7pgnTeU+BvgHTAU3IjF6TznnrUA6Tznk5tBKQDnnZtd0E676lATUA676nkq4B0wFPgARek8556vAxI5z3VPQZI5z0lvQhI5z35zgHSeU8pzwDSeU+nrqpeZw54KvCEC9J5T3VTAemAp6Q8LkjnPa1+AEjnPVXOrq6kOe8JVTrvCVU67wkLogOeMGcH0nlP2AQ64Anr7EA67wmvBp33hFeDznvCK0nnPeGVpAOe8C44kM57wptCBzzh7XYgnfeEXYXOe8K7T+c9Yd+g856wT9J5T9if6bwn7IR03hM+C3TAE/ZYB9J5T/hY0QFP+Cw4kM57wgeWznvCp4wOeMKH3YF0wBOOGw6k857wcabznnCAovOecCig855w6KPznnDcoPOecNik855wzKHznnAEpvOecPSm855wNKPzntCJ0AFPODA6cGw7fcAT+iMH0gFP6MscSAc84fjsQDrvCb0knfeEPpTOe8KRn8570g7XnPeE7pjOe0JnTec9oSun857QxdABT+j3HUjnPaG3ovOe0JfReU/o+Oi8J3SLdMAT+lAH0gFP6H8dSOc9oe+m857Qs9N5Tz2mfOVb7z8eN8UDSMfjuiIdj4tIx+Mi0vG4iHQeLiKdh+uKdDwuIh2Pi0jH47oiHY+LSMfjItLxuIh0Hi4inYfrinQ8LiIdj4tIx+O6Ih2Pi0jH4yLS8bi6zuY8XEQ6D9cV6XhcRDoeF5GOx3VFOh4XkY7HRaTjcRHpPFxEOg/X53NBOh7XlwlIx+Mi0vG4rkjH4yLS8biIdDwuIp2Hi0jn4boiHY+LSMfjItLxuK5Ix+Mi0vG4iHQ8LiKdh4tI5+G6Ih2Pi0jH4yLS8biuSMfjItLxuIh0PC4inYeLSOfhuiIdj4tIx+Mi0vG4rkjH4yLS8bi+zD0pa72X7xwUeWrI97LHWrpgcpVDIiIgwhoyrLkL/jzvuMhVINYKvpzXBVe3OyGmilCr15EcLviw8wnxytFI6/MLC12w8oQT4otPI6yJny92wfD402KZL9r6IOctF0x+6YwY+HaYNevp+y54MOdFMe1qnBXX5DsXfO7WRbF4WIj1dq6vXHDU55fFa71jrbfjhrhg8TJXxPfZQ624i2P+Y7x+/w8xbmWs1eHbl1xwTEyqWP1OvDX3wyMuOGhJqkjYMMuaW7aqC74edls0Lx1iddi0zQUfZH8oil2Lsd65t9kFB0Q8FNXmhlqRufa54NfRPhHaNM6KTKvugp1rebyfd5hldbtY3gVj38ziHVEm2ur/cmUXnDgwi3f3iHBrykfVXHDX11m9XQ/IHlurvQu+8IJ0mreirakbd7pg13eye9euDbMGfLPFBSdsyOEteELOCpbOdaD67fr3fWL4B1HWFPzb3YE1AvaLX/aEW323ueG0ikdF5Z9jreXfu2HFy0dFzIJZVv1+bpjzh2SxKiHSGvC7Gx5ZmCw+mBNhTX/RDaNKnxOThkZbjXq54ceB58Q7F8KsVWPdMOuu86LBgngr+aobOoJmOLDDgitiXFSMVSKbG/6nQlu8GP2HuCDfnXN1dcNcb6SKLtNDrdshbtgiPVV0qzDHSpvqhjGF7ohZHYOtPG+5Yc1qD0QXb4xVaaUbNlv2QExvH2btqOOGe2J8InJdlNWpmBs2uOkTh4+FWzHH3LDkCo+32704a3dVN/z0mMc7as9s6+vhbni1QhZv4YQQ69XFbpg8OYc3f8cYK36fG9bfl8O7vFeY1eUJNzzbJ8B7LXm2NfpTJzbbtN7vJvIluSC5ia8XuyC5iRu3XJDcxMn7Lkhu4nQrFyQ38XFzFyQ3kSWvC5KbKJjDBclNtB7iguQm8o92QXITEd+5IPmF5BEuSH4h8LALkl/oUdoFyS9U2uqC5BfWvOaC5Bd81VyQ/EL+8i5IfiFliwuSX0je54LkFyrucEHyCwM3uyD5hdfnuCD5hbVVXJD8wujqLkh+YWEHB3aet9q77uAdEXs00Ro5w2fD5QrnLc7qZSphqm/sSjSe8UOSNamGQlBd0GE8MXf2Vy3EY2UTrcFpPo5D+ioV0jLVoMxqY/Jqb+4cd8R5qEa6HZf7ql/BrNJqLrRmHbLhtHJPAkJWTDUocx5/HY1vfLXA6tnJhv1qPwUIxkw1KNO+dBOrMWxsEtSKo2yvlYL4+auqzhxle3sWW6NwU+mFoHKUdR7/HOJPgVgNhtL4ZvU1qpJ1ji60EobaMPRBZUCoJFMNyjqvr4PGvY/Pt95aZsP3vqwCCMZMNSjTFnwfqzFptSqIo6xVTB/EUWnznShzrhWOBVXrt8haUdjHMa5cZ0AoiKkGZbn9YtC4b4v5VsPCNny7S1dAMGaqQZn25EasxoUmqiCOcFO2IxYdNN+JMudfS6zFC3txkbV5mY9j4pdTANWF9asGZblPl0HjWXvmWdWHKgTVBR3GbXJPD663VlWj92+qkhxludMaI659oIw5SuNu4zDnHHsTrREXbSgLAnzw1BNcNSjVD4PQ+FDrJGvyDBtqFYyZalCqW35C4/T2iVbfGjbUKhgz1aBUW/yCzW/XbLF1qJMNl048DghZMdWgTFt1BeJzm5KsmMY21CoUxFSDUv15FRZ0c9A8q8whGzbNfRoQsmKqQZl25kbdwFMLrI4TbKhV1UC/alCqJbfhLXv3nhoZOLbZ7eEYW1Lh8Dd93NigNjYojd/ZgWkbFl8Mxhzllax5ALFmmOoqHGV72/uwCTcqL7R+TfNxlHUGhCYw1aBUcxRcp4z3DltgvXnIhloFY6YalGrFt9epy9508mLrfJoNV6bXAoSsmGoQ/EJXxBITFlrb42yoVSiIqQalWuo9LGh8uXlW/W2vcyxaQ6mQlQvKtGF91uHg1l1dZ46yzsU+Rvz8HZUzR2m84mPM6uOyC6xKZWwocwaESjLVIHicnzGrur2UI+CYPjKTo+wMgNA3mLFBbWxQGg/9HdN+9dlCK/tQH0eZlqPsdYCQlhkb1MYGpXHZrdjApPULreROPkBokQvKBnJjiUXPIk5JmW8VG2pDrUJaphoENefv6oYeWb7Yuj3DhqvLxwBCVkw1KNP2zPu7au/18er+cpRpB+fHrEKyzbNyz/BxrJeQAAhZMdWgzLn205jVzzVUZ+Ao0xZsgMaPX1ho3Q7wcQT/KxEayFSDUv3hXTT+7MB8K2CTDbUKxkw1KNXhQYjvnEI3sRRr1XaSbO+1ohxlnb/4Fdv7yzqlcnyYmAkI5QLKrDhKtclqzGpHZdV8jvWKlzi9FrMa/DDBidk9HkDIClDmzFGq/dYh1r+srgbHe5UyAaGBTDUo1QvH0TjhsLoaHPMkewDBmKkGpXrSu14Zl96pcuZ4brDHBSEtMzYo1V0d0TjggSqIY4kgpYIxUw1KdVS39epKimYLrMTCPo7yOnOUzz4gPKHM2KA2NiiNS76LaXt/oe4+x98e/35/b8RWTeZZbxYP4iiNf/xovbqDkxOUMccb+ZUKDQSULeIo1VWfoHHdp1TOHAtFeADBGFCm5SjVvd9iNYZ1XWh13uTjKMcrjrKSgNBeZmxQGxuUxt5ELKjxT+oOcty9xgMIN4WpBh2qxCobMO3PNdTYzrFqPaWCMVMNSrWxD5twuoG6KRyXb09x4IiADQo7j1A3hWOjr+78kX+DKvdCA1VnjlYBDyCUy1SDUo1/YoO6KZWGqII4nurhcUHIGVBmxVGq7YqjsWipasXx+XpKBWNAmZajVKOeR9z6o7pWHBulKBXqzFSDUj3UQV+NjYlw9znKR4OjvHSA0BmYsUFtbFAav9sFq2GdVLNNjnN6eAChGkw1KNX1vdF4ZpqqM8cuEUoFY6YalGrFibqgj1TOHKcnKVUV5FcNSjUoCI1PD1SOgOPANkoFY6YalGrMNLxWH91Rry0cF4c2LDILsdZO1Qk5trCaBs/CghZdUzlzHOPxAEJBTDUo1XYLsau0fH4xFPQIlA8dIOQMCB2JoUOVWGk5pg2JVJXkWClZqcqzR6o+yVGq/YpuVA388Qd1NTgmXJ9wsgRix5rqxZNj+xETv/BuVAWFLVLGHNeV9ABCQYDgYRlKtUkDNA4tNN96fZRCUAGlMUetGmNZbsfvsBoJeVWdOUZVWD59EmKjX1WdOXZruTJkMWaV+Ioy5rh4lAcQygWU1eAo1VLL0Th+psqKY8uSSgVjQJi3M5Tq9mSsxqGv1PjMceb84wnnEK81Va6NY+8TJ67n36QK2jVVGXOMTvYAQkGAslyOUs32JBp/UFVlxbHrGqWCMaBMy1GqvuKbVDWWn1QLRxwD5//xbgnEmZdUnTkOPpGaWQexd02VluP4ARlbBWL1QDUEcRz+bMYXrbGSl68lWT/V83CU5QJCJZlqUDbhfls0Pnd0gdW3h4ejrBUgGANqY4PSuPJgNH7bqyrJcUKEUsEYUKblKNVcH6PxuomJ1jCPQlABpTFHrRpj2d6/szD46AW6v7OM9uiFsgy9YuN9mGiNG+rjKNNm6BUbphr8RxcWHvGS/p99Z3/0u7MD//98WV4dhdUou3ihdWST7xEoqwEItWKqQan+c+/d/9xbquNt8Z979ag5AqfEQXkWWKVLegChXEBZLketGmOp/o94BfjnJp+PnozdD8G5yvB16g5yHD7YAwiVZKpBqf5z061HT4r+zsTm0U7z77inTYnoUwY3nWoNq+HjOLycUtUahUSZlqM0vpOExjkeTrUmHFIIKqA05qhVYzx+omfMTsSxM6dYfWf4OA6+khsQ0gLKrDhK4yx70fibhGnWT0NtGLg1DyAYA8q0HKVxznP4GWtbS9VAjvLCljqP+ODun1DW+cUs6OlKxqlKcpTGn2ZHfD10mhNlrco8jh724q3JVtc0H8feV0oCQiUBZZ05SuNjBdG4dbvpVkxhhaACSmOOWjXGM1e8MLEOVqNjrilQEEdZyVv1EOvWme5EmdbqjVlldppstezk49it75uAUC6grAZHafz5QDTOenW6tXiZDaNqNwQEY0CZlqM07joZqzHh88lQK46y3Hk/I17ZprLiKI07H8OCVu4Osl5fphByBpQFcdSqMW4f/OmRc4i/Dv7JWtfJxzHhwVBASAsos+Iojff7sBq97qqsOMpa7c+FU5efmqmsOEpV9MYPN0N7BFmVC9uwxdZfAKEgQFkuR2n82sdo/NKpn6zFc5dz3J2mVDAGlGk5SrXPWKxGwA+qkhxluZ+NR+OjQ9XjzPHLTgphUHVBePa/R+Mn7/4JJwUoBGMXlMbbf8RqVF2sWsQR7m8oZmWlq5GBY+84hWo14M8Iq8RJuqBB0wyqWv0ZZy+zGUustxfV1G9VVhzbpSkEYxeEFdcUNN57bJoTl3yoUH1O+jNK42IPsfmLdqgHluOeEpkch+9SCD6UGRvUxgalcUpWnPTuyB1kNRoewPH5oT5AqCSgrAZHqebMj8YrX51hnZphw+XH8gGqp0yiTMtRGn/xBM4JS01V4yTH0iMzOcpKAkKdmbFBbWxQGh8vjGmTa6v+zFE28Knn9bS2tLopHOs2VqimtX9Gadz6RcyqV1bVQI5Qq6aYVUY1NZpx3FJYIWTlgtK44Xg0fubIZCeWn6EQjF0QvgLMw8s+cm+gVeiQDd8s1h8QsgLUxgalcZ4liJ2+UNXgeHyTQijIBaVx/1+x+d/mUNeZoyy3znKsxvY+M6zf8nzG8UYNHyAUBCiz4ijVwPWYVUg1lZajLOjhPTSuH6uaz7HwRYXqm8ifURp3r4AvCDnCpzsxZahCtZHgzwhvE93w1aPr8kArew0b1it2wgUhZ2b8FwhrMt3xxWTZdZWWIzi+vphz8MgZ1sNDNlx99QIgZAUos+Iojbv1x6yqN1fGHGXOo4eg8YygyVArjjIrQGg+U/8CpXGJYZizdXCydWSoDWVBHOUQBAgPLDM2qI0NSmPzmlZplvILh+Mwq9nvTbcqHrKhTMtRjgyAkBUzNqiNDUrjIQnY/E1x6nZzTF+tVKgGUw1K9edUNO48U10NjvlHZrogpGXGBqWakQvf6arcVnefY7157RyYmB8/J1VZE2jlHpTpglAuoCyIo8NYZtX+Kcx59Juqb3Bc/UqXJcXRuO/nf8LbgzIBIWdAWRBHqaaXQSw2RV06jpfyKxWaz1SDUr3WT389XKOuFccXKylVfT30qwaluigEjRt0Vzlz3N9dqWDMVINSrbgAm7+miBrcONZf9VuOFYgbiqlrxXHltY15f8OLs/lCIBhzLJo/ExCqASjL5SjVH7ei8TctVVYcz+9SqnqLaamuM0epjjyE+F5W5a04Vj+lVGggUw1K9YwPjasXUleD45pEpYIxUw1KdWRefCuvEzPFGlfGx1E+3RzltQKEh44ZG9TGBsF3l8K08/tOA2OO8nHmqI0hLTM2qI0NSuOClfGd/Yd31NXg2CwwExAayFSDUq3cDMut2UX1DY5NMoova4VZ9UtUMzeO83yZgJAVUw1KtYxeKql3WM1yOS4d8cKKnrgocba8KohjmcRMQCgIEBYVGUq15UA0fiPnDMiK46FKSgVjQJmWo1S/GozYfIu6GhzfratUaIILwjLpWDSeLaY5cWbrTEAwZqpBqWadrgt6U438HD++qVRVkF81KNUxei1o3BqlchwfrlQwZqpBqXoO42UfsVTdX46tM/qsOo343JfqHnFMHDCg3z28sE1/DLKqt87kKNMCqjXkH9U94iiNF2XF1Z5zkSorjpsDlQrGgDBeMZRq/rdwlSm4nPKhHN/2Rtbrivh+9p+suGdjOErjNl9iQUcClDHHBjczAaEgQFkuR6neHYPGEaVVzhyXowrGgDItR6n2WYbV2LNI1ZnjewO2b7MQT3ypnDXH0BM7xTksKHLGZOutwEyOMi0gFAQIL8sMpfGDK2g8ZLrKimNCa6WCMaBMy1Gqe7Lgmtv6ZmqA4tivwqUqORFTT0+zpuW9wlEaX6yEOOn6FCcOaXm/5KuIQa9Ps767/oCjNN78Kq7m5aipCuLYs1ImoJrH1lQPHUep9q6Bxo/fnmbNSrShrCQgGAPKtBylccV6WI2709VSmA1DfQN6YVbHzqomcBy8KxMQsgKUOXOU6sYP0Hh6Y9VejpPyKxWMAWVajlKd9Rkah2I1bDhIqWoRdbp6um04KPPvLBs+enHv7yyUOVa3HGtfP1i4VrBmvrqSHDtPUAjDlwtK428Oo/Hby6c5ccEhhWDsgv/ossP/n0sHj37B/+96Afz3Ne3/1Wva/8SZ6uAmOEnIOVI9zhzblsh0QWgvMzYo1UdPL/v2wqzCJqpnn2PsoExAyIqpBqX6d6aXj566OPA/nqv8X09dHu1w/457Glp7ifeDsptF3KpIa2Saj+OEq4SHfovgKuAXeRQ+s3iL2JsUbVSDM7YRJmwN4ypgn/IKZyzfLgZ9G2tUg3EJhPlTZ3EV8O3mCoOe2yNiq8Qb1eCy7wkPNQ3hKmCTfgqHLTsoes2aY1SDm/zqM6dmchWwJub8fKsT4saKudahOjbUxoCBa352YtmVCq3Ic+LjMQlGJUy34cVihHnvz+DGCtNtWOQYYf13ArmxwnQbenI0A0wLDfAyY4MOtW6qUr87nMv7w30yNuhUU6mgOiV+4dVQmG5DXwYVxIwNOtTV/oL+GL2YVwPQqab6vqy/mpfLUeZsU32k6mvFUV4Nm+o3Vl4j3Y4+N4SnjFXDoK4GqX5jljNhiseGfmNWZ4O6zqT6a9XqVCKvs0KfG0JaZkzor4Y2fmIwpu2xVw1BHPskeQDBmKkGtQrGz81ZwNMCzqhLxkw1KNU3/0Dj/D+oHQscFwQSDro5nauAbXt4ACErltagTgvI0hqUab9cvUZl1fC48kcca5dUKhgz1aBWwbhW+DyeFnDDrkxjzFSDUu1YbC2/KTb0EeqeY0NU4dFohbuGbOhX9SzIhj5f7eaYVaHdav8Gx+4pHoPf31jAVcBwf9rUH6ZxFZCl7Z8whauAOi1UQ5WbakOdFlCV61dZuYCqXL+qCkq1qSwrXW7xTWvVTdl+Rw3IHE/kzzS4aPwMrgK+kOwBhCawtAZ1WkCW1qBMO2sfYsVZaqcTx7oppA56YQFXAVf7Mg3m7zydq4AsbZtTk7kKqNNC81W5qT6OOi2gKtevsnIBVbl+VRXkR1YNo8q0v4bj+1FQKbVLimOJFI/BvMHzuQp4yp928OnpXAVkaW90nMxVQJ0WqqHKTfVx1GkBVbl+lZULqMr1q6ogP7JqGFWm3Za6TnWV9BPq7nPME+EBhEoy1aBWwXhMaAJPC3i7daYxZqpBqcI7DuBn7dV15ujJ0tfgy33ncxXQl+L5C2xf8CduDMiyyl1mMlcBWVqGcHFYNQyOxH/iAFm5f4HMWNXKjixnR7kuKNO+UmG9/8I2tqFskUF9jzjmiVNIl72xDbUx3dA4G0q17uj1/s6fZkOmqk6YZkOmql6XZkOmqk6YZkOtUudPs6G8GgZZuezRMKifBYP6WeAqy1lXo2vLDf7BzY7w7VijGmTSbMhUNaqk2ZCpapBJs6FWaXBLsyF8htbIymVDn0E91hnUYx1XWc66Gsc6b/A7kQAbyloZ1H6B4wsXFZITCbChNiYnctGGUrUObPA76zQbMlU5zTQbMlV5yTQbMlU5zTQbapWcdZoNYRVRIyuXuXKD2ncb1L6bqyxnXY3ZOTb6J0UOTCdUE5s0O6JKk6I0O6YS6jmSDdN8I97b6J/IbbKhzNmgnhNyrF1GIU3zNtlQG9MEsowNpbqk4ib/pHeCDZmq57Ec236okCa9E2yojWnS+6ENpXo2aZN/ol7DhlqliXoNG7K0+o2AY59lZOyCcDVObOJvuDa0q/INyKB+tbRhug3li5hBffcfhf605u4/AtGY9clHod+Y1Zm9PHLUdWb9+VHoT8suHXt55Cgv3agLe/iF5ehUfUplSwcc66baVG3MlpU4MlUvK3HUKltW4shUvazEUatsWYkjU/WyEketsmUljkzVy0octcqWlTgyVS8rcdQqW2XiyFS1ymTHsivplumew1H2HJvqI1WvQXG8WMyu+o31GhTHIsfsqr9vsHLZeg5HbczWcziOdKDfWK9BcRzpQJ9aGlo7aZv49maMWTgyGNmV8M73oVwF7Bby73rdv+t1i/83rdf9d60jpX+ESyWJHdSzwLFchAcQCmKqQa2C8a6X5vG0gAdaZxpjpho88O/773/m/ffh0g3+C9vYhrJFBvU94lguTiFd9sY21MZ0Q+NsyGbm/+Xz9n/nk/8L5pPMlXNkqnblHNlM5t85EhgXX7nHgo/FCYsSrREf2fCrTgrhhrqgzKroYjR+4oMka2KaDSesyAoIxkw1KNO+GIXGi7IkWgOW2fDTZwIA1YKGXzUo077zPRpXemKhNXOGDSdfyQ+oeqxfNSjTrvpmjwWfznMsUU8KR9n8l0YiPvYuxhdlKFuUczBit7wqLUdZ59R+WI0jnRZY3QN8HD/K/QwgVIOpBmGHc2fM6mFWtRTGUbaofEPM6sNlC634Gj6OIVvLAkJWTDUoc/6tDmb1WX/1Gs5R1uqtwpjVTyvmW22G+jh271ILELJiqkGZs6cwZhUYpurMUdZq8tXdCr84pDwsR5nzljO7VUGftFhkLT3k4xhTrhUgFMRUg7Lcbcsxq3XllWfnKNM+iMOs7lScb71xyMexY98PASErphqUOT81BrOq8paqM0eZtvuHmNWEHYusDUN9HOevGAsIWTHVoMw5uQFm9XisqjNHmXbE85jVkOXzrKo1fBxbdYkGhKyYalDmnJAVs0o+qxwuR5l2YPIuZVwuItH6vLCPo0wLCBtjmGpQq2A86bkk67tDNmRpmWpQqucO7lJNGFV9sbW/sA2XPLMVELJiqkGZttI6xE9eSrR6DrWhVqEgphpkaRvNTLJCJ9iQpWWqQejPq3apS/f1YypKBkdZ54rfYhOOd5tnlZrhA4ScXVBmxY0br7j9yQRUJyxZYLXa5OMojQGhGkw1qFUwrvzYQmthDRuytEw1CPfoY2xC0R9V3+Aoa1XpPcSOD9XIwPFAPY9NTVEIG72YsUFtTGoKpe25LonnDFguMdOm+nNmxga1MakpnoxqeGEzxi62zizzcVxx9UVAuDhMNSivRmRVxGsdF1h1CttQq3DpmGqQpd324UJr/UUbsrRMNSjVyS9iey+2U/2Ko6zzg+SdqgnFS8yznkrzAULOLggbvJnxm8c65Nq3U2UV21bdX45SDd2GaUvmX2CV6eTjKLMChEoy1aBWwfjnxIXW4Rk2ZGmZalCqB7/DSo5cvNi61elR+FvCD4CQM1MNyqyGjcIWXR6pjB+BsvmDO2DaVmfmW08ssyFsL+yAlWSqQa2C8UfHF1rXajwKWVZMNSjV+lWwgbV8CVa95us5BjRWKmTlgjJt4CvYosFV1Q3lKLNKO7RDGRfaN9/yBPg4yrSAUA2mGtQqZNWm6AJ4TeMoC7Kp9TyA8NAxY4PamFQ0ZqFpTFZ9YhbCGx9HVpBSEzNNVszYICuIGUN7Y68uNAUZlK+0phpMNehQNUI1ngxczGsFuBoRbtno3/8j1FlBNQBZrVxUid3H7uD3l2O9FrXmfb3D33PsGNA6E5B1FY5SHdllB+/tHJ9IVCrr7Ry1yro3x2uVPcaYqdT5K3uGVNrBn0GOv837pGjpHf6H3Y632ngA2cPOUaptz23n4xXHMt0zAdl4xVGrbLzieDjIY4yZSqNZkOfi8e18UOX45vH42zu3+0dgOz7lywRkwzVHqb77w3b/yH/tGEdZUIuvtnN/xLFOfoXMH3HUKvNHHNcne4wxU8lbJXv+GIZNeDhW1YrjmQilQlYP0YdylOqaVtv9k4Q0H0c5btjUdIU0SUizoTZmEwyTVvn9NBvKgcKm+nNmxjSFiLOr8q389e18UsSxsZX7q7Lb+dyMY6skDyCbm3HUKpubcVxYktIylWZuJT1ry2z3zxit3BxLBWYCsuklR6neTN3mn6k++xpHuDjXt/H5M8eePTyAbP7MUats/swxdDClZSrNrgd78hzZ5n8F8Chkk3yOWqUXhGdfG7VrG39P4fh5AQ8ge0/hqFX2nsLxuzWUlqn0FrPGU3/+Nv4yxbFVt86fTNrmfy+zY9W6PkD2XsZRqvn7bfO/8VlfcpQFBTXZ5n+XtL7kuGGwB5C9S3KU6tEK2/xvqQNmcJQ53wnY5n8d3qWQvfBy1Cq9LA+Y8eLdrfxFm2NMhcTSO7b639ntuHSNB5C9s3OUarf1W/2rAd3Wc5QF3fh5K19Y4Biy48Csn7f61yi6refYpocHkK1RcJRqlc+2+lc/8p7lKAv6ve9W/7rKjgMc40t6ANm6CkepDu641b9ic/0GR/g2UX+rf2nI4wFkiz8ctUoLR3nPXq671b/K9OxdjjLnrZW3+leorIccpVr15a3+1a0BmRylOrXUVv+62fUbHGeO8gCydTOOUt32+Fb/et2zdzkOiFAqW6/jKNWDD7f41wmthxwnJiuVrRNylOre21v8y5UDMjl+VU+pbH2So1T/zpLjo5f+HrGc9f92dcuB2cLwPbTGkQVWh04+jjIrQBjcmGpQq2pqej7Jmhv3KGRZMdWgY7lDL4aw1Y9HL5X871uj+Pc17X/6a9r/vmnt35leXi24nY8qHDvU8wCyUYWjVtkwwnFuBKVlKg0yEZ5/bvrxaJf6d1zbM6vQpwybMRXO8rPhcoVgzFTCVN/NeWjcr+k0ONoPEFQXdBhPzJ39jQTExPNT4Cw/jkP6KhXSMtUgrCRMQF+2fIb6wmvD5T7v15jV1jvTIGQ3x2nlngSErJhqUOZ840s0XldrCpzlx7Ff7acAwZipBmXaVsOwGi3qqS2gHGV7lw5FbHZTbTzmKNtbsCVi8FmMn8NQ1vlGU8SPWmA1GErjcVWwkvlnTIez/DiGPqgMCJVkqkFZ5wWvoHGtmZMhCDnH976sAqhWbPyqQZn2vexYjfe+UgVxlLXa4UO//9Yvk50oc669BScYucr+BGf5cYwr1xkQCmKqQVluwO9o7H1sMpzlx/HtLl0BwZipBmXa6bOxGityqII4wk0JQbxWfrITZc4rm2BB+aN/grP8OCZ+OQVQXVi/alCW2+0NNB48KQiO9gME1QUdxm1yTz9SBqtRa7iqJEdZ7smSiNOXKWOO0vjpczh1OTJpKpzlx1EWBAjDF1MNSvXxw2g89/FpcJYfR62CMVMNSnXuHjTeWXAqnOXHUatgzFSDUi3zC07GXgqYAWf5cVw68TggZMVUgzJt3QWIf4ydBmf5cdQqFMRUg1I9loAFrXslCM7y49g092lA9bD7VYMy7dHZuoGzpsBZfhy1qhroVw1K9a1QnLm9ukSNZhzb7PZwjC2pEHwoMzaojQ1K48IhmLbIEdVzOMorWWcqYp6uqoEcpfFzH2ET1l6fBmf5cZR1BoQmMNUgzJA7oXFM9Slwlh9HrYIxUw1KtWEBvOzFW82AcwE4rkyvBajWJ/2qQZl2/uOIqfWnw1l+HLUKBTHVoFRbB2BBnS8Gwnl8HIvWUCpk5YIy7QEffvV4q7jaRcNR1vntNMSmRYMgZ47SePld/J7S4PxkOJ6Ao8wZUMXN86sGwePsxqwKlVSOgGP6YA9H2RkAoW8wY4Pa2KA0fhiNaVtXmQ7B7TnCHjmGstcBQlpmbFAbG5TGzcOwgWNHT4ej/TjKFgFCA5lqUKqdx6PxB/Mnw1l+HLUKxkw1CGpP/Ko1D6ImzrDh6vIxgJAVUw3KtAW7YnvXYvBGjjJtts6Y1UAI/DjDx7FeQgIgZMVUgzLnmu0wq34YjpKjTNuzFBonR6rmc7wdoBAa6ILS+OJjaNxkymQ4y4+jVsGYqQbZO47ei/j0InyLKQVhTq8V5QgrRYn42jJhpFI5PozwAKqlPwygylGq5edgVhEYiodjveIlpsRiVvWX/wmz5/cBQlb1McgPR6nm0lg4Vl0NjvdKegChgUw1KNUfv9efdaarq8ExT7JSwZipBqU6vRwa35+ocuZ4brDHBSEtMzYo1eiCaHxsqSqIY4kgpYIxUw1K9Y/ceCXzB0yBcx84yuvMUT77gPCEMmOD2tigNG6n09bCcMEcf3v8+/AsiM9j1GKObxYPupCJL3Ef9FHGHG94PIDqccaoxRyluvQOGheCwMvFgzgWilCqWrL4M8qsZp/CV8sWRabDoRgc5XjFEbbpnsK3VGZsUBsblMbVl2NBz7yl7iDH3Ws8gHBTmGrQoUp8IwrT9r+tbijHqvWUCsZMNSjV8h9hE37Jom4Kx+XbUxx4twfiKxjBm2Ojr+6MfhvLXZ5F1ZmjVcADCOUy1aBUt7XHm5LtVVUQx1M9PC4IOWfDKGQcpfp8CzQukFvViuPz9ZQKxgUwcDpHqe5uhBjaTM0oODZKUSrUmakGpTqrEF6NCmOnwt3nKB8NjvLSAUJnYMYGtbFB2JuXD6sRFKLmSBzn9PAAQjWYalCqiVnQeMAvqs4cu0QoFYyZalCqDU/iF5Og0ipnjtOTlKoK8qsGpXr2EBr/Ul45Ao4D2ygVjJlqUKo79+FnHbFITT45Lg5t2HU7Yt7vVSfk2MJqemQbFvTNHJUzxzEeDyAUxFSDUn1+GX4Sev6kKugRKB86QMgZEDoSQ4cqsUEiph3YXVWSY6VkpSrP3l31SY5SzdUaG9ijqboaHBOuT5jWBPHlO+pqcGw/YuKDcljQx4OUMcd1JT2AUJALymqUL4XGg3cFwZE3gOpN88/oMJblPnsKV5m+3qrGOo5RFZafPIJYdIh6WebYreXKw7/gGtSYy8qY4+JRHkAoF1CWy1GqrRLReHjHyXB4H0eZMyAYM9WgzCpuAlZjbi1VZ44z5x/fNBZxdU7l2jj2PnHim7exoKg2yphjdLIHEAoClAVxlOqg9mhcK2UyZMWx6xqlqpWTFFVJjlL9rDlW44cQtfjDMXD+H082RRyAofA4Dj6ROuQVxFp31CDDcfyAjPjy+uNaC6VyHP5sRnoRrOSqOdPgLD+OslxAqCQgzNwYSuNhT6PxshlT4PA+jrJWgGAMKNNylMb17+EnsPIPVCU5TohQKhgDyrQcpdovDY2nN54KZ/kBgsrQqLKBXJVZ/Z2FwUcv0P2dZbRHL5QNOYtvmgWWT4Wz/DjKtIAw9DHV4D+6sPCIl/T/7Dv7o9+dHfj/58vyL+uxGumDpsPhfY9AWQ1AqBVTDUr1n3vv/ufeUh1vi//cq0edqzjt6bVZ3VCOpUsqFarBVINS/R/xCvDPTT4fPRkbth2nAa1GqjvIcfhgD6Dae+lXDUr1n5tuPXpS9HcmNo92mn/HPaVXOG6x2KQcJ1wl1LFJOX6RRyGLTcpxxjZCHZuUY5/yCln0UY5vNyfUkUs5xiUoZNFHOTbpR6gjl3Jc9r1CFn2UY02/qiOXctyEObPooxzLriTUoUo5HqqjkP3iasN0G/pSPAZ1YAQbptvwYjFCHRjBhuk2LHKMUP9basN0G3oCFLLACBwdat1UQtZA+vUSW8R+vQRk4Qs4OlU/6pALHOs61FTfvVJ7+YXlKKthU/2om89RNtCm+o31/782dKiI8JTpX3pt6FD9yOps0OdQ/ciqQehQ/cgaaFA3kFR/E1idCR1qiqf7vT0WC0zEcUZlpULOTDWoVRaniGOfJErLVINSrfI5GutgSgZ19CSObXvYjBeMUghZMWOD2hiQ5WxQpr0Xv9tigacM6mhRHGuXtBlvWKMQsmLGBrWxml37czYo0z7bcjfvSDZMIVV3Bhuiyn7YN6inPTZ0GKd4aj6LWemgZBy7+1UdlIxjuF/VwdA4srQ6GBpHnZYFNDOoI5gZ1BHMOHb3p9UBzTg6cmbGutxOs3epW6aDvxnU0d44vpBsMz7hUQhNYMYGtTEgy9mgTHtoGqIOssexbgqpOsgex9V+VQf348jS6uB+HHVaFqDPoI7IZ1BH5ONY159WB+jj6MiZGetyV27GiboOosixhF/VQRQ5nvKrOngjR5ZWB2/kqNOyAIwGdcRFgzriIscS/rQ6ACNHR87MWJcb/9lO1VV0sEqDOjolxzwRNuPb9RSqFzG/sUFtrNag/DkbvF2PttvpgCoc2YZJB+r4Khx9aYQ6zAtHltaBOuoLR50Vi69ikFXjL5AZs1qx+CoGWTX+ApmxrlXjOjv8dyHOhrIJgHTZ42yoVXZ/Od5uTMYuKI1fu7jd3/nTbMhUHdiTI1N1fFGOTNXxRTlqlT0LBvWzYJDVij0aBlmt2KPBc2ZpdTWKFNvuH9zsKGtlUAf25MhUHV+UI1N1fFGOWmVjnUE91hlktWJDn0FWKzb08ZxZWl2Nn/Nt5z7FoA4oypGpOhjpz/prCzNmLsagw1gXtHTKNr+zTrMhU3VgT45M1fFFOTJVxxflqFXmuw1q322Q1Yq5coOsVsyV85xZWl2NvT23+SdFDkwn1GF8bIgqmyMZZFmxKZPNOM13N+c2Pic0qAOKcmSqDkYKSJPAMjbUxjQJ3GRDqf5WayufAxvUAUU5OowXTFBIk94PbaiNadI7wYZSDVy2xT9RX2ZDrdJEfZkNWVr9RsBxRg0ydkG4GhO3+F890h6JaMw6w6PQn7N+abWhXZUvYgb167AN020oPY5B01Uegf46s2qw90GOuhqsPz8K/WlZndn7IEdZ59TRq/niD0f5RmBQL/5w1Cpb/OHIVL34w1GrbPGHI1P14g9HrbLFH45M1Ys/HLXKFn84MlUv/nDUKlv84chUvfjDUausm3H0OVQ/6sUfjheL2ZAZ68UfjkWO2ZAZ687AUXcGtvoByBZ/ONZNtSEzZi1iiz8ctTFbz+E40oF+Y71SxHGkA3HRiUUf5dgthFBHLuUY2fXf9bp/1+sW/29ar/vvWkf6IhOXSnSwSoM6OiXHchE24wP1FEI1mLFBbQzIcjZ44N/33//M++/Qhdv8dyHOhrIJgHTZ42yoVXZ/OR5oTMYuyGbm/+Xz9n/nk/9l80nmcDlqV84cLsd/50j/ZXOklhceqCZUT1dTl0dhOmHBO3O5qtCuejyU85ff/MyNFabb0OdX26ycwI0VptuQ5Zxj0UBurDDdhj5/A3/+MdbLjBWm21DeMoMXbi7lxgrTbahzPrfvGr8aBnUlAVnzDer2hj17n7eXMN2GOitA1l7CdBvqWgGy9hKm21C3F5C1lzDdhjrnb/c+FP3zzLVKhfg46rSAzw2e6cRjXRUW3pfdu+GrOKMabFqecGNmCFcBl25TWKdnLu/6rVFGNTgggXBTUrg1pbkNtXHJj4p4WX/+K7zjhmpFrtIx3hncMJ3SMvWv8I6vyIT7Ku2Nogsh1AMgqIChH+zmqFVjDIuZGse1SvY6sEMnygqw5/jdHKXacuh96/nGxaiBHFMJdSUfham+sh/fU+WOClBLNDbM+CvUAwVH2b1tqt9YDxQc5YNjU/3GeT6bzo0VZjixftN7qgkDeybBdeYIG2M0Zp9xCi4dR6n2bYRZVXljmhWYYUNZbreXEH8KS7T6zrehVA9uSlP4wjNTrfAMG0q1dOM0ur8dutlQqiffv+sfVQLs6PFwlA00qK/VI1Aax5+/owo6XmyytdqOstzpmxA/OfKLE+VEDhD6FeCSmAoctQrGufKd88oZI0edFRgDNmtYgaM0fqrAHXXZQ0OUt+IoCzJYdfcZSMtRGt8vclsVFN15sVVuvg1luTmeTFV4aWOgdSrDhlKt9sEf/uErw4Zy+DKoxroMG8qR8ER8isoqruZSyIqjvOw2TPEAQnvdEI0NSt/tgtDe2C2/OHFkKhXkHXDey6oBKHuODT1UrhsG+DjWTXVDKFdknnWirMbWNTdVQd1eUT2HoyfvBBsGkFqxdSA3BpQXx4Z3fC0q3/S7iQwbSjdhULmYDBtKF1Oj8A2rXo4Ab/HfQkHlGP094UArhquAXfv5VvS57vcpGTaUHsegck8ZNpTuaUqF62q6pcdJG2b8FW6wZnNjN8z4K9QjoQ0znHggK6IezTjKtJtOX1Oohy+OcnB7YxyiHs04SuOgbIh6+OIoB7dCkVcU6jGHozR+/8AlhfqB5Sgf56P5Lvnbm+KxYbpSD9Uu6oopnjkHLyrjEYGRVoc2hPmuRUAUFK7KtFzVCFkxFdBF1TkbVeY8aDdmpcccjjLti17ErC9HwYKGwe/aRcAKBleZMagaoSCmArqoOmejypz797ugsnrtPZWWo3wk/wI7PRMBAxRHnZZddoMOlRVkUOfsgrqgJTPP+y9OHKFqQmObKnPmqkZ2cQy6qDpnujiNfZU85/1dpROhuqFxNlVmxVWNrKsYdFF1ztRV4nyZm875+3OaHdMVsutswzRftRForIdcjp68R20YQKoecjnKIdeGdxqZFeYRrQryBWeFGX+F8csGeZmxQjntKXNM1XnbriXgvDiOdGCKB5B5Oo4jHYjGkPa97Mo9cRzpQH/O2nlxHOnAFM/gxCOqCUd6lrM+mn+eo2ygwWy9x3l/anmeo1ST7u617q7O7tWXzoYZhB2ffexP6Dd+v/OMVUxV6FeT1/RayVSFfrXTXiGYqtCvftrsCFcV+tUTT5XzMlWhXx39zYdcVehX9d23YYYTs0/H1ekNMXWlXwjiKNMa/CIg0OvAufODVpbfo7J66dQouOwcpbHBEh1etBwo72DvK7utEsWf9EZ+GgsdyYYpHhds8MJTZm7GUacl9BuznAkdqh/1dIsjS6sQjdkUkePqVBsyY5Yzm7lx1MbskeQ40oF+Y/2UcRzpQP+VrBl/wMuus0KH6r8azJjQoaZ4ykZj2k3D4qCSHKX/BQRjphrUKhh3W3DQy9ICSmdtjF1QGr9xbpcyXlAr3nKg9LCAYMxUg1oF4wYDD/GsAKU7NsYuKI0/GI77J9/B7ykG9dcWm5rus6mIUBAzJsScoSAdrtCGGI8R8EDsTFANtvaN5vjgx0Yc1fDlRzVe+VENQX5UY44f1SDjRzWq+HHq8Ckcz1ddaBBatKGV+j+Fow+bQKrfuFTFadxYoV3t5fH8BdbJPZWnVZhqw1nJZNx17C4vMwb0eOyqv0WsCQZ9/rvAmkA3xW/MWkSYakPdBEDWBMJUG+om0O1Os9/uNPvtTrPf7jT77U6z3+40++1Os9/uNPvtTrPfbj+yC2vQ42+gvrCv1cdn4YmFSfDsG4zJmwgzc4MXBkzjqgO/2DqFG0NW8rHiWTGEtAwhrUaolUqbakNdEKDKyq+ySgKqnP0qqySgKsiv6joXP7lTdbNrI+Nh1vcIlGkBIS1T/wK1MaQd88shr/RHNkzxcGQ5M2NCNDYojRfMwb3TM5sthGHTYInPVHhVg/0DpnP1j8pTuApp5WXnaRlCWoaQViNUQ6VNtaEuCFBl5VdZrQBVzn6VVRJQFeRXWZ1hcnL1YDlTDYPdW643qOeEBvUk0KCe9RnU0zyDel5nUE/kDOqZm8E8EeOcGDF/vflYvHUMhaI1yL4sO/BGnQX8I3Vo3ek8LSAzXnvP9kUb0jJjUDXCpVMFeTyPQP2BG5BVwyBTVTX8aVUl/SqrlUGp1su5w99F4whVZ2hMqO6+X1W3u7EtrWwRT8tQd1GeViP1yTgb6lpRn2xsQ6ayWrEea5BVkvXYGye3c3/Ekal6kmDwmeRpVrUPbcjUhm9PsbZOsCFT9QTDoJ5gGNQTDIN6gmFQTzAM6gmGQT3BMKgnGAb1BMOgnmAY1C6Go1RX9N/udzGdCNXoHUeohmu/qsbnOFtaeX95Wobap/C0GsmJdLKhrhU5kTgbMpXVirkYg6ySzMV899p2/2wzjfD/8HXecZIVVf9uJayKICLIqy8IKiougiRdhG0WSaMkEYRRkkiQLPqKBEGXJDkjiiDsEhuWJUmGHRZQBEUlLCsIiqhIkNXf4IgNNNi/Oud+z62nrjP95/P5nlN1qm513QrnzigXolB7pVphvbzsljhWI4qqcax/55K/8hlpzWNOsA1g4KcuWNNKJqa9JI2TevVOvxwZvqo/dfNN97SiChxtGVpFUGusVO/2HX0KKjD7OmZfqL7hnf+R8K0xq2/55aNzmpiNj3x4LaqOWV3hz8es18Rs/ODvzp8K1TGrp+y8WBuqY1Y//pvPUHXM6r4rHEPVUX312iLtxc+4q63eqDH3lTc/95W3N6M3MKO3KKM3IaPHnNGDzOhRZURUdRg5KjyFOoyM6Ng6jIzoujqMjOicOowKbRDOeeyiNsakYzaGWuNo64iVKuPbX/iq9WTgHy7enWhqWiJSTWtCQysKvj4xZt9Q5RuqfO2Bbn/n3LaMDe/9yt012o99VZ+giCrKX+UnnkHVEFG5bw7DjTOiqFDla4Pw3Yd9NNRAVeQzw5ofbiJ8n1ny8TlQDVHUKsc8TNUQvut8eV2qhvC9b6NVqRrCd8dTD1gPxoYwPvONM5oI37Gzzp0K1RBFzV5xBlVD+C5/+1vbUA3h+1prcaqG8L178hBVQ/he+I3NqBrC94Ytj6ZqCN/3v3QMVcPGqIuBpFGHkeOPOw8Vf9wZ/flm9Aea0Z9gRn9kGf2hZPSHktGfQkbv9ozezxm9YzG8rSczetdl9L7K6J2TEb9BX4zl32D0Bn4pGO3RG1AxnqM3oGLERm9AxZiM3oCKURe9ARXjKnoDKkZO9AZUjI3oDagYGzb1LbzoRW1MjN+88mKiqZgnTUXJ8PX1ZPYNFfXK9283/cIH8H+WOcnGM/G6xfeyDEmr6N7l9rYhGvjIgbsRTU2bR6ppt2ho0+Z6o3WyZaBUC8PVqijvjVyRISoKY/ii3jBGvTf+/CzWawhjV3PJUK0Jr2x4SRsNNFTJ/mOfPTlKDpSv4Wr9lagawrd38BNzoBrCd+nlH6RqCN+vrjKNqiF8zztkZaqG8L18px3Wg2oI3xfPOY+qIXx//7EfTIVqCN+fHncRVUP4LnX8W9pQDeG7yNpLUDWE783dTagawvfKSzenagjfVW88iqohfC8/6ViqhjFy0nT98Epzw9hws97dbYw6f/p55PjjzujPN6M/0Iz+BDP6I8vozyijP5SM/hQyerdn9H7O6B2b0Xsyo3ddRu8rhGGdkxG/BUPrHKB1DhC/hegcdB1Ge3QOVIzn6ByoGLHROVAxJqNzoGLURedAxbiKzoGKkROdAxUzQ3QOjDFybBqZvv9MziqGGGbo2Bh16Fj4Bibfabfd70WtfKpPm4HaHlJtTarxwP5X7KRoAMrXd/T/8VmUqKIM33rr6VQN+6OtcdD37P85K0o2RMyhqmRD9+0OwkZR8EWLJkB0zpZre8cGahdDFV03+fBL2uircVC+Nqscu9wq0TmBKsrwgdNWomqovhoH7xp+cg6MDVHU56b+hqohfBv40oINaGyIopa4+cNUDeHbwMO233Y9GBuiqDe/50KqhvBt4LJbnDMVxoYo6oS9LqZqCN8GXvtuf+MQUdTely5B1RC+Ddz2+E1obIii3r7MFlQN4dvA3uFH0dgQRT1+z7FUDeELtJlhxoI7wzcwfrD5QCPwiLXuoe84iN+Rj9iMPuoy+sjJ6E8/oz/BjP4UMnpPZvTeyIjfoCFaFFHh1+0/je4gbDQBvv5b6A7CRnvh64O/OwgbnQNfH+3dQdjoSfj68O4Owka3w9fHc3cQNp4RfH0Adwdh44HC10dsdxA2nj58MalOgI2hAl8f3t1BmHxPG7vP83MueGLLkU1e/zsx/QYDn3n/D9oNvO31v5/w3H15FzPUJyZjQ2xqiDLGZipQexyqkzuFiop8n9IpEPVqUxOIirCZorGKqjdTncIYMWsRSIyo8tIlUEuXKAq+9ZIpl6yFDVFh1HurEtXeem81VCBUX212CoTqi8+hAqFqq0VEUdpqEVGUtlpE+GqrRYSvr2M7BcLYl7VDBUL1VW6nQKi+6B0qEKqvgTsFQvUl8VCBUH2F3CmQzbcF81CBUuutVqcYOTLGVitQW61AbbUCtdUK1FYrUFutQG21ArXVCtRWK1BbrUBttQK11QrUVitQW61AbbXqMKqtViB+C9hqBTZ+Vvhp1FutoaJzoGK011utTtE5UDFi663WUNE5UDEm661Wp+gcqBhm9VZrqOgcqBg59ZanU3QOUCPnzVvdl0/yhwtMoy7QT+M7BUq1onSwH6iDfaoqOVQVhWuOQF1VUJVvfc3RqYuCryF8Q0W98MWxYaCO/qiiXj/6y/XC1xC+oaJe+NrP2Q9vhwtUTxr6WW6nQKh+tDtcIFQ/6e0UCNUPfocLhKqLDCKK0s0FEUXpIoMIXz80Hi4Qxn6G3CkQqh8pDxcI1U+YOwVC9QPn4QKh+vlzp0Cofhw9XCBUP53uFBi/lLjIGK7RD6vzyNFFRqAuMgJ1kRGoi4xAXWQE6iIjUBcZgbrICNRFRqAuMgJ1kRGoi4z6B1tdZATqIiNQFxmBusgI1EVGoC4y2Bv4pWDwR29AxfCO3oCKERu9ARVjMnoDKgZh9AZUDLPoDagYSNEbUDFUojegYmzg4pUjJ+HDy9yXcxK6JfYcrSilKBRYGeN0q8BubQy1xuyr450Csy/UGivVfhpKjSgwq34p38Bs7Hf03RKzqtSIArOx3+A3MBv7hX63xKz6/X63xKz6dX+3xEqtTxK6JebOUWpEoFIjApUaEajUiEClRgQqNSJQqRGBSo0IHC+MbhlGtwyjW4bRLcPolmF0yzC6ZRjdMoxu//r9f+Zdt/qFp9r2MHDteVNta0k1dSzVhA9NqfCoS1f4L3xjIlR2ZYFZ1Qc4BWZj5V4WmI2VillgVpWZWWBWlahZIJpQ5W0WmNXZi3+XquMb/ePP+ykTgAdgGgyG9lCgToAyRgJwgd1CRckwrrFbqMn4oGV/ynx+YkOdXqk+bWbjQBnXmFVPXMzoyYcZPfkwo4+NjD4YMvrzzegPNKM/wdwE5RMS0SLHRpC5CcqQLILMqAzJIsiMypAsgsyoDMlAZUgWmKNSwmSBWfX8yQZmYzQ/sKEm392+f0/+xKbTJyZjQzOGGii1/sRmqED4Qg1M6p8Xucd/OG9MOb59wQEPBT646Oo2URB3O/UhGif18Efvzp8jDReYSjb01UhWA6XWnyN1CoQv1MCktk+7O3+51h2IlbH5+idj3QL7JcIYRU2E2di/L+sWmOaNQq2M6y/XugX2S5xbGdffl3ULnNZQM/qXa90C5zbU3HX+fVl3IOYGQp0IcwPRG/g0j5ia8KePzPWBpLwR4qzlzx5b6s6R6976zvaUzqv2AirwjRJHW+PgqastS98aG2rGg65/iMaODTXjs3dv2oaxY0PNUd03dcc2muD4RokN41wUfGtsqBXa8/Ugx/oFNtSMHmQ2RswNtKi0wCgwN0Hv3wLfaOLV8+Z4zA/f+8KcL4+2DK0iwxQGUWoYp5LvvGGOF/XSn/xwIPC0D/lJINU0QVFNs9mVi87xcfXJKae2b7p61cANFvEVFHGzLVelcVIX+dMdXtQLn1h8pIHbbd0ytCChBkJdZsZ+LMpw1sxCFYaKotZeabiJMvY/I2DqWJ+Y1F33uYN/pyhQfyWjwK4j/oZGgd1+UVQ2Rsk1ZuMbH9uGFRlOmxC/PvPc9vQS546L9lCW22eDKDlw2oS40j6nt6eXOPe/8Jnf386/9ha43ZE/JN6919lNTO8yQz/6y2qg1CgZaCWnd1kYo15D1BsqKoKvFfXLd13HqAxRMtTApL5759uqP/52tn+PE7j34bOIH2z9iDj23JlNnFwVZSVDDZxcVpTWG6wIqlUk1XwRlSGiMkRUYQxflBzG9uc3N73Nfzgjb+nbNEKcNtoytB+Oq2N9YlLX/det/pN8Zdc1rF5imigCl/qrr4KIaZL51da38C8CEdN7cALUn6cgplV9gV1X8YcviCpqHETJ9V+66JaYK3rXij9hGIYNFbjgH/5v4wrsFZgWvYEzTvkRjR17BaJknecQURTQPynKMQeqqHEQMdfYKxAlI+YaewWiZMQciKKEnc1u9j+4cdGHL7bFWKC+xQvcdunpxBs3/UIglnnEuQ0142ZTF6axY6muWkVlePBlu7Vh7DhW4CNP103wv0bS7RPnjhWIJnh7u2V7u2V7u2V7M6IJNY4VuGruWDShxrEC0YQHfn4k1dHhHxHn3nkNm6+lOHFaQ82+XnK3LLlblpzR//pKidPGSnWsP/lvN/ng3+80/zkT/3KIow2zcRDGK/79hpHlDilQqhlDDbTx/Keb+HwNba7bce33hBo4eWYr8LgLDmlDNZy/gas2A8M3UL6G8A2UL8ZVoH5HgfodBep3FKjfUeAJnYWbOPm6OozLPrA7wzBEGK5mX6mjh1boZxQv9QP9rCCjTjAKdaw/e5UKr//NZ0aAG265MXHKjmfS+B/nn9303e3o1eh7wW6r0Req+Sa18+SN1YVRdfgTqPMNw9Pe/t5oUaBaVKjZGL51yf+cUZT8zxm/uObGanm5sV+eEu+b5OjLy/9GGC825YaRdR4rUKqvY7MamNSDL6nC2HuNz9hCPfDkv21sn40EPnnlmW2om215dluqNdB8U08Gmm/qyUDzhWq+UFFv+KJk1Bu+iMp8973nPsZ8zgfuY8xQzTep53zxRn/cS3U2HLnp4ocDFz3w+23gnw7azIYZcbMNH6Yv1BVOOKPdQBhbyTa831qF8c09Pmu/7sAjb9lo5LJLPk20H45w+yXPbMP4wWfPbsPYUMbWOVZyqjfQikotCrSioJovVEQVvigZYYQvgjTfHTb6NGNOOOflG3yi+OWFi9r/xTO03gCGmgYh1dRXR8+/gXsc4rQJUXsc4txx0Wbg3VZYO0oOnDYhDm18Ynt6iXP/C2/82Q31mjDtU4jTSzWtkQJtFZR2IkQYa41kGCs3lYxlHlElx/pKJWMxRkwlf2qdG0YW3Pdmn5FOmr898VvLFHjhdosQv3JOgbP22IO43bEFztr9/EI9psALt3m1KPmsAk965MoiqqVqtGkTMRsiZkPEbIiYDRGzIWJ2Ncfs6jEFImYv+awCEbNHVcVsg/C3j37WdiLEbf9S4/JDG9lOZADOXmgiXOnxM9oo2RAlv2mF77dR1DiIooD2Y7cg0+orEFFNgHOzsYUBX9Q7AcIXfRVFCW2i2Ocdm9tEQZyW8eS3bxhhBML4yXXrqAKhbjanDiPQZqSv/iRP15eOBPqEnNFn0U6fuMPGI/RN2/BAn1Q7BcLY59jKuJ7bN1k10Of2yyZCn+qzsU/1l02EiLme+XO9CLKe+Yf6f1j2J3xLBuq1SEwVTYB6aQb6+zer4yCM/XW8SVFUwtd/dX1eFdy7TqCvCj5Uo68Ksuqrgqz6amS4T980i9IXqq9GKrVeBX3voUBfBe1Zo6+CsuqroKyi3noVlEtGvfUqqNN/4PvX5/Xky7sG+noyo/5mV6FWWK9UX66x8i3Vbql2+/dufH1eXX/voUBfXe9Zo6+us+qr66xqVU9foFb19E14VPc67hcCtV8o1JdL9eX+ZdddXd2JnLu8vQeJaVaZAHd/0xFtGBum+Woc9AuUXHKgihoHUXIgimqgUhSI6d1dYC5ZuQHEtCoosCrZOge+NVYlB6aODWz4ouTAZHzSUWdwdxyoLTxVGGvTGqhNa6A2rYHatAYqZiJUBUmEquOOQB13BOq4g01I+OYjdx3Z45FJ7aeOrJJLiaOtwEW+dTGNHSvVVl9u3OsXmFU3zip8rahn5p3Meh2z+u233NFu4lhdlBv3Ssz1unFWVdRHlt3Vm68WGb62zLvGxYZxhaaqrwrMxuNhNlZ7C8wlq4EF5qLgW2NW4VvjaOvZqV/2rrvjk/uZLzHtQwPf9MBXqBqmbWngu987sw1jQxiPPXhpE+Vr3e719vpEFWXo9WYV9Rp6RVlFGH4ZYfVmFfVaGI+sdhpbZIgmvHzoiVQN4Xvy1beyRYbw3Xv3EaqGiNnrzVGhXkOvN6uo19DrzSrq9UsQqzerqnfZP+/ij1tfrQbqi7nAOTddGmjjCsaBKsoQvoEpjMBGUYaNMIDwjTBY0Zv3YxiGMB4HYfyxs09sIkpe47MjDNIQUcHYEKoZn7/0aSzZEM2/575bWbIhgoRvIFTEbIiiAmGsJnz/gJ3zhNwtMas+QXVLrNR6Qu6W2KsRvpiuoyifZLol5np9kumWmOuFL6brQPhiun707J28qGOv3sdWjMRUcuCnvrC7LS+JUH/y1Mw2fA2hfnGxS9vwNZRqYaDeQEVliHoDoaLeQKioNxDtnbLvqWyvIWI+s30S22sI9SP/d1u7gSjqVxfOoWqIMFBvIGJGvYFQUVEg1EZFHkav/6Ff7uhhHHHl16wJxMkzW4Ea3gWO1uqnv7gLVcP5G9Tqzbte2EZRhjDWT6PAXPIXTrycqqFKtiZ4zFUTAlWRoUeVVURl6GFkFUEaer1ZRb1YbxQ4WqtoEZYu0YQ1nz+dfWWIztHPucDse87c46kaop9X+dfN7CtDlKzlR4HZ+P7l5jYRfeUx595AzIYeVVYRlaFHlVVEZej1ZhX1Ym1WYO5nNAFrs1vPqXDJG3xMElPJge87zQchMUUVuGDHy6kaytdeBLO3+lqUbIiKAmGMigJVkSEqCkSQqCgQvg184PbTGcYbC44nnvX+W1jRV/7fnWwgfAPRGygqEEGi5ED4NioyROegoogZKoqKmJP6w5WrIfqrJ/1baWJ6WQeOfmgPqoZpRRF4xMX+gTNRqgWJkgNVsiFKDoQvSg5EvacN+V/0IsJ4HITxAZefxBYZouSXPjGn3UAUBd9AxNwwbhS145tOZb2GiOrNT97GnjREX8E3ECp8A5P6jw128KL2be1v54TEZBy47Zu+YoeKRKjTbprRhq8h1AfWvqyJKsqmINQbmCaoQNQbCBX1BkJtVORh9OowZp19GttriCDft/SJbK8h1Bs/cyvba8jeuH+kDV9DqRYG6g1EzKg3ECrqDWRv5HoDkzrlwC95GKues681gZh+7IGn778bVcP02w98al9fQBLh+7Hpl1I1lK8NM9QbKF9D1BsIX9QbCF/UG4iYF3vqVLbIEDHP+cWJVA3hu81/bmUDDWF80VIjrMgQYaDeQMSMegPRXlQUCN9GRQrjs0sPexjnLjjQjv4GYPIN/OgT+9vd4gCEsR1ZoCgdpARqbRZoJxgoahyE8dkf2dXO+ohQP7TMznYVRYS68twL2ohqHITxlz8zo40wxkEY2zELitJpT6BWm4E6/CGi5AbOuuiyNtprCN8/T+600V5DqZ4Rak+wV6CKGgf9CWZjPF9D7+es4ikYej9nFU/B0Du2V6D6ahz0ju0ViDC8+VlF5xh687OKzvEfzjH18A5UXxlixAZC9THZHYQwbn13Z6rjIIx/MFY3PxAqxlUgVB8q3UEI44P+fTnVcVDGfuiU+8oQTZgA4YsWGaKiCRC+2253xkgjjEbJwMWOv5m/BfurEfgNjoMwPrF1OieZcRDGdiCJonRMGqgdUKCdT6KocRDG63dO4GxmCHXS+47nbGYI9YJtbuacMw7C+NEnb+GsMg7C2A5RUZSOdgO1pwu0M1UUNQ7CeIVP3MnZzBCqPm8nYhrRXxQh4rffQH+C2RjP19D7Oat4Cobez1nFUzD0ju0ViOmrgd6xvQIRhjc/q+gcQ++NrKI37AdrvxTMDPjhGGLEBkL1MdkdhDD+1jbHUx0HYWw/SdSLX6ghxlUgVB853UEI4xdOLHpjHGzMKpiR0IQJsDHJwBcVTYDJd4fbvpAXzJ0CofrCdahAqL5w7RQI1ReuQwVKrRfMnQKhol4spwNRL5bTgagXy+kIwxeunQKh+sJ1qECovnDtFAjVF65DBSIq1IvldCDqxXI6EPViOR2IerGcvuS5bbnhJabVdaA2vMS0Mg/0fegGBcJY+1+ifLHhJaqocVD7XyKK0v6XCN8GajtMRIu0HSaigdoOE+Gr7TCRnXN/0e2+ac1N0HaYiJgbqN0xEUVpd0yEbwO1WSamol7rb+NB6pSJOKvjWB86lQhjP84aLhCqH2d1CoTqR1LDBUqtD8qGC4SKknGMFoiScRQWFfmBVadAqH5g1SkQJcMXR2GB8MVRWBTlB1bDBUL1A6vhAlEyfHEUFghfHIU9cdY2+bB6qECp9QlzVv0cuFMgivID506BUP3AeahAVISSce7NMICoCOfegagI595Rr58DdwqE6sfCQwVC9VPiToFQ/dB4qEBEhXrr8+ccJEquz5+HCl8Uhahw3k7fhPvvoh/sld6xRKi6HS4wq36NNVQgVL/G6hQIVTfLBWZVd21EVVRfrnUKTBNUIKLC1VsgosLVW2CjIl29GfoiIfdGjWM1okU15ib4RVWnQKi6DS8wq36NNVQgVL/G6hQIVTfpBWbVL7mGCpRaX651CkRfISpcvQUiKly9BaJeXL1F16E3asz9jBbVONYf+f7nvQlKBiDOmtkKVDIAcbuta1XJAET4KhmAKF8kAxDli2QAInyVDECEr5IBiIhZyQBExKxkACJ8lRtAhK9yA4iIWckARMSsZAAifJUMQISvkgGIyfc/t2/NKajA0VrVj67ASrWilNxSYFaV3FJgLlmDsMCs6sK3wLG6KCW3FJjrVXJLgaOtb2/6OaY2BSo7q1ardKxA5V8Z2k/DE646BTaKguopVcMFoihP1houEKrnbnUKZJC55Drva7iIGb6ef1UiKvJ0rE6BqEgZVoEoChlWgcqwCkTJyLCKijxZa7hAqJ6dNVxgIyq0V8ZXvbiVDxVPeiwx+QZ60mOnQKie9DhcIFSdixJVlA0z1BuYBmEg6g2EinoDoTYqUipmhOFJj8MFIkhPeuwUCNWTHocLhOpJj50CpVoYqDcQMaPeQKioNxAq6g1M6n7v3IopvoGaoAyxoihwrPTNqhYYBTZKzqreoQXmevUOLTAXBeMauzXCF6nFp1+xJVeMBWZVQRZYqfWE3C2xVyN8MV1HUQqywFyvYi4w1wtfTNeB8MV03bt+Uyb/Byr5n+r0jEr+D1Tyf6CS/wOV/B+o5H8iVCX/E6Eq+T9Qyf+BSv5nExLudcc0PsECR1uBeoIFViqeYIFZ1RMsMJesJ1hgVvUEC8wl6wkWmFU9wQJHWydvM40/2EA10BA/ugKzLxA/5wIbFWVjtbfArKq9BeaiYIzfbyB8kfy/2aHr841DTMutQL1xiGmpFqiseyKM9QIiyhdvHKKKwhuHCF+9cYjw1RuHiJj1xiGiCXrjEOGrNw4RvnrjEBGz3jhExKw3DhG+euMQ4as3DjH5Hr78+lyMEaVieRmoJWKtVsu8QBSFjP0oGb714jOrKKpeT27dYr2MKqtYixLhC8SKkYgwtK4jol4YI/k/jLXqI6JerfqICBK+SP5nvVBRFJL/GVVSX7liKl+4BWZVL80CKxUv3AJ7NcIX03UUpZdmgblezTkF5qLgi+k6sGGs6XqdB9fLO/pOgamiQCXhE6EqCZ8IVUn4RKn1jr5ToKKqd/TDBUJFvdjvB6Je7PcjDCXhExGzkvCJUJWET4SqJHwi2ot6sd8PRL3Y7weiXuz3A1Ev9vsnLbIeTyCJk2e2AjW8CxytVZ1AEudvUKvKqyfCWD+NAnPJOpAkqmScQBJVEU4gifDVCSQRvjqBJMoXC4wCR2sVLcJaJZqgE0giOkc/5wKzr04giehnnUASUbJmhgJzyTqBJKKvdAJJRF/pBJIIX51AEuGrE0gi+hm9gbVZIFqEtdlyD6/LGxNiKjlQdxPEFFWg7iaI8kV6fyB8kcAfvroxIcJ4HJQxrldYERBB4jIiUJcRgbqMCNRlREQF3/ouJvcGiqrvYnIDUXJ9F5N9GxUpgZ8xo/koGcn/jDmpr+++bjVtVneLxPSyDtTdIjGtKAJ1H0qUiltLokrGrSURvii5vofN9SqfnwjjcRDGurUkomTdWhIRFXzr+9Cswre+D80l69aSiKh0a0lEX8G3vg/NKnzr+9CtW9sc8SkvSkn4xGQcqCR8IlQl4ROhKvmBqKJsCkK9gWmCCkS9gVBRbyDURkXKdogwlIRPRJBKwidCVRI+kb1RJeETpVoYqDcQMaPeQKioN5C9kesNTOr5s9bxMJQ1REw/9kBlDRHTbz9QWUNE+CpriChfG2aoN1C+hqg3EL6oNxC+qDcQMStriIiYlTVEhK+yhojwVdYQETGj3kDEjHoD4Yt6A+GLegOT79Wf+yRzawOVW2toQepbgAEIY+WKD0AYK9GaCFUrt0B9CzAAYaykdCJUJaUToSoLfQDCWEnpAxDGSuEmQtVaNFBHQ0SU3EBlvxPhq+x3olT7sevTAKKKGgf1aQBRYRjq0wAifPVpAFFRGerTAKL6ahzUpwFEhKFPA4gIQ58GEBWG/6yOqYd3oPrKECM2EKq+BRiAMFbm/ACEsRLpiVAxrgKh6luAAQhj5eQPQEwU6Ct8CzAAG5MMfFHRBAhfZTgHKrU4hrey/QcgjJUNPgBhrFRqIlTtgAKV7T8AYay0cyJUpZ0ToSrPfADCWGnnAxDGStImQtWeLlDZ/gMQxsr2J6L5ym8nYr5S8j8Rv+4GKvmfiIlCyf9E+Cr5n4j5Ssn/RExQDVTyPxFhKPmfiDCU/E/ET1IJ7UT8nDFiA6Eq238Awli58QMQxkqVJ0LFuAqEqmz/AQhjZd0PwMa8gTkHTZgAG5MMfFHRBJh85/5rrbxg7hQIVUn4RKhKwidCVRI+UWq9YO4UCBX1YjkdiHqxnA5EvVhORxhKwidCVRI+EarWsUQUpXUsEWGgXiynA1EvltOBqAjL6cBGRQrjLR9cixteYlpdB2rDS0wr80Dl1RNhrP0vUb7Y8BJV1Dio/S8RRWn/S4RvA7UdJqJF2g4T0UBth4nw1XaYyM65v+h2pdlHGNoOExFzA7U7JqIo7Y6J8G2gNsvEVNQu663pQeqUiTir41gfOpUIY6XoE6EqRZ8IVSn6RKn1QdlwgVBRMo7RAlEyjsKiIiXwE6EqgZ+IkuGLo7BA+OIoLIpSAj8Rqs6viGgCfHEUFtgwVlHr/2aNfFg9VKBUJP+HqhR9IopSTj4RqnLyiagIJSO9PxC+OLtmkEDUi7PrqFdJ+ESoysknQlWKPhGqMvaJCAP1Ivk/ECUj+Z++KApR4bydvgkf+tEa1Q+2SqQnQtXtcIFZVZo9EarS7IlQdbNcYFZ110ZURfXlWqfANEEFIipcvQUiKly9BTYq0tWboS8Scm/UOFYjWlRjboIS6YlQdRteYFaVZk+EqjR7IlTtYgrMFSkJnyjj+nKtUyD6ClHh6i0QUeHqLRD14uotug69UWPuZzShxrH++x9a3ZugZADirJmtQCUDELfbulaVDECEr5IBiPJFMgBRvkgGIMJXyQBE+CoZgIiYlQxARMxKBiDCV1n3RBgr654oFckARMSsZAAi2qtkACJ8lQxATL67/fvjnIIKHK1V/egKrFQrSsktBWZVyS0F5pI1CAvMqgZhgblkJbcUmFUltxQ42vrjUav58FaKPjFVZIjcrcCGCl+kcgUqlStKVoo+kWqVsU+EqgR+YiNI+SL5n2HAVxn7RFSkFH0iKlKGVSCKQoZVoDKsAlEyMqyiIiXwE6Eqn5/YiArtlfGSH1nNh4qS8InJN1BJ+ESoSsInQtXJJ1FF2TBDvYFpEAai3kCoqDcQaqMipWJGGErCJyJIJeEToSoJnwhVSfhEqRYG6g1EzKg3ECrqDYSKegOT+uAWq3LNUOCYI9L7C8yqZrPw1QKjwIZxVvUOLTAXpXdogbko+CKXOBC+SC0e+8vHuGIsMKsKssBKrSfkbom9GuGL6TqKUswF5nobQaoJURR8MV0HNow1XR+9/KtzkPxPnJ5R2f6ByvYPVLZ/oLL9A5XtT0zqVy/64ZzLpv5ve/iqC5v4tyVbxGUecjRfGAfKODAZn3PbAe67xIKZ1hsFjhUI48d2m0FjwxRzoWbfx8YuKIwT9kuE8Yx9f0xjx1JNTTC0JiDmGscKVMyGiDlQMddq9kXMgf0SYYyYayzVFPPss6ayZGK/xORriH4mppgLFca5ZPRzoY7linLJ6I1CHet/bcZCHO1EqBrtgRrtgRrtgRrtgRrtRFtQffGcOyzmtb9yianEhnrNXa6aL4wDZRyYjI+efbr7Pv/R8+zGhGi/QeDnV3fVfGEcKOPAZLz5jBPuQG8QU72v77V3HfPnP9InppiJydcwYpYxGkhMxu0ld65jvuaWAlPMRBlHzDJGA4nJ+Nsvb1U3IYVBtB3Bjzfxks+ffmETU3uJqXMMfVGUjQNlHJiMRw5ZyX13fs9Mq5eYfAt1xdr4d3/9sbWICGNXr3NjqwglB8q4VlesjVFyIIxV8pe2XSi3d0qfeM19BSZfw7q9UwqUMfqq9a+x29HtxBTkEXc+djseNzEZE1OQhnjcRBnXY+O61htL3H07higxGRNTGIYYokQZ1+N5xdbpP92lbkJqLzEZ//ZLH65jTp1DTDETZVz/BqcUKGM08NqXX7qtnjfuKzDFTJRxPW/cV6CM0cBpp22yHuZJIlQ1MFDzZKDmyUDNk4GaJ4lJPe/qR9er3wuTCmyoaWtZo70XSqSxYaXWr6cSZVwj1BwGXiIFjrY++X8vO+p7yUB9xkicnlV9xhiozxgD9RkjS054y3f+d2q9dHmswIaaogpUE4gwVhNqrDqHSOOqcwJ9GbBsnwhjx8q4XrpUMWNhU2A2Rszo9gJhnGPGAy0wq4gZC5sCR1v/WHTnqfVadNk+MTWBmHwN67XosgXKGAvXU15eso2fFRGqflaB+lkF6mcVqJ9VoH5WxKQetcG+bewmArWpCdQuJlB7jcJ3tFX4ZtQpU+FbIXYiBWZV+6MCs6r9UYFZ1S6mwNHWTlfu28ZuscCsqoEFVip2iwVmFb415pLVsQVmXyD2vwU2jHNFMK5xtHXBMfu1cQpB3G7rWtUpBHHWzFrViQ0RvjqxIcJXJzZE+OoAhwhffQFKhLFOP4jyxekHUUXh9IMIX50UEeGrkyIifHVSRISvToqI8NWpCxG+OnUhJt/9n9qvjfM6YvIN1MEgEb46UyVC1VkfESXrFJEoX1/X5TACZWyIqALhizACYYyoAlERogpEi3TwS0SLdLRLRBgwNoSKQ2MijFGvYzYObJSc1P+3zQGcnwN1jlRgVjUVBGpGMsQZVIG9sqJuWVS3LCr7whiTeSB8MV0HNorSdH3tx77Wrm+1OgXaSjVhfffUKRC++qgzUF9xBuoj1kB9tRqoz1QD9Y1noD7qjHpRES6MAlEvLowCEQauzwIRFa7PAhEkrs8CETOuogIbTdBVFLtO/YzLNXYdUJeJ7Dqg7trYdQl3+XeF+qoxUO/QQH3VGKhPTQP1lgzUp6aB+rY0UO/BQH1bGqgPJAP1sg7UB5KGuB0myhe3w0T46gafCF/d4BPhqxt8Inx1g0+Er26lifDVrTRRvlgjFThaq5pzCsyqpqACs6oZqcDc7cocKMZGRuUGcGwAEVWMDaAyNIqxkVEpGRwbQMSMRIIHJh/YRhYNMfVzoPJViKmfA5W9Q4Sq5BYiSlauC1G+vpfMUQXK1xBRBcJXKUaBCDIQxso4ClTGUSCaEIgw0IRANB9h1PlXufmot86/yirCqPOvygYiDPhGE5Lxgh8e6I9bGWWBSmwjpmVAoJLxiOnNHqhkPCJ8lYwXqHxCIoyVyRaohDqijJGMR4SKmOv0wq1rFTHX6YXZF0HWKZFZRVR1EuDMomPROfoOlw1EGHgKddZfVtF1dZZjVtFXdU7g1q1zpn/dK1LKa6ByXAP1mSoRqtKDA5UAHKgE4EDlx9bGVUKsoc3AqCgwzc8MEmHoc1GGAdTnsQwDqj4mZRhSrV5UFKgwDFFvIFSEEQgVUQVCRZCBUBFzIEsum6Cc3i0+/w1voDLJienHHqhMcmL67Qcq654IX2XdE+GrrHsifJV1T4SvMtiJ8FUGO1G+NrzR3kD5+qYmtzcQvmhvIHzR3kD4or2B8EV7A+GL9gbCF+0NTL7rzv4mFwmBOtAI1NdYgfr8KlBrhkAdaATqy9NAfWoaqCVEoA40AvUVZ6A+2wzUiiJQBxqB+sAqUJ9QBeqbuAEIY30zNQBhrA+OiI2OhW8D9fkV+7nfrX313fEAREX6LnUAwlgfdRIbDxS+DdQnrny+iFlfrQ5AVKSPWAcgjPXJJ7ExkODbQH0Py3GFmPXl2gBERfqQbQDCWJ99ERsDGL4N1DdxHM+K2aZrfRJIlPE4qE8CiarIUJ8EEuGrTwKJCENfUhPh20B9SU1EGPqSmghffUlNRBj6kpqobh8H9SU1EWHoS2oiwtCX1ESEoQ8kiai3gfpAkogw9IEkEWHoA0miwrCpXh/9ETXqDDFfBULVF5EDEMb6fnAAwlifThOhYkYKhKrvygcgjPUV9gCEsT7KJkLFnBMIVd+VD0AY6/vuAQhjfXpJhIpZJRCqvh4dgDDWV5wDUMZ+X5bHVSBUPP0JEMZ4+oEoGY9sAoQvnmAgVPTzBAhjdHsgVHTOBJiMPzrp4Lxg7hQIVR9mEqHqI1YiVH3ESoSq9SQRRWk9SURR+iCUCGN9EEqUWi+YOwVCRXuxnA5Ee7GcDkR7sZwORAOxnA5EA7GcDkR7sZwORHuxnH768YO5/w3U/jdQG95A7XADtcMN1A63Nr7/vypK63ZWlBb5rAiqvlplRTDWV5ysSCo2rUQZj4PawxJRlLbhRPg2UFtaYkMFaodLRL3a4RLh20BteInoK51REFGRNunEpJ541yFurIOjQJ32BOp4h8azOoUxUF+AGtZnUCWqqPocqVMg1EZRjTD0QSgRqj6eJULVx7NEqDplIqIofWpKRMyICsdZgYgKJ3KBiAoncoEIA0dhgYgKR2FXrnpoPnAeKhCqPkQlQtV3qUSp9SnxUI0oqj5izb76PpSIivS5KBGqPp4lQtW3pUSo+tSUiCYgKpyoByIqnKgHIoz6wLlTdA5UdCyO0APRBJyoB6IJOFFfdrdDfRDqI8dAXdoG6iPHQH15GqjL4kB9eRqoT00DdeEbqE9NA/W9ZKDufwP1vaRhfbnWKTBNUIGIGVdvgWgCrt4C0QRcvQWiRbh6C0SLcPUWiAbi6i2w0UBdvRnaqMNDqXGsRjyFGrOKbq8xq+jnGsuxAUS9MTaAumsrxkZG3bVxbAARVYwNoO7airGRUXdtP1/lMEd9iRmoTy8D9V1qoD41DdS3pYH6MDNQX2Ia4kKfKGNc6BPhq5wEInx1oU+Eqgt9IkrWhT4RvrrQJ6K9ut9n1wGVZRGo634iitLtPzsWqNt/dqwQ2Q7EVPL3Fvk2B2GgRk6gxkZhPNoqjDPqZtnQKlKCSoFZVYJKgVlVgkqBuSL9FgrMvsqxKXC09dZvH15tH6rvQ4mpKEMkPgUqaygQvsgaiqL0eSwRqj5TJTbqRckNY33ySUTJ+i6VyHqrr2WJUPX1KBGqPmIlImZEhXyzQIRR55uhgTkqJGsFIiqknwUiKqSfPf7o4T4Y9GEmEao+zCRC1UesRKj6iJUIVR+xEqHqI1YiVH0QSoSqUxeiirLhjfYGpsEfiPYGQkV7A6GivYFQ0d5AqGhvIFS0NxBqo4FKxfyfa4/g+7fAMUek6QbCGFm74asXfYGNorKqNUOBuSi99wvMRcEXKc2B8EVK87+W/Q7n50AFGagWBY7n2y19u6Vvt/StsJ6uG9irEUVhyg1EyZjqAxsVaarfeNLRzMkP1NccVKdnVIp+oFL0A5WiH6gU/UCl6BOh6rMRIlR9NhKoz0YC9dkIm5DwtKO/x0dW4GjLEH1VYKViMBSYVY2NArOqsVFgrlfPt8Cs6vkWmFU9wQJHW6/f/D3+rArMqnqjwErFz7nArMIXSfhRlPqqwKyqNwrMJcMXHx0EwhcfHSy30nF84wTqFROod0qgXiKBemsQ01ItUG8NYlqLBuqtEai3hiHmZ6JKxvxMRMnK52eLoCpjny1qRAVVifRRkd5WRESltxURvnpbEeGrtxURvnrjEOGrNw4x+R77+eO4giIm30Ct+oj0rVZ9RPhqPUmUL9ZIRPkigZ9I41wvst8DUS/S7CMMreuIiFnLPCJ8tXIjwlcrNyKagIqwvAxEvficIRD14oOFQNSLDxZ+vtjxnEUDNckUardUK8RrscBejQ1jTfVRlF64BeZ69dIscKwuCr6YzAPhi+n6skOP5y41ULvUQCX/E6Eqr54IVXn1RKjKqydC1ZY2UFtaw3qD3ylQLap3uMMFQkVUOBwIRFQ4HGBfoUX66IAxQ1XyfxQFXxx3BKIoHHcEomQcSgQ2KtKhxHf+cDwPnQI1rgJ16BSoQyfi5JmtQP00ChytVR1JEedvUKs6oSKiZP3KCswl6/yKiJJ1nBWon0agjrMMcT5JVBg4nySqIpxPEuGr80mifLEKKnC0VtF8rIL4BNFXWo3wCTZ6A8ZanLA30CKd9BLRIp30EuGrE1cifHXiSkRvYBBibRaIJ4i12Y3d43ljQkwlB+oknygVifREGeMWgIiSdd1AhKrbB2LqjUBdNxCh6gaBiCBRLz4cCES9SLMPRL3Iug9EvfgWIMLQ5QsRMetOhIiS4YtPIQLhiy8UNl7thGrarG7iAnX1Fqi7tkBdU9I3vejpOyuXrBx1+krFDSBRxrgBJMIXUdX3g9kXQdY3rTkq3UsSEaRuaYnwVV49Eca6pSUiZtRb35bmmFFvfXecfVFRfeOZfVFvfXc8s/U/F1dhKL0hUHflgcp2CFS2A33nDxW+kzuFL1TltxvaFATfQDtWEqKoQKgoORBqoyKlGUQYSu8nokVK7ydCVRI+kX1VJXsQEQbqDUTMqDcQKuoNZG+UFSkX4l9vO9HDUH5OoBJyApWBQ0xzTqAycAKVckOEsZJqDG2YoeRAGfvGJBcViKKUk8+Y04zEqIBKho+i0N5AqGh+oIryZUBubyDURgNRr4WhLCkiglQ+EhElwzcQKnwDk7rfOidxERioE4xAJfAHKoE/UOucQB1oBCqBP1AJ/IHKYB+AMFZ68ACEsdJHiY0GwreByjRme/vd2lfJwwMQFSmXeADCWMmlxEbHwreBSktmPytm+zkrK5so43FQWdlEVWSorGwifJWVTUQYysomqr3joLKyiQhDWdlEhKGsbKLC8J/zMfUwC1Q/G2LkBEJVpvEAhLHyVAcgjJW2SoSKsREIVZnGAxDGSnkdgDJGIi4RKlo0AcIYDURebiDCmADxW9DXOgMQxvq6YQDCWMnwRKja4wTq450BCGN9RkGEqs8oiFD1pcAAhLE+HBiAMFbqOBGqdm2BOn8mouQG6gsFInz1hQJRqv1g9TELEb/uBupjFiImCn3MQoSvPmYhYr7S5xtETFAN1OcbRIShzzeICEOfbxDxk1SaPRE/Z4zYQKj6XmMAwlgp+gMQxsqNJ0LFuAqEqm8QBiCMlVc/ADGNoK/wSUIgWjQBwhgNRPJ/IMKYAJPxn/c8mSvkQC1cqaaVOVVhvegtUb71oneoQJSsNWGgsu6JUJV1T4SqZS0RxlpeBipVnoiYEQYW24EIA4vtQNSLxXYg6sVim73RiBlFQcVyOrBhrPbe+ZuTuf8N1P43UPvfQO1/6Zu2APRNK3P6QlV+uyE2vEQZj4Pa/xJRlPa/RPg2UNthImLWdpiIJmg7TISvcvKJ7Mlqd0xEE7QdJiLmBmp3TERR2h0T4dtAbZaJqaizNjzFg9QZVKAOnQJ1yhSoYyX6bjdc+M7qFL5Qle1vWB92DReokuvDrk6BUFEyjsICGxU1YlaKPhGqPlggQlWaPRGqzqCICAP14igsEPXiKCwQ9eIoLLBRkcL44GGn5MPqoQKhKkWfKBXp/USo8MVRdhSlzHkiVKXKE6HqOwIiVCXDExEVKkICfyDqxVF2IOrFUXYg6sVRdoSh7wiIUJXeT0TJ8MVRdiB8cZT9pbOrYaa7tkBtAQJ11xaozHkiVF0lF5hV5dUToSqvnghVhzAF5oqUdU+Ese7aArXmD9Rdm2F9udYpME19gWgCrt4C0QRcvQUiSFy9GfqLPnddjWM1or01lk8QXaeLdT5BdI6+QSh6o1v0BoJEybh6C0TJuHoLREW4egtsVKSrt2ggmlBj7g3EXONYf41XqiYoNyBQuQGBSgYgzprZClQyAHG7rWtVSfhEGCsJnwhVuQGByg0wRDIAURUhGYCoipAMQISvkgGICFIfLLCvoOrDAcaMepUMQES9SgYgwlfJAET4KhmAmHzfueepnFUC9Vso1NFWoVZoRSm5pcCsKrmlwFyUBmGBWdUgLDCXrOSWArOq5JYCR1vbrHCaD2+lnRNTRYFKwidCVU4+Eao+DSBKRbo7ESrqRe5WbZzrRSpXIOpFKleEoRR9IlTl5BOhKgmfCFVJ+EREhXqRuxWIivBpQCDqRSpXIOpFKtftW5zmQ0UHsIE6YqWaSqaaijK0oQI1MA2kwIax0gujKB2kBOqoJFCp8kSoSpUnQtVhSKCOOyIMlByImFFyYCNmRKUvBVgvVOXkR1HwDUS9KCoQKkoOhNqoSKmYT9x2Gt/sBY7VqDd7gZWKXOICuzXCF6nFUZTeoQVmVe/QAnNF8EVqcSB8kVr8mX+cxkVggVlVkIb1DNwtsVcaZ3U8zMaKucBcr2IuMIcBX0zXgfDFdD1643lM/g9U8j/V6RmV/B+o5P9AJf8HKvk/UMn/RKjK9g9Utn+gsv0Dle3PmBtF9UdbH93nkvZ1b31ne8q5y1tvEFuTJsLd33REG8aG/e54eOpqy7LkQBU1Dnp7ewWm3igwG3tv9ApUi2rMYSDmwIYqrJ/CpBKrMPBQAlFRo2PxyBa57nLH107ddGT6SyVm9ezDz2o38aX+Z9+o8PrffGZkt6NXIybjwA233LiJF+xWG0/Z8cw2VEMU9Y/zz27D2DAZf27LTvvfcxeughxtBXpUFZ729vdGiwIVc6FmY/jWJf9zRlHyP2cc+b0K917jM7aeDDz5bxvb4jPwySvPbEPdbMuz21KtIvNNDQw039TAQPOFar5QUW/4omTUG76Iynz3vec+xnzOB+5jzFDNN6lfeajj3b5UZ8ORmy5+OHDRA7/fBv7poM3s+RI32/Bh+kJd4YQz2g2EsZWc1EVXuMLD+OYen7Vjw8Ajb9lo5LJLPk2cv0Gtbr/kmW0YP/js2W0YG8rYOsdKTvUGWlGpRYFWFFTzhYqowhclI4zwRZDmu8NGn2bMCUdGr2gvuO/NPupOmr898VvLFHjhdosQv3JOgbP22IO43bEFztr9/EI9psALt3m1KPmsAk965MoiqqVqtJ8GYjZEzIaI2RAxGyJmQ8Tsao7Z1WMKRMxe8lkFImaPqorZuv23j37WZlHitn+pcfmhjezeagDOXmgiXOnxM9oo2RAlv2mF77dR1DiIooA2kCzI9GYPRFQT4NxsbGHAF/VOgPBFX0VRQvvB7vOOze3XTZyW8eS3bxhhBML4yXXrqAKhbjanDiPQZobTrqw6dp/T7aVJnDsu2nt/aOMTwzhw7rhovsvts8HI9BKnjYvmu9sKa49ML3Haf+FB91yZp69LRwJ9gsros0qnT9xh4xH6zh+qVZ9kOgXC2Oecyrie6zZZNdDnussmQp/6srFPfZdNhIi5nglzvQiyngmH+u955yy+F4ip5AnQ3zgDEUXpfURMLQr0N06Jyfi1HWflt+S96wT6W/JDNfpbMqv+lsyqv52H+/RN+zL6QvW3c6XWq4LvPRToq4I9a/RVQVZ9VZBV1FuvCnLJqLdeFXT6q3x/Vl7nvLxroK9zMrra7RdqhfUK6uUaK99S7ZZqt7/GM7PyivF7DxHtQFLoS8Q9HyJC9SVi9tUCMtBXjNlXK8ZJb8xqj1z8zNQbH9vGfrDEaRm/PvPc9vQS51aImYE4bULUBEWc+1940BpX5cX2yyWO1aiOLXCsf/SJV3mQ71rxJxYVMS3yiWlNGHjojmfS2ND+wTEwrRgNbaeJkgNVcqBKNkTJgSo5MJW89XlX+cS449rvsXmDmHwDj7vgEJsoiFJtQwTfQKiH3bZwE2F82Qd2j5IDYYx6A6Vat6OowPQUAlFyYFI/ttDs9mPrvqe92dSFR1adVGBDTVuPwIMv2639yHN9Iowds/FXFv6rvUOJ0xtYGfs7NIcRKOMaszHCCIQxwsB+v8CsavtfYFZ1GlBgVnWgQZzewNwbDzx4k603iNMbmEvWyQlxegOzsU5OCsyqDlIKzKrOVQrMqo5ZChxt/fCbs/0nudiUG0bWeajANCYDj9z4jJH7Wi2iVPvRwThQRRk2jFXU1m+9mhMFsVWqQE0UxDRRTIAL/nEljQ1RlKuVMaYgYr9UgSg5UCXXajZGAzFfjYMW1YxTfsSYDdEiV3PJMA7sN9TR1icOu9ontzuOOKF9W++dxOT7yjVVyfuddvrIX77eIkq1osZBGK/49xtGlisRxuNgMp47+xoP45Vd1zCVuNlmD5+3zLVe1M4fu9FUov2r2fFx7Lkzabza505vYtp6TIDmm7bShhYk6g1UReMg6jVEvYGqaBxEvRbGuWdfz5j3PnwW0dS0waeKmOHrh/PZN1T5hop6P9j6ESsyhDHUwKQuP+9aX2A89dHTbFwRk/He51znRd2919kjDUyvckMrCmqgVDP+ZO8q+m535A+JpsLY1PTej6LgawjfUBEGfK2oX77rOlZkiJKhBiZ11gPX+QD+9sbHtWfN+hoxGT/z/uurSfWgc0aaONoy9GkzqzVWqk+5k66hr2P2hVrjaOvEH13vYbzwicX976kCk3HgMjP2878fC5RqixMYB6oowyUPfmkOVEOoa680HCUHwhj1Bkq1d6iXPFagSjZEyYHJeNW51/sg3GCRqTaNEFPJG+7/E2/gS3/66MhuJ61GTOqLC93guMg/j27/YLP3EJO62mo3eFEPfbg9snHvg0So0z7yqZHPvfcCItTfv3hy+/q3zSBC/c99p7ZvzyUbJvWQB6owjrp0hZHpr5aY1dmLf7cNdTzMxlM6r85J+6NB+GqJ2fe+qTu2YTwevlpi5evXHLmiiTAbH3T9Q1THw2z87N2btqGOh9kYMU+ElbGNK9Q7EY7ViHonwrH+F1s3+vNde56PycDVLzzVZlEiVDPepPfOxz94k+MVPz7JVGKac368wc3tjT+wTLuzzs32iiGmegscbQVe/M3LqTo21ApX3Od/WHLg3LECZYwVMnF6AyvjFZZbmmHU2FBzVO0D/moHg0Q0wTHHDOPAaWMFImbtcYjTG5ijWueK+W3E7NhQc8wwrrGhjraeOK7yve+wjl9DA9PbytCMoQZKNeOdr/mt3cUQYTwOJuO7N73Fja/51BVWMnFypZox1MDJ2Xfjrz1mtw9EGI+DyfgTx9/i77ILntjShnfgM+//ga9UoabRTjXhV++8pTqBXHR1m8yJSX12i1s9jAXTr7Cl2gBMUQXeu9VMO0cipuV0oVbG1gQUNQHCGCUHquRazcbzL/8RjR2z+rn+UVQds6qjsAKz6pe23RKzuseXfjgHOPzI1KnAb272O+IflpncBuqGN1AHR4F/Xev6drOibllRt6yoW1aUH8qOxzzYRDxQV/MDPfrGx+y6YQA2m9Atm9Atm5ARYQTi6SMMQ9Q7ASbjJa6/1Qfw3zf/ni0/iGk8f2H0NkctAwZhNvZ+frXErD591+53NDEb+0NpYDb2Z/RqiVn1R/ZqiVmd9c1vUXXMqpYuBfb6F5x6O384xNR1gfqlBOqnEajfQqAGf6AGf6AGf6AGf6AGf6AGf6AGf6AGf6CGCjGpe156h7f3UxesObLdDl8jpuYHrnnMCfaiJyZ1u9/MaQ9f1Z+6+Bl3WVEFjrYMzXjfFY4J4xor1cJwrHwNUVStZmOUbBXNeewi1uuYjaHWmH0333TPEfg65pivmP+REcTsmNW3/PLROU3Mxkc+vBZVx6yu8Odj1mtiNn7wd+dPheqY1VN2Xow96ZjVj//mM1Qdc2+gvYbeoozehIwec0YPMqNHldHDyOj1ZkTH1vVmRE/W9WZE59T1ZkTz63orxNlXgdnYMQcp9bhFR7zrbtjSd16B73/pmEAbKvrQOPDer9xNNDUtiqimdQ5LlholS7UwvN6qKEOvNyPq9Sko1xu+Kjl8UTKiCl+pFuTCi17EJnzzyouJpqJFpqJk+Pp8lX1DRb3wtaJuf8ETFwP/cPHuRFNRr6noyXcf9tER9OSn1vww1WeWfHwO1FWOeXgO1HW+vC7V+zZaleqOpx6wHtQz3zhjPahjZ507FersFWdMhbr87W/l832ttTif/t2Th6he+I3N2JPoDZ/qc28YWnuB1l6gtRdo7QVae4HWXqC1F2jtBVp7gdZeoLUXaO0FWnuB1l4gnm+0F72B5xvthYrnG+2Fiucb7YWK5xvthYrnG+2Fiucb7YWK5xvtbYxYzCr+BDP6E8zoTzCjP8GM/gQz+hPM6E8woz/BjP4EM/oTzOhPMKM/wYz+BCu0SfXjq5410kA1389Uq7/AQERfuS+GSvUHN6iiJ+X79pnVVPDKhv65aODDK80lbta7m2jGacdH48m5KDOWag1c9cajQjW8/KRjQ7UwTFXJhqYCEZUhojJEVFGUKoqiUBFijqJgjJitCdP3n8n2GqIJ75892Z5C4Gr9lYi9g5+YA1x6+QeJX11lGvG8Q1YmXr7TDusBXzznPOLvP/aDqcCfHncRcanj39IGLrL2EsSbu5sQr7x0c6I/BYRhT6FXdyx6IxCP+97l/BPmwEcO3I1oKoxNxdiwnkTHWk9CtZ6Eaj0J1XoSqvUkVOtJqNaTUK0noVpPQrWehGo9CdV6Eqr1pFT7Sa43enoMhkCMOldzT6LrDNF1vt6wYZbRh1lGH2YZfZhl9GGW0YcZfmU2zDL6MMvowyyjD7OMPswy+jDL6MMsow+zjI3ewNiI5kPF2IjmQ8XYiOZDxdiI5kPF2IjmQ8XYiOZDxdiI5kPF2IjmY2zc+POzODYMYexq7iupP/3Gnf7D0cdogdqIBc5YcCdROz76pl1q4OTDL7EjiwHYKBm+R6x1D43HQfn67/dwn1WIKsrw8XuOpWqoovz5Hn5UFGWI5huivWGskg0bRXlFZVEwRvMnwEa98EXzJ0D05Mqn+o89UJtHquhn+zIRHTsOop+PXW6VEfSkIfr5gdNWomqoogzvGn5yDlRD+H5u6m+oGvZHWxPgSws2oLEhilri5g9TNYRvAw/bftv1YGyIot78ngupGsK3gctucc5UGBuiqBP2upiqIXwbeO2738IRa4ii9r50CaqG8G3gtsdvQmNDFPX2ZbagaghfoE0jz/7nrHi+gSrK8K23nk7VEL5AG7FeVB7tGLGGPswy+sjJ6E8/oz/BjP4UMnpPZvTeyIgmGHqQ3UHYiBm++OFMgI0Gwhe/lMBG82Hsv4XuIGz0FXx98HcHYaNj4eujvTsIG08Bvj68u4Ow8cjg6+O5Owgbzxe+PoC7gzD5/vhGzVfvXGXky+etQ1x8UqGm4R14+Mix7Zk7rEP853OFmoy/vdHc9quLaPHZccQOiDh/yBErZENsTIgyxvYhUNuWQG1baIwwfGPSKYwbYUjF7ilQu6dAhIHdUyDCqHdPnaIo1TsOIuZ6M9UpSpax9bP5zthsbaLUeoVcIvpZC2Yi+lnr50Ctn6miJ315mXvS15MZfT3ZqdHXk1n19WRWfT2ZVV9PZtXXk1n19WRWfT2ZVV9PZtXXk1n19WRWfT2Z+8qXiJ0C0XVaTwair7DXCNReI1B7jUDtNQK11wjUXiNQe4165FR7jUDtNQK11wjUXiNQe41A7TUCtdcI1F6DzceYxGCo9xpDRfOhYmzUe41O0XyoGBv1XmOoaD5UjI16r9Epmg8VY6PeawwVzYeKsYFDCQ5voA4lOLyBOpTg8AbqUILDG6hDCQ5voA4lOLyBOpTg/LzrrLW/dO7c9mK3LdS+f/LkkWmH9IlfOWmN/RP+59aF2s9/9tj2XYf0B+CF+67R+sNcHs4H6oCd6nbDhTqr42j9DF9D+IYq31Dli2uOQF03UEW9fqFQ+U67YKHq9qHEC769mqF1nV9V5Hp16xGoW49AhOE/jRxG+KIo1Bu+UBEkDmADdQAbqAPYQB3ABuoANlAHsIE6gA3UAWygDmADdQAbqAPYQB3ABuoAlj0prA9ghwuE6oeonQKlWufoPDZQ57FU0ZMoCvc4gbq5oIqh4uf8eWzYqfhu1dgIlHE8IzwyP/YfLp4RVD/2Hy6eEVQ/9h8unhFUP/YfLp4RVD/2Hy6eEVQ/9h8unhEGITrHEJ1jqGudQF3rBOpaJ1DXOoG61gnUtU6grnUCda0TqGudQF3rBOpaJ1DXOvXTr651AnWtw/ZiqOBxR3uh4vlGe6Hi+UZ7oeL5Rnuh4vlGe6Hi+UZ7oeL5Rnuh6vl+8LXqcX/i5KPbux1f4HnnrURMv7LA9a/+8MgFexW45w4rEZPxjybd1T4yvTW+c+XKI/t9ZBDuvu/kmQlPTbjeice0f3xSgd+/pb/GMnfxCK7ArqO1CGqN3dpYB3QFVuqLiyqdIxeldI5A+NZqt1QrrO/oG9irjXVlX2AOUidUBeYgLetgj81WJkq1bvckhAb2avSchG6JWVU6R4HZ2DMWGpiNPYGhW2JWPZ+hW2LuDbTXUOkcgUrnCFQ6R6DSOQKVzhGodI5ApXMU9XbLeidEdGwdRrcMo1uG0S3D6JZhlKPu/Fkr7zZX3b7dB0f2mfUeYuqrwA/98UhLbCMmdfG/3+3DbKc/Xmu5H4Ef//HZRFezsasVWlSujpVY+XrMZpxVlbz9K3d7GJZ+dvx730RMJU/70D3VZ1/XX2cXoIGXLX6tXYAGPnvA96ke+suzqJovijJfoPkCzVdoQbrvWIGqyNCLyiqiMvSSs4og/Qf7y7OoKuarVr6n+tpu0umWYBZ472XTLCqqQFO32+Frwyfd4133na3eabmIBfZqVC5ioLINA5VtGKj0wkDlExZF9cqiemVRvbKoXllUxituOZAlj4e9/s/urJ7Rjza73q5XAlc46Bq7XQrcf9I5VP+5+llUzRdFmS/QfIHmK7Rn5L5jBaoi//1aUVlFVIZeclYRpKFXlFXFfPgZP62+bDraYya2Jk2E/1jvGjv5DPTvUnsFwvjuV86ksfnC2FShReUVtVoDMDUhEGEEQvUwsq++pQ1EVIFJXWu3n+Wn36nR+3moRu/YrHpPDk2EGgwsCqjBQF9h/fQ7BSrI+ukPFQgVQWJsBCJIjI2ZP/gZM+cHoIzNF+oEiJKV00tsqNOzet5fvj8yJddrCGPHbPyzL5w1cv9z/QEIX8fsqyTtAYj2ogmBDXV6Vj1LOSNaFAhftMgQTQiEMZpg6PnPGfVXyAI9/zmjT6oZfRbNiOZPgAjDp9zs61NuRk+Wzqg/hhboydL5KShZmohH5tjo2ByG0r+L5mdU+nfR/IxK/y5alFHp30WLMir9u2hRRrQosKGmFt3a+1lefgz3A/1F36nR3+xZ9Vd5VrX8oC9Qyw/6Cq1jUXJgCjIQFQVKrdcqwwVCRROwkvnbWvfmZV63Rl+qdUu1V6oVWhgwrrEquV4Tdksc69/743vzh06dAqWaMdRA+PqnTEMFwhdqYFJn7/Tz/GHXcIFSfWed1UD4+qdbnQLhCzXQeuPin+fv6boDsTI2X/+sr1tgv0QYo6iJMBv7x3fdAtNPo1Ar4/rrwm6B/RLnZmOUjG8AidMq4/pTxG6BcxtqRv8GsFvgtIaa+9k/6+sOxNwbUCfCsf6yG/3C196/283zCQMX+qpfU1JNGzGqaed18d0POGqhPgh7NWpJXGCv/8knHmxfu+Vi7f/d9uN3pKgKHG0Z7vXGEhVWxjWm6VrGr625qk99wCOuc9WMXe31iUn98TsfcuPfr/Fxv/AFXnaXq2bsaq9PTOpBK1bGNy+79R1pQ0RMRQVOP22JO9KGiCjVinLjXoEqytCNs6qifvqhqqiD11/FL7iB217nqhm72usTk/rOjR5iTxY46ur1z72rfftOqa/e+HKBWXXjrMr3gs2rota/8WP+gRXwwK+3vrh9hct/cTX/DBl47l2tG75YFbXhHR9rH3LBDsQDZ7bu373Cv229WvuUq7chnvt062v7V0U9t+im1iLijl+v1a1m/A9Vw0u/3npx/6qorRba9I4Drt6QuGNWn7v4f+44a8sNicl3nwMqnD+UfL+zIXHHVq3uukvyzarhpU+3Njq8wi1uW6W976+nENPTD1y59fH2OatOIaanv+wVVROuX9efL3HT1Vt/v6oaDM/N+KyNjQJHa1V/tqjArF5x8FNUHSv1lS8tXhXV6xeYVTfOKnxtnvSKKrXG0da211cNnLzlKu092u8mbrpr6x0jVRifmrO6RUX8zV2uWvNd7fWJSf3BvRU+Nsd/v8R7Wq1zH6wqmnfFx9szPvYf4j1LtnZ8+iHOz8Q0PxdqhfXfdOoWOK2hVmhN+NHSe98h4xpLNe2sA6d88O+3w9hxrMC00Q68+KGPtmHsOFYgSt58s8k0Nkxb2kKtfK3rEHONvQJVsuFhG3yRxo69Aqe0auM5ey5KY8degfc/XRujN2rsFajeMERv1NgrEDGjN2rsFajOsaGCBgbussULxCnZGA0MvGj2C0Q18MItl25fudqGYRy476/XCTzlkOWoGp6zqqs3Xbp0NSFXao1vfDlGrBYnxLljBWI8+18S6xY4t6GO9d/3TDVUDn3d74+IaTYL3G6jzakaptks8C1/v5qqIXwPPuNaqobwfenSP1A1hO+XP/NHqobytQnKY+71ifI19JizipgNvd6sol5DrzerqNemPm9vpQbK19Dbm1W19/6lH/ahssFxk9s7bDFCnJzVtdZavX3Z7BFi+i2c/IWHOZ6JaTwTlxt1NF+ogdsv+B4xGe/5ncr3kRN8Bia+uEHr0oTW7Qf8wv9WCTHFHLjrwVtQNZyffY/e9mqqhvB9/aPXUTWE7/6L/YGqIXz/+qc/UjWUrz0yj7nXJ8rX0GPOKmI29HqzinoNvd6sol573N7eSg2Ur6G3N6tq77JHVQ9l/QNWb886Ylfii1u3dvtJ1cDlvr6GtZfYfchVe2Su9vrEpB757MP5b2d1+wX2CuyPunH9x7IqY/ztLKKMLcgfXLJ6e/ZifWK/8r3jj8v44vPwX84kHrfDRcRvvO164hmv3ULca9/5xPP2/SNxlweWJF581fuIXzx8J+IVhx9A/MJVtxOvuurXBc5enbjdKbsXRR1xZlHv7KeLqH71jyLmA4qo9jpg5aK9b2xa9MbiWxR9tXPRhMN/vUs8Mv1JOmLa0k6A/ufOuiX2CoSx/mAdsd8dD/GX8YgqahxEGPgjbEQYIwz8obxxcM1JS/tstu2LgzDNhM9v/kj+WQ33ibMOv2DHzz3iP6u3fWlTOxwYgPaGFWqhHvjTZz0PmQj18/97NYsaB2GsRX7gqrtdx5INoa477/csahyEsTYIge9+79Ms2VCqTW7e3l6BKnkc1OYi0Jtfoioy9Kh6BaKoBmpjEuhBlqiSbVL1nuwVqKLGQW1qAr1jS0wln5ewfi0OFWgb/EMfye/fboENNQ1Cw/r9WxnXb+cXDyUm486N1UN5bMU12n+c1CemZ2ToG6KsBqZ6p9z6SF5gdArcYfNPB/oCY6hPvOyqT+/1xiN5M7Vsnzhjcn+fSfPyRmxSgane2f87L28A9ypwj3WfW+r98/ISotMnphYF+ut4qECo/krtFAjVX6lDBUL1V3mnQKj+Kh8qUGq9hOgUmNobiJixwAhEvVhgBKJeLDAM6yVEp0CoaC8WGM+vNC8fLEwpMKmf+fS8enu47nMFplFHTM03jAEsYwxvYvKd8/l5+TBkuE/c95c/D/TDkE6feM7kn0/ZZ14+GnquTzxl1uwtDpqXj5U6feIh513aOXhePpK6r0+0RdFR8/Jx1iEF2jXHMVV73/vnj7dv6hZoVxXHVMZQA5PvP06clw/ZuiW+duG3rp7nL80ldp898uRwn5h8De1dBjVQqhkf97MbRlb6YYHwhRqY1HNvn5c3ccMFphYF+oaoUyBU39QMFwjVNzWdAqH6Zmq4QKi+meoUKLXexA0XqBbVm7hOgVBRL7Z4gagXWzzDehM3XCBUtBdbvDc9WjXhltdWae/+XIGpRYY2VKAGJt8PL6iM37lQGt7dApOvoRlDDUy+v/jnvLz86JY4VqO/2rolZtVfqd0SK7V+lXdL7NUIX7ydDetXarfESvXLiLEf2PUZEeqVT/rnOUSpNrzhGwgVvoFJ/dx751e3Hsdd3cSb73M043EQxmdc9JMmfvYjtfE4mIx/+H/z6z/qm8YVEar/e4JOgVLjT/7KF38QOBC+yMx80xHz/YEuud8OPgiJo61x8Cdr/09M5sQ0mRdqNnbfbNwoqlERisI7pcBsfMfeM6k6NtSMP116hMaODbXC3373XZVvFXONDTWj+2bjRlHCXzxTPbL3veEX68QDOjV+a/K1I2cNFShje2QwDoQK38Ckvqs/P/8l7W6JlVr/Je1uib3+29/72+qSa9EvW9cR7Q+5JLQn6GplHJjU27eqjLfc/gLzJW63da2u+ZG7qBrK17rOfXt9onwN3Ter8p33i8e8qE2/6v8Ggjh/A1ctSFd7fWJSDzztcTf+4bvPN1/i5Jm1+txX76FqKF8Lw317faJ8Dd03q/K9fNknvKidLt7dtg/EVJGhBenYKzAZPzXzSTd+aqPz7IdT4KRCTUUFXvSpn9LXcbRFlLEF6b69AlVRjZNq1X17BaqiGkdbh+35+/xQhvrEVK9h/VCGCkwlf3qZp/Ig7BSYfA3rQdgpMPluccNTvAQhphYV6lit+gTVHYiVcT31dUvsFaiK6qkvG4+Hvf4ij/yFD7TAVouYwghUPxfYLVQZ4/kSVREed6CeL1EV4XF/85ln8w+nU2CqN9AH/1CBUusfTqfAVG8gfPGz2usbz1cLqt95bgDxxOtahr6g+t2qYRyY1KXOqIw/8Jwvxoi7beCqGbva6xOT+olfVsY/vta3AMTrl3TVjF3t9YlJPe63z/PavcA3vrzUH5/n1oN44Ndbv37heW5biOfe1Vp5wfO8ZyceOLPV7j7Pe3biuU+3blniBd5ZE9MMHKhLauI5q0752AovcMdHTAOJuO7TjvgNElNPEpPxR1d6Ib9EhvvEZBzoL4JOgVLrl8hwgSnIQPjiFXPKei9wO0zcdPXW/Ru/wBtt4qa7tt72pRd43EG8p9VafPcXeCtNvGfJ1nuOq5rw2ut+G058/EhXPbnldT9WIia1fcULvDAi7rDFSKDuj4jpfdR6vniCxFarUJcbdcQZFHH7Bd8jJuM///uFvDbr9gfhWI2+guoOxMq4Xpt1B2KvRhQ1Efb6Tyz5Nx7fEV/coHXy0n/jXQzxxa1b/zrsb9UQ/dYaNjESU8yGVpRjr0AZ48aEKBWH1cRtX+yPg7heIR63w0XEb7zteuIZr91C3Gvf+cTz9v0jcZcHliRefNX7iF88fCfiFYcfQPzCVbcTr7rq1wXOXp243Sm7F0UdcWZR7+yni6h+9Y8i5gOKqPY6YOWivW9sWvTG4lsUfbVz0YTDf73Lzn/E4x7uE2cdfsE7/oKhMtQnpsf9wmIv8hyY2FDT8zXEOTBx+xcPJSbjqzZ/kWe5xB02/3SgDm+J6ZX60AEv5knm+ALTiDWsJ5njC0wx//6MF3kOTJwxuf/UeS/yHJiYfFe89kWeAxP3WPe5nW99keeTxOQ78uiLPJ8kpt4gpiYY4nySqKLQ7Wv89UUeSBLTSyRQ55PEcyb//KrXX+T5JPGUWbPvmrSA55PEQ867dLm3LeD5JDEF+dulF/B8kminl8sv4KFigd3+jR9dkBcnyxaYOsewXpwsW6DVu/uCvCgaKjD5GtaLoqECk+9RRy/Ii7FbCky+hvVi7JYCk++2l7zsxj+5o2Np9gWOtgIXHlqzDdWxUt/34Dsq46qoGrPqxlmV75kvVEXdsa4PfmJaBQVute3aVA3TosjQinLfXp8oX0P3zSp8rahNHr1qDko2RL3vu+QSqoao131zyfA1dN+syne1t/+bfVXgaK2qrwqsVBtm8K0xq/CtcbS168ZVUae92WMmppgD5x90KVXDFHOgvRahGsL3m39bi6qhfC0M1BsoX0/yzPUGwhf1BsIX9QYm30Ov/Lc/sj/Nu8b+aCQxPdDAoy+Z2cS0NgtccLsf/BJR1HLzPkHVUL7WfK+o1yfK19DrzSrqNfR6s4p6Db3erKreZ/9Q4WV7X20lE5Nv4J1LXEzVEL4nf92nICJ8v7v8J6gayte6HfUGytcQ9QbCF/UGwhf1Bibfp7/WZQYdcXoDR/8ZqPRR4vQGjv7zgmu7/kAfX3Ct/T23AZh8AzVtBp580gz7a29EqN9YbbU2ihoHYawpN/DcL3+yjZINpdpD8ah6BarkcXDfz15DY8OGCnx11YtobKgwfKhYA3sFQvUW9QpEyQ20NzuMDRsq8E+nfoLGhqjXO6dXoFQbSGh+oEoeBzXlBqI3AlEymhCIohqo6ToQLQpMJe8xt9v+z8Pvaf/61mfa019akZjGc+A6x3rqKTEZP77cK/zEhph8idNf2ipQH+8Q544VmIy/cNQreZLp9ImpCYH+Yx8qEKr/2DsFQvUf+1CBUutJplMgVNSLKSgQ9WIKCkS9mILuvumV/E7pFJh+g4F6pxBTUYE+mXcKhLFP5kMFSq1fIp0CFVX9EhkqECrqxSsmEPXiFfO7976aFwnDBUL1l3WnQKj+sh4uEKq/rDsFSq0XCcMFQkW9WEIEol4sIQJRL5YQi237al6MdUvMqv9guyVWaj1RdEvMKnzx27/yW6/mxedwgenpB/oCslOg1HrxOVygSq4Xn50CUa8vmIcLRL2+YO4UiHrhi6V4IHyxFL/2oqooXXAXONoyxBV2gaOtZ+94Nb9wu/0Cx2pUPxdYqXi+BfZqhC+e759+VxWlxAliWosGKnGCmNaihkh+IMoXyQ/E5LvXN1/zopQWRZycVaVFEdMayRCpTUT5IrWJmHz/76jX2jt9b6l4ERCn/3OVQH9rlJheMe/bpOdhKGNwANp3BEINhkAlEBKlIlORqJLHQQ2kQGUqElNF89/9eu7YToGp3kBlhRGlIqOMmCoKhC+6fYfrXs8DabjAVHKg8mSIUpFjQ1TJyLEh2gH786/nbu+WOOaIrJICe/3dN+i33/qDxWNsEKeP7R5YfR1cYHoov9/izevDlzj9X+cHum+Jyfd3p7x5fbtY//k19/pkThxtTYDrbfgUjR0baoUPr7xIGyXX2FAzHvnn+2lsuPT5BdJ4iScL44Qv7lggjBFzjQ21wp9u/5b2N37yi/Y6+/WJUE9f/4n2fSf3iVK/e9zb2nP/94H2Tqv0iVA/Pf/x9iUP9IlSbajc/7tfRZATYTZeZ9nHqI6Ho61l51UP5YiL/QKUmObJwGO3epqqoX3FOa/qHPgGytcQvoHJd/Z+C3kYO67ll+MFjrpqg9+x1y9wtHXv8ZXx30/f1XyJqd7AX/x2d6qGqV5DK8p9e32ifA3dN6vy/c9ZC3nzr/mAX8sSJ2d1m9/8iaphmtsNrfnwDZSvIXwDk+/xj1ZN+PNOngxATL6GFqSrvT5RqhnPf+ue9DVUyWbsavaVunt7YTeevmAXmwoGYCo5UA80cJ1v72lTPVGqVeS+vQJV8jiowRDoRZWYKvrgjxb2bl/zB3ebSmy1WgVOqtXf7PBnGhuiKMdR97WHgpIDVXKNk2oVJQeq5BpHW9MuXzg/0E6fmPrKsH6gnQJTyWHsj2yoQPhCxeP+wuyF18d6gzj95UcD/b1QYmrgm8YWzj+64QItG03oP5xOgVLrH91wgSmqQPjiJ/nedyySh1m3xDHHeqh0S+z1L3pqkfXrrfS/ryem5hPTvjvQm5+N1Xxi2tHvuPii69fb/3//kTg3q36SkFWdJExbZlFvwmFP+J8qLTCNjYS9sWUq7PULrFQsxQvMqpbiBVYqluIFZlVL8QJHW19coypqsSmeaktMs2jgc9/ZgqphmkUNrQnu2+sT5WvovlmV7wWfWHT9/Env24mpnws1Y/U9+9uJ0xrqWH+XdaogtQEkpqgCtQEkpqgCtYkjwlebOKJ8sXkkyhebRyJ8tQEkwlcbQGLyvfqzxdMvcLRW9fQLrFRstAvMKnxxJ3LvnlVROlgg2vtXqIMFor27hTpYIMJXBwtE+eJAgyhfHGgQ4Yt6cScSiHpxJ/Le71aPu7Ww/6lS4uRKteHtaq9PnJx9x67bkr6G6e0cxq5mX6mfP7cy1kEZMZUcqEsQIox1UEaErw7KiCoKB2VE+eKgjAhfHZQR4auDMmLyPeEnFepAkph8A3XkSJSKw0wiVPjixiSK0lEnEVHpMJMoFcekRKjwxV3M3F9V3X737BfsP9EQ00MpcLQ2VqoA8f+zd+5hWo3t31+EJKFIeWyiEKUkknArKfOINCKppP1+q60KNypNM+3kSdm0kTKUNqKSWpJU9hIpifLYZBNGIyNTs95zd93ru9bcjeN43vc93t/vPX5/fo7v9zqv61r3Wtda61rnnFPwelRV88TalbRtYYBoHaXU0GxpBogWOaXmeZ9/dow89lz2tbzxRTBU3y/3JaqCqn5656lqPtQhgqEq5lC1tn98pxOc+WgG37tLQDo4Du127PD2c27mJzdEU/mik7aFEbTIadBu5Q4lVBSpo/z9Ov17y8uxQqQ1x+FPL29ElZHWHIenXv0FqozQdsyuL1FltLZ86Lij3u/XR7S2jNzRtFr1EaEtdwRtoV9G7gjaWr+1jigtB/bPZ9vxgY1gnncYrLK9C5oFY6oin4TStjCIYEwNUdqG5lgow66na0f2ja8EpEE6tEc1h/bZDhFU+05XAoLZHvMc2qc3RFPhqyWiRU6D9tkOMaYC2nc6RBsGfLVEBNW+WiJC5BjaJz/EmApo3/gQoV/7aoloKny1RLTIadAeihzC0YCvlg5hCvCZ8jBoD1QOYUbw1fLds/XnfumzO/jnRuzygJcG+XwWc2GAGFMJVzQuLQtFwfA32YxI90GHU+buRJXRVL7Y2dz2Jh8RVDaDCm051MCbN2FkRroPOjxuxC5UGU3lUGye/4KPCCqbQbW2W1qUDh/VcgNEOrCMqUe13AjSMJxZHsYyIghtQYUHud9vUfPBiT0lmRaQ1klG/lFEVbNDrnY+pnT42JMbIPJLnKF9h0U0Fb7wIoIKbeGhyIWy77+IoNoXXkSIDG3hocghtIWHon89VTp88WwdQTp0DuXlMTeCpqZePFtH0CKnXjxzI0jqsFml8ekakQ6OQ/s6jAhm+zqMCKp9HUY0Fb5KI9qo4Ks0IqjQLzxsO4R+4WF76sLSshUmOydRpDUngnkeY2pfJYZqhm0WRniFLwGTinx1b2j4phuVQ1onD4NzH96EZkYbBmOH3jtRZYS2MbzqxV1oZrRQvG5wv7f+VBJaqDTIo3qhbAQhMg8DQqVBCBVDHiREhjHvvq2yPD9n73gOceg/Ijir7QHETk9EcEGfJxBb5URwQd8uEXVCBGe1PzoSeWYEs79oFRnVmSnkp3oYMyOMmRHGzAhjZoQxM8KYRQ3HLOqECMKYJfLMCMKYZVRntlr0SunwbaIgiGC+YOqNoCCK9PC5Rs1vzpU8ZMQPN3uMvPKLqmaHpB75UelwX6V1gEhmh5bOgQiqpXMggmrpHIimQhoJIqjQL+y6OIR+YdfFIfQLuy6n/1w63L8qiGKoWppBBFWFNJIIhiq0hYex3kWlw33C1hGkn8yhpYIggmrpHIigWjoHoqmQgoJoo4IUFERQoV/YRXQI/cIuYr9Tjg2f+nIjCKo8ueVG0NTUU19uBNveeK1DaJt6JlQ19dSXESBCv/LklhFB6Bfapp4JF6b6hbapZ8KF144/59jwra0giGB+Cu3ciKCqcE5GsDCF0BbOyXm1NdQary+HQuQie4R8sYuqZoek1ul0bLhX0DpAJLNDeWfPjSCo8s7eOoKgyjt7bgRNTe0VtI5g73c2OoR+UzsJNVIq9JvaSQjbQr+pnYQaG7/orgdn6jR5gkLM3e0x8sERtTBAJPWG+44N96AKgggWplD2kQqiqCp3ZBVFIpgnkVM7VNo2hX/NcgiRU6gq1AyJYJ53aIx2VGOyPOUi0mtaGuT5irkwQIyphJ0e17ZW5QaxVWZKtSo3iPTqwQgVYxCtLVSMQaS2T87TUL8OlAsngnneYfC7ddejWTCmKvIEpW1hEMGYGqK0Dc2xUIbnfqcdWd0tRHppZYQqVYimyjudVuVCpOvXma2GFSKpb19WRh625btkYYBIT30R9MSc+moZQzXDR0xG+EBWAtKYvRZlZMxWR64EBLNdKQ6trByiqVC/DtEip0G7Uhxa/TpE6iivrU7huLPkbQJxVX750+/UYWy/rh+bEcnMyL++YGEEyXzh03rYT797Ob8fIe7K8xh5GIzUESKpn68sE545uQEi9csI1c8QeZPczFb9DBHaggrn1ayjjguv7tYRpLYOreIToqlQLQrRIkO1KERSV559XHgyFEQxXxCqJ0WwMNhS6zj86lEC8jYLIXzIQDQz4KPjjwvvsBkRpFCMqTtsRgT5GnzmODmRJjeQSwOxWeOP5r6l2LreMj7rEBfM7d9/n3Z0Wcuf+B9YI5KZkTsC1SE/QgTHyWnWdfg3iRjSIsPIh46RhoFIapdmZcX82RUv+WvzIkihGNnMSINEJPN13cuGW1K5ASKNmTG1JZUbQYrc7iE1z/roV/6fp4jUlpHNoDqktoOXlpVDd9XZX0lJDcDOD9U+bqWGuveP/fy/GkvC/BTKTn5BiahmHgaEOhwWphBCHQ4Lg4NrdAr5bZb4jzU+DZH6fafC8YJSeTiGv6VQUhPzo/hbHP3zjsdMJ8Qgz0O8uaMgJC8hmtkhme9qobhmm6SuIXISAiGfOYz0GyGSOqa79tvtO6nphDg7T1Q2M9LBQSS12TtqtrLMEYypitzWDl1JGDOHoTJXj8OOGOmWGlFD89HL+qOZMYipIc6Y+GwCzIy0IkXU0PzdryvQzBjE1BAtVw0RxiyqmmedeQAn6NDMKTU0wwQdBjE1RJigQ5tgSg3NMEGHQUxVhGQ8RBtzSg3Nlg+M+FO7CILZ8oEjGFMhsqYlI57yZATNDMnDiKBa8jCiqZA8jAiqJQ8jmsqrmWULl4Sh2bKFS8LwSrFFJoIxNc9r/t1fPtRgLwkLU1h+/wJUBaMq/dwORz48A82ChREMQlXO5xgWRhAiy/kcmu3kRwzCCcr5HJrt5Eekk9+hnM8FUSyMoEX+5uO9eDQc2iAZYfoObb6p6zeGhRG0UKnrNzTDfOFidwjzhYsd0eabun4LolgYQYvcvuMxiT5tnvVbtQsQrS3j2VVnxnHBQsHU6l1QIu5Ph3zY37v4c/xR0mFhqi2oh0OKPPyAn7p3xzA/hTFzOswPLrj7TxnGA6XlH6RG8NDh0C4cRPq5I2potgsHkU6kiBqarRpnBA/F8cuuf4RnbOkoeh4imK3fEpDMByr/Lh3N7CT/qxFx7aHgi+fyfPhuhUihIpjnMcJ3qwiqGb5bpUH4boWYzE91ZO/siHQ0Iuil+k2HpQPEhvnpEN7ZEWkYN56f51fec2Ti/hXz/HbvRpCOpMNyG2b582pGkNR3Xv/Vd/9SgaaA6JUbF8HSKdX+eQEiHdgI7g+m1vrZ5+Kcdj5H8NDhcIP/NJrT4aHDoZ2xETwUx65bvxe08wqRzqsdJ3wfRs7zIlgoKv8fonSY5/Xt852YL+v0DKuIdOgOg63/MYdPQkRry5FjCJEdWqg0aJGLNn0TTiGGhYIwowgWBPXuU7OdG4heuR0RLJ1S7dxApHMjgvuvL6y1U04V+/eLETx0OLT/xhjBQ8Gn1T/34X9FISZjmOcxwuWMmIyhmuG/qiEmYxhGtisUMRnDPG/pH1t8+K/xETyUQptvBA/F8ahpW+Ro2D+vR2zVfkr3Hzf78E9OI5jnpUH4n6eI1jaFoRkipzCmhmhrHSK0FVQzrM+Ia/MjCGaIDMsmopnhVEFMxjA026+PmIxheCTt/5ZGMKaGRwPMKYypeV63UR/6qX8HHKL8w9+YWhhEVMXUfwdW8+EwX8zwz4IjmOdd3EnN8t+9CwLEIKbmp9Rza/8LzYJRtYuXanvVcY+iWTA/gk/t9g6D8o+kw7byX6e9qKqhUv+gvCCCNgX4b+YOYQopjKo2BUaYQgrzI2hjTv3z69AMY4b/lH3Glx/48A/oS0Azwz+gLwEhsv1z8wjmeYgQGcwpVDP8Y/SCbe/LSfjOQy/ySYhIwzgM/nLVYr7YHc5sOA3bMoJ53Z+PoDmGHArasmrIg5R+Pa8EtCkwwqgcgiqjCtvKmEMVRnUY5E/Jl70XXr8FKbT/7h1RC6OqIvyz7wjmpxBCpTA/eO2k9+Qm0mBmXQ6FSHeNRXe+40PJ/QjmeYwcSjA/iGCe13DVW2L+rkierxDpF3RY5pXJqDIGYVtAjiyh8gNEC8Uo5oKSkNp+VHFTOIWCKBYKwowiWBBsrv+mHJwH51VhcwQPHQ5fKHd/AsyCh4JxT6zH67cEpGEwwvVbApoZrt8IFkRUiAxmuLoRyTyk0npc6hFjalJVWFQRzZzCMJQtfYgQWTAMBWZYJyOY5yUmrQsfbAqCkjBfEP7zO2IQRTBDqMNhaLb/z45Iv2BEVTP853fEIIpr1Qz//xexYUwN0f65KuLamJqfOjj2D9lLwnCCoB4OwwnC0YAnN0SaQn6F1/ylZcon6uce4KSaCB6KYp6XBvlbDLRNYUwNcciLm9EsGFNDtESCCMbUcFSbrm6XgCkIHopizByGgrYpjKmK/AvKIPXQpTCmhmhZFhGMqeGobOmLYDgFW+sieCiOHXutxt0th/bOHsECQXijj2BBNFRohsgpDM0vb2uJHTE2PCwOnDMjkYzi2rTIa/sZvRq5yA4bHhbP7TU5kYzi2mI4/PpV8vv6xwZ8TiI2zPMY+TcSNT9AJPW9zJW4n4NIV9lh0N7ZEYMwlP0zSkbYDUC0UGkQIsP/tYxg2NHJZy/DYTDGVMC9vzzPv28ECyNItwmHsyc8jmbBwghCZHsqQIRQgDwFGLNDC5UGYcwpLIwgRIYxp7AwghAZxuwQQhnmNluBNwJEuhFE1BCbXX0UmgWjaq0w8rD5Up8hgvkR3LJbzPD/uxFtGLAn4xCGkcKoasNghGGkMD+CNgy4hyI2zI8gtNWaAxFsGFPzg4e2voQrA2LDw6KtDIhr0yIvqp2rXOYiO2x4WMxoMj6RjOLaYvjymy+lrrJWrSOYjKp01jm0f9GFCGY76xjdtWCR4cJBtMjwz78QwWyR5y9dpPf9GWeyikhL0GGwyxH3JsDMSCtSGpSHhDCyQwuVBiGyQwgVw9vPLIORGW1GKQwjP/hwD4zMSMcqghqZT0Jom0KN7JBOUYexthDZIZkv7PVMAo4zInV0GLSjgcgJdcURjjOihUqDdugQaYIRDM126BBpghEMhwFjhp8sDcJxjqAOA46zQ+gIjjMimY+Z9HwClgLEtWkRrm7EtWkRViTEhmkRFhnEhsWw9KEFCXi+QgTVHqgQ1yrCqBAbHhbt4CCuLYYPjV+YgOULkQ47YqvMFNoig0g/KOKCOYKwfCFa5NRal5lCiAzLFyJFvqjUC4nULbV0gEjnRgTzUma5l+0JEMEsGJrt1oaYjKGaU7dUHQbccCMYmmEYcMONYGi2myZiMobhmO3hBDEZwzCyPUIgJmOY52WWWYQ/NyL9KIdB+7kRgzzvMGjPdYgQSlQ1w4mEGERVQIgMT4wRNTTDBOGsS4PwSIwIMxI1jAxmeBaNqHneExWXJOBNBJGWzcOgvS8g0rKZBuFNBNFCpUGIDG8iMVzw7lJZ3EY2eTixYEF/RGr7zTkv4j85jWCexwgvrRFUFd5/Ixi2BTWF9Mb37kuJ1Hv3gSCChSmUF+0DJWJolt2PghLxQBTDtrLtUFAiHoiitk3tuhSUiKFZtiwKSsTQLFsWBSViaIYxHw7VnNo5KSgR81MI/R4O84Pt1ZbL3eq5p7K5I0Q665bVXSHYf+qExIoFXyCS+alGKxKwP4lIkSOY5zm0DckIxlRF2HJEXJsfQTPD+oyYjKGaYcc1gjE1HJVtDCLCFOyTrhsVmGEXERHGbPdBxGQMw1HZ7mUEY2o4ZjDDN9wYfnfTKwnY9i8BKZRD+2qJGIShbIOdEb4RlIBghsiwdR9Rw2HYV0tEGLPtxju0DwolIAwDIqf2+UtH1dAMoQ6DZD7hxVfkwvn5xrGJx5qdhkjX0W15qxKpDzcHSsTQbItqBAuDVh+sEexdZXQxzPMYeVSC+UEEVZVrf2t1H9oKhm0Fw7agwo0+gmFb+6oVwTxv/d2vSUeFox7kMSPSYXe4/Y0xqDLScWbkUNI2P4LWljFmllD5qVBjzqjpQ2RG6PfdSeeiymih4NsiorWFb4uIgc43hvBt0aGMKkSIDN8WS8BYKGgLU3DIC8XLNsHyNf0OT1yBWK50ROWV33CUPyYxp+0ViPv2RFQyL9y5NnHNzFKJl34bnViwKYIzR9b+xHDRiAv9zlFsVT+47Je1iUbNjkrceQadoq1LwiffuaAx4XmEj31Y3X9gelACdq1xQbW/1sog6+U8lOg8LkB84olzEWkKDq9ZdL4/s0cEu7U9F5HMl1R8Ha+yCBakQ/gcHMEwlF04EQxD2SUZwYI4lvt5XQKydxxaBk5ELQwiqiJ80I+gtoUP+hHM81pnv5FIZZQdCCJYmEJJITtQIhYGo6asT0A6ByKd3odBS5xwaOkciGC21IjDoKVzoGoI+RslIB0chzAqSOdwaOkciKDCqCB/Y85jb+K9uwQ0M9yOS0CIbLdjxJiaDNUnvv6XXz/slxHMgqH5zdum+m/tCUpAaCsYtrUbbgkI84UpwBNFBEMVpuAQzDAFRhizQzDDmOEhoQSE+drjB2JMhchghmeVCOZ5P166IbzYCwKHlp8TUQujqmIqVa8givmCkAgUQVLnbgyfrgtKRDVDLgRiEEUwQ6jDYWi2r/+IdOgiqpohFwIxiOLa0AyR4Y0AsaGa4RMY4tqYGqJ9IUJsGFPD42zJDyVheDRAPRzmB3PXvZtIpUMfKBELU2iLeQQLg3a7N+OMEGlGEVURvnkhNoypYVs7sIhrY2rY1r4AIq6NqfnBA999lIA/KItgYQRpkWHkCwfMKSyMoJlhhwqRzpzDYKsHpuMwBAsjCGbbdEIMCtIhbGchWqg0CMNIYWEEwQzDgM2uGE4ftDW1JbUgN4LUltFtSZkKG1bObN/4EKEtqLDzeXKg5nU9ZHGLoKpy3w/VFBYG//f+c+V/zf8SOO4P75ozfzvemRFpCg5tFUX0/uc//hRH+GvZ/4P/eee/438q+a/5HzT+7/1XiP9XFcv/p97m/8f1NkuuqHn4qph/X9myeHXK/936Zv9pBbP/IlWqSq69879TA+e/RW2W/6mR8j81Uv771Uj5L1CrpOWOu/ymX/4jUaFqd/++egHjXxVPFry3UgSpIzST2vwtxR5P9fCzzjvIyGbGnOkBIrVFM6l95qlac2FXVhlZZRzU6g9U+06PqITT7r5LkvFOrC5jRqQl6IgBar73+F7+1P0/M3IoxicrBYjUL5pJfaijhho5UWaESJHHXKP49XoZJCKp2RdoqETTLn6P+bsZuSPG9pUCROoXzaT+WFZD1fmxJ48ZkSI//1F7MR/Vrbc/s9tmRg7FyP/+GJAio5nUC95uryU1BsqoECnyjmGKj9WRyIicqtdHQzU41MlvP9Zn5I4Ym48LEKlfNJO6tqKGOv7KztwWkSL/sf9OMec83sfPrTefkUMxvlo9QKTIaCZ15bN3Sqjdt0lbRIp89mA1//VlR/+2euMZORTjNaUDRIqMZlLfrKGhvqzRidsiUuRtX7cT80+z+vpL9vdk5FCMb+cGiBQZzaQe/Uw7CXX/TdIWkSJ3v0HN23/v4N9UsTEjh2KsPS5ApMhoJnXnRe38Sy4/dPWXD3Tn3YAIFgpyW1BTWBisOEmHcULzjtwvIo3qnDIaauTd3fzeuRGktowcClSHprK58ZQe/rSMCEJbUB2SWm9+W5ngi336+StbVWJklfGz6gFizExqpzltpaN/DenK+yqIZGbktqA6NJXNF0zsyRcOIrQF1SGpFwxtK4fuvhNkzIh0JFee39bvdcGpiS2vdo3j1hZFETUQlduC2aGZU2qQCvXj9T0xMmONOV5EDSOD2aGZU2oQ+AfayPR7P9nFb1gQQX4YI+Tpg+rQVDbf2r2Xv7YggtAWVIekrv1T8YaMDn6V0hE0lX9uUB02nbdn40dtZApzn+vAE0Qk9V9N1Tzsz37+mpeXMXJkxu9zA0TqCM2klrlAQ+14VNoi8svj2TrBjb939mvkRpDf6c7WyKA6NJXNfxzf29+aEUFoC6pDzsGYeIcM8l877/KvHTKCUc5nwhPHBYgxM6n3jrhDppB9nRwrRAq1qNodMoyjJ3T2K7YOECkUI0cG1aGpbF45tLf/4/QIQltQHZK64KPWMshzG/X31/4rwcgq45/VI6qhU6ntsk2tZQpvbOvHbRFpgjecom0ffeUuv6Eit2Wkh09Efh8Es6kcqv85HVwohxaKJ3hjz87O7NBCcWRQHZrKVyifDPT7IlpHKbVFkesXzA5hVGCGG4ELxWcOnYSI0JGoczwXCswOoSMwc0eDHu/tOnIYBEVuvqA6JHVXx9vDn+zRdYjU0Z7bbw9PhkfXMcLPjfjnxUVoJvzmqNvxjEWsmOkxwhmLaCqcsYg/zi5yZlBT5/PsolOXtAqvo8FjEWlGiSdbhRfs4LGMcIUinviAh2bCoHQrXFUQ6VdghFUF0VRYVRC3tkiZQU2tOS2CLK9VuPS9dBMizejQv28LF9WXbmKEVRTx+yVFaCZ89/bbwvX5mUqIFPnji2/DlR+xiucxpm4EUaRQn9S+De9WiA3zPEa4WyGaCncrxLVBygxq6l4WBDuOuC28OxdEkC7YiJovmLrvF0TQzPDM4FDuzgURpCs0ouanOgJz6kafG1Xzg14v3Ro+urTcg8jJPFm34hMUYqtGHiM8QSGaCk9QiAtmp0N4oEJcMMW7c/St8vsu7SODZGR1qT4EIn52cYBmwoFVbsUHV8TeczxGeHBFNBUeXBGntUiZQU091raI485Kt+LTNeJNFdYsL2yJy3UE8zxGeG6PYJ5Xc1fL8PWhwhpGeF9ArP1AxEw4YWzL8MVk32OINMjVTVqGrzz7HmOEdxzEt5dEzIQfHLpFQn3BL1N1hyFS5EHLbwlf0+oOY4T3MsRrPA/NhJ8/eEv4Ali3DSInENa9JXy1rNuGEd4lEV+9OGIm/LjCLeFL60ONEflK8TPD1+GHGjPC+y9i8wc8NBOufDET36wRZ3au3atDZviSPvcsRDJ/f3tm+PrfuXYJSFcKI+wGIMZUwtwzMsNth30VSkAaRmkvM9zfmHsWI2xoILY/yUMzYbkfW4Q7Jy3LIFLkE99qgdssiFlVS01Z1SLcz9lXgRE2cBCfrBKguTgeXNECd4oQ76vrnT9GQ9XQLSnEvlNE5VBpkGbUtKOau+tmF2LOFI+RzWmQJtjw5hbhFlxdjxH23BDvPclDM+GR23Qf6eBP3fxR84sY2cw4Yk+ASKHQTOrd/XWXaUu+tEWkg9Olg+6N3Fqvr/9Cq7GMcqcjXF86QOQvCGAmtXxl3TkZ+n0fbotIkacN0/f9Nyp09OtsiiCFYuRQoDpsft7NY67SPYpuvYohRT6ruu4zjPilu581LoIUmZE7AtUhqZte0/eUfW909qtWj6CpbAbVIak3/qIPvVkP9fZ/2RNBU9kMqkNS//pLH6gavEvPwKVmI9KM2vykD4E/1O3PKiO3ZaS2iPlri9BM+PsevdHfMLSDf93oJogU+fi39ZHp1PKiMnIoRoqMWDnTQzPhcWX0oejq9XLtIzapIyq3BdVhTCX8jx8Sij8zxBbV2JL796toamGcHaTB1BobVXlXvL521OLDLn7vuZVKQBrGiq16OXvPy8FB7DTQY+SO/h4p8muf6OU8d1SOP3JrESOHYrxnZYBIHaGZ1GZbFI9sMMEfu/UQI5sZszICRP6+AGZSR05WHLQu2x+wfx+jvNMR9qofIFJbNJNaN0tx9b4J/pT5vzGymXH6pgCR2qKZ1Jv66gKV8YDMF5EO7IFeiksvlRkhkrqohuI3H8qYEUl9q5ri3K9lVIj8jnOUDqN2+Wy/29AdjDxIxjYrA0R+5QEzqecf0F3xinMn+k/W287IZsbcjACR7zhgJnVkru6Z77lABolIw7juKcU3xktkRH5Jv1JDXXb3eL/d0JcYuSPGZvUDRH4rBzOpmTVUXd1okr9iUwTJzCg/Sqg6nH/e0kF7dKm/4xHpF5FGlbld8YSzxYxI6rLL9Z5y054s2c+5XO8pjC1bjUL1ypURlbBmNcXf3prkL643nJHNjBszAkR+JAYzqWN+05vISyeM544QaVRH7VI87WmJjMhnXU29xbR+Lce/d3oEqSNG7hdUh6T2P1nNz10/wX+kIIKmshlUh6Q+Xkpvi4PvyfKbja3DyCpjzeoBYsxMapVDurN9f/0cv0dGBMnMyG1BdUhqg591v/2depP95d/WYGSVceumADFmJnXaB7rDvGR+ljwGANIUOq9SrH+sREbkT1HLdZDnb5rAlwYif3tarv2C6pDUE7PVfPPqbP+WggiaymZQHfI95QrdQp/8rCwFiLU9D3F0B1F5zGB2aGaHZJ5eSYdRvv5Ef830CFK/jDwMUB3y49bJ2u+3u2VlQNy+pAiROmLkfsHs0MwOyfzMDt1/TrTM9q/OjSD1yygP+aHqkNTKL+ie+YILsvwmYz5iZJXx9NwAMWYmddGjineMnuyvfvMdRjYzfts6QOQ9ZDCTesF43Y2v3Fb6RaT5HjNIcektEhmR1CFNdYKbJk30P9oTQepoiH0UANUhqe//pY+IQ0pl+9UzImgqm0F1SOopzdXc4q2J/p6MCJrK5jRI5sevVtzy1zj/+OoR5Iv9at3nB9Vho286HFFL9/kX1paDg0jqMdXU/N7iyf7ay1ofY5vzjL9vCxCpIzSTuvEUDfX5SGmLSB1tPqCPxLd8Mt4vXxBBCsXIkUF1SGrnhmpes2uif3B6BE1lM6gO+X2/ge5sT3p8Iv8KiLxXAEhXKCOPGcwOzeyQzG6j+5uPZWHc/8vtEurKE7L5VEGktoh00TFyKDA7NLNDMl/8g+4/l31LjgZiqUyPkecLqkNSX96oof48l37fUt8gUkfd3tA988fyxrHKyG0ZKRQihUIz4bWLbZAP0c/98U5EivzYc2qetkJURg7FSJERCycXoZlwXW2d4LCP5RdE/DkQlduC6pDU+z7Xne0Ru+RoIFae4zHKG1+oOiS1Xhd982qbkIOD2Lha3z43Kub0mOz7j3ZFJPP5N2qolsfJ4oZYYbPHyBNMgxT5uLqKvZ+QyIzclpHfngD3nliEZsI3a+kEb5snRwNx+xJBbguqQ1LP/Frf2rzTZEVCpNObUV5MQtUhqb82V3NOK4mMuL6FoGyyhapDUmtX1M3qf2+cwA9FiHTRIdKBZeTjDGaHZnZI5sKTdBgrB8qYEa/L9Bh5GKA6JLX9iRrql2FZ/vUfH4lIkU87oLu1b9ac7L8ytxCR99t/VWxwhDzmIdLVjWhmniCYHZrZIZn7fqNvuKdlyHmFWDXTY+STIQ3SFPa+p3hLOxkzoyyq7eS8Qtw5OUAz4UOzbJN8rzxBIS4K0iGHArPDRXlez8Fqfnq3HHbEO+aIymZQHZI6uKaabxgokRFnLBFkM6gOYyphtYra9uxOslwj9svzGNkMqkNSZxzU3fi7fxAVcXSmqGwG1SGpQ7fpjvqcD+VEQmy+bOGY9YonfDTJf3HZs4hkrvOkhlo1T359xEt2e4z8k6VBinzuw4pTCiUyI7dlpFCI7wUBmgnf2Kj73lc3Ge/fXrUXIo3qi+WKS9tO8p+v2g2R1NajdEf9wyrSlpE7YqR+Ea/t6KGZ8KFeirPvl8iMbGbk8wrQTwZoJqyyR7dZsjeP9zvMbYBIo/r6M8V9702M4+ypl2dM1u2dH16Stoyyq/aSjBkxc7eHZsIWDyoe8YOEKgHpWmDkUIwUGTGmEs5tpIMcMSDb77WvMiJNYbxtK+27aKI/rXGlEpDMObt04+iFdhKKkTtipGEgduzooZkw8zPdJL/h9Bx/yNxjEClynm1JndVI+s2z7SxGiow4KxkxF8fFn9i2/wMT/OyHjkbkn+xlxQ3vU7+PRDE/GDVIQ5UuL4Nk5H4ZaRiIA3Z7aCac3k/V8tmyjCBOCgTZnAZpkMfepNhfR8XIbQULozjQi5gHevU+1J2ixR1z/BFNDzGymXHYuACRQqGZ1BN66A7Va92lLSIdjeuf0O2OZx+Z5K/NjSCFYuRQoDpcMHTqjha6J7OybzHk7Y5LdCdh+MNZ/o1jr2bkyIy1egSIvPsBZlL9Grq/UX9/jj+2egTJzMhtQXVI6pi/9C31j2WyiiLSMMpO17enqXvH+2dtChCpLSOHAtUhf6mprOYPP5zo/zQugqbKehWqDkn9JUMfek+8n55yB69CpEE+erU+1tZeJiqj7BMuk/svYkGVIjQTNpuljx836jssYpPRtZqN0t34XRekkEPt0jdrxNOXemgm3LlXb3ydx8q1j5gxRVRuC6rDmEr4Hz8kFH9miC3IseX679fY1LIZBGkwtQJHVep3mH3iHD072++7r0IJSMO40z4mdpok6p325ZGRQiF23eyhuThed9I1Yu5XU6aPOK66IJvT4Niji7LKqblcf7k0EIfnCrI5DY6seKjJuwkxP/Ot9Iv4WK4gm9Pg5G/3XbRezXe+LPNF7FlJkM1pcEC93zbnJvTb4vkyBUQ6sA3mK/YaLINE5FSB7opXbZNhIJK66S7F+9dnx5H6LXOtDvL3afJzIz5bXZAHmQafGLrjy0vVfMLRMl/EO6YLsjkNdl2+/b6vr5ZhNLlfQiHylvI2xd5nihmR1EeGXa2n6OWyXCMuzxWU87k4zhv60gdd1TyquyxuiDdUEmRzGmy7YemiajqMbytKKEQa1WcVFOuMGx9Haltr8FU6yNdlzIgbqgvKIIvjomn3Dmuv5ru+lOULscF0QTanwVuWD8+rdZUM4+kZEgqRBnnXaYqJY8azGZHU5Z2ulAWq0wkT/PGVIkjDYJTLOVQd8letO9U8fmyOP3hlBE1lM6gOSU00UiyoPTmOn6wU5AmmweXdLmlXXc1z75ZjhVijkqB84yuOzY6u8XMVHeTVj07wZ/UIECkUI4cC1SE/FJ2k5jJH5vh39YigqWwG1SGpF5S9Ug7760fIFBD5K0B+A307np0VRxpz1ZkN5HX48RFysSNevttDnFBHkNuC2aGZHZJ55pMNZArlyk70X1oZINKYGWVRDVWHpNYfreatE7L5OkI0lc2gOiS1T0Ud87OvyMWO+NXkIkQaJCOPGcwOzeyQzDu+v0I62n2/nFeI39QX5JMhDa7u+tE7X1whU3i+30T/7dIBIoVi5FCgOiT1pfcVLzs3K47/GCco3xaLY5Nz396+4QqZwtDmMgxEmm/g6zD21sr2L90UQeqIkTsC1SGpZ72goXa1ko4Q+SNIfn0J1eZl/Z4C+GUPQQ6VBsnc/gM1v/kTPU/2iKCpbAbVIW/gjKgv09/xwmQ/f2UE1x7VMQ1yWzAfBiny673qywSPHCFtEXln7E41f/2nbO0ili0tyP2mwUYvt/7wZg219aKsOFLkznsvl+k32zGRR1UC8l49IfcLqkNSu267XE7+T/81kQ8dInWESJczIw8DzA7N7JDMuW/qMHa/M94vUylApH4Z5UoJVYf8sanF5bjPP7yURt7G+95ff1sC0jCuCupJqCtXym+EeHBJESMf579Hinz99/Uk8vTz5LAjNjp5Z9a/NXLiN/l9EY8a6DFyqDRIbV/aUU8m+P1OvZwB/9hVxMihQHUYUwn/2FRPfqPfKmTzQoHIf/QHSMsXI08BzA7N7JDMfy7TUd33vvwoiMfX8Rh5GKA6JPXQ5svEfNQamQIiRWZkM6gOSS1YqOYB+eP9cx7wGFllJDOiqc7M+96zL5MpPNZ7su9/3A+RJpg/TtvOmSnnBuLPFxcx8m+UBinUqLEaqkejLL9xl66I/MWzr4bKKScLMuLJeR4jh0qDFKrdV5fKFHaOkKOB+N7FghwKVIekTlmn5ipXygqMSNcgI5tBdUjqr+MvlSmc8+sEfmRCpKsbkSbIyCcSmB2a2SGZj7xJ21a9ZLK/6uQjEUlteKli83uz/IzGhYikVjtHB/lXR/mNEL+YLciHLg1SR9XO0Onv+4ccK8QVuwQ5FKgOSfVKK264SX5BxGoDPUbuKA3SFPxS2tHqp+Q4I95Ux2PkUKA6JPWKI/XQXVxbHlwR6QpFpIPDyMcKzA7N7JDM6yfVlWGsnS/Pk4hPTxbkYYDqkNR+STVPOEVWYMROD3iMbAbVIam7G6v5mqoSGZEemRjZDKpDUucn1NzjcYmMOGyzqGwG1SGpf55cV6Y/Yfskf1njFxDpaLx36BLBs7dl+Tc3fhaR1De3XSKhRpSSsw7xgyqC/HOnQeroztfVPO8FOXMQ6+Z5jGxOgzSMf5TSYRzXdZL//JZeiDSqW/Lq6B2n+Xj/9je6IZK6ZmUd6ej+LHkBRHxttiB3lAapo++fUfPSC2XZRGz8gMfI5jRIw7iumg5j87aJ/pzGDRBpVBNOUez9+Xi/Y+fLEUkd9u7Fugf1u+4FAS6pIsgdpUHq6OfVau66VsaM2NLzGNmcBmkYOfderLe2Kyb6jx15GiKNqt8gxRGjsv3eyyoh8kb36drRWzfJmBFnzxbkjtIgdXTgFA1Vc+IEP6flMYgU+f2TNNTtPTV9BZCuI0YOlQZpkFtO1FB/Vc/xhw46GpF3L/NqCy7bkeM/0CmCpF6wuLZ0NGy6XIOIU6oIckdpkKaw8jk19ztLrkHEuz2PUfbNiiMNcsA4NZ/8ubRFfOABj5HN6bBTkD9R94Ie7SHHCrHTcEE2p8He879vd5HuUL0+shjyOVlOQz21Qc9JwAXTBTlUGpzZbfPcZbaPtFBOJERSL2ir7+yPXDjBn9g6QOTD3lbf2UF1SGrVJ/Td6qvTs+JYubUgDyMNXjfm1Saj9M3rYPNiyBmhdfWd7u4js/3zCyJIHTFyR6A6tJepkt+P/qNXrdjLFA0y9m71f/CVZ9QAvTtPvCs7jg07eoxsBtUhqcc/q/ejJ1+T3whx/oeCbAbVYUwl/KC63p46vJXlN6/6IiJN/6W9ehMpP1Nf8AHrvO4xyhex4kihht2kN5H8cZP8FzqPLAGpo4uO1sjdFstNBHH9iYIc+e+RIg/dr4vMuok5/qi5HiJ19M0Evdg/Hy/XPuKI3R4jh0qDFGrDT30SsqumWfeMsgWnefWIFBnNpF75i6Jl3TOy2fLqEaktmkktc0lfQcu6Z2Sz5dUj8kY3mEm95QpFy7pnlKc+zatHpLZoJrX+bX0TfOgs6x6RjmT27YqWdY9I6qfTFC3rHpH/uvApRcu6RyT14dU6DMu6Z+RBWl49Io0ZzaS236RoWfeMbLa8ekTesQEzqWVO6yfDsKx7RBpGo3MVLesekcxXPtxPQlnWPaNshWlePSL/vmAm9dLHVLW8ekQyM8qPEqoO55+3tPxnOgzLukekUV36vaJl3SOS+tH4/tKRZd0zcmTLukf1ypURlfCOmYqWdc/IZsurR6TIaCY1+KC/DMOy7hFpVMmvFC3rHpHPun8NSEDWPSJ1xMj9guqQ1IqL1Gx59YimshlUh6T+uGaATMGy7hlZtbx6xJiZ1G7rtSPLq0ckM6M8MIeqQ/6k+7GGsqx7RlYtrx4xZib1l98GyKGzrHtEmsI5pQcKWtY9Ipnblh2YgKx7ROqIkfsF1SGpQy5Xs+XVI5rKZlAdkvreuIEJyLpHrO15iKM7iMpjBrNDMzsk897ndBiWV49I/TLKrS1UHZJ69iLt1xLpEbcvKUKkjhjl81lodmhmh2Te/a0Ow/LqEfm19FsdBqgO+YPCKXfLz21Z94ysWl49YsxM6qcXKVrWPSObLa8ekdqimdR29e+WKVjWPSLN976bFS3rHpHUE0fdnYCse0TqiJH7BdUhqSs2qNny6hFNZTOoDvkhf/CgBGTdI5rKZlAd8uU8WtHy6hFN5YMDqsNG33R46NFBMn3Lukck9b6Zarase0aObHn1iNQRmkn1F2ooy7pH5Ce3jTpBy6tH5Ae5jRoZVIeknvPg4ARk3SOaymZQHZK65+HBCci6R6RRIdIVyshjBrNDMzsk85Uv6DBsN37SRxrKEukRqS0iXXSMHArMDs3skMy3bdOOLK8esVSmx8jzBdUhqR8e0FCWdY9IHZ1VNFh+Qcu6Z+S2lnWPSKHQTNi4whAdpGbdI/LaXmmImC3rnpFDWdY9YuHkIjQTvvHIkARk3SP+HIgqb+Wh6pDUY75Vs+XVI1ae4zHK/lWoOiT15vZDZQqWdY/YuFrfykMVLesekcztCTmUZd0jVtjsMfIE0yBFHjFJ0bLuGbmtZd0j7j2xCM2Ea6cOTUDWPeL2JYLcFlSHpHb/Qs2WV49Ipzcjm0F1SOq0QcMSkHWPuL6FIJtBdUhqq4XDEpB1j0gXHSIdWEY+zmB2aGaHnIm6RIdhefWI12V6jDwMUB2Sev6LGsqy7hEpcu9NipZ1j0jq85sVLZEeka5uRDND1j2imSHrvtJOHaRl3SNWzfQY+WRIgzSF6fmKlnXPKIuqZt0j7pwcoJnwiKrDE5BQh7goSIeyXRmaHS7K805vrmbLq0e8Y46obAbVIaknTVOz5dUjzlgiyGZQHcZUwo4Lta3l1SP2y/MY2QyqQ1J/Wq9my6tHHJ0pquwFhapDUk/4Ybj8+pZ1j9h82cLgoKJl3SOS+dbz7pFQlnWPeMluj5F/sjRIkTtcqWhZ94zc1rLuEd8LAjQTrjtwjwzDsu4RaVTPHjdCn6A06x6R1FpNR0goy7pn5I4s6x7x2o4emgmPaK1oWfeMbLase0Q/GaCZsOtnOgzLukekUc35TtHSOBFnT7386ktGSijLumfkjizrHjFzt4dmwssaKloKaAlI1wIjh7KcT8SYSvhVcqQM0rLuEWkKf2UpWpp9CUjmP3frMCzrnpE7sqx7xI4dPTQTXrZHQ1nWPSKnFv+oZsu6Z+RQlnWPOCsZMRfHrT9pZMu6R+SfrOwoQcu6j2B+UObmURLKsu4ZuV/LukccsNtDM+Helqpa1j3ipEBQdhGLIw1y1BBFy7pn5LaWdR/BgV7EPNC7+TfdVbOse0Y2W149IoVCM6lD2+gOlaXZI1KoxPm63WF59YgUipFDgepwwdCpzw/U/Q3Lukfk7Y5J+kZvWfeMHNny6hF59wPMpG6cpvsMllePSGZGbguqQ1KDDbpXYFn3iDSMey7UtwnLq0ektowcClSHpF7znJotrx7RVFmvQtUhqY/dow+9lnWPyH+QMlofay3rnlH2CTXrHrGgShGaCRtU1WcGy7pHbDK6VoOmerO2rHtGDmVZ94inL/XQTJj7sT4UWV49YsYUUbktqA5jKuF//JBQ/JkhtiDHluu/X2NTy2YQpMHUChxVqd9y83SRsTT7EpCGUb20Xr+Wdc/IoSzrHrHrZg/NxbGaJdK33dyNt7KrWdY94z0rA0SKjGZSF1si/ek39uCN7sWWdc+YlREgUls0k/rlO/qdrrBdV94GZ2QzY6/6ASK1RTOp0y2RfsJrPXmTfLpl3TNO3xQg8uMlmEl90dLs538m80XktydLsx/WSGaESGp5S7PfdU/XONIULuqg2HaOjAqRzJ0a6TAGF3bmPXNG2RclbLMyQKQxo5nU7MsUrz2zN2+wM7KZMTcjQOS1Dsyk7vq3fvH8poaUWkKkYeRamv0Te3txZEQyLx6qyfD3r+7EW+iMsgG7Wor7ITarHzETLu+m6sS2fXhzHpHaMrIZVIfzz1v6aVUdxqZC6ReRRvXyyYqXniZmRFJPHaTJ8EtyO/IWOiP3y3jlygCRhoFmUiffpXigd1/eYGdkM+PGjACR2qKZ1O8v0kT6e/+QfhFpVL3+ofjP0yUyIufk99Dvzm+26s4vYojUESP3C6pDUrfcrObu3Xvw5jyiqWwG1SGph67RZPiDb3fgfW9GVhlrVg8QY2ZSR1+hHZ38z268OY9IZkZuC6pDUmdeoKEWNunHG+yMrDJu3RQgxsykHiijqfJDzpUDi0hT2Pi7pn+P/aEvR0Yk88Q8TUrv0qMnXxqI1BEj9wuqQ96c36DmZS26yuY8oKlsBtUhv0sO0Qz2eufLUoBY2/MQR3cQlccMZodmdkjmwpY6jCsyevHmPCL1y8jDANUhqW/drP1+9YSsZojblxQhUkeM3C+YHZrZIZlLn6rDmHJfF96cR6R+GeWNL1QdknrvHs2U6F2jA2+hM8qmE+HpuQFizExqhQ8VN+7qxxvsjGxm/LZ1gEht0UzqxDc1ByNjovSLyH9lsEhx2L0SGZH/8OcBzdCY/0cv3jlBpI4Yud80SOa6l6u5aFdn3kdCJDMjm0F1yM+TWZpm/3Kv3rw5j2gqm0F1SGrRcMXVH9zFm/OIpsq31FB12OibDt16au5H38s7xJF3qO5S8+LL+/P2O6O8PhD+vi1ApI7QTGqNTA313gf9uC0iRa5XTye46sHOvDmPSKEYZVMiVB2SummkpqBMntGbN+cRTWUzqA5J9YZqmn3d43vzr4BIo0KkK5SRxwxmh2Z2SGaXSG9FjNvW0FA5+zvzuYHIXx4B6aJjlI3f0OzQzA7J/Oi52lHtXnI0EEtleozyChCqDkmtfKSGKl2tA2/OI1JHbx/SzPnGr97FKiO3ZaRQiBQKzYTzf9CE9pwv+vHmPCJvLHyt5kbX92eVkUMxUmTEwslFaCY8r7cmw5d6QH5BxJ8DUbktqA5J/fepaj52hhwNxMpzPEY2g+qQ1Mdnadr5O7fKwUFsXK3v5ocVaz3XjzfYEfmV9mFNSn/1Zzl0iBU2e4w8wTRIkfv3U/yxXH+OzMhtGSkU4t4Ti9BMeEEvTdF/7Rw5GojblwhyW1AdkvrgWWquVFZWb0Q6vRnZDKpDUm8dr5ldF42RhRFxfQtBNoPqkNSpmZp3/Xn3nvxQhEgXHSIdWEb5AhiaHZrZIZk73KTDGPOqjBnxukyPkYcBqkNS1zXTUPs2duB9b0T+/nuZ4uw6/XgbHJGz7msqZn3elQeJSFc3opl5gmB2aGaHnM1SRQd5Qw+5aSJWzfQY+WRIgzSFzGMVX5ksY2bktowUCnHn5ADNhN99ptl3xy2TJyhEev9NgxwKzA4X5XnvL1ZzmyfkgQrxjjmishlUh6Ru667m51fJQy/ijCWCbAbVYUwlzMrUtrc/Kc+xiP3yPEY2g+qQ1IP11fznQlnqEUdnispmUB2S+lkFTT5sfU9H3lFHpN/3hyLNGKw7qi9vsCOS+q9PNWMwq6q88iBesttj5J8sDVJHWesU62+WyIyyFbZZ3oAQ3wsCNBOef6QOY1KnTrz9jkijavybpp0Pm9SHN9gROQtuhSa0L68sbRm5I0bqF/Hajh6aCb+bp3jbpxKZkc2MfF4B+skAzYSjq+owao7szNvviDSqjIqKfw3qHcfZUy9/4R1N//6+kbRl5I4YqV/EzN0emglfXqNYeaGEKgHpWmDkUIwUGTGmEpa2RPpjX+nC++2I/HHcEukL6/biPfMSkP/C6B8auf8UWfoQO3b0GGVLuThSvy9bXv1zJ3bjXXFE/rRaXs0t20i/jByZkTpCnJWMmItjhZM0ctkdPXhXHJF/Mkuzf3pId94kj2B+sGuRJrWeV9iVB8nI/TLSMBAH7PbQTFhoifRX/Cz9FlrWPSO/iAFOCgI0E/a1RPr8wTKqvpZ1LzjQi6iKKbUweOI43VUb/EQ33m9nlH0kwmHjAsSYmdRBc3WH6tFn5VdApFALtur+RpeDfXj7nVFehwnX5gaIFBnNpDbM0f2NscvkckakUHf10zf6o77rwHvmjByKsVaPAJF3P8BMatXuus8wZn133pxHJDOj3I5D1SGp39fTvYIjG8qyiUjDGLBF3yauXNaZN+cRqS0jhwLVIanP32pvXvf05s15RFPlzStUHZLacrQ+9Nbb2o835xFpkAXD9bF2cKI/q4zygybkuQ6xoEoRmgkXf6bPDIv4lXZ0LUTe3FuhN+utNVRdobfyrfpmjXj6Ug/NhI0u0Ieiz7+WpQAxY4qo3BZUhzGV8D9+SCj+zBBbkGPL9d+vsallMwjSYGoFjqrU747WusicUbkr78aXgPx3E7/r5fzZ/i6sMnIoRgqF2HWzh+biWOeOh2Un37LuGbmt5dUjUmQ0k9qnjaJl3TOy2fLqEaktmkndMlLRsu4Z2Wx59Yi8AwlmUofdr6ol0iOSmVH2GULV4ZT5v/Wa8LB8BLGse0T+/jtR0bLuEfm71SJFy7pHJPWFpYqWdY/I+/yv6zAs655R3o41rx6RpoBmUg9uULSse0Y2W149Ij/1gZnULb/oMCzNHpFG1f93Rcu6R+QNq/PGSSjLumfkjiyvHpF/XzCT2qOWqpZmzyi/gubVo7piU0Ql3HbzOBmGZd0j0qh63K5oWfeIpF6eq6EszZ6RO7K8ekQaFZpJ/WupomXdM7LZ8uoReesAzKS+/7YOw7LuEWlU5T5WtKx7RD7rLsrCrHtE3kgh5H5BdUjq9iuyMOse0VQ2g+qQ1PWNsmQKlnXPKDcCzatHjJlJ9ZpkYdY9Im92NdG2oDokNf9GDWVZ94ysWl49YsxMatN2WXLoLM0ekY7kl90ULesekdTCHlmYdY/Iz1c9tF9QHfJ7yn1ZmHWPaCqbQXVI6mXPZmHWPWJtz0Mc3UFUHjOYHZrZIZnfXJGFWfeI1C8jDwNUh/w99JUszLpH3L6kCJE6YuR+wezQzA7JfM3WLMy6R6R+GXkYoDrkjz579ee2rHtGVi2vHjFmJnXVn4qWdc/IZsurR6S2aCa18JBOwbLuEWm+E8qM1xuBZt0jkrq1ynjMukekjhi5X1Adknph0/GYdY9oKptBdUjq0U+Nx6x7RFPZDKpDUq+bN16mb4n0jKxamj1izEzqiS/o9C3NHpGOxvEvqtmy7hk5lOXVI1JkNJN60SsayrLuESly7obxmHWPSKEYOTKoDvlsr5qNWfeIprIZVIekrjsvG7PuEWlUiHSFMsoeRWh2aGaHZO5zRTZm3Ve8MRuz7hGpLSJddIwcCswOzeyQzH82z8ase8RSmR4jzxdUh6TW66ChLOsekbMdOmXLL2hZ94zc1rLuESkUmgkH9LFBatY9IkVu2l/NlnXPyKEs6x6xcHIRmgkvXpiNWfeIPweicltQHZL60SfZmHWPWHmOx8hmUB2Suv+kHJmCpdkj0ox2nKFoWfeIpB4ilD0KzbpHrLDZY5Q9iuJIHeVcqGhZ94zc1rLuEfeeWIRmwkU1czDrHnH7EkHZ7ApVh6QecUsOZt0j0unNyGZQHZI648kczLpHXN9CkM2gOiT1z5U5mHWPSBcdIueLrtTjDGaHZnZI5gqv5mDWPeJ1mR4jDwNUh6R+9aqGsqx7RIpcaqOiZd0jkjr3HUVLpEekqxvRzJB1j2hmyLpvs1l/bkukZ+QxWxI+YtVMD82E/9ipaFn3jLKoatY94s7JAZoJb87PwYQ6RHr/TYMcCswOF+V5nx87AbPuEe+YIyqbQXVI6qcXTcCse8QZSwTZDKrDmEpYVH8CZt0j9svzGNkMqkNSr2syAbPuEUdnispmUB2SuvX2CfLrW5o9Iv2+73dUtKx7RN78GTJBfhRLpGfkyJaEj3jJbg/NhPclFS3rnpHNlnWP+F4QoJnw4l06DMu6R6RRPb1H0bLuEUn95qiJEtnS7BGv7egxckdpkDr6oJyiZd0zclvLukf0kwGaCb0WE2UYlnWPSKOa1UrR0jgRZ0+9fO9IDWVZ94zckWXdI2bu9tBM+P2DipYCWgLStcDIoSznEzGmEl4zVwdpafaIvfZVfvdZm4Km2ZeA1PadLToMy7pn5I4s6x6xY0cPzYTfb9VQlnWPSJGnb1OzZd0zcijLukeclYyYi2OD7RrZsu4R+S8Ev1e0NPsIPhK0LDNJOrI0e8QBuz1G7igN0ozeLKtoifSM8qqlSfiIk4IAzYQ5Zyha1j0jmy3rPoIDvYh5oLe/rW7+WCI9IrVllMSYUHU4oumhYyfrbo+l2SPSwek7VPc3LJGekSNbmj0idYRmUuc+ofsblnWPyNsdF+qbl2XdM3Ioy6tH5N0PMJN6Sa0szLpHJDMjtwXVIanNm+o7naXZI9Kojhs+HrPuEaktI4cC1SGp/VaMx6x7RFNl+QpVh6Q+Pksfei3rHpFGdf08fay1rHtG2SfUrHvEgipFaCbsPVifGSzNHpEi/zhG77CWZo94+lKPkUOlQQp1zns5mHWPmDHFY+RQoDqMqYT/8UNC8WeG2IIcW67/fo1NLZtBkAZTK3BU5W+LL2tHlmZfAtIwvvpWQ1nWPSOHsqx7xK6bPTQXx3G2G//5W938kfOLxtlePeM9PQJEioxmUsvabvzM63r4Y6cVlbW9esZxBQEitUUzqV+OUnz9tq7+gA37GNnM2HNPgMhv1mAmtct9qrZa2dOfPjyCZGZkM6gOpwz9bY3t1edskU+NiDT9K2yvvn0DmREibwsvVjx6kIwZkf8GcIni2MelI0RSN67TYbz2e2e/W73PGHnMjG16BIg0BTST2vBNxX+d2tt/Yv92RjYzPlsQIFJbNJN6d54OI/vcLtwvImfP7rMvF9/14siInPxQXRfkScs7+e2aLmPkjhhv2BMgUr9oJvWkmorP3dbHn7f/RUY2M64YHiBSWzSTWvoWXeqr/yH9ItKo6tymOPNkiYzIG0cLNNSrczv6Lc8bycgdMfJOEeCVPSJmwiqLFSt07+svPvoeRjYzbigIECkUmkm99z0dxju/Sb+I8vak+MypEhmR1Odtr/7DW7r792ZEkD/a2l49qA5J7W179Vmde/iP5EbQVDaD6pDUUk30tnjJxg5+s24Xl7INdsYaewLEmJnUGbZXf2OTbn73ggjyi7a1BdUhf9L9p4b6tVE/f/mGixhZZdw6LkCMmUltc5fecHee3ZHHjMhXWWfFg9/25ciIpJ5ke/W7u/TkSwORT0LbqwfVIc/ofjW3u6mrf0tuBE1lM6gOSe01X7fBa1STpQCxdqaHOHqJqDxmMDs0s0My91uuw2jepJe/JiOC/MywXIcBqkNS316l/R6cLssX4vagCJE6YpQjGZodmtkhmV/+VIfx75Fd/KtbR5D6ZeRhgOqQf4U8/bl/qt7Bb9L1Q0ZWGU9vHSDGzKReuN9247/o56+e9x4jmxm/LR0g8q44mEm94wjdJf4xW/pFpPledIzihSMlMiKpF56lj2pjfu/lfzQ9gtzRWfqolgbJ/OP1ar7wy85cRBGRH6iuVzOoDpNc6dE66tk7jt8VCEp
[truncated: 320,522 more chars]
