# Supplementary material for: Evaluating cellularity and structural connectivity on whole brain slides using a custom-made digital pathology pipeline
Source: J Neurosci Methods. 2019 Jan 1;311:215–21. doi: 10.1016/j.jneumeth.2018.10.029 (PMC6269083; doi:10.1016/j.jneumeth.2018.10.029)
Supplement: Supplementary file 3 [file mmc3.zip › Technical Drawings/MLS203-1-Step.stp]

ISO-10303-21;
HEADER;
/* Generated by software containing ST-Developer
 * from STEP Tools, Inc. (www.steptools.com) 
 */
/* OPTION: strings as raw bytes, not using required /X/ escapes */

FILE_DESCRIPTION(
/* description */ ('Unknown'),
/* implementation_level */ '2;1');

FILE_NAME(
/* name */ 'MLS203-1-Step',
/* time_stamp */ '2017-11-20T10:36:37+01:00',
/* author */ ('Unknown'),
/* organization */ ('Unknown'),
/* preprocessor_version */ 'ST-DEVELOPER v16',
/* originating_system */ 'DEX',
/* authorisation */ $);

FILE_SCHEMA (('AUTOMOTIVE_DESIGN {1 0 10303 214 3 1 1}'));
ENDSEC;

DATA;
#10=PROPERTY_DEFINITION_REPRESENTATION(#14,#12);
#11=PROPERTY_DEFINITION_REPRESENTATION(#15,#13);
#12=REPRESENTATION('',(#16),#111654);
#13=REPRESENTATION('',(#17),#111654);
#14=PROPERTY_DEFINITION('pmi validation property','',#111665);
#15=PROPERTY_DEFINITION('pmi validation property','',#111665);
#16=VALUE_REPRESENTATION_ITEM('number of annotations',COUNT_MEASURE(0.));
#17=VALUE_REPRESENTATION_ITEM('number of views',COUNT_MEASURE(0.));
#18=SURFACE_STYLE_RENDERING_WITH_PROPERTIES(.CONSTANT_SHADING.,#69548,(#19));
#19=SURFACE_STYLE_TRANSPARENT(0.699999988079071);
#20=CONTEXT_DEPENDENT_SHAPE_REPRESENTATION(#26,#111667);
#21=CONTEXT_DEPENDENT_SHAPE_REPRESENTATION(#27,#111669);
#22=CONTEXT_DEPENDENT_SHAPE_REPRESENTATION(#28,#111671);
#23=NEXT_ASSEMBLY_USAGE_OCCURRENCE('20967-E0W','20967-E0W','20967-E0W',
#111672,#111673,'');
#24=NEXT_ASSEMBLY_USAGE_OCCURRENCE('rahmen','rahmen','rahmen',#111672,#111674,
'');
#25=NEXT_ASSEMBLY_USAGE_OCCURRENCE('glasplatte','glasplatte',
'glasplatte',#111672,#111675,'');
#26=(
REPRESENTATION_RELATIONSHIP(' ',' ',#69680,#69681)
REPRESENTATION_RELATIONSHIP_WITH_TRANSFORMATION(#29)
SHAPE_REPRESENTATION_RELATIONSHIP()
);
#27=(
REPRESENTATION_RELATIONSHIP(' ',' ',#69682,#69681)
REPRESENTATION_RELATIONSHIP_WITH_TRANSFORMATION(#30)
SHAPE_REPRESENTATION_RELATIONSHIP()
);
#28=(
REPRESENTATION_RELATIONSHIP(' ',' ',#69683,#69681)
REPRESENTATION_RELATIONSHIP_WITH_TRANSFORMATION(#31)
SHAPE_REPRESENTATION_RELATIONSHIP()
);
#29=ITEM_DEFINED_TRANSFORMATION(' ',' ',#69684,#74640);
#30=ITEM_DEFINED_TRANSFORMATION(' ',' ',#69684,#74795);
#31=ITEM_DEFINED_TRANSFORMATION(' ',' ',#69684,#74802);
#32=VERTEX_LOOP('',#25513);
#33=VERTEX_LOOP('',#26128);
#34=VERTEX_LOOP('',#26131);
#35=VERTEX_LOOP('',#26134);
#36=VERTEX_LOOP('',#26137);
#37=VERTEX_LOOP('',#26140);
#38=VERTEX_LOOP('',#26142);
#39=VERTEX_LOOP('',#26271);
#40=VERTEX_LOOP('',#26290);
#41=VERTEX_LOOP('',#26990);
#42=VERTEX_LOOP('',#26992);
#43=VERTEX_LOOP('',#26994);
#44=VERTEX_LOOP('',#26996);
#45=VERTEX_LOOP('',#26998);
#46=VERTEX_LOOP('',#27000);
#47=VERTEX_LOOP('',#27002);
#48=VERTEX_LOOP('',#27004);
#49=VERTEX_LOOP('',#27006);
#50=VERTEX_LOOP('',#27008);
#51=VERTEX_LOOP('',#27010);
#52=VERTEX_LOOP('',#27012);
#53=VERTEX_LOOP('',#27014);
#54=VERTEX_LOOP('',#27016);
#55=VERTEX_LOOP('',#27018);
#56=VERTEX_LOOP('',#27020);
#57=VERTEX_LOOP('',#27022);
#58=VERTEX_LOOP('',#27024);
#59=VERTEX_LOOP('',#27026);
#60=VERTEX_LOOP('',#27028);
#61=VERTEX_LOOP('',#27030);
#62=VERTEX_LOOP('',#27032);
#63=VERTEX_LOOP('',#27034);
#64=VERTEX_LOOP('',#27036);
#65=VERTEX_LOOP('',#27038);
#66=VERTEX_LOOP('',#27040);
#67=VERTEX_LOOP('',#27042);
#68=VERTEX_LOOP('',#27044);
#69=VERTEX_LOOP('',#27046);
#70=VERTEX_LOOP('',#27048);
#71=VERTEX_LOOP('',#27050);
#72=VERTEX_LOOP('',#27052);
#73=VERTEX_LOOP('',#27054);
#74=VERTEX_LOOP('',#27056);
#75=VERTEX_LOOP('',#27083);
#76=VERTEX_LOOP('',#27086);
#77=VERTEX_LOOP('',#27089);
#78=VERTEX_LOOP('',#27092);
#79=TOROIDAL_SURFACE('',#72501,2.3,0.3);
#80=TOROIDAL_SURFACE('',#72507,2.3,0.3);
#81=TOROIDAL_SURFACE('',#72517,2.3,0.3);
#82=TOROIDAL_SURFACE('',#72523,2.3,0.3);
#83=TOROIDAL_SURFACE('',#72625,2.3,0.3);
#84=TOROIDAL_SURFACE('',#72631,2.3,0.3);
#85=TOROIDAL_SURFACE('',#72657,2.3,0.3);
#86=TOROIDAL_SURFACE('',#72659,2.3,0.3);
#87=TOROIDAL_SURFACE('',#72690,2.85,0.799999999999995);
#88=TOROIDAL_SURFACE('',#74593,2.60000000000001,0.3);
#89=ORIENTED_CLOSED_SHELL('',*,#50590,.F.);
#90=ORIENTED_CLOSED_SHELL('',*,#50591,.F.);
#91=ORIENTED_CLOSED_SHELL('',*,#50592,.F.);
#92=ORIENTED_CLOSED_SHELL('',*,#50593,.F.);
#93=ORIENTED_CLOSED_SHELL('',*,#50594,.F.);
#94=ORIENTED_CLOSED_SHELL('',*,#50595,.F.);
#95=ORIENTED_CLOSED_SHELL('',*,#50596,.F.);
#96=ORIENTED_CLOSED_SHELL('',*,#50597,.F.);
#97=ORIENTED_CLOSED_SHELL('',*,#50598,.F.);
#98=ORIENTED_CLOSED_SHELL('',*,#50599,.F.);
#99=ORIENTED_CLOSED_SHELL('',*,#50600,.F.);
#100=ORIENTED_CLOSED_SHELL('',*,#50601,.F.);
#101=ORIENTED_CLOSED_SHELL('',*,#50602,.F.);
#102=ORIENTED_CLOSED_SHELL('',*,#50603,.F.);
#103=ORIENTED_CLOSED_SHELL('',*,#50604,.F.);
#104=ORIENTED_CLOSED_SHELL('',*,#50605,.F.);
#105=ORIENTED_CLOSED_SHELL('',*,#50606,.F.);
#106=ORIENTED_CLOSED_SHELL('',*,#50607,.F.);
#107=ORIENTED_CLOSED_SHELL('',*,#50645,.F.);
#108=ORIENTED_CLOSED_SHELL('',*,#50646,.F.);
#109=ORIENTED_CLOSED_SHELL('',*,#50647,.F.);
#110=ORIENTED_CLOSED_SHELL('',*,#50648,.F.);
#111=ORIENTED_CLOSED_SHELL('',*,#50649,.F.);
#112=ORIENTED_CLOSED_SHELL('',*,#50650,.F.);
#113=ORIENTED_CLOSED_SHELL('',*,#50651,.F.);
#114=ORIENTED_CLOSED_SHELL('',*,#50652,.F.);
#115=ORIENTED_CLOSED_SHELL('',*,#50653,.F.);
#116=ORIENTED_CLOSED_SHELL('',*,#50654,.F.);
#117=ORIENTED_CLOSED_SHELL('',*,#50655,.F.);
#118=ORIENTED_CLOSED_SHELL('',*,#50656,.F.);
#119=ORIENTED_CLOSED_SHELL('',*,#50657,.F.);
#120=ORIENTED_CLOSED_SHELL('',*,#50658,.F.);
#121=ORIENTED_CLOSED_SHELL('',*,#50659,.F.);
#122=ORIENTED_CLOSED_SHELL('',*,#50660,.F.);
#123=ORIENTED_CLOSED_SHELL('',*,#50661,.F.);
#124=ORIENTED_CLOSED_SHELL('',*,#50662,.F.);
#125=ORIENTED_CLOSED_SHELL('',*,#50663,.F.);
#126=ORIENTED_CLOSED_SHELL('',*,#50664,.F.);
#127=ORIENTED_CLOSED_SHELL('',*,#50665,.F.);
#128=ORIENTED_CLOSED_SHELL('',*,#50666,.F.);
#129=ORIENTED_CLOSED_SHELL('',*,#50667,.F.);
#130=ORIENTED_CLOSED_SHELL('',*,#50668,.F.);
#131=ORIENTED_CLOSED_SHELL('',*,#50669,.F.);
#132=ORIENTED_CLOSED_SHELL('',*,#50670,.F.);
#133=ORIENTED_CLOSED_SHELL('',*,#50671,.F.);
#134=ORIENTED_CLOSED_SHELL('',*,#50672,.F.);
#135=ORIENTED_CLOSED_SHELL('',*,#50673,.F.);
#136=ORIENTED_CLOSED_SHELL('',*,#50674,.F.);
#137=ORIENTED_CLOSED_SHELL('',*,#50675,.F.);
#138=ORIENTED_CLOSED_SHELL('',*,#50676,.F.);
#139=ORIENTED_CLOSED_SHELL('',*,#50677,.F.);
#140=ORIENTED_CLOSED_SHELL('',*,#50699,.F.);
#141=ORIENTED_CLOSED_SHELL('',*,#50700,.F.);
#142=ORIENTED_CLOSED_SHELL('',*,#50701,.F.);
#143=ORIENTED_CLOSED_SHELL('',*,#50702,.F.);
#144=ORIENTED_CLOSED_SHELL('',*,#50703,.F.);
#145=ORIENTED_CLOSED_SHELL('',*,#50704,.F.);
#146=ORIENTED_CLOSED_SHELL('',*,#50705,.F.);
#147=ORIENTED_CLOSED_SHELL('',*,#50706,.F.);
#148=ORIENTED_CLOSED_SHELL('',*,#50707,.F.);
#149=ORIENTED_CLOSED_SHELL('',*,#50708,.F.);
#150=ORIENTED_CLOSED_SHELL('',*,#50709,.F.);
#151=ORIENTED_CLOSED_SHELL('',*,#50710,.F.);
#152=ORIENTED_CLOSED_SHELL('',*,#50711,.F.);
#153=ORIENTED_CLOSED_SHELL('',*,#50712,.F.);
#154=ORIENTED_CLOSED_SHELL('',*,#50713,.F.);
#155=ORIENTED_CLOSED_SHELL('',*,#50714,.F.);
#156=ELLIPSE('',#71259,1.76776695296627,1.24999999999945);
#157=ELLIPSE('',#71278,1.76776695296874,1.25000000000122);
#158=ELLIPSE('',#71286,1.7677669529681,1.25000000000044);
#159=ELLIPSE('',#71305,1.7677669529676,1.25000000000037);
#160=ELLIPSE('',#72513,0.424264068696958,0.299999999988908);
#161=ELLIPSE('',#72956,4.24264068711787,2.99999999999915);
#162=ELLIPSE('',#72957,4.24264068712123,3.00000000000125);
#163=ELLIPSE('',#72959,4.24264068711912,2.99999999999982);
#164=ELLIPSE('',#72960,4.2426406871181,2.99999999999888);
#165=ELLIPSE('',#72962,6.36396103067857,4.49999999999954);
#166=ELLIPSE('',#72964,6.36396103067822,4.49999999999946);
#167=BREP_WITH_VOIDS('NONE',#50589,(#89,#90,#91,#92,#93,#94,#95,#96,#97,
#98,#99,#100,#101,#102,#103,#104,#105,#106));
#168=BREP_WITH_VOIDS('NONE',#50644,(#107,#108,#109,#110,#111,#112,#113,
#114,#115,#116,#117,#118,#119,#120,#121,#122,#123,#124,#125,#126,#127,#128,
#129,#130,#131,#132,#133,#134,#135,#136,#137,#138,#139));
#169=BREP_WITH_VOIDS('NONE',#50698,(#140,#141,#142,#143,#144,#145,#146,
#147,#148,#149,#150,#151,#152,#153,#154,#155));
#170=B_SPLINE_CURVE_WITH_KNOTS('',3,(#91531,#91532,#91533,#91534,#91535,
#91536),.UNSPECIFIED.,.F.,.F.,(4,2,4),(0.,0.5,1.),.UNSPECIFIED.);
#171=B_SPLINE_CURVE_WITH_KNOTS('',3,(#91565,#91566,#91567,#91568),
 .UNSPECIFIED.,.F.,.F.,(4,4),(0.,0.000545241109138893),.UNSPECIFIED.);
#172=B_SPLINE_CURVE_WITH_KNOTS('',3,(#91846,#91847,#91848,#91849,#91850,
#91851),.UNSPECIFIED.,.F.,.F.,(4,2,4),(0.,0.5,1.),.UNSPECIFIED.);
#173=B_SPLINE_CURVE_WITH_KNOTS('',3,(#92073,#92074,#92075,#92076),
 .UNSPECIFIED.,.F.,.F.,(4,4),(0.0237408213390513,0.0237952046836138),
 .UNSPECIFIED.);
#174=B_SPLINE_CURVE_WITH_KNOTS('',3,(#92089,#92090,#92091,#92092),
 .UNSPECIFIED.,.F.,.F.,(4,4),(0.00077384547241333,0.0013190865815522),
 .UNSPECIFIED.);
#175=B_SPLINE_CURVE_WITH_KNOTS('',3,(#95638,#95639,#95640,#95641,#95642,
#95643,#95644,#95645,#95646,#95647,#95648,#95649,#95650,#95651,#95652,#95653,
#95654,#95655),.UNSPECIFIED.,.F.,.F.,(4,1,1,2,2,1,1,1,2,2,1,4),(0.,0.125000000000039,
0.250000000000078,0.375000000000117,0.406250000000119,0.43750000000012,
0.500000000000125,0.625000000000104,0.750000000000083,0.812500000000073,
0.875000000000062,1.),.UNSPECIFIED.);
#176=B_SPLINE_CURVE_WITH_KNOTS('',3,(#95669,#95670,#95671,#95672,#95673,
#95674,#95675,#95676,#95677,#95678,#95679,#95680,#95681,#95682,#95683,#95684,
#95685,#95686,#95687,#95688,#95689,#95690,#95691,#95692,#95693,#95694,#95695),
 .UNSPECIFIED.,.F.,.F.,(4,2,2,2,2,2,2,2,2,1,1,2,2,1,4),(0.,0.125000000000093,
0.250000000000185,0.28125000000018,0.312500000000175,0.375000000000126,
0.500000000000029,0.562500000000003,0.593750000000008,0.625000000000013,
0.749999999999973,0.874999999999932,0.906249999999949,0.937499999999966,
1.),.UNSPECIFIED.);
#177=B_SPLINE_CURVE_WITH_KNOTS('',3,(#95721,#95722,#95723,#95724,#95725,
#95726,#95727,#95728,#95729,#95730,#95731,#95732,#95733,#95734,#95735,#95736,
#95737,#95738,#95739,#95740),.UNSPECIFIED.,.F.,.F.,(4,1,1,2,2,2,1,1,2,2,
2,4),(0.,0.125000000000001,0.250000000000003,0.375000000000004,0.406249999999976,
0.437499999999948,0.499999999999959,0.624999999999988,0.750000000000016,
0.812500000000028,0.87500000000004,1.),.UNSPECIFIED.);
#178=B_SPLINE_CURVE_WITH_KNOTS('',3,(#95748,#95749,#95750,#95751),
 .UNSPECIFIED.,.F.,.F.,(4,4),(0.00108547584875057,0.00137989957166756),
 .UNSPECIFIED.);
#179=B_SPLINE_CURVE_WITH_KNOTS('',3,(#95761,#95762,#95763,#95764,#95765,
#95766,#95767,#95768,#95769,#95770,#95771,#95772,#95773,#95774,#95775,#95776,
#95777,#95778,#95779,#95780),.UNSPECIFIED.,.F.,.F.,(4,1,1,2,2,2,1,1,1,2,
2,1,4),(0.,0.124999999999992,0.249999999999984,0.374999999999975,0.437499999999982,
0.468749999999971,0.499999999999959,0.624999999999963,0.749999999999966,
0.874999999999969,0.906249999999981,0.937499999999993,1.),.UNSPECIFIED.);
#180=B_SPLINE_CURVE_WITH_KNOTS('',3,(#95788,#95789,#95790,#95791,#95792,
#95793,#95794,#95795,#95796,#95797,#95798,#95799,#95800,#95801,#95802,#95803,
#95804,#95805,#95806,#95807),.UNSPECIFIED.,.F.,.F.,(4,1,1,2,2,2,1,1,1,2,
2,1,4),(0.,0.124999999999879,0.249999999999759,0.374999999999638,0.437499999999597,
0.468749999999588,0.499999999999579,0.624999999999683,0.749999999999787,
0.874999999999891,0.906249999999925,0.93749999999996,1.),.UNSPECIFIED.);
#181=B_SPLINE_CURVE_WITH_KNOTS('',3,(#95823,#95824,#95825,#95826,#95827,
#95828,#95829,#95830,#95831,#95832,#95833,#95834,#95835,#95836,#95837,#95838,
#95839,#95840,#95841,#95842),.UNSPECIFIED.,.F.,.F.,(4,1,1,2,2,2,1,1,2,2,
2,4),(0.,0.124999999999818,0.249999999999635,0.374999999999453,0.406249999999439,
0.437499999999426,0.499999999999468,0.624999999999606,0.749999999999745,
0.81249999999981,0.874999999999876,1.),.UNSPECIFIED.);
#182=B_SPLINE_CURVE_WITH_KNOTS('',3,(#95850,#95851,#95852,#95853),
 .UNSPECIFIED.,.F.,.F.,(4,4),(0.00108547584875052,0.00137989957166751),
 .UNSPECIFIED.);
#183=B_SPLINE_CURVE_WITH_KNOTS('',3,(#95873,#95874,#95875,#95876,#95877,
#95878,#95879,#95880,#95881,#95882,#95883,#95884,#95885,#95886,#95887,#95888,
#95889,#95890,#95891,#95892,#95893,#95894,#95895,#95896,#95897,#95898,#95899),
 .UNSPECIFIED.,.F.,.F.,(4,2,2,2,2,2,2,2,2,1,1,2,2,1,4),(0.,0.124999999999871,
0.249999999999741,0.281249999999741,0.312499999999741,0.374999999999732,
0.499999999999743,0.562499999999772,0.593749999999806,0.62499999999984,
0.749999999999888,0.874999999999937,0.906249999999954,0.93749999999997,
1.),.UNSPECIFIED.);
#184=B_SPLINE_CURVE_WITH_KNOTS('',3,(#95913,#95914,#95915,#95916,#95917,
#95918,#95919,#95920,#95921,#95922,#95923,#95924,#95925,#95926,#95927,#95928,
#95929,#95930),.UNSPECIFIED.,.F.,.F.,(4,1,1,2,2,1,1,1,2,2,1,4),(0.,0.124999999999972,
0.249999999999944,0.374999999999917,0.406249999999925,0.437499999999934,
0.49999999999995,0.624999999999973,0.749999999999995,0.812499999999996,
0.874999999999998,1.),.UNSPECIFIED.);
#185=B_SPLINE_CURVE_WITH_KNOTS('',3,(#96096,#96097,#96098,#96099,#96100,
#96101,#96102,#96103,#96104,#96105,#96106,#96107,#96108,#96109,#96110,#96111,
#96112,#96113,#96114),.UNSPECIFIED.,.F.,.F.,(4,1,1,1,1,1,1,1,1,1,1,1,1,
1,1,1,4),(0.,0.0677860504167684,0.133395234246527,0.196946412810768,0.25889722895281,
0.319798019408227,0.38022781561169,0.44102306531792,0.502892701486925,0.564823984027301,
0.6252029334931,0.685632729696568,0.746062525900027,0.807360892051408,0.86931170819345,
0.933797694825442,1.),.UNSPECIFIED.);
#186=B_SPLINE_CURVE_WITH_KNOTS('',3,(#96117,#96118,#96119,#96120,#96121,
#96122,#96123,#96124,#96125,#96126,#96127,#96128,#96129,#96130,#96131,#96132,
#96133,#96134,#96135),.UNSPECIFIED.,.F.,.F.,(4,1,1,1,1,1,1,1,1,1,1,1,1,
1,1,1,4),(0.,0.0635045362502211,0.12480679220286,0.184923468128757,0.244380414599893,
0.303779874337792,0.363596159221464,0.424840124986382,0.487853702683509,
0.551504788058426,0.613853175247654,0.675634855198411,0.737732427793008,
0.800413673279257,0.864656072555195,0.930983333242785,1.),.UNSPECIFIED.);
#187=B_SPLINE_CURVE_WITH_KNOTS('',3,(#96137,#96138,#96139,#96140,#96141,
#96142,#96143,#96144,#96145,#96146,#96147,#96148,#96149,#96150,#96151,#96152,
#96153,#96154,#96155),.UNSPECIFIED.,.F.,.F.,(4,1,1,1,1,1,1,1,1,1,1,1,1,
1,1,1,4),(0.,0.0658044625484849,0.128891734351159,0.190546975613221,0.251141600726029,
0.310573771823582,0.370005942921139,0.429612745142593,0.489426075535921,
0.549530284211697,0.610417841850878,0.671235919561407,0.733005347866869,
0.796784152254991,0.861875302700966,0.929917305360533,1.),.UNSPECIFIED.);
#188=B_SPLINE_CURVE_WITH_KNOTS('',3,(#96157,#96158,#96159,#96160,#96161,
#96162,#96163,#96164,#96165,#96166,#96167),.UNSPECIFIED.,.F.,.F.,(4,1,1,
1,1,1,1,1,4),(0.,0.121951202249339,0.240786805327918,0.358549872370741,
0.479065841400273,0.60151854477353,0.727550518930892,0.859932086662832,
1.),.UNSPECIFIED.);
#189=B_SPLINE_CURVE_WITH_KNOTS('',3,(#96169,#96170,#96171,#96172,#96173,
#96174,#96175,#96176,#96177,#96178,#96179,#96180,#96181,#96182,#96183),
 .UNSPECIFIED.,.F.,.F.,(4,1,1,1,1,1,1,1,1,1,1,1,4),(0.,0.0920369262924662,
0.180974353440976,0.269397191349424,0.357388275154504,0.443619142762398,
0.526488211480038,0.60749268396029,0.688022883278494,0.767896880181441,
0.845559221969878,0.922543803777329,1.),.UNSPECIFIED.);
#190=B_SPLINE_CURVE_WITH_KNOTS('',3,(#96185,#96186,#96187,#96188,#96189,
#96190,#96191,#96192,#96193,#96194,#96195,#96196,#96197,#96198,#96199,#96200,
#96201,#96202,#96203),.UNSPECIFIED.,.F.,.F.,(4,1,1,1,1,1,1,1,1,1,1,1,1,
1,1,1,4),(0.,0.0710422088543147,0.139354885146342,0.204975454905342,0.268353816172791,
0.330156614420446,0.390696345646702,0.450898805551072,0.510969491201446,
0.570761033054037,0.62945272979383,0.688413844727804,0.747570636893197,
0.808282833405268,0.870023270259026,0.933804972112911,1.),.UNSPECIFIED.);
#191=B_SPLINE_CURVE_WITH_KNOTS('',3,(#96207,#96208,#96209,#96210,#96211,
#96212,#96213,#96214,#96215,#96216,#96217,#96218,#96219,#96220,#96221),
 .UNSPECIFIED.,.F.,.F.,(4,1,1,1,1,1,1,1,1,1,1,1,4),(0.,0.127797158234839,
0.246795252716654,0.362284315583909,0.477652464727301,0.536236841728711,
0.595590435516283,0.656343759139633,0.719085140507872,0.784349165128119,
0.852875534636559,0.924551255516694,1.),.UNSPECIFIED.);
#192=B_SPLINE_CURVE_WITH_KNOTS('',3,(#96223,#96224,#96225,#96226,#96227,
#96228,#96229,#96230,#96231,#96232,#96233,#96234,#96235,#96236,#96237,#96238,
#96239,#96240,#96241),.UNSPECIFIED.,.F.,.F.,(4,1,1,1,1,1,1,1,1,1,1,1,1,
1,1,1,4),(0.,0.0650546391360231,0.12722852261971,0.188010143808791,0.246983545474239,
0.306665972784526,0.365781859897254,0.426171045359084,0.487872476073496,
0.549751499299631,0.611203438273965,0.672845557784903,0.734954692117921,
0.797975869322986,0.862556474585852,0.929817166552753,1.),.UNSPECIFIED.);
#193=B_SPLINE_CURVE_WITH_KNOTS('',3,(#96243,#96244,#96245,#96246,#96247,
#96248,#96249,#96250,#96251,#96252,#96253,#96254,#96255,#96256,#96257),
 .UNSPECIFIED.,.F.,.F.,(4,1,1,1,1,1,1,1,1,1,1,1,4),(0.,0.129143969582796,
0.254766743624817,0.37824836025205,0.50346271630554,0.565012277463826,0.624901407972456,
0.683662134485761,0.742754013613896,0.802502692059015,0.865203953662695,
0.930695919020903,1.),.UNSPECIFIED.);
#194=B_SPLINE_CURVE_WITH_KNOTS('',3,(#96259,#96260,#96261,#96262,#96263),
 .UNSPECIFIED.,.F.,.F.,(4,1,4),(0.,0.566041224020068,1.),.UNSPECIFIED.);
#195=B_SPLINE_CURVE_WITH_KNOTS('',3,(#96267,#96268,#96269,#96270,#96271,
#96272,#96273),.UNSPECIFIED.,.F.,.F.,(4,1,1,1,4),(0.,0.209397762585712,
0.446747499931804,0.708278740088194,1.),.UNSPECIFIED.);
#196=B_SPLINE_CURVE_WITH_KNOTS('',3,(#96275,#96276,#96277,#96278,#96279,
#96280,#96281,#96282,#96283,#96284,#96285,#96286,#96287,#96288,#96289,#96290,
#96291,#96292,#96293),.UNSPECIFIED.,.F.,.F.,(4,1,1,1,1,1,1,1,1,1,1,1,1,
1,1,1,4),(0.,0.0670590684916331,0.131284936063819,0.193683929453145,0.254469042643051,
0.314739531570001,0.375445465532243,0.435954890726495,0.498236316430817,
0.560517742135132,0.621573547420527,0.681935171211412,0.742821934966649,
0.804247994157042,0.867456592815854,0.932264665655005,1.),.UNSPECIFIED.);
#197=B_SPLINE_CURVE_WITH_KNOTS('',3,(#96295,#96296,#96297,#96298,#96299,
#96300,#96301,#96302,#96303,#96304,#96305,#96306,#96307,#96308,#96309,#96310,
#96311,#96312,#96313),.UNSPECIFIED.,.F.,.F.,(4,1,1,1,1,1,1,1,1,1,1,1,1,
1,1,1,4),(0.,0.0694566014657603,0.135648857609363,0.199607219985959,0.261428142001144,
0.322097020420794,0.382380355134039,0.443259409286469,0.504962151860929,
0.566848631606103,0.627624356784886,0.687495965981959,0.747367575179031,
0.808186653235958,0.87014189393855,0.933725093424589,1.),.UNSPECIFIED.);
#198=B_SPLINE_CURVE_WITH_KNOTS('',3,(#96315,#96316,#96317,#96318,#96319,
#96320,#96321,#96322,#96323,#96324,#96325,#96326,#96327,#96328,#96329,#96330,
#96331,#96332,#96333),.UNSPECIFIED.,.F.,.F.,(4,1,1,1,1,1,1,1,1,1,1,1,1,
1,1,1,4),(0.,0.0825539607851829,0.159735790028129,0.233119142693934,0.301667754267237,
0.365757205554799,0.426433160750929,0.484172485075764,0.53952798949872,
0.59312629570567,0.647010873567791,0.701400658589536,0.756557288256859,
0.813867854544078,0.873077203043091,0.934972456817953,1.),.UNSPECIFIED.);
#199=B_SPLINE_CURVE_WITH_KNOTS('',3,(#96374,#96375,#96376,#96377,#96378,
#96379,#96380,#96381,#96382,#96383,#96384,#96385,#96386,#96387,#96388,#96389,
#96390,#96391,#96392),.UNSPECIFIED.,.F.,.F.,(4,1,1,1,1,1,1,1,1,1,1,1,1,
1,1,1,4),(0.,0.0635045362502211,0.12480679220286,0.184923468128757,0.244380414599893,
0.303779874337792,0.363596159221464,0.424840124986382,0.487853702683509,
0.551504788058426,0.613853175247654,0.675634855198411,0.737732427793008,
0.800413673279257,0.864656072555195,0.930983333242785,1.),.UNSPECIFIED.);
#200=B_SPLINE_CURVE_WITH_KNOTS('',3,(#96435,#96436,#96437,#96438,#96439,
#96440,#96441,#96442,#96443,#96444,#96445,#96446,#96447,#96448,#96449,#96450,
#96451,#96452,#96453),.UNSPECIFIED.,.F.,.F.,(4,1,1,1,1,1,1,1,1,1,1,1,1,
1,1,1,4),(0.,0.0658044625484849,0.128891734351159,0.190546975613221,0.251141600726029,
0.310573771823582,0.370005942921139,0.429612745142593,0.489426075535921,
0.549530284211697,0.610417841850878,0.671235919561407,0.733005347866869,
0.796784152254991,0.861875302700966,0.929917305360533,1.),.UNSPECIFIED.);
#201=B_SPLINE_CURVE_WITH_KNOTS('',3,(#96478,#96479,#96480,#96481,#96482,
#96483,#96484,#96485,#96486,#96487,#96488),.UNSPECIFIED.,.F.,.F.,(4,1,1,
1,1,1,1,1,4),(0.,0.121951202249339,0.240786805327918,0.358549872370741,
0.479065841400273,0.60151854477353,0.727550518930892,0.859932086662832,
1.),.UNSPECIFIED.);
#202=B_SPLINE_CURVE_WITH_KNOTS('',3,(#96521,#96522,#96523,#96524,#96525,
#96526,#96527,#96528,#96529,#96530,#96531,#96532,#96533,#96534,#96535),
 .UNSPECIFIED.,.F.,.F.,(4,1,1,1,1,1,1,1,1,1,1,1,4),(0.,0.0920369262924662,
0.180974353440976,0.269397191349424,0.357388275154504,0.443619142762398,
0.526488211480038,0.60749268396029,0.688022883278494,0.767896880181441,
0.845559221969878,0.922543803777329,1.),.UNSPECIFIED.);
#203=B_SPLINE_CURVE_WITH_KNOTS('',3,(#96576,#96577,#96578,#96579,#96580,
#96581,#96582,#96583,#96584,#96585,#96586,#96587,#96588,#96589,#96590,#96591,
#96592,#96593,#96594),.UNSPECIFIED.,.F.,.F.,(4,1,1,1,1,1,1,1,1,1,1,1,1,
1,1,1,4),(0.,0.0710422088543147,0.139354885146342,0.204975454905342,0.268353816172791,
0.330156614420446,0.390696345646702,0.450898805551072,0.510969491201446,
0.570761033054037,0.62945272979383,0.688413844727804,0.747570636893197,
0.808282833405268,0.870023270259026,0.933804972112911,1.),.UNSPECIFIED.);
#204=B_SPLINE_CURVE_WITH_KNOTS('',3,(#96631,#96632,#96633,#96634,#96635,
#96636,#96637,#96638,#96639,#96640,#96641,#96642,#96643,#96644,#96645),
 .UNSPECIFIED.,.F.,.F.,(4,1,1,1,1,1,1,1,1,1,1,1,4),(0.,0.127797158234839,
0.246795252716654,0.362284315583909,0.477652464727301,0.536236841728711,
0.595590435516283,0.656343759139633,0.719085140507872,0.784349165128119,
0.852875534636559,0.924551255516694,1.),.UNSPECIFIED.);
#205=B_SPLINE_CURVE_WITH_KNOTS('',3,(#96686,#96687,#96688,#96689,#96690,
#96691,#96692,#96693,#96694,#96695,#96696,#96697,#96698,#96699,#96700,#96701,
#96702,#96703,#96704),.UNSPECIFIED.,.F.,.F.,(4,1,1,1,1,1,1,1,1,1,1,1,1,
1,1,1,4),(0.,0.0650546391360231,0.12722852261971,0.188010143808791,0.246983545474239,
0.306665972784526,0.365781859897254,0.426171045359084,0.487872476073496,
0.549751499299631,0.611203438273965,0.672845557784903,0.734954692117921,
0.797975869322986,0.862556474585852,0.929817166552753,1.),.UNSPECIFIED.);
#206=B_SPLINE_CURVE_WITH_KNOTS('',3,(#96737,#96738,#96739,#96740,#96741,
#96742,#96743,#96744,#96745,#96746,#96747,#96748,#96749,#96750,#96751),
 .UNSPECIFIED.,.F.,.F.,(4,1,1,1,1,1,1,1,1,1,1,1,4),(0.,0.129143969582796,
0.254766743624817,0.37824836025205,0.50346271630554,0.565012277463826,0.624901407972456,
0.683662134485761,0.742754013613896,0.802502692059015,0.865203953662695,
0.930695919020903,1.),.UNSPECIFIED.);
#207=B_SPLINE_CURVE_WITH_KNOTS('',3,(#96764,#96765,#96766,#96767,#96768),
 .UNSPECIFIED.,.F.,.F.,(4,1,4),(0.,0.566041224020068,1.),.UNSPECIFIED.);
#208=B_SPLINE_CURVE_WITH_KNOTS('',3,(#96789,#96790,#96791,#96792,#96793,
#96794,#96795),.UNSPECIFIED.,.F.,.F.,(4,1,1,1,4),(0.,0.209397762585712,
0.446747499931804,0.708278740088194,1.),.UNSPECIFIED.);
#209=B_SPLINE_CURVE_WITH_KNOTS('',3,(#96836,#96837,#96838,#96839,#96840,
#96841,#96842,#96843,#96844,#96845,#96846,#96847,#96848,#96849,#96850,#96851,
#96852,#96853,#96854),.UNSPECIFIED.,.F.,.F.,(4,1,1,1,1,1,1,1,1,1,1,1,1,
1,1,1,4),(0.,0.0670590684916331,0.131284936063819,0.193683929453145,0.254469042643051,
0.314739531570001,0.375445465532243,0.435954890726495,0.498236316430817,
0.560517742135132,0.621573547420527,0.681935171211412,0.742821934966649,
0.804247994157042,0.867456592815854,0.932264665655005,1.),.UNSPECIFIED.);
#210=B_SPLINE_CURVE_WITH_KNOTS('',3,(#96895,#96896,#96897,#96898,#96899,
#96900,#96901,#96902,#96903,#96904,#96905,#96906,#96907,#96908,#96909,#96910,
#96911,#96912,#96913),.UNSPECIFIED.,.F.,.F.,(4,1,1,1,1,1,1,1,1,1,1,1,1,
1,1,1,4),(0.,0.0694566014657603,0.135648857609363,0.199607219985959,0.261428142001144,
0.322097020420794,0.382380355134039,0.443259409286469,0.504962151860929,
0.566848631606103,0.627624356784886,0.687495965981959,0.747367575179031,
0.808186653235958,0.87014189393855,0.933725093424589,1.),.UNSPECIFIED.);
#211=B_SPLINE_CURVE_WITH_KNOTS('',3,(#96954,#96955,#96956,#96957,#96958,
#96959,#96960,#96961,#96962,#96963,#96964,#96965,#96966,#96967,#96968,#96969,
#96970,#96971,#96972),.UNSPECIFIED.,.F.,.F.,(4,1,1,1,1,1,1,1,1,1,1,1,1,
1,1,1,4),(0.,0.0825539607851829,0.159735790028129,0.233119142693934,0.301667754267237,
0.365757205554799,0.426433160750929,0.484172485075764,0.53952798949872,
0.59312629570567,0.647010873567791,0.701400658589536,0.756557288256859,
0.813867854544078,0.873077203043091,0.934972456817953,1.),.UNSPECIFIED.);
#212=B_SPLINE_CURVE_WITH_KNOTS('',3,(#97017,#97018,#97019,#97020,#97021,
#97022,#97023,#97024,#97025,#97026,#97027,#97028,#97029,#97030,#97031,#97032,
#97033,#97034,#97035),.UNSPECIFIED.,.F.,.F.,(4,1,1,1,1,1,1,1,1,1,1,1,1,
1,1,1,4),(0.,0.0677860504167684,0.133395234246527,0.196946412810768,0.25889722895281,
0.319798019408227,0.38022781561169,0.44102306531792,0.502892701486925,0.564823984027301,
0.6252029334931,0.685632729696568,0.746062525900027,0.807360892051408,0.86931170819345,
0.933797694825442,1.),.UNSPECIFIED.);
#213=B_SPLINE_CURVE_WITH_KNOTS('',3,(#97037,#97038,#97039,#97040,#97041,
#97042,#97043,#97044,#97045,#97046,#97047),.UNSPECIFIED.,.F.,.F.,(4,1,1,
1,1,1,1,1,4),(0.,0.127682869136429,0.251774256334196,0.372806201070968,
0.49273645539264,0.614014901290527,0.73716006233554,0.865587935381845,1.),
 .UNSPECIFIED.);
#214=B_SPLINE_CURVE_WITH_KNOTS('',3,(#97050,#97051,#97052,#97053,#97054,
#97055,#97056,#97057,#97058,#97059,#97060),.UNSPECIFIED.,.F.,.F.,(4,1,1,
1,1,1,1,1,4),(0.,0.0838887288335175,0.177155332674353,0.282515708589514,
0.399993515725224,0.529487353690135,0.67279977676454,0.829534510787644,
1.),.UNSPECIFIED.);
#215=B_SPLINE_CURVE_WITH_KNOTS('',3,(#97062,#97063,#97064,#97065,#97066,
#97067,#97068,#97069,#97070,#97071,#97072,#97073,#97074,#97075,#97076,#97077,
#97078,#97079,#97080),.UNSPECIFIED.,.F.,.F.,(4,1,1,1,1,1,1,1,1,1,1,1,1,
1,1,1,4),(0.,0.11840550815377,0.226654332816701,0.324092341928601,0.411704803005325,
0.489025905006418,0.556909397343077,0.616233344492711,0.667349281277077,
0.713512393201345,0.757696504520978,0.799492511442293,0.839976064743939,
0.879885741816778,0.919148659385745,0.959227356493084,1.),.UNSPECIFIED.);
#216=B_SPLINE_CURVE_WITH_KNOTS('',3,(#97082,#97083,#97084,#97085,#97086,
#97087,#97088,#97089,#97090,#97091,#97092,#97093,#97094,#97095,#97096,#97097,
#97098,#97099,#97100),.UNSPECIFIED.,.F.,.F.,(4,1,1,1,1,1,1,1,1,1,1,1,1,
1,1,1,4),(0.,0.0407861577516973,0.0808781390927016,0.120280881785301,0.160203787069477,
0.200480932319819,0.242550865687737,0.286749621995879,0.333247359898721,
0.384380239251009,0.443723849544217,0.511629842117632,0.588976572486409,
0.676210959936692,0.773681265240179,0.881555245898873,1.),.UNSPECIFIED.);
#217=B_SPLINE_CURVE_WITH_KNOTS('',3,(#97102,#97103,#97104,#97105,#97106,
#97107,#97108,#97109,#97110,#97111,#97112,#97113,#97114,#97115,#97116,#97117,
#97118,#97119,#97120),.UNSPECIFIED.,.F.,.F.,(4,1,1,1,1,1,1,1,1,1,1,1,1,
1,1,1,4),(0.,0.115634102699545,0.221550564850915,0.317061488513161,0.403168210156164,
0.480201863351942,0.547672913751766,0.607061943921201,0.658680728530502,
0.705753234737996,0.75011951766103,0.792590568079874,0.833879488992671,
0.874775679647928,0.91562251352287,0.956878849704606,1.),.UNSPECIFIED.);
#218=B_SPLINE_CURVE_WITH_KNOTS('',3,(#97161,#97162,#97163,#97164,#97165,
#97166,#97167,#97168,#97169,#97170,#97171,#97172,#97173,#97174,#97175,#97176,
#97177,#97178,#97179),.UNSPECIFIED.,.F.,.F.,(4,1,1,1,1,1,1,1,1,1,1,1,1,
1,1,1,4),(0.,0.11840550815377,0.226654332816701,0.324092341928601,0.411704803005325,
0.489025905006418,0.556909397343077,0.616233344492711,0.667349281277077,
0.713512393201345,0.757696504520978,0.799492511442293,0.839976064743939,
0.879885741816778,0.919148659385745,0.959227356493084,1.),.UNSPECIFIED.);
#219=B_SPLINE_CURVE_WITH_KNOTS('',3,(#97220,#97221,#97222,#97223,#97224,
#97225,#97226,#97227,#97228,#97229,#97230,#97231,#97232,#97233,#97234,#97235,
#97236,#97237,#97238),.UNSPECIFIED.,.F.,.F.,(4,1,1,1,1,1,1,1,1,1,1,1,1,
1,1,1,4),(0.,0.0407861577516973,0.0808781390927016,0.120280881785301,0.160203787069477,
0.200480932319819,0.242550865687737,0.286749621995879,0.333247359898721,
0.384380239251009,0.443723849544217,0.511629842117632,0.588976572486409,
0.676210959936692,0.773681265240179,0.881555245898873,1.),.UNSPECIFIED.);
#220=B_SPLINE_CURVE_WITH_KNOTS('',3,(#97279,#97280,#97281,#97282,#97283,
#97284,#97285,#97286,#97287,#97288,#97289,#97290,#97291,#97292,#97293,#97294,
#97295,#97296,#97297),.UNSPECIFIED.,.F.,.F.,(4,1,1,1,1,1,1,1,1,1,1,1,1,
1,1,1,4),(0.,0.115634102699545,0.221550564850915,0.317061488513161,0.403168210156164,
0.480201863351942,0.547672913751766,0.607061943921201,0.658680728530502,
0.705753234737996,0.75011951766103,0.792590568079874,0.833879488992671,
0.874775679647928,0.91562251352287,0.956878849704606,1.),.UNSPECIFIED.);
#221=B_SPLINE_CURVE_WITH_KNOTS('',3,(#97322,#97323,#97324,#97325,#97326,
#97327,#97328,#97329,#97330,#97331,#97332),.UNSPECIFIED.,.F.,.F.,(4,1,1,
1,1,1,1,1,4),(0.,0.127682869136429,0.251774256334196,0.372806201070968,
0.49273645539264,0.614014901290527,0.73716006233554,0.865587935381845,1.),
 .UNSPECIFIED.);
#222=B_SPLINE_CURVE_WITH_KNOTS('',3,(#97357,#97358,#97359,#97360,#97361,
#97362,#97363,#97364,#97365,#97366,#97367),.UNSPECIFIED.,.F.,.F.,(4,1,1,
1,1,1,1,1,4),(0.,0.0838887288335175,0.177155332674353,0.282515708589514,
0.399993515725224,0.529487353690135,0.67279977676454,0.829534510787644,
1.),.UNSPECIFIED.);
#223=B_SPLINE_CURVE_WITH_KNOTS('',3,(#97369,#97370,#97371,#97372,#97373,
#97374,#97375,#97376,#97377,#97378,#97379),.UNSPECIFIED.,.F.,.F.,(4,1,1,
1,1,1,1,1,4),(0.,0.0974206681772148,0.200885588039325,0.311171970172654,
0.429797945825372,0.557739926364589,0.694715269364163,0.842129910206061,
1.),.UNSPECIFIED.);
#224=B_SPLINE_CURVE_WITH_KNOTS('',3,(#97382,#97383,#97384,#97385,#97386,
#97387,#97388,#97389,#97390,#97391,#97392),.UNSPECIFIED.,.F.,.F.,(4,1,1,
1,1,1,1,1,4),(0.,0.137903229993397,0.268873342600301,0.39517812734612,0.517089238130884,
0.636743026513547,0.756221816463804,0.876628359463686,1.),.UNSPECIFIED.);
#225=B_SPLINE_CURVE_WITH_KNOTS('',3,(#97394,#97395,#97396,#97397,#97398,
#97399,#97400,#97401,#97402,#97403,#97404,#97405,#97406,#97407,#97408,#97409,
#97410,#97411,#97412,#97413,#97414,#97415,#97416,#97417,#97418,#97419,#97420),
 .UNSPECIFIED.,.F.,.F.,(4,1,1,1,1,1,1,1,1,1,1,1,1,1,1,1,1,1,1,1,1,1,1,1,
4),(0.,0.0628729369832542,0.122834658266011,0.179653683665547,0.233956256795562,
0.285547395045837,0.334518982056746,0.38062270384052,0.424529503176762,
0.466441676922804,0.506514585371817,0.544793011105453,0.581845653009277,
0.61746218142372,0.652080258558469,0.685892517285968,0.719186823394995,
0.752193384992975,0.78525137206218,0.818667121535927,0.85283561884342,0.887628146036854,
0.923636303848834,0.961022470139213,1.),.UNSPECIFIED.);
#226=B_SPLINE_CURVE_WITH_KNOTS('',3,(#97422,#97423,#97424,#97425,#97426,
#97427,#97428,#97429,#97430,#97431,#97432,#97433,#97434,#97435,#97436,#97437,
#97438,#97439,#97440,#97441,#97442,#97443,#97444),.UNSPECIFIED.,.F.,.F.,
(4,1,1,1,1,1,1,1,1,1,1,1,1,1,1,1,1,1,1,1,4),(0.,0.0567196362764634,0.111428000548501,
0.164271091180387,0.2163343264019,0.267283152573198,0.317412253072944,0.367322113831877,
0.41822223133674,0.471411708569981,0.527968458610386,0.588058873991603,
0.652207488831433,0.686415227024688,0.723277926551374,0.762621236219796,
0.804746430743811,0.849458467539935,0.896719818281155,0.946894039492556,
1.),.UNSPECIFIED.);
#227=B_SPLINE_CURVE_WITH_KNOTS('',3,(#97446,#97447,#97448,#97449,#97450,
#97451,#97452,#97453,#97454,#97455,#97456,#97457,#97458,#97459,#97460,#97461,
#97462,#97463,#97464,#97465,#97466,#97467,#97468,#97469,#97470,#97471,#97472),
 .UNSPECIFIED.,.F.,.F.,(4,1,1,1,1,1,1,1,1,1,1,1,1,1,1,1,1,1,1,1,1,1,1,1,
4),(0.,0.0631062077160539,0.12359848616429,0.18095005327952,0.235230700301158,
0.287063170407357,0.336276507045085,0.382622059981954,0.42656804943736,
0.468161059594329,0.508194731945809,0.546568450205375,0.583435365644369,
0.619186438381891,0.653542356066903,0.687321508610388,0.720583215672024,
0.753386953654323,0.786412573060313,0.819527578958376,0.853564420101511,
0.888322881312637,0.924005796431378,0.961355357261267,1.),.UNSPECIFIED.);
#228=B_SPLINE_CURVE_WITH_KNOTS('',3,(#97495,#97496,#97497,#97498,#97499,
#97500,#97501,#97502,#97503,#97504,#97505),.UNSPECIFIED.,.F.,.F.,(4,1,1,
1,1,1,1,1,4),(0.,0.137903229993397,0.268873342600301,0.39517812734612,0.517089238130884,
0.636743026513547,0.756221816463804,0.876628359463686,1.),.UNSPECIFIED.);
#229=B_SPLINE_CURVE_WITH_KNOTS('',3,(#97564,#97565,#97566,#97567,#97568,
#97569,#97570,#97571,#97572,#97573,#97574,#97575,#97576,#97577,#97578,#97579,
#97580,#97581,#97582,#97583,#97584,#97585,#97586,#97587,#97588,#97589,#97590),
 .UNSPECIFIED.,.F.,.F.,(4,1,1,1,1,1,1,1,1,1,1,1,1,1,1,1,1,1,1,1,1,1,1,1,
4),(0.,0.0628729369832542,0.122834658266011,0.179653683665547,0.233956256795562,
0.285547395045837,0.334518982056746,0.38062270384052,0.424529503176762,
0.466441676922804,0.506514585371817,0.544793011105453,0.581845653009277,
0.61746218142372,0.652080258558469,0.685892517285968,0.719186823394995,
0.752193384992975,0.78525137206218,0.818667121535927,0.85283561884342,0.887628146036854,
0.923636303848834,0.961022470139213,1.),.UNSPECIFIED.);
#230=B_SPLINE_CURVE_WITH_KNOTS('',3,(#97639,#97640,#97641,#97642,#97643,
#97644,#97645,#97646,#97647,#97648,#97649,#97650,#97651,#97652,#97653,#97654,
#97655,#97656,#97657,#97658,#97659,#97660,#97661),.UNSPECIFIED.,.F.,.F.,
(4,1,1,1,1,1,1,1,1,1,1,1,1,1,1,1,1,1,1,1,4),(0.,0.0567196362764634,0.111428000548501,
0.164271091180387,0.2163343264019,0.267283152573198,0.317412253072944,0.367322113831877,
0.41822223133674,0.471411708569981,0.527968458610386,0.588058873991603,
0.652207488831433,0.686415227024688,0.723277926551374,0.762621236219796,
0.804746430743811,0.849458467539935,0.896719818281155,0.946894039492556,
1.),.UNSPECIFIED.);
#231=B_SPLINE_CURVE_WITH_KNOTS('',3,(#97718,#97719,#97720,#97721,#97722,
#97723,#97724,#97725,#97726,#97727,#97728,#97729,#97730,#97731,#97732,#97733,
#97734,#97735,#97736,#97737,#97738,#97739,#97740,#97741,#97742,#97743,#97744),
 .UNSPECIFIED.,.F.,.F.,(4,1,1,1,1,1,1,1,1,1,1,1,1,1,1,1,1,1,1,1,1,1,1,1,
4),(0.,0.0631062077160539,0.12359848616429,0.18095005327952,0.235230700301158,
0.287063170407357,0.336276507045085,0.382622059981954,0.42656804943736,
0.468161059594329,0.508194731945809,0.546568450205375,0.583435365644369,
0.619186438381891,0.653542356066903,0.687321508610388,0.720583215672024,
0.753386953654323,0.786412573060313,0.819527578958376,0.853564420101511,
0.888322881312637,0.924005796431378,0.961355357261267,1.),.UNSPECIFIED.);
#232=B_SPLINE_CURVE_WITH_KNOTS('',3,(#97769,#97770,#97771,#97772,#97773,
#97774,#97775,#97776,#97777,#97778,#97779),.UNSPECIFIED.,.F.,.F.,(4,1,1,
1,1,1,1,1,4),(0.,0.0974206681772148,0.200885588039325,0.311171970172654,
0.429797945825372,0.557739926364589,0.694715269364163,0.842129910206061,
1.),.UNSPECIFIED.);
#233=B_SPLINE_CURVE_WITH_KNOTS('',3,(#97784,#97785,#97786,#97787,#97788,
#97789,#97790,#97791,#97792,#97793,#97794,#97795,#97796),.UNSPECIFIED.,
 .F.,.F.,(4,1,1,1,1,1,1,1,1,1,4),(0.,0.124212081444749,0.237323909436399,
0.33952833952322,0.431296031844553,0.511505406852755,0.581210948459559,
0.640000486324763,0.687818093373396,0.850897391054899,1.),.UNSPECIFIED.);
#234=B_SPLINE_CURVE_WITH_KNOTS('',3,(#97798,#97799,#97800,#97801,#97802,
#97803,#97804,#97805,#97806,#97807,#97808,#97809,#97810,#97811,#97812,#97813,
#97814,#97815,#97816),.UNSPECIFIED.,.F.,.F.,(4,1,1,1,1,1,1,1,1,1,1,1,1,
1,1,1,4),(0.,0.057941146864431,0.116010160001513,0.174722141523843,0.234205252182941,
0.296862310384137,0.364092289671112,0.43621873631429,0.513732917348808,
0.556445946326717,0.604322896592816,0.657417446075987,0.715768875352233,
0.778854030234389,0.847511002364807,0.921233299699168,1.),.UNSPECIFIED.);
#235=B_SPLINE_CURVE_WITH_KNOTS('',3,(#97818,#97819,#97820,#97821,#97822,
#97823,#97824,#97825,#97826,#97827,#97828,#97829,#97830,#97831,#97832,#97833,
#97834,#97835,#97836),.UNSPECIFIED.,.F.,.F.,(4,1,1,1,1,1,1,1,1,1,1,1,1,
1,1,1,4),(0.,0.0746990601627195,0.145514209183148,0.21330242090914,0.278567227460936,
0.342035449705529,0.404200807806779,0.465363579233686,0.526866399466219,
0.587607564346273,0.646649545103448,0.704604443573223,0.762119080021013,
0.819448870100963,0.878060343861482,0.937806191275108,1.),.UNSPECIFIED.);
#236=B_SPLINE_CURVE_WITH_KNOTS('',3,(#97838,#97839,#97840,#97841,#97842,
#97843,#97844,#97845,#97846,#97847,#97848,#97849,#97850,#97851,#97852,#97853,
#97854,#97855,#97856),.UNSPECIFIED.,.F.,.F.,(4,1,1,1,1,1,1,1,1,1,1,1,1,
1,1,1,4),(0.,0.070676781724783,0.137495595470734,0.201477077226668,0.262874869329742,
0.322556893578127,0.380976286457821,0.438515087155205,0.496086006375961,
0.553494619961451,0.611714772909304,0.670636788125627,0.731581283871169,
0.794178850270813,0.859442145684031,0.928206120303777,1.),.UNSPECIFIED.);
#237=B_SPLINE_CURVE_WITH_KNOTS('',3,(#97860,#97861,#97862,#97863,#97864,
#97865,#97866,#97867,#97868,#97869,#97870,#97871,#97872,#97873,#97874,#97875,
#97876,#97877,#97878),.UNSPECIFIED.,.F.,.F.,(4,1,1,1,1,1,1,1,1,1,1,1,1,
1,1,1,4),(0.,0.0706879982102783,0.138341607174041,0.203345459401476,0.265668323470057,
0.326587550158277,0.386124288092693,0.444896803079191,0.504204530317886,
0.563278454830747,0.621419667782715,0.680243178453425,0.739826387115302,
0.800825071230566,0.864255755827819,0.93063942396756,1.),.UNSPECIFIED.);
#238=B_SPLINE_CURVE_WITH_KNOTS('',3,(#97880,#97881,#97882,#97883,#97884,
#97885,#97886,#97887,#97888,#97889,#97890,#97891,#97892,#97893,#97894,#97895,
#97896,#97897,#97898),.UNSPECIFIED.,.F.,.F.,(4,1,1,1,1,1,1,1,1,1,1,1,1,
1,1,1,4),(0.,0.0617499482833094,0.121150040270476,0.179385940714252,0.236796617964865,
0.294263617018349,0.353121147770016,0.413211620646576,0.475000848683271,
0.537523080949881,0.600045313216479,0.662459655441928,0.726004070679535,
0.790357894134778,0.85775242449762,0.927246336390442,1.),.UNSPECIFIED.);
#239=B_SPLINE_CURVE_WITH_KNOTS('',3,(#97900,#97901,#97902,#97903,#97904,
#97905,#97906,#97907,#97908,#97909,#97910,#97911,#97912,#97913,#97914,#97915,
#97916,#97917,#97918),.UNSPECIFIED.,.F.,.F.,(4,1,1,1,1,1,1,1,1,1,1,1,1,
1,1,1,4),(0.,0.111406972200588,0.214521191645392,0.309409760521905,0.396077634896817,
0.474272773961809,0.544360748209227,0.606404932481209,0.660565665345589,
0.709776693753556,0.756055534050026,0.800764557878331,0.843164497560529,
0.884290085959468,0.923448912493095,0.962359618263723,1.),.UNSPECIFIED.);
#240=B_SPLINE_CURVE_WITH_KNOTS('',3,(#97920,#97921,#97922,#97923,#97924,
#97925,#97926,#97927,#97928,#97929,#97930,#97931,#97932,#97933,#97934),
 .UNSPECIFIED.,.F.,.F.,(4,1,1,1,1,1,1,1,1,1,1,1,4),(0.,0.100397987077643,
0.203944944449689,0.310974052816959,0.422456194335473,0.480990100423158,
0.543193364947488,0.60946121256594,0.679523186293015,0.753817084023962,
0.831624167381046,0.91380425538955,1.),.UNSPECIFIED.);
#241=B_SPLINE_CURVE_WITH_KNOTS('',3,(#97936,#97937,#97938,#97939,#97940,
#97941,#97942),.UNSPECIFIED.,.F.,.F.,(4,1,1,1,4),(0.,0.252650189504427,
0.502250164301017,0.750400025203401,1.),.UNSPECIFIED.);
#242=B_SPLINE_CURVE_WITH_KNOTS('',3,(#97973,#97974,#97975,#97976,#97977,
#97978,#97979,#97980,#97981,#97982,#97983,#97984,#97985),.UNSPECIFIED.,
 .F.,.F.,(4,1,1,1,1,1,1,1,1,1,4),(0.,0.124212081444749,0.237323909436399,
0.33952833952322,0.431296031844553,0.511505406852755,0.581210948459559,
0.640000486324763,0.687818093373396,0.850897391054899,1.),.UNSPECIFIED.);
#243=B_SPLINE_CURVE_WITH_KNOTS('',3,(#98028,#98029,#98030,#98031,#98032,
#98033,#98034,#98035,#98036,#98037,#98038,#98039,#98040,#98041,#98042,#98043,
#98044,#98045,#98046),.UNSPECIFIED.,.F.,.F.,(4,1,1,1,1,1,1,1,1,1,1,1,1,
1,1,1,4),(0.,0.057941146864431,0.116010160001513,0.174722141523843,0.234205252182941,
0.296862310384137,0.364092289671112,0.43621873631429,0.513732917348808,
0.556445946326717,0.604322896592816,0.657417446075987,0.715768875352233,
0.778854030234389,0.847511002364807,0.921233299699168,1.),.UNSPECIFIED.);
#244=B_SPLINE_CURVE_WITH_KNOTS('',3,(#98087,#98088,#98089,#98090,#98091,
#98092,#98093,#98094,#98095,#98096,#98097,#98098,#98099,#98100,#98101,#98102,
#98103,#98104,#98105),.UNSPECIFIED.,.F.,.F.,(4,1,1,1,1,1,1,1,1,1,1,1,1,
1,1,1,4),(0.,0.0746990601627195,0.145514209183148,0.21330242090914,0.278567227460936,
0.342035449705529,0.404200807806779,0.465363579233686,0.526866399466219,
0.587607564346273,0.646649545103448,0.704604443573223,0.762119080021013,
0.819448870100963,0.878060343861482,0.937806191275108,1.),.UNSPECIFIED.);
#245=B_SPLINE_CURVE_WITH_KNOTS('',3,(#98146,#98147,#98148,#98149,#98150,
#98151,#98152,#98153,#98154,#98155,#98156,#98157,#98158,#98159,#98160,#98161,
#98162,#98163,#98164),.UNSPECIFIED.,.F.,.F.,(4,1,1,1,1,1,1,1,1,1,1,1,1,
1,1,1,4),(0.,0.070676781724783,0.137495595470734,0.201477077226668,0.262874869329742,
0.322556893578127,0.380976286457821,0.438515087155205,0.496086006375961,
0.553494619961451,0.611714772909304,0.670636788125627,0.731581283871169,
0.794178850270813,0.859442145684031,0.928206120303777,1.),.UNSPECIFIED.);
#246=B_SPLINE_CURVE_WITH_KNOTS('',3,(#98209,#98210,#98211,#98212,#98213,
#98214,#98215,#98216,#98217,#98218,#98219,#98220,#98221,#98222,#98223,#98224,
#98225,#98226,#98227),.UNSPECIFIED.,.F.,.F.,(4,1,1,1,1,1,1,1,1,1,1,1,1,
1,1,1,4),(0.,0.0706879982102783,0.138341607174041,0.203345459401476,0.265668323470057,
0.326587550158277,0.386124288092693,0.444896803079191,0.504204530317886,
0.563278454830747,0.621419667782715,0.680243178453425,0.739826387115302,
0.800825071230566,0.864255755827819,0.93063942396756,1.),.UNSPECIFIED.);
#247=B_SPLINE_CURVE_WITH_KNOTS('',3,(#98268,#98269,#98270,#98271,#98272,
#98273,#98274,#98275,#98276,#98277,#98278,#98279,#98280,#98281,#98282,#98283,
#98284,#98285,#98286),.UNSPECIFIED.,.F.,.F.,(4,1,1,1,1,1,1,1,1,1,1,1,1,
1,1,1,4),(0.,0.0617499482833094,0.121150040270476,0.179385940714252,0.236796617964865,
0.294263617018349,0.353121147770016,0.413211620646576,0.475000848683271,
0.537523080949881,0.600045313216479,0.662459655441928,0.726004070679535,
0.790357894134778,0.85775242449762,0.927246336390442,1.),.UNSPECIFIED.);
#248=B_SPLINE_CURVE_WITH_KNOTS('',3,(#98327,#98328,#98329,#98330,#98331,
#98332,#98333,#98334,#98335,#98336,#98337,#98338,#98339,#98340,#98341,#98342,
#98343,#98344,#98345),.UNSPECIFIED.,.F.,.F.,(4,1,1,1,1,1,1,1,1,1,1,1,1,
1,1,1,4),(0.,0.111406972200588,0.214521191645392,0.309409760521905,0.396077634896817,
0.474272773961809,0.544360748209227,0.606404932481209,0.660565665345589,
0.709776693753556,0.756055534050026,0.800764557878331,0.843164497560529,
0.884290085959468,0.923448912493095,0.962359618263723,1.),.UNSPECIFIED.);
#249=B_SPLINE_CURVE_WITH_KNOTS('',3,(#98378,#98379,#98380,#98381,#98382,
#98383,#98384,#98385,#98386,#98387,#98388,#98389,#98390,#98391,#98392),
 .UNSPECIFIED.,.F.,.F.,(4,1,1,1,1,1,1,1,1,1,1,1,4),(0.,0.100397987077643,
0.203944944449689,0.310974052816959,0.422456194335473,0.480990100423158,
0.543193364947488,0.60946121256594,0.679523186293015,0.753817084023962,
0.831624167381046,0.91380425538955,1.),.UNSPECIFIED.);
#250=B_SPLINE_CURVE_WITH_KNOTS('',3,(#98409,#98410,#98411,#98412,#98413,
#98414,#98415),.UNSPECIFIED.,.F.,.F.,(4,1,1,1,4),(0.,0.252650189504427,
0.502250164301017,0.750400025203401,1.),.UNSPECIFIED.);
#251=B_SPLINE_CURVE_WITH_KNOTS('',3,(#98429,#98430,#98431,#98432,#98433,
#98434,#98435,#98436,#98437,#98438,#98439,#98440,#98441,#98442,#98443,#98444,
#98445,#98446,#98447,#98448,#98449,#98450,#98451,#98452,#98453,#98454,#98455),
 .UNSPECIFIED.,.F.,.F.,(4,1,1,1,1,1,1,1,1,1,1,1,1,1,1,1,1,1,1,1,1,1,1,1,
4),(0.,0.0524970732681848,0.103155625189083,0.151446900106166,0.198036575027615,
0.242883227500692,0.286320436007602,0.327974832728673,0.368524234979797,
0.407985003019777,0.446973898177792,0.485305667733631,0.523527722287359,
0.561559399691929,0.599880347178226,0.638460186486792,0.677757696945739,
0.71726048644779,0.756579100491774,0.796045123661362,0.835559723648038,
0.875703056245896,0.91625629410443,0.957756063744298,1.),.UNSPECIFIED.);
#252=B_SPLINE_CURVE_WITH_KNOTS('',3,(#98458,#98459,#98460,#98461,#98462,
#98463,#98464,#98465,#98466,#98467,#98468,#98469,#98470,#98471,#98472,#98473,
#98474,#98475,#98476),.UNSPECIFIED.,.F.,.F.,(4,1,1,1,1,1,1,1,1,1,1,1,1,
1,1,1,4),(0.,0.0748117115240071,0.148899618404317,0.223875566693116,0.301295956829371,
0.340890212879306,0.380334402425743,0.420118666246843,0.459939719666904,
0.50081864303639,0.541892326895966,0.584421526484043,0.628060421576674,
0.717241857708064,0.807927775014173,0.901930233830184,1.),.UNSPECIFIED.);
#253=B_SPLINE_CURVE_WITH_KNOTS('',3,(#98478,#98479,#98480,#98481,#98482,
#98483,#98484,#98485,#98486,#98487,#98488,#98489,#98490,#98491,#98492),
 .UNSPECIFIED.,.F.,.F.,(4,1,1,1,1,1,1,1,1,1,1,1,4),(0.,0.0749469658775967,
0.147108334184964,0.21640967418686,0.282932407800129,0.34721792639851,0.409378758984854,
0.469396312600541,0.528959181231005,0.644562709826566,0.759868442406743,
0.877691629841054,1.),.UNSPECIFIED.);
#254=B_SPLINE_CURVE_WITH_KNOTS('',3,(#98494,#98495,#98496,#98497,#98498,
#98499,#98500,#98501,#98502,#98503,#98504,#98505,#98506,#98507,#98508,#98509,
#98510,#98511,#98512),.UNSPECIFIED.,.F.,.F.,(4,1,1,1,1,1,1,1,1,1,1,1,1,
1,1,1,4),(0.,0.0327434629435816,0.0724101466603169,0.119612379731131,0.174674220648576,
0.237346864036752,0.308354721371244,0.387632944786604,0.475252052982898,
0.563336209685835,0.645140721901861,0.72020759281617,0.789274838294591,
0.85149596370611,0.907329911849841,0.956968360739979,1.),.UNSPECIFIED.);
#255=B_SPLINE_CURVE_WITH_KNOTS('',3,(#98514,#98515,#98516,#98517,#98518,
#98519,#98520),.UNSPECIFIED.,.F.,.F.,(4,1,1,1,4),(0.,0.262741230528266,
0.509956502943213,0.753326718420427,1.),.UNSPECIFIED.);
#256=B_SPLINE_CURVE_WITH_KNOTS('',3,(#98522,#98523,#98524,#98525,#98526,
#98527,#98528,#98529,#98530,#98531,#98532,#98533,#98534,#98535,#98536,#98537,
#98538,#98539,#98540),.UNSPECIFIED.,.F.,.F.,(4,1,1,1,1,1,1,1,1,1,1,1,1,
1,1,1,4),(0.,0.0915140484692282,0.177148691078693,0.257116948109755,0.331209300984303,
0.40039719052426,0.465074479187225,0.52608082841827,0.584552377371532,0.64050961155947,
0.69460939479885,0.7465128494333,0.79702555313329,0.847355247690181,0.897435165546211,
0.947647195719588,1.),.UNSPECIFIED.);
#257=B_SPLINE_CURVE_WITH_KNOTS('',3,(#98542,#98543,#98544,#98545,#98546,
#98547,#98548,#98549,#98550,#98551,#98552,#98553,#98554,#98555,#98556,#98557,
#98558,#98559,#98560),.UNSPECIFIED.,.F.,.F.,(4,1,1,1,1,1,1,1,1,1,1,1,1,
1,1,1,4),(0.,0.0671410498282937,0.131510254651374,0.192639446417469,0.251147769802788,
0.307586721038771,0.363434168034993,0.418097065205675,0.472611412009119,
0.528167696051717,0.585512769002849,0.64532651401899,0.708015056196521,
0.774482698796734,0.844973721145099,0.920420683043269,1.),.UNSPECIFIED.);
#258=B_SPLINE_CURVE_WITH_KNOTS('',3,(#98564,#98565,#98566,#98567,#98568,
#98569,#98570,#98571,#98572,#98573,#98574,#98575,#98576,#98577,#98578,#98579,
#98580,#98581,#98582),.UNSPECIFIED.,.F.,.F.,(4,1,1,1,1,1,1,1,1,1,1,1,1,
1,1,1,4),(0.,0.100465731843336,0.195252027828132,0.285962581054552,0.372854013961896,
0.41489289807104,0.456093486286029,0.495976858838739,0.535375254535377,
0.57414145683776,0.612300453505572,0.65085854575754,0.689287154964181,0.765819433510269,
0.842414021515936,0.919943670964028,1.),.UNSPECIFIED.);
#259=B_SPLINE_CURVE_WITH_KNOTS('',3,(#98584,#98585,#98586,#98587,#98588,
#98589,#98590,#98591,#98592,#98593,#98594,#98595,#98596,#98597,#98598,#98599,
#98600,#98601,#98602),.UNSPECIFIED.,.F.,.F.,(4,1,1,1,1,1,1,1,1,1,1,1,1,
1,1,1,4),(0.,0.0750035017521132,0.149181420714936,0.223688255785944,0.300994145424439,
0.340156802941578,0.37920024993524,0.418379609727377,0.458213108010075,
0.498414458840208,0.540040986108377,0.582196565434744,0.626176961290231,
0.715844011288614,0.80736344921898,0.901623587442879,1.),.UNSPECIFIED.);
#260=B_SPLINE_CURVE_WITH_KNOTS('',3,(#98604,#98605,#98606,#98607,#98608,
#98609,#98610,#98611,#98612,#98613,#98614),.UNSPECIFIED.,.F.,.F.,(4,1,1,
1,1,1,1,1,4),(0.,0.144869501422647,0.279635840252178,0.406553638306172,
0.527715001705225,0.645659068632732,0.761779742328721,0.878888350923187,
1.),.UNSPECIFIED.);
#261=B_SPLINE_CURVE_WITH_KNOTS('',3,(#98616,#98617,#98618,#98619,#98620,
#98621,#98622,#98623,#98624,#98625,#98626,#98627,#98628,#98629,#98630,#98631,
#98632,#98633,#98634),.UNSPECIFIED.,.F.,.F.,(4,1,1,1,1,1,1,1,1,1,1,1,1,
1,1,1,4),(0.,0.0312005486837881,0.0704877074756236,0.117216473764158,0.171577933057925,
0.233598664496505,0.304114665578321,0.381780268712744,0.467272049488309,
0.553962424494237,0.634702640990442,0.710032621623596,0.779089305911884,
0.842963443203917,0.900999818556508,0.953245600815247,1.),.UNSPECIFIED.);
#262=B_SPLINE_CURVE_WITH_KNOTS('',3,(#98636,#98637,#98638,#98639,#98640,
#98641,#98642,#98643,#98644,#98645,#98646),.UNSPECIFIED.,.F.,.F.,(4,1,1,
1,1,1,1,1,4),(0.,0.117760207302277,0.230398599794275,0.34064975284694,0.451425175584354,
0.56773558264619,0.696970780221766,0.83944832912365,1.),.UNSPECIFIED.);
#263=B_SPLINE_CURVE_WITH_KNOTS('',3,(#98648,#98649,#98650,#98651,#98652,
#98653,#98654,#98655,#98656,#98657,#98658,#98659,#98660,#98661,#98662),
 .UNSPECIFIED.,.F.,.F.,(4,1,1,1,1,1,1,1,1,1,1,1,4),(0.,0.105628676963034,
0.205337452783206,0.301211862368691,0.393306124662652,0.480736436132886,
0.56284866642394,0.641019285521349,0.717706609281679,0.7917681563009,0.862520000644793,
0.931747904737303,1.),.UNSPECIFIED.);
#264=B_SPLINE_CURVE_WITH_KNOTS('',3,(#98664,#98665,#98666,#98667,#98668,
#98669,#98670,#98671,#98672,#98673,#98674,#98675,#98676,#98677,#98678),
 .UNSPECIFIED.,.F.,.F.,(4,1,1,1,1,1,1,1,1,1,1,1,4),(0.,0.0938134373941686,
0.180220664957638,0.260410288357701,0.33468652336296,0.407066114797914,
0.481434938281159,0.559271549945898,0.642465597837722,0.72853684890663,
0.815944257740897,0.906018132728788,1.),.UNSPECIFIED.);
#265=B_SPLINE_CURVE_WITH_KNOTS('',3,(#98719,#98720,#98721,#98722,#98723,
#98724,#98725,#98726,#98727,#98728,#98729,#98730,#98731,#98732,#98733,#98734,
#98735,#98736,#98737),.UNSPECIFIED.,.F.,.F.,(4,1,1,1,1,1,1,1,1,1,1,1,1,
1,1,1,4),(0.,0.0748117115240071,0.148899618404317,0.223875566693116,0.301295956829371,
0.340890212879306,0.380334402425743,0.420118666246843,0.459939719666904,
0.50081864303639,0.541892326895966,0.584421526484043,0.628060421576674,
0.717241857708064,0.807927775014173,0.901930233830184,1.),.UNSPECIFIED.);
#266=B_SPLINE_CURVE_WITH_KNOTS('',3,(#98772,#98773,#98774,#98775,#98776,
#98777,#98778,#98779,#98780,#98781,#98782,#98783,#98784,#98785,#98786),
 .UNSPECIFIED.,.F.,.F.,(4,1,1,1,1,1,1,1,1,1,1,1,4),(0.,0.0749469658775967,
0.147108334184964,0.21640967418686,0.282932407800129,0.34721792639851,0.409378758984854,
0.469396312600541,0.528959181231005,0.644562709826566,0.759868442406743,
0.877691629841054,1.),.UNSPECIFIED.);
#267=B_SPLINE_CURVE_WITH_KNOTS('',3,(#98827,#98828,#98829,#98830,#98831,
#98832,#98833,#98834,#98835,#98836,#98837,#98838,#98839,#98840,#98841,#98842,
#98843,#98844,#98845),.UNSPECIFIED.,.F.,.F.,(4,1,1,1,1,1,1,1,1,1,1,1,1,
1,1,1,4),(0.,0.0327434629435816,0.0724101466603169,0.119612379731131,0.174674220648576,
0.237346864036752,0.308354721371244,0.387632944786604,0.475252052982898,
0.563336209685835,0.645140721901861,0.72020759281617,0.789274838294591,
0.85149596370611,0.907329911849841,0.956968360739979,1.),.UNSPECIFIED.);
#268=B_SPLINE_CURVE_WITH_KNOTS('',3,(#98874,#98875,#98876,#98877,#98878,
#98879,#98880),.UNSPECIFIED.,.F.,.F.,(4,1,1,1,4),(0.,0.262741230528266,
0.509956502943213,0.753326718420427,1.),.UNSPECIFIED.);
#269=B_SPLINE_CURVE_WITH_KNOTS('',3,(#98921,#98922,#98923,#98924,#98925,
#98926,#98927,#98928,#98929,#98930,#98931,#98932,#98933,#98934,#98935,#98936,
#98937,#98938,#98939),.UNSPECIFIED.,.F.,.F.,(4,1,1,1,1,1,1,1,1,1,1,1,1,
1,1,1,4),(0.,0.0915140484692282,0.177148691078693,0.257116948109755,0.331209300984303,
0.40039719052426,0.465074479187225,0.52608082841827,0.584552377371532,0.64050961155947,
0.69460939479885,0.7465128494333,0.79702555313329,0.847355247690181,0.897435165546211,
0.947647195719588,1.),.UNSPECIFIED.);
#270=B_SPLINE_CURVE_WITH_KNOTS('',3,(#98980,#98981,#98982,#98983,#98984,
#98985,#98986,#98987,#98988,#98989,#98990,#98991,#98992,#98993,#98994,#98995,
#98996,#98997,#98998),.UNSPECIFIED.,.F.,.F.,(4,1,1,1,1,1,1,1,1,1,1,1,1,
1,1,1,4),(0.,0.0671410498282937,0.131510254651374,0.192639446417469,0.251147769802788,
0.307586721038771,0.363434168034993,0.418097065205675,0.472611412009119,
0.528167696051717,0.585512769002849,0.64532651401899,0.708015056196521,
0.774482698796734,0.844973721145099,0.920420683043269,1.),.UNSPECIFIED.);
#271=B_SPLINE_CURVE_WITH_KNOTS('',3,(#99043,#99044,#99045,#99046,#99047,
#99048,#99049,#99050,#99051,#99052,#99053,#99054,#99055,#99056,#99057,#99058,
#99059,#99060,#99061),.UNSPECIFIED.,.F.,.F.,(4,1,1,1,1,1,1,1,1,1,1,1,1,
1,1,1,4),(0.,0.100465731843336,0.195252027828132,0.285962581054552,0.372854013961896,
0.41489289807104,0.456093486286029,0.495976858838739,0.535375254535377,
0.57414145683776,0.612300453505572,0.65085854575754,0.689287154964181,0.765819433510269,
0.842414021515936,0.919943670964028,1.),.UNSPECIFIED.);
#272=B_SPLINE_CURVE_WITH_KNOTS('',3,(#99102,#99103,#99104,#99105,#99106,
#99107,#99108,#99109,#99110,#99111,#99112,#99113,#99114,#99115,#99116,#99117,
#99118,#99119,#99120),.UNSPECIFIED.,.F.,.F.,(4,1,1,1,1,1,1,1,1,1,1,1,1,
1,1,1,4),(0.,0.0750035017521132,0.149181420714936,0.223688255785944,0.300994145424439,
0.340156802941578,0.37920024993524,0.418379609727377,0.458213108010075,
0.498414458840208,0.540040986108377,0.582196565434744,0.626176961290231,
0.715844011288614,0.80736344921898,0.901623587442879,1.),.UNSPECIFIED.);
#273=B_SPLINE_CURVE_WITH_KNOTS('',3,(#99145,#99146,#99147,#99148,#99149,
#99150,#99151,#99152,#99153,#99154,#99155),.UNSPECIFIED.,.F.,.F.,(4,1,1,
1,1,1,1,1,4),(0.,0.144869501422647,0.279635840252178,0.406553638306172,
0.527715001705225,0.645659068632732,0.761779742328721,0.878888350923187,
1.),.UNSPECIFIED.);
#274=B_SPLINE_CURVE_WITH_KNOTS('',3,(#99196,#99197,#99198,#99199,#99200,
#99201,#99202,#99203,#99204,#99205,#99206,#99207,#99208,#99209,#99210,#99211,
#99212,#99213,#99214),.UNSPECIFIED.,.F.,.F.,(4,1,1,1,1,1,1,1,1,1,1,1,1,
1,1,1,4),(0.,0.0312005486837881,0.0704877074756236,0.117216473764158,0.171577933057925,
0.233598664496505,0.304114665578321,0.381780268712744,0.467272049488309,
0.553962424494237,0.634702640990442,0.710032621623596,0.779089305911884,
0.842963443203917,0.900999818556508,0.953245600815247,1.),.UNSPECIFIED.);
#275=B_SPLINE_CURVE_WITH_KNOTS('',3,(#99245,#99246,#99247,#99248,#99249,
#99250,#99251,#99252,#99253,#99254,#99255),.UNSPECIFIED.,.F.,.F.,(4,1,1,
1,1,1,1,1,4),(0.,0.117760207302277,0.230398599794275,0.34064975284694,0.451425175584354,
0.56773558264619,0.696970780221766,0.83944832912365,1.),.UNSPECIFIED.);
#276=B_SPLINE_CURVE_WITH_KNOTS('',3,(#99288,#99289,#99290,#99291,#99292,
#99293,#99294,#99295,#99296,#99297,#99298,#99299,#99300,#99301,#99302),
 .UNSPECIFIED.,.F.,.F.,(4,1,1,1,1,1,1,1,1,1,1,1,4),(0.,0.105628676963034,
0.205337452783206,0.301211862368691,0.393306124662652,0.480736436132886,
0.56284866642394,0.641019285521349,0.717706609281679,0.7917681563009,0.862520000644793,
0.931747904737303,1.),.UNSPECIFIED.);
#277=B_SPLINE_CURVE_WITH_KNOTS('',3,(#99335,#99336,#99337,#99338,#99339,
#99340,#99341,#99342,#99343,#99344,#99345,#99346,#99347,#99348,#99349),
 .UNSPECIFIED.,.F.,.F.,(4,1,1,1,1,1,1,1,1,1,1,1,4),(0.,0.0938134373941686,
0.180220664957638,0.260410288357701,0.33468652336296,0.407066114797914,
0.481434938281159,0.559271549945898,0.642465597837722,0.72853684890663,
0.815944257740897,0.906018132728788,1.),.UNSPECIFIED.);
#278=B_SPLINE_CURVE_WITH_KNOTS('',3,(#99410,#99411,#99412,#99413,#99414,
#99415,#99416,#99417,#99418,#99419,#99420,#99421,#99422,#99423,#99424,#99425,
#99426,#99427,#99428,#99429,#99430,#99431,#99432,#99433,#99434,#99435,#99436),
 .UNSPECIFIED.,.F.,.F.,(4,1,1,1,1,1,1,1,1,1,1,1,1,1,1,1,1,1,1,1,1,1,1,1,
4),(0.,0.0524970732681848,0.103155625189083,0.151446900106166,0.198036575027615,
0.242883227500692,0.286320436007602,0.327974832728673,0.368524234979797,
0.407985003019777,0.446973898177792,0.485305667733631,0.523527722287359,
0.561559399691929,0.599880347178226,0.638460186486792,0.677757696945739,
0.71726048644779,0.756579100491774,0.796045123661362,0.835559723648038,
0.875703056245896,0.91625629410443,0.957756063744298,1.),.UNSPECIFIED.);
#279=B_SPLINE_CURVE_WITH_KNOTS('',3,(#99496,#99497,#99498,#99499,#99500,
#99501,#99502,#99503,#99504,#99505,#99506),.UNSPECIFIED.,.F.,.F.,(4,1,1,
1,1,1,1,1,4),(0.,0.089204770233237,0.189833455664348,0.299232591974972,
0.419260937842896,0.549207390190939,0.68907436368435,0.839579197948316,
1.),.UNSPECIFIED.);
#280=B_SPLINE_CURVE_WITH_KNOTS('',3,(#99508,#99509,#99510,#99511,#99512,
#99513,#99514,#99515,#99516,#99517,#99518),.UNSPECIFIED.,.F.,.F.,(4,1,1,
1,1,1,1,1,4),(0.,0.162525521704182,0.314314898039239,0.454978490546566,
0.584519237366194,0.704567103309071,0.813494989728925,0.911681259682606,
1.),.UNSPECIFIED.);
#281=B_SPLINE_CURVE_WITH_KNOTS('',3,(#99585,#99586,#99587,#99588,#99589,
#99590,#99591,#99592,#99593,#99594,#99595),.UNSPECIFIED.,.F.,.F.,(4,1,1,
1,1,1,1,1,4),(0.,0.089204770233237,0.189833455664348,0.299232591974972,
0.419260937842896,0.549207390190939,0.68907436368435,0.839579197948316,
1.),.UNSPECIFIED.);
#282=B_SPLINE_CURVE_WITH_KNOTS('',3,(#99620,#99621,#99622,#99623,#99624,
#99625,#99626,#99627,#99628,#99629,#99630),.UNSPECIFIED.,.F.,.F.,(4,1,1,
1,1,1,1,1,4),(0.,0.162525521704182,0.314314898039239,0.454978490546566,
0.584519237366194,0.704567103309071,0.813494989728925,0.911681259682606,
1.),.UNSPECIFIED.);
#283=B_SPLINE_CURVE_WITH_KNOTS('',3,(#99770,#99771,#99772,#99773,#99774,
#99775,#99776,#99777,#99778,#99779,#99780,#99781,#99782,#99783,#99784,#99785,
#99786,#99787,#99788),.UNSPECIFIED.,.F.,.F.,(4,1,1,1,1,1,1,1,1,1,1,1,1,
1,1,1,4),(0.,0.0832503605792364,0.161222234026102,0.23427294621503,0.303223014163771,
0.36820049031111,0.429658345822576,0.48900067054655,0.546519728814989,0.602547650031716,
0.657517227101713,0.711752236973587,0.766600551107039,0.821882159620628,
0.879152623023966,0.938221824868666,1.),.UNSPECIFIED.);
#284=B_SPLINE_CURVE_WITH_KNOTS('',3,(#99791,#99792,#99793,#99794,#99795,
#99796,#99797,#99798,#99799,#99800,#99801,#99802,#99803,#99804,#99805,#99806,
#99807,#99808,#99809),.UNSPECIFIED.,.F.,.F.,(4,1,1,1,1,1,1,1,1,1,1,1,1,
1,1,1,4),(0.,0.0613648023865041,0.12003875788329,0.17692601073364,0.232342440819269,
0.286997174942462,0.341203605657256,0.396361161675287,0.452852463562331,
0.510542446257982,0.570031834903943,0.632130190474133,0.697177426392916,
0.766049889753474,0.839067373231822,0.916911351026006,1.),.UNSPECIFIED.);
#285=B_SPLINE_CURVE_WITH_KNOTS('',3,(#99811,#99812,#99813,#99814,#99815,
#99816,#99817,#99818,#99819,#99820,#99821,#99822,#99823,#99824,#99825,#99826,
#99827,#99828,#99829),.UNSPECIFIED.,.F.,.F.,(4,1,1,1,1,1,1,1,1,1,1,1,1,
1,1,1,4),(0.,0.0821204027065057,0.159024597602536,0.231845327097051,0.300712781764625,
0.366066641394559,0.428672639927173,0.489075996737279,0.548282972788448,
0.606046085167667,0.662406482730772,0.717183569209888,0.772159811885778,
0.827113166865972,0.882801321892876,0.940452709312796,1.),.UNSPECIFIED.);
#286=B_SPLINE_CURVE_WITH_KNOTS('',3,(#99831,#99832,#99833,#99834,#99835,
#99836,#99837,#99838,#99839,#99840,#99841,#99842,#99843,#99844,#99845,#99846,
#99847,#99848,#99849),.UNSPECIFIED.,.F.,.F.,(4,1,1,1,1,1,1,1,1,1,1,1,1,
1,1,1,4),(0.,0.0593334611518713,0.116777827072726,0.172168854092672,0.226924875991467,
0.280998034746793,0.335578421110532,0.391180440896536,0.448177337477601,
0.506677397916035,0.566654668998715,0.629220784229181,0.694952051922089,
0.764336966565304,0.838000226446336,0.916594630437827,1.),.UNSPECIFIED.);
#287=B_SPLINE_CURVE_WITH_KNOTS('',3,(#99890,#99891,#99892,#99893,#99894,
#99895,#99896,#99897,#99898,#99899,#99900,#99901,#99902,#99903,#99904,#99905,
#99906,#99907,#99908),.UNSPECIFIED.,.F.,.F.,(4,1,1,1,1,1,1,1,1,1,1,1,1,
1,1,1,4),(0.,0.0821204027065057,0.159024597602536,0.231845327097051,0.300712781764625,
0.366066641394559,0.428672639927173,0.489075996737279,0.548282972788448,
0.606046085167667,0.662406482730772,0.717183569209888,0.772159811885778,
0.827113166865972,0.882801321892876,0.940452709312796,1.),.UNSPECIFIED.);
#288=B_SPLINE_CURVE_WITH_KNOTS('',3,(#99949,#99950,#99951,#99952,#99953,
#99954,#99955,#99956,#99957,#99958,#99959,#99960,#99961,#99962,#99963,#99964,
#99965,#99966,#99967),.UNSPECIFIED.,.F.,.F.,(4,1,1,1,1,1,1,1,1,1,1,1,1,
1,1,1,4),(0.,0.0593334611518713,0.116777827072726,0.172168854092672,0.226924875991467,
0.280998034746793,0.335578421110532,0.391180440896536,0.448177337477601,
0.506677397916035,0.566654668998715,0.629220784229181,0.694952051922089,
0.764336966565304,0.838000226446336,0.916594630437827,1.),.UNSPECIFIED.);
#289=B_SPLINE_CURVE_WITH_KNOTS('',3,(#100008,#100009,#100010,#100011,#100012,
#100013,#100014,#100015,#100016,#100017,#100018,#100019,#100020,#100021,
#100022,#100023,#100024,#100025,#100026),.UNSPECIFIED.,.F.,.F.,(4,1,1,1,
1,1,1,1,1,1,1,1,1,1,1,1,4),(0.,0.0832503605792364,0.161222234026102,0.23427294621503,
0.303223014163771,0.36820049031111,0.429658345822576,0.48900067054655,0.546519728814989,
0.602547650031716,0.657517227101713,0.711752236973587,0.766600551107039,
0.821882159620628,0.879152623023966,0.938221824868666,1.),.UNSPECIFIED.);
#290=B_SPLINE_CURVE_WITH_KNOTS('',3,(#100067,#100068,#100069,#100070,#100071,
#100072,#100073,#100074,#100075,#100076,#100077,#100078,#100079,#100080,
#100081,#100082,#100083,#100084,#100085),.UNSPECIFIED.,.F.,.F.,(4,1,1,1,
1,1,1,1,1,1,1,1,1,1,1,1,4),(0.,0.0613648023865041,0.12003875788329,0.17692601073364,
0.232342440819269,0.286997174942462,0.341203605657256,0.396361161675287,
0.452852463562331,0.510542446257982,0.570031834903943,0.632130190474133,
0.697177426392916,0.766049889753474,0.839067373231822,0.916911351026006,
1.),.UNSPECIFIED.);
#291=B_SPLINE_CURVE_WITH_KNOTS('',3,(#100087,#100088,#100089,#100090,#100091,
#100092,#100093,#100094,#100095,#100096,#100097,#100098,#100099,#100100,
#100101,#100102,#100103,#100104,#100105),.UNSPECIFIED.,.F.,.F.,(4,1,1,1,
1,1,1,1,1,1,1,1,1,1,1,1,4),(0.,0.0675525306249131,0.132219709132855,0.194073588033209,
0.254078661618148,0.312551200051574,0.370559269992507,0.428375795669138,
0.487115093303328,0.546178732806117,0.605446305288918,0.665494606307526,
0.726979267819717,0.790725021501151,0.857159159671159,0.926603381952564,
1.),.UNSPECIFIED.);
#292=B_SPLINE_CURVE_WITH_KNOTS('',3,(#100108,#100109,#100110,#100111,#100112,
#100113,#100114,#100115,#100116,#100117,#100118,#100119,#100120,#100121,
#100122,#100123,#100124,#100125,#100126),.UNSPECIFIED.,.F.,.F.,(4,1,1,1,
1,1,1,1,1,1,1,1,1,1,1,1,4),(0.,0.0742808974631351,0.144611029511026,0.211674356788525,
0.276037152395573,0.337883287741995,0.398272609683487,0.457644572143608,
0.516795120787816,0.575603193657867,0.633315686662335,0.690913267467072,
0.749049238636628,0.808543007712838,0.869789471170737,0.933331069638037,
1.),.UNSPECIFIED.);
#293=B_SPLINE_CURVE_WITH_KNOTS('',3,(#100128,#100129,#100130,#100131,#100132,
#100133,#100134,#100135,#100136,#100137,#100138,#100139,#100140,#100141,
#100142,#100143,#100144,#100145,#100146),.UNSPECIFIED.,.F.,.F.,(4,1,1,1,
1,1,1,1,1,1,1,1,1,1,1,1,4),(0.,0.0665434999726238,0.13022654403688,0.191372374918082,
0.250609248092394,0.308645637735332,0.36635018779768,0.424089612521135,
0.482748112207643,0.54191968083481,0.601305782475563,0.66169442535231,0.723753163307756,
0.787993719397146,0.85517330033492,0.925634968317882,1.),.UNSPECIFIED.);
#294=B_SPLINE_CURVE_WITH_KNOTS('',3,(#100148,#100149,#100150,#100151,#100152,
#100153,#100154,#100155,#100156,#100157,#100158),.UNSPECIFIED.,.F.,.F.,
(4,1,1,1,1,1,1,1,4),(0.,0.115824192459171,0.234110225358948,0.354106367101146,
0.476628197647659,0.602520909154958,0.731466274769469,0.863530739041158,
1.),.UNSPECIFIED.);
#295=B_SPLINE_CURVE_WITH_KNOTS('',3,(#100160,#100161,#100162,#100163,#100164,
#100165,#100166,#100167,#100168,#100169,#100170),.UNSPECIFIED.,.F.,.F.,
(4,1,1,1,1,1,1,1,4),(0.,0.128912348471656,0.256308476956896,0.385120704030525,
0.514055796522586,0.640986135316757,0.763937690002363,0.883109137046352,
1.),.UNSPECIFIED.);
#296=B_SPLINE_CURVE_WITH_KNOTS('',3,(#100172,#100173,#100174,#100175,#100176,
#100177,#100178,#100179,#100180,#100181,#100182),.UNSPECIFIED.,.F.,.F.,
(4,1,1,1,1,1,1,1,4),(0.,0.142626151542256,0.280099351126512,0.411797584404634,
0.538153649343747,0.660001734469279,0.777041667829734,0.890636940198675,
1.),.UNSPECIFIED.);
#297=B_SPLINE_CURVE_WITH_KNOTS('',3,(#100221,#100222,#100223,#100224,#100225,
#100226,#100227,#100228,#100229,#100230,#100231,#100232,#100233,#100234,
#100235,#100236,#100237,#100238,#100239),.UNSPECIFIED.,.F.,.F.,(4,1,1,1,
1,1,1,1,1,1,1,1,1,1,1,1,4),(0.,0.0742808974631351,0.144611029511026,0.211674356788525,
0.276037152395573,0.337883287741995,0.398272609683487,0.457644572143608,
0.516795120787816,0.575603193657867,0.633315686662335,0.690913267467072,
0.749049238636628,0.808543007712838,0.869789471170737,0.933331069638037,
1.),.UNSPECIFIED.);
#298=B_SPLINE_CURVE_WITH_KNOTS('',3,(#100282,#100283,#100284,#100285,#100286,
#100287,#100288,#100289,#100290,#100291,#100292,#100293,#100294,#100295,
#100296,#100297,#100298,#100299,#100300),.UNSPECIFIED.,.F.,.F.,(4,1,1,1,
1,1,1,1,1,1,1,1,1,1,1,1,4),(0.,0.0665434999726238,0.13022654403688,0.191372374918082,
0.250609248092394,0.308645637735332,0.36635018779768,0.424089612521135,
0.482748112207643,0.54191968083481,0.601305782475563,0.66169442535231,0.723753163307756,
0.787993719397146,0.85517330033492,0.925634968317882,1.),.UNSPECIFIED.);
#299=B_SPLINE_CURVE_WITH_KNOTS('',3,(#100325,#100326,#100327,#100328,#100329,
#100330,#100331,#100332,#100333,#100334,#100335),.UNSPECIFIED.,.F.,.F.,
(4,1,1,1,1,1,1,1,4),(0.,0.115824192459171,0.234110225358948,0.354106367101146,
0.476628197647659,0.602520909154958,0.731466274769469,0.863530739041158,
1.),.UNSPECIFIED.);
#300=B_SPLINE_CURVE_WITH_KNOTS('',3,(#100360,#100361,#100362,#100363,#100364,
#100365,#100366,#100367,#100368,#100369,#100370),.UNSPECIFIED.,.F.,.F.,
(4,1,1,1,1,1,1,1,4),(0.,0.128912348471656,0.256308476956896,0.385120704030525,
0.514055796522586,0.640986135316757,0.763937690002363,0.883109137046352,
1.),.UNSPECIFIED.);
#301=B_SPLINE_CURVE_WITH_KNOTS('',3,(#100395,#100396,#100397,#100398,#100399,
#100400,#100401,#100402,#100403,#100404,#100405),.UNSPECIFIED.,.F.,.F.,
(4,1,1,1,1,1,1,1,4),(0.,0.142626151542256,0.280099351126512,0.411797584404634,
0.538153649343747,0.660001734469279,0.777041667829734,0.890636940198675,
1.),.UNSPECIFIED.);
#302=B_SPLINE_CURVE_WITH_KNOTS('',3,(#100446,#100447,#100448,#100449,#100450,
#100451,#100452,#100453,#100454,#100455,#100456,#100457,#100458,#100459,
#100460,#100461,#100462,#100463,#100464),.UNSPECIFIED.,.F.,.F.,(4,1,1,1,
1,1,1,1,1,1,1,1,1,1,1,1,4),(0.,0.0675525306249131,0.132219709132855,0.194073588033209,
0.254078661618148,0.312551200051574,0.370559269992507,0.428375795669138,
0.487115093303328,0.546178732806117,0.605446305288918,0.665494606307526,
0.726979267819717,0.790725021501151,0.857159159671159,0.926603381952564,
1.),.UNSPECIFIED.);
#303=B_SPLINE_CURVE_WITH_KNOTS('',3,(#100473,#100474,#100475,#100476,#100477,
#100478,#100479,#100480,#100481,#100482,#100483,#100484,#100485,#100486,
#100487,#100488,#100489,#100490,#100491),.UNSPECIFIED.,.F.,.F.,(4,1,1,1,
1,1,1,1,1,1,1,1,1,1,1,1,4),(0.,0.106139062948455,0.202212850053405,0.287630067642463,
0.362456521116507,0.427261521590445,0.481544461604676,0.525410474823318,
0.559637404099106,0.615792277579377,0.669701509172252,0.721934669310769,
0.774479892347885,0.827155430277723,0.881220958593618,0.938785642006629,
1.),.UNSPECIFIED.);
#304=B_SPLINE_CURVE_WITH_KNOTS('',3,(#100493,#100494,#100495,#100496,#100497,
#100498,#100499,#100500,#100501,#100502,#100503),.UNSPECIFIED.,.F.,.F.,
(4,1,1,1,1,1,1,1,4),(0.,0.132768894872543,0.256156174552593,0.373042872414347,
0.488836402276441,0.606316623952138,0.729101170817894,0.858427894121375,
1.),.UNSPECIFIED.);
#305=B_SPLINE_CURVE_WITH_KNOTS('',3,(#100505,#100506,#100507,#100508,#100509,
#100510,#100511,#100512,#100513,#100514,#100515),.UNSPECIFIED.,.F.,.F.,
(4,1,1,1,1,1,1,1,4),(0.,0.0526589287455264,0.124812715724625,0.219210217956483,
0.333205091221958,0.469464020539465,0.625352362073889,0.802199088318462,
1.),.UNSPECIFIED.);
#306=B_SPLINE_CURVE_WITH_KNOTS('',3,(#100560,#100561,#100562,#100563,#100564,
#100565,#100566,#100567,#100568,#100569,#100570,#100571,#100572,#100573,
#100574,#100575,#100576,#100577,#100578),.UNSPECIFIED.,.F.,.F.,(4,1,1,1,
1,1,1,1,1,1,1,1,1,1,1,1,4),(0.,0.106139062948455,0.202212850053405,0.287630067642463,
0.362456521116507,0.427261521590445,0.481544461604676,0.525410474823318,
0.559637404099106,0.615792277579377,0.669701509172252,0.721934669310769,
0.774479892347885,0.827155430277723,0.881220958593618,0.938785642006629,
1.),.UNSPECIFIED.);
#307=B_SPLINE_CURVE_WITH_KNOTS('',3,(#100609,#100610,#100611,#100612,#100613,
#100614,#100615,#100616,#100617,#100618,#100619),.UNSPECIFIED.,.F.,.F.,
(4,1,1,1,1,1,1,1,4),(0.,0.132768894872543,0.256156174552593,0.373042872414347,
0.488836402276441,0.606316623952138,0.729101170817894,0.858427894121375,
1.),.UNSPECIFIED.);
#308=B_SPLINE_CURVE_WITH_KNOTS('',3,(#100644,#100645,#100646,#100647,#100648,
#100649,#100650,#100651,#100652,#100653,#100654),.UNSPECIFIED.,.F.,.F.,
(4,1,1,1,1,1,1,1,4),(0.,0.0526589287455264,0.124812715724625,0.219210217956483,
0.333205091221958,0.469464020539465,0.625352362073889,0.802199088318462,
1.),.UNSPECIFIED.);
#309=B_SPLINE_CURVE_WITH_KNOTS('',3,(#100671,#100672,#100673,#100674,#100675,
#100676,#100677,#100678,#100679,#100680,#100681,#100682,#100683,#100684,
#100685,#100686,#100687,#100688,#100689),.UNSPECIFIED.,.F.,.F.,(4,1,1,1,
1,1,1,1,1,1,1,1,1,1,1,1,4),(0.,0.0915909752645826,0.17486600193763,0.249830472919716,
0.316058220265515,0.374090993263571,0.423761052476884,0.464830962121125,
0.498066321980872,0.554152779904478,0.607062014812721,0.657483699226833,
0.706286701457436,0.760884302169238,0.827646315836492,0.907099926405918,
1.),.UNSPECIFIED.);
#310=B_SPLINE_CURVE_WITH_KNOTS('',3,(#100697,#100698,#100699,#100700,#100701,
#100702,#100703,#100704,#100705,#100706,#100707,#100708,#100709,#100710,
#100711),.UNSPECIFIED.,.F.,.F.,(4,1,1,1,1,1,1,1,1,1,1,1,4),(0.,0.107118208004823,
0.209166392581162,0.307622322609184,0.401732900510357,0.451660980013568,
0.508279266581887,0.572256002287443,0.643666982637765,0.721858096663389,
0.80755344492305,0.900261330935531,1.),.UNSPECIFIED.);
#311=B_SPLINE_CURVE_WITH_KNOTS('',3,(#100713,#100714,#100715,#100716,#100717,
#100718,#100719,#100720,#100721,#100722,#100723,#100724,#100725,#100726,
#100727,#100728,#100729,#100730,#100731),.UNSPECIFIED.,.F.,.F.,(4,1,1,1,
1,1,1,1,1,1,1,1,1,1,1,1,4),(0.,0.0661987266896843,0.12937055816667,0.190806849423097,
0.250676869383377,0.308757522979428,0.366623905036152,0.423703961003377,
0.481896537200214,0.540034196499158,0.59907646216208,0.659653679267574,
0.722117385327544,0.786819452900929,0.854039682912867,0.925297461428848,
1.),.UNSPECIFIED.);
#312=B_SPLINE_CURVE_WITH_KNOTS('',3,(#100733,#100734,#100735,#100736,#100737,
#100738,#100739,#100740,#100741,#100742,#100743,#100744,#100745,#100746,
#100747,#100748,#100749,#100750,#100751,#100752,#100753,#100754,#100755,
#100756,#100757,#100758,#100759),.UNSPECIFIED.,.F.,.F.,(4,1,1,1,1,1,1,1,
1,1,1,1,1,1,1,1,1,1,1,1,1,1,1,1,4),(0.,0.0698246801000201,0.134564938026952,
0.194650529515349,0.249721970563975,0.300282226582571,0.346384104474658,
0.387788665248875,0.424666181802873,0.45908461919576,0.493255627939665,
0.527124180285284,0.561047925279883,0.595230663874382,0.629883196932094,
0.664993531410562,0.701292161648468,0.73797348115587,0.774266588869681,
0.810854894067274,0.847272973354286,0.884511088263351,0.922311938017671,
0.96050491779196,1.),.UNSPECIFIED.);
#313=B_SPLINE_CURVE_WITH_KNOTS('',3,(#100812,#100813,#100814,#100815,#100816,
#100817,#100818,#100819,#100820,#100821,#100822,#100823,#100824,#100825,
#100826,#100827,#100828,#100829,#100830),.UNSPECIFIED.,.F.,.F.,(4,1,1,1,
1,1,1,1,1,1,1,1,1,1,1,1,4),(0.,0.0915909752645826,0.17486600193763,0.249830472919716,
0.316058220265515,0.374090993263571,0.423761052476884,0.464830962121125,
0.498066321980872,0.554152779904478,0.607062014812721,0.657483699226833,
0.706286701457436,0.760884302169238,0.827646315836492,0.907099926405918,
1.),.UNSPECIFIED.);
#314=B_SPLINE_CURVE_WITH_KNOTS('',3,(#100875,#100876,#100877,#100878,#100879,
#100880,#100881,#100882,#100883,#100884,#100885,#100886,#100887,#100888,
#100889),.UNSPECIFIED.,.F.,.F.,(4,1,1,1,1,1,1,1,1,1,1,1,4),(0.,0.107118208004823,
0.209166392581162,0.307622322609184,0.401732900510357,0.451660980013568,
0.508279266581887,0.572256002287443,0.643666982637765,0.721858096663389,
0.80755344492305,0.900261330935531,1.),.UNSPECIFIED.);
#315=B_SPLINE_CURVE_WITH_KNOTS('',3,(#100930,#100931,#100932,#100933,#100934,
#100935,#100936,#100937,#100938,#100939,#100940,#100941,#100942,#100943,
#100944,#100945,#100946,#100947,#100948),.UNSPECIFIED.,.F.,.F.,(4,1,1,1,
1,1,1,1,1,1,1,1,1,1,1,1,4),(0.,0.0661987266896843,0.12937055816667,0.190806849423097,
0.250676869383377,0.308757522979428,0.366623905036152,0.423703961003377,
0.481896537200214,0.540034196499158,0.59907646216208,0.659653679267574,
0.722117385327544,0.786819452900929,0.854039682912867,0.925297461428848,
1.),.UNSPECIFIED.);
#316=B_SPLINE_CURVE_WITH_KNOTS('',3,(#101005,#101006,#101007,#101008,#101009,
#101010,#101011,#101012,#101013,#101014,#101015,#101016,#101017,#101018,
#101019,#101020,#101021,#101022,#101023,#101024,#101025,#101026,#101027,
#101028,#101029,#101030,#101031),.UNSPECIFIED.,.F.,.F.,(4,1,1,1,1,1,1,1,
1,1,1,1,1,1,1,1,1,1,1,1,1,1,1,1,4),(0.,0.0698246801000201,0.134564938026952,
0.194650529515349,0.249721970563975,0.300282226582571,0.346384104474658,
0.387788665248875,0.424666181802873,0.45908461919576,0.493255627939665,
0.527124180285284,0.561047925279883,0.595230663874382,0.629883196932094,
0.664993531410562,0.701292161648468,0.73797348115587,0.774266588869681,
0.810854894067274,0.847272973354286,0.884511088263351,0.922311938017671,
0.96050491779196,1.),.UNSPECIFIED.);
#317=B_SPLINE_CURVE_WITH_KNOTS('',3,(#101150,#101151,#101152,#101153,#101154,
#101155,#101156,#101157,#101158,#101159,#101160,#101161,#101162,#101163,
#101164,#101165,#101166,#101167,#101168),.UNSPECIFIED.,.F.,.F.,(4,1,1,1,
1,1,1,1,1,1,1,1,1,1,1,1,4),(0.,0.0619885198494627,0.120653416225866,0.176517222449889,
0.231509374319174,0.286606852815468,0.342631865864802,0.401131818438542,
0.463521730286646,0.500007519709244,0.544982488070713,0.598838340367196,
0.661524398337737,0.732611151099681,0.81268358774327,0.901815167615684,
1.),.UNSPECIFIED.);
#318=B_SPLINE_CURVE_WITH_KNOTS('',3,(#101177,#101178,#101179,#101180,#101181,
#101182,#101183,#101184,#101185,#101186,#101187),.UNSPECIFIED.,.F.,.F.,
(4,1,1,1,1,1,1,1,4),(0.,0.188096719029457,0.35699419875009,0.509418466394743,
0.642709621780909,0.759541114831017,0.857263317125066,0.93747336899756,
1.),.UNSPECIFIED.);
#319=B_SPLINE_CURVE_WITH_KNOTS('',3,(#101189,#101190,#101191,#101192,#101193,
#101194,#101195,#101196,#101197,#101198,#101199),.UNSPECIFIED.,.F.,.F.,
(4,1,1,1,1,1,1,1,4),(0.,0.128854735637736,0.25035471063303,0.369204199620292,
0.489074931855974,0.60839250616302,0.730224765305485,0.8590795009432,1.),
 .UNSPECIFIED.);
#320=B_SPLINE_CURVE_WITH_KNOTS('',3,(#101201,#101202,#101203,#101204,#101205,
#101206,#101207,#101208,#101209,#101210,#101211),.UNSPECIFIED.,.F.,.F.,
(4,1,1,1,1,1,1,1,4),(0.,0.0542428967762116,0.128239924370682,0.222081178119574,
0.337977869808924,0.472601943885569,0.628175071929152,0.803607656923646,
1.),.UNSPECIFIED.);
#321=B_SPLINE_CURVE_WITH_KNOTS('',3,(#101220,#101221,#101222,#101223,#101224,
#101225,#101226,#101227,#101228,#101229,#101230),.UNSPECIFIED.,.F.,.F.,
(4,1,1,1,1,1,1,1,4),(0.,0.191059901987969,0.363928508957751,0.517301828657756,
0.652498452440023,0.768239873300862,0.864498692924828,0.941281666909666,
1.),.UNSPECIFIED.);
#322=B_SPLINE_CURVE_WITH_KNOTS('',3,(#101232,#101233,#101234,#101235,#101236,
#101237,#101238,#101239,#101240,#101241,#101242),.UNSPECIFIED.,.F.,.F.,
(4,1,1,1,1,1,1,1,4),(0.,0.145216058554522,0.279096355936439,0.404007084064017,
0.52395207259464,0.639468663261124,0.753487059651358,0.872072737592989,
1.),.UNSPECIFIED.);
#323=B_SPLINE_CURVE_WITH_KNOTS('',3,(#101244,#101245,#101246,#101247,#101248,
#101249,#101250,#101251,#101252,#101253,#101254),.UNSPECIFIED.,.F.,.F.,
(4,1,1,1,1,1,1,1,4),(0.,0.129330972501292,0.25049358251414,0.364336237852913,
0.479021292193535,0.596291056193663,0.718617034660763,0.852112599817264,
1.),.UNSPECIFIED.);
#324=B_SPLINE_CURVE_WITH_KNOTS('',3,(#101287,#101288,#101289,#101290,#101291,
#101292,#101293,#101294,#101295,#101296,#101297),.UNSPECIFIED.,.F.,.F.,
(4,1,1,1,1,1,1,1,4),(0.,0.188096719029457,0.35699419875009,0.509418466394743,
0.642709621780909,0.759541114831017,0.857263317125066,0.93747336899756,
1.),.UNSPECIFIED.);
#325=B_SPLINE_CURVE_WITH_KNOTS('',3,(#101334,#101335,#101336,#101337,#101338,
#101339,#101340,#101341,#101342,#101343,#101344),.UNSPECIFIED.,.F.,.F.,
(4,1,1,1,1,1,1,1,4),(0.,0.128854735637736,0.25035471063303,0.369204199620292,
0.489074931855974,0.60839250616302,0.730224765305485,0.8590795009432,1.),
 .UNSPECIFIED.);
#326=B_SPLINE_CURVE_WITH_KNOTS('',3,(#101385,#101386,#101387,#101388,#101389,
#101390,#101391,#101392,#101393,#101394,#101395,#101396,#101397,#101398,
#101399,#101400,#101401,#101402,#101403),.UNSPECIFIED.,.F.,.F.,(4,1,1,1,
1,1,1,1,1,1,1,1,1,1,1,1,4),(0.,0.0619885198494627,0.120653416225866,0.176517222449889,
0.231509374319174,0.286606852815468,0.342631865864802,0.401131818438542,
0.463521730286646,0.500007519709244,0.544982488070713,0.598838340367196,
0.661524398337737,0.732611151099681,0.81268358774327,0.901815167615684,
1.),.UNSPECIFIED.);
#327=B_SPLINE_CURVE_WITH_KNOTS('',3,(#101440,#101441,#101442,#101443,#101444,
#101445,#101446,#101447,#101448,#101449,#101450),.UNSPECIFIED.,.F.,.F.,
(4,1,1,1,1,1,1,1,4),(0.,0.191059901987969,0.363928508957751,0.517301828657756,
0.652498452440023,0.768239873300862,0.864498692924828,0.941281666909666,
1.),.UNSPECIFIED.);
#328=B_SPLINE_CURVE_WITH_KNOTS('',3,(#101481,#101482,#101483,#101484,#101485,
#101486,#101487,#101488,#101489,#101490,#101491),.UNSPECIFIED.,.F.,.F.,
(4,1,1,1,1,1,1,1,4),(0.,0.145216058554522,0.279096355936439,0.404007084064017,
0.52395207259464,0.639468663261124,0.753487059651358,0.872072737592989,
1.),.UNSPECIFIED.);
#329=B_SPLINE_CURVE_WITH_KNOTS('',3,(#101522,#101523,#101524,#101525,#101526,
#101527,#101528,#101529,#101530,#101531,#101532),.UNSPECIFIED.,.F.,.F.,
(4,1,1,1,1,1,1,1,4),(0.,0.129330972501292,0.25049358251414,0.364336237852913,
0.479021292193535,0.596291056193663,0.718617034660763,0.852112599817264,
1.),.UNSPECIFIED.);
#330=B_SPLINE_CURVE_WITH_KNOTS('',3,(#101557,#101558,#101559,#101560,#101561,
#101562,#101563,#101564,#101565,#101566,#101567),.UNSPECIFIED.,.F.,.F.,
(4,1,1,1,1,1,1,1,4),(0.,0.0542428967762116,0.128239924370682,0.222081178119574,
0.337977869808924,0.472601943885569,0.628175071929152,0.803607656923646,
1.),.UNSPECIFIED.);
#331=B_SPLINE_CURVE_WITH_KNOTS('',3,(#101578,#101579,#101580,#101581,#101582,
#101583,#101584,#101585,#101586,#101587,#101588),.UNSPECIFIED.,.F.,.F.,
(4,1,1,1,1,1,1,1,4),(0.,0.0613207491329445,0.140766497325452,0.238315848360559,
0.35402232791415,0.487866728861478,0.640687247956849,0.810850632992988,
1.),.UNSPECIFIED.);
#332=B_SPLINE_CURVE_WITH_KNOTS('',3,(#101590,#101591,#101592,#101593,#101594,
#101595,#101596,#101597,#101598,#101599,#101600,#101601,#101602,#101603,
#101604),.UNSPECIFIED.,.F.,.F.,(4,1,1,1,1,1,1,1,1,1,1,1,4),(0.,0.0812423731673734,
0.16258248112985,0.244721310117837,0.329220549436971,0.413446813598178,
0.495125957867074,0.574555216733358,0.654072855120628,0.734809093499428,
0.818867037704083,0.906668896689067,1.),.UNSPECIFIED.);
#333=B_SPLINE_CURVE_WITH_KNOTS('',3,(#101606,#101607,#101608,#101609,#101610,
#101611,#101612,#101613,#101614,#101615,#101616,#101617,#101618,#101619,
#101620,#101621,#101622,#101623,#101624),.UNSPECIFIED.,.F.,.F.,(4,1,1,1,
1,1,1,1,1,1,1,1,1,1,1,1,4),(0.,0.0670407483522828,0.132556806230384,0.195780264280383,
0.258216645374214,0.318868124913049,0.37947769468877,0.440087264464498,
0.500738744003325,0.561785330439026,0.621918965029087,0.682673483893921,
0.743575816372671,0.80544612611573,0.86897491643017,0.933677414299582,1.),
 .UNSPECIFIED.);
#334=B_SPLINE_CURVE_WITH_KNOTS('',3,(#101626,#101627,#101628,#101629,#101630,
#101631,#101632,#101633,#101634,#101635,#101636),.UNSPECIFIED.,.F.,.F.,
(4,1,1,1,1,1,1,1,4),(0.,0.127901326545961,0.25307165903757,0.376770454618328,
0.502926826848204,0.628360861175269,0.751685121821849,0.874438708315591,
1.),.UNSPECIFIED.);
#335=B_SPLINE_CURVE_WITH_KNOTS('',3,(#101638,#101639,#101640,#101641,#101642,
#101643,#101644,#101645,#101646,#101647,#101648,#101649,#101650,#101651,
#101652,#101653,#101654,#101655,#101656,#101657,#101658,#101659,#101660),
 .UNSPECIFIED.,.F.,.F.,(4,1,1,1,1,1,1,1,1,1,1,1,1,1,1,1,1,1,1,1,4),(0.,
0.0548128180696035,0.105849828062692,0.153503138817788,0.197393065480259,
0.237926644533144,0.274751148627732,0.308230157565793,0.338006729235738,
0.393399126752518,0.447190956175938,0.499967766867249,0.552674136198733,
0.605522646275018,0.658720146390973,0.712927424208188,0.769122716911651,
0.825754939422052,0.882774403911996,0.940154845605407,1.),.UNSPECIFIED.);
#336=B_SPLINE_CURVE_WITH_KNOTS('',3,(#101691,#101692,#101693,#101694,#101695,
#101696,#101697,#101698,#101699,#101700,#101701),.UNSPECIFIED.,.F.,.F.,
(4,1,1,1,1,1,1,1,4),(0.,0.0613207491329445,0.140766497325452,0.238315848360559,
0.35402232791415,0.487866728861478,0.640687247956849,0.810850632992988,
1.),.UNSPECIFIED.);
#337=B_SPLINE_CURVE_WITH_KNOTS('',3,(#101734,#101735,#101736,#101737,#101738,
#101739,#101740,#101741,#101742,#101743,#101744,#101745,#101746,#101747,
#101748),.UNSPECIFIED.,.F.,.F.,(4,1,1,1,1,1,1,1,1,1,1,1,4),(0.,0.0812423731673734,
0.16258248112985,0.244721310117837,0.329220549436971,0.413446813598178,
0.495125957867074,0.574555216733358,0.654072855120628,0.734809093499428,
0.818867037704083,0.906668896689067,1.),.UNSPECIFIED.);
#338=B_SPLINE_CURVE_WITH_KNOTS('',3,(#101789,#101790,#101791,#101792,#101793,
#101794,#101795,#101796,#101797,#101798,#101799,#101800,#101801,#101802,
#101803,#101804,#101805,#101806,#101807),.UNSPECIFIED.,.F.,.F.,(4,1,1,1,
1,1,1,1,1,1,1,1,1,1,1,1,4),(0.,0.0670407483522828,0.132556806230384,0.195780264280383,
0.258216645374214,0.318868124913049,0.37947769468877,0.440087264464498,
0.500738744003325,0.561785330439026,0.621918965029087,0.682673483893921,
0.743575816372671,0.80544612611573,0.86897491643017,0.933677414299582,1.),
 .UNSPECIFIED.);
#339=B_SPLINE_CURVE_WITH_KNOTS('',3,(#101832,#101833,#101834,#101835,#101836,
#101837,#101838,#101839,#101840,#101841,#101842),.UNSPECIFIED.,.F.,.F.,
(4,1,1,1,1,1,1,1,4),(0.,0.127901326545961,0.25307165903757,0.376770454618328,
0.502926826848204,0.628360861175269,0.751685121821849,0.874438708315591,
1.),.UNSPECIFIED.);
#340=B_SPLINE_CURVE_WITH_KNOTS('',3,(#101891,#101892,#101893,#101894,#101895,
#101896,#101897,#101898,#101899,#101900,#101901,#101902,#101903,#101904,
#101905,#101906,#101907,#101908,#101909,#101910,#101911,#101912,#101913),
 .UNSPECIFIED.,.F.,.F.,(4,1,1,1,1,1,1,1,1,1,1,1,1,1,1,1,1,1,1,1,4),(0.,
0.0548128180696035,0.105849828062692,0.153503138817788,0.197393065480259,
0.237926644533144,0.274751148627732,0.308230157565793,0.338006729235738,
0.393399126752518,0.447190956175938,0.499967766867249,0.552674136198733,
0.605522646275018,0.658720146390973,0.712927424208188,0.769122716911651,
0.825754939422052,0.882774403911996,0.940154845605407,1.),.UNSPECIFIED.);
#341=B_SPLINE_CURVE_WITH_KNOTS('',3,(#101923,#101924,#101925,#101926,#101927,
#101928,#101929,#101930,#101931,#101932,#101933,#101934,#101935,#101936,
#101937,#101938,#101939,#101940,#101941),.UNSPECIFIED.,.F.,.F.,(4,1,1,1,
1,1,1,1,1,1,1,1,1,1,1,1,4),(0.,0.0761314765016152,0.148229790321388,0.216267065724703,
0.280702089662277,0.342464381734212,0.401582909153384,0.458650721356232,
0.514999608343295,0.570935808233525,0.626873003810709,0.68370904476016,
0.741939092154413,0.802119252639238,0.865134913541831,0.930802829441189,
1.),.UNSPECIFIED.);
#342=B_SPLINE_CURVE_WITH_KNOTS('',3,(#101944,#101945,#101946,#101947,#101948,
#101949,#101950,#101951,#101952,#101953,#101954,#101955,#101956,#101957,
#101958,#101959,#101960,#101961,#101962,#101963,#101964,#101965,#101966,
#101967,#101968,#101969,#101970),.UNSPECIFIED.,.F.,.F.,(4,1,1,1,1,1,1,1,
1,1,1,1,1,1,1,1,1,1,1,1,1,1,1,1,4),(0.,0.0375262018106128,0.0745234015403831,
0.111165398174636,0.14771848269349,0.184749494530238,0.221868273701379,
0.259522656767547,0.298230867982239,0.336893787500927,0.375350607174744,
0.413386942295033,0.451726425861107,0.490077332858807,0.529423696180367,
0.569318109583907,0.61016119400411,0.652477642733746,0.696226437416143,
0.741787157409247,0.789381905825459,0.838712069254561,0.890247115576831,
0.944094426543185,1.),.UNSPECIFIED.);
#343=B_SPLINE_CURVE_WITH_KNOTS('',3,(#101972,#101973,#101974,#101975,#101976,
#101977,#101978,#101979,#101980,#101981,#101982,#101983,#101984,#101985,
#101986,#101987,#101988,#101989,#101990,#101991,#101992,#101993,#101994,
#101995,#101996,#101997,#101998,#101999,#102000,#102001,#102002),
 .UNSPECIFIED.,.F.,.F.,(4,1,1,1,1,1,1,1,1,1,1,1,1,1,1,1,1,1,1,1,1,1,1,1,
1,1,1,1,4),(0.,0.0184376896849636,0.0410053176361754,0.0674593521219185,
0.0982721732325192,0.133509586815932,0.172877050493518,0.216938572871486,
0.265268252151725,0.314387646153108,0.360422632367288,0.403323669862489,
0.443192059209964,0.480232510002719,0.513965134982517,0.544936182079262,
0.573065399498618,0.625373383952878,0.676057048710237,0.726110298722868,
0.776441787201453,0.801932193935875,0.827892608241596,0.854483822465686,
0.881855514493161,0.909823569175602,0.938619056475082,0.968811377203401,
1.),.UNSPECIFIED.);
#344=B_SPLINE_CURVE_WITH_KNOTS('',3,(#102004,#102005,#102006,#102007,#102008,
#102009,#102010),.UNSPECIFIED.,.F.,.F.,(4,1,1,1,4),(0.,0.24634514503746,
0.485260731230604,0.731950801030998,1.),.UNSPECIFIED.);
#345=B_SPLINE_CURVE_WITH_KNOTS('',3,(#102012,#102013,#102014,#102015,#102016,
#102017,#102018),.UNSPECIFIED.,.F.,.F.,(4,1,1,1,4),(0.,0.259464314300495,
0.502501839337574,0.744885333250754,1.),.UNSPECIFIED.);
#346=B_SPLINE_CURVE_WITH_KNOTS('',3,(#102020,#102021,#102022,#102023,#102024,
#102025,#102026,#102027,#102028,#102029,#102030),.UNSPECIFIED.,.F.,.F.,
(4,1,1,1,1,1,1,1,4),(0.,0.148334852948058,0.288592083856251,0.421400511263392,
0.54715205038463,0.666859264010784,0.782766350499185,0.892668326871077,
1.),.UNSPECIFIED.);
#347=B_SPLINE_CURVE_WITH_KNOTS('',3,(#102032,#102033,#102034,#102035,#102036,
#102037,#102038,#102039,#102040,#102041,#102042,#102043,#102044,#102045,
#102046,#102047,#102048,#102049,#102050),.UNSPECIFIED.,.F.,.F.,(4,1,1,1,
1,1,1,1,1,1,1,1,1,1,1,1,4),(0.,0.0719095846115084,0.140144301429122,0.20481339822923,
0.264794365030826,0.323009575847433,0.378020768494572,0.431308890522648,
0.484012079296132,0.537034596288377,0.592434958364036,0.650051334922717,
0.711513286611345,0.777288239948414,0.846982688127074,0.920833677354637,
1.),.UNSPECIFIED.);
#348=B_SPLINE_CURVE_WITH_KNOTS('',3,(#102054,#102055,#102056,#102057,#102058,
#102059,#102060,#102061,#102062,#102063,#102064,#102065,#102066,#102067,
#102068,#102069,#102070,#102071,#102072),.UNSPECIFIED.,.F.,.F.,(4,1,1,1,
1,1,1,1,1,1,1,1,1,1,1,1,4),(0.,0.0828210498189815,0.161085171103794,0.234351759970134,
0.303093688562363,0.368548232892528,0.430801008679815,0.490154571315089,
0.54788674558522,0.60407084528524,0.659125959827955,0.713945638154511,0.768328479037132,
0.823592867055701,0.880407134525931,0.939019124289156,1.),.UNSPECIFIED.);
#349=B_SPLINE_CURVE_WITH_KNOTS('',3,(#102074,#102075,#102076,#102077,#102078,
#102079,#102080,#102081,#102082,#102083,#102084,#102085,#102086,#102087,
#102088,#102089,#102090,#102091,#102092),.UNSPECIFIED.,.F.,.F.,(4,1,1,1,
1,1,1,1,1,1,1,1,1,1,1,1,4),(0.,0.073371700461426,0.146321936166004,0.21957728113291,
0.295356349132976,0.333990410216303,0.372237652703566,0.410847397790938,
0.449517904199676,0.488764939579709,0.528819242100995,0.569745253696157,
0.612049731137146,0.699898792712112,0.792982466169028,0.89269647104994,
1.),.UNSPECIFIED.);
#350=B_SPLINE_CURVE_WITH_KNOTS('',3,(#102094,#102095,#102096,#102097,#102098,
#102099,#102100,#102101,#102102,#102103,#102104),.UNSPECIFIED.,.F.,.F.,
(4,1,1,1,1,1,1,1,4),(0.,0.133053677134985,0.260864037301839,0.384834792356328,
0.506941123958022,0.62750410428,0.749213611655837,0.872651387287417,1.),
 .UNSPECIFIED.);
#351=B_SPLINE_CURVE_WITH_KNOTS('',3,(#102106,#102107,#102108,#102109,#102110,
#102111,#102112,#102113,#102114,#102115,#102116),.UNSPECIFIED.,.F.,.F.,
(4,1,1,1,1,1,1,1,4),(0.,0.161728484465976,0.312028664208969,0.452185788142652,
0.580901778320305,0.699867641854738,0.809231716472369,0.908458341145604,
1.),.UNSPECIFIED.);
#352=B_SPLINE_CURVE_WITH_KNOTS('',3,(#102118,#102119,#102120,#102121,#102122,
#102123,#102124,#102125,#102126,#102127,#102128),.UNSPECIFIED.,.F.,.F.,
(4,1,1,1,1,1,1,1,4),(0.,0.0652280239824814,0.14596972395107,0.245216439782263,
0.362649158664401,0.495673357998755,0.646052864385946,0.814351280518165,
1.),.UNSPECIFIED.);
#353=B_SPLINE_CURVE_WITH_KNOTS('',3,(#102130,#102131,#102132,#102133,#102134,
#102135,#102136,#102137,#102138,#102139,#102140),.UNSPECIFIED.,.F.,.F.,
(4,1,1,1,1,1,1,1,4),(0.,0.113230864121772,0.221104653111779,0.326256236575983,
0.432309135811456,0.546855512316287,0.677592017428266,0.828411406666898,
1.),.UNSPECIFIED.);
#354=B_SPLINE_CURVE_WITH_KNOTS('',3,(#102142,#102143,#102144,#102145,#102146,
#102147,#102148,#102149,#102150,#102151,#102152,#102153,#102154,#102155,
#102156,#102157,#102158,#102159,#102160),.UNSPECIFIED.,.F.,.F.,(4,1,1,1,
1,1,1,1,1,1,1,1,1,1,1,1,4),(0.,0.0886268911029143,0.172383868250569,0.250803065833964,
0.324406502155411,0.394220360737494,0.460047478962029,0.522870364118025,
0.58415593069586,0.642712269809396,0.697552603218741,0.75071725514559,0.801366684407536,
0.851594613171424,0.900178532017601,0.949706995075672,1.),.UNSPECIFIED.);
#355=B_SPLINE_CURVE_WITH_KNOTS('',3,(#102162,#102163,#102164,#102165,#102166,
#102167,#102168,#102169,#102170,#102171,#102172,#102173,#102174,#102175,
#102176,#102177,#102178,#102179,#102180),.UNSPECIFIED.,.F.,.F.,(4,1,1,1,
1,1,1,1,1,1,1,1,1,1,1,1,4),(0.,0.0753055112577513,0.14627616570937,0.213513683992109,
0.277577703740485,0.338920998761776,0.397710006232667,0.454752478975907,
0.510384706203074,0.566047454938537,0.621994268149057,0.679152415656708,
0.738044055406442,0.798989203529882,0.863226787006494,0.929920410648787,
1.),.UNSPECIFIED.);
#356=B_SPLINE_CURVE_WITH_KNOTS('',3,(#102237,#102238,#102239,#102240,#102241,
#102242,#102243,#102244,#102245,#102246,#102247,#102248,#102249,#102250,
#102251,#102252,#102253,#102254,#102255,#102256,#102257,#102258,#102259,
#102260,#102261,#102262,#102263),.UNSPECIFIED.,.F.,.F.,(4,1,1,1,1,1,1,1,
1,1,1,1,1,1,1,1,1,1,1,1,1,1,1,1,4),(0.,0.0375262018106128,0.0745234015403831,
0.111165398174636,0.14771848269349,0.184749494530238,0.221868273701379,
0.259522656767547,0.298230867982239,0.336893787500927,0.375350607174744,
0.413386942295033,0.451726425861107,0.490077332858807,0.529423696180367,
0.569318109583907,0.61016119400411,0.652477642733746,0.696226437416143,
0.741787157409247,0.789381905825459,0.838712069254561,0.890247115576831,
0.944094426543185,1.),.UNSPECIFIED.);
#357=B_SPLINE_CURVE_WITH_KNOTS('',3,(#102330,#102331,#102332,#102333,#102334,
#102335,#102336,#102337,#102338,#102339,#102340,#102341,#102342,#102343,
#102344,#102345,#102346,#102347,#102348,#102349,#102350,#102351,#102352,
#102353,#102354,#102355,#102356,#102357,#102358,#102359,#102360),
 .UNSPECIFIED.,.F.,.F.,(4,1,1,1,1,1,1,1,1,1,1,1,1,1,1,1,1,1,1,1,1,1,1,1,
1,1,1,1,4),(0.,0.0184376896849636,0.0410053176361754,0.0674593521219185,
0.0982721732325192,0.133509586815932,0.172877050493518,0.216938572871486,
0.265268252151725,0.314387646153108,0.360422632367288,0.403323669862489,
0.443192059209964,0.480232510002719,0.513965134982517,0.544936182079262,
0.573065399498618,0.625373383952878,0.676057048710237,0.726110298722868,
0.776441787201453,0.801932193935875,0.827892608241596,0.854483822465686,
0.881855514493161,0.909823569175602,0.938619056475082,0.968811377203401,
1.),.UNSPECIFIED.);
#358=B_SPLINE_CURVE_WITH_KNOTS('',3,(#102389,#102390,#102391,#102392,#102393,
#102394,#102395),.UNSPECIFIED.,.F.,.F.,(4,1,1,1,4),(0.,0.24634514503746,
0.485260731230604,0.731950801030998,1.),.UNSPECIFIED.);
#359=B_SPLINE_CURVE_WITH_KNOTS('',3,(#102424,#102425,#102426,#102427,#102428,
#102429,#102430),.UNSPECIFIED.,.F.,.F.,(4,1,1,1,4),(0.,0.259464314300495,
0.502501839337574,0.744885333250754,1.),.UNSPECIFIED.);
#360=B_SPLINE_CURVE_WITH_KNOTS('',3,(#102455,#102456,#102457,#102458,#102459,
#102460,#102461,#102462,#102463,#102464,#102465),.UNSPECIFIED.,.F.,.F.,
(4,1,1,1,1,1,1,1,4),(0.,0.148334852948058,0.288592083856251,0.421400511263392,
0.54715205038463,0.666859264010784,0.782766350499185,0.892668326871077,
1.),.UNSPECIFIED.);
#361=B_SPLINE_CURVE_WITH_KNOTS('',3,(#102506,#102507,#102508,#102509,#102510,
#102511,#102512,#102513,#102514,#102515,#102516,#102517,#102518,#102519,
#102520,#102521,#102522,#102523,#102524),.UNSPECIFIED.,.F.,.F.,(4,1,1,1,
1,1,1,1,1,1,1,1,1,1,1,1,4),(0.,0.0719095846115084,0.140144301429122,0.20481339822923,
0.264794365030826,0.323009575847433,0.378020768494572,0.431308890522648,
0.484012079296132,0.537034596288377,0.592434958364036,0.650051334922717,
0.711513286611345,0.777288239948414,0.846982688127074,0.920833677354637,
1.),.UNSPECIFIED.);
#362=B_SPLINE_CURVE_WITH_KNOTS('',3,(#102569,#102570,#102571,#102572,#102573,
#102574,#102575,#102576,#102577,#102578,#102579,#102580,#102581,#102582,
#102583,#102584,#102585,#102586,#102587),.UNSPECIFIED.,.F.,.F.,(4,1,1,1,
1,1,1,1,1,1,1,1,1,1,1,1,4),(0.,0.0828210498189815,0.161085171103794,0.234351759970134,
0.303093688562363,0.368548232892528,0.430801008679815,0.490154571315089,
0.54788674558522,0.60407084528524,0.659125959827955,0.713945638154511,0.768328479037132,
0.823592867055701,0.880407134525931,0.939019124289156,1.),.UNSPECIFIED.);
#363=B_SPLINE_CURVE_WITH_KNOTS('',3,(#102628,#102629,#102630,#102631,#102632,
#102633,#102634,#102635,#102636,#102637,#102638,#102639,#102640,#102641,
#102642,#102643,#102644,#102645,#102646),.UNSPECIFIED.,.F.,.F.,(4,1,1,1,
1,1,1,1,1,1,1,1,1,1,1,1,4),(0.,0.073371700461426,0.146321936166004,0.21957728113291,
0.295356349132976,0.333990410216303,0.372237652703566,0.410847397790938,
0.449517904199676,0.488764939579709,0.528819242100995,0.569745253696157,
0.612049731137146,0.699898792712112,0.792982466169028,0.89269647104994,
1.),.UNSPECIFIED.);
#364=B_SPLINE_CURVE_WITH_KNOTS('',3,(#102671,#102672,#102673,#102674,#102675,
#102676,#102677,#102678,#102679,#102680,#102681),.UNSPECIFIED.,.F.,.F.,
(4,1,1,1,1,1,1,1,4),(0.,0.133053677134985,0.260864037301839,0.384834792356328,
0.506941123958022,0.62750410428,0.749213611655837,0.872651387287417,1.),
 .UNSPECIFIED.);
#365=B_SPLINE_CURVE_WITH_KNOTS('',3,(#102706,#102707,#102708,#102709,#102710,
#102711,#102712,#102713,#102714,#102715,#102716),.UNSPECIFIED.,.F.,.F.,
(4,1,1,1,1,1,1,1,4),(0.,0.161728484465976,0.312028664208969,0.452185788142652,
0.580901778320305,0.699867641854738,0.809231716472369,0.908458341145604,
1.),.UNSPECIFIED.);
#366=B_SPLINE_CURVE_WITH_KNOTS('',3,(#102741,#102742,#102743,#102744,#102745,
#102746,#102747,#102748,#102749,#102750,#102751),.UNSPECIFIED.,.F.,.F.,
(4,1,1,1,1,1,1,1,4),(0.,0.0652280239824814,0.14596972395107,0.245216439782263,
0.362649158664401,0.495673357998755,0.646052864385946,0.814351280518165,
1.),.UNSPECIFIED.);
#367=B_SPLINE_CURVE_WITH_KNOTS('',3,(#102776,#102777,#102778,#102779,#102780,
#102781,#102782,#102783,#102784,#102785,#102786),.UNSPECIFIED.,.F.,.F.,
(4,1,1,1,1,1,1,1,4),(0.,0.113230864121772,0.221104653111779,0.326256236575983,
0.432309135811456,0.546855512316287,0.677592017428266,0.828411406666898,
1.),.UNSPECIFIED.);
#368=B_SPLINE_CURVE_WITH_KNOTS('',3,(#102827,#102828,#102829,#102830,#102831,
#102832,#102833,#102834,#102835,#102836,#102837,#102838,#102839,#102840,
#102841,#102842,#102843,#102844,#102845),.UNSPECIFIED.,.F.,.F.,(4,1,1,1,
1,1,1,1,1,1,1,1,1,1,1,1,4),(0.,0.0886268911029143,0.172383868250569,0.250803065833964,
0.324406502155411,0.394220360737494,0.460047478962029,0.522870364118025,
0.58415593069586,0.642712269809396,0.697552603218741,0.75071725514559,0.801366684407536,
0.851594613171424,0.900178532017601,0.949706995075672,1.),.UNSPECIFIED.);
#369=B_SPLINE_CURVE_WITH_KNOTS('',3,(#102886,#102887,#102888,#102889,#102890,
#102891,#102892,#102893,#102894,#102895,#102896,#102897,#102898,#102899,
#102900,#102901,#102902,#102903,#102904),.UNSPECIFIED.,.F.,.F.,(4,1,1,1,
1,1,1,1,1,1,1,1,1,1,1,1,4),(0.,0.0753055112577513,0.14627616570937,0.213513683992109,
0.277577703740485,0.338920998761776,0.397710006232667,0.454752478975907,
0.510384706203074,0.566047454938537,0.621994268149057,0.679152415656708,
0.738044055406442,0.798989203529882,0.863226787006494,0.929920410648787,
1.),.UNSPECIFIED.);
#370=B_SPLINE_CURVE_WITH_KNOTS('',3,(#102949,#102950,#102951,#102952,#102953,
#102954,#102955,#102956,#102957,#102958,#102959,#102960,#102961,#102962,
#102963,#102964,#102965,#102966,#102967),.UNSPECIFIED.,.F.,.F.,(4,1,1,1,
1,1,1,1,1,1,1,1,1,1,1,1,4),(0.,0.0761314765016152,0.148229790321388,0.216267065724703,
0.280702089662277,0.342464381734212,0.401582909153384,0.458650721356232,
0.514999608343295,0.570935808233525,0.626873003810709,0.68370904476016,
0.741939092154413,0.802119252639238,0.865134913541831,0.930802829441189,
1.),.UNSPECIFIED.);
#371=B_SPLINE_CURVE_WITH_KNOTS('',3,(#105571,#105572,#105573,#105574,#105575,
#105576),.UNSPECIFIED.,.F.,.F.,(4,2,4),(0.,0.5,1.),.UNSPECIFIED.);
#372=B_SPLINE_CURVE_WITH_KNOTS('',3,(#105603,#105604,#105605,#105606,#105607,
#105608),.UNSPECIFIED.,.F.,.F.,(4,2,4),(0.,0.5,1.),.UNSPECIFIED.);
#373=B_SPLINE_CURVE_WITH_KNOTS('',3,(#105619,#105620,#105621,#105622,#105623,
#105624),.UNSPECIFIED.,.F.,.F.,(4,2,4),(0.,0.5,1.),.UNSPECIFIED.);
#374=B_SPLINE_CURVE_WITH_KNOTS('',3,(#105651,#105652,#105653,#105654,#105655,
#105656),.UNSPECIFIED.,.F.,.F.,(4,2,4),(0.,0.5,1.),.UNSPECIFIED.);
#375=B_SPLINE_CURVE_WITH_KNOTS('',3,(#105690,#105691,#105692,#105693,#105694,
#105695,#105696,#105697,#105698,#105699,#105700,#105701),.UNSPECIFIED.,
 .F.,.F.,(4,2,1,2,1,2,4),(0.,0.250000000000014,0.375000000000022,0.50000000000003,
0.625000000000039,0.750000000000047,1.),.UNSPECIFIED.);
#376=B_SPLINE_CURVE_WITH_KNOTS('',3,(#105706,#105707,#105708,#105709,#105710,
#105711,#105712,#105713,#105714,#105715,#105716,#105717),.UNSPECIFIED.,
 .F.,.F.,(4,2,1,2,1,2,4),(0.,0.249999999999968,0.374999999999984,0.5,0.625000000000016,
0.750000000000032,1.),.UNSPECIFIED.);
#377=B_SPLINE_CURVE_WITH_KNOTS('',3,(#105746,#105747,#105748,#105749,#105750,
#105751,#105752,#105753,#105754,#105755,#105756,#105757,#105758,#105759,
#105760,#105761,#105762,#105763,#105764,#105765,#105766,#105767,#105768,
#105769,#105770,#105771,#105772,#105773,#105774,#105775,#105776),
 .UNSPECIFIED.,.F.,.F.,(4,2,1,2,2,2,2,2,1,2,2,2,2,2,2,1,4),(0.,0.125000000000207,
0.187500000000353,0.218750000000451,0.250000000000549,0.375000000001068,
0.43750000000128,0.468750000001333,0.500000000001385,0.625000000001528,
0.656250000001515,0.687500000001503,0.750000000001326,0.875000000001008,
0.906250000000801,0.937500000000595,1.),.UNSPECIFIED.);
#378=B_SPLINE_CURVE_WITH_KNOTS('',3,(#105797,#105798,#105799,#105800,#105801,
#105802,#105803,#105804,#105805,#105806,#105807,#105808,#105809,#105810,
#105811,#105812,#105813,#105814,#105815,#105816,#105817,#105818,#105819,
#105820,#105821,#105822,#105823,#105824,#105825,#105826),.UNSPECIFIED.,
 .F.,.F.,(4,2,2,2,2,2,2,2,2,2,2,2,2,2,4),(0.,0.124999999999655,0.187499999999483,
0.218749999999384,0.249999999999284,0.374999999998922,0.406249999998926,
0.43749999999893,0.49999999999907,0.624999999999351,0.749999999999631,0.812499999999803,
0.84374999999989,0.874999999999976,1.),.UNSPECIFIED.);
#379=B_SPLINE_CURVE_WITH_KNOTS('',3,(#105872,#105873,#105874,#105875,#105876,
#105877),.UNSPECIFIED.,.F.,.F.,(4,2,4),(0.,0.5,1.),.UNSPECIFIED.);
#380=B_SPLINE_CURVE_WITH_KNOTS('',3,(#105899,#105900,#105901,#105902,#105903,
#105904),.UNSPECIFIED.,.F.,.F.,(4,2,4),(0.,0.5,1.),.UNSPECIFIED.);
#381=B_SPLINE_CURVE_WITH_KNOTS('',3,(#105910,#105911,#105912,#105913,#105914,
#105915),.UNSPECIFIED.,.F.,.F.,(4,2,4),(0.,0.5,1.),.UNSPECIFIED.);
#382=B_SPLINE_CURVE_WITH_KNOTS('',3,(#105942,#105943,#105944,#105945,#105946,
#105947),.UNSPECIFIED.,.F.,.F.,(4,2,4),(0.,0.5,1.),.UNSPECIFIED.);
#383=B_SPLINE_CURVE_WITH_KNOTS('',3,(#106040,#106041,#106042,#106043,#106044,
#106045,#106046,#106047,#106048,#106049,#106050,#106051),.UNSPECIFIED.,
 .F.,.F.,(4,2,1,2,1,2,4),(0.,0.250000000000017,0.375000000000024,0.500000000000032,
0.625000000000039,0.750000000000047,1.),.UNSPECIFIED.);
#384=B_SPLINE_CURVE_WITH_KNOTS('',3,(#106062,#106063,#106064,#106065,#106066,
#106067,#106068,#106069,#106070,#106071,#106072,#106073),.UNSPECIFIED.,
 .F.,.F.,(4,2,1,2,1,2,4),(0.,0.250000000000031,0.375000000000015,0.499999999999999,
0.624999999999984,0.749999999999968,1.),.UNSPECIFIED.);
#385=B_SPLINE_CURVE_WITH_KNOTS('',3,(#107591,#107592,#107593,#107594,#107595,
#107596,#107597,#107598,#107599,#107600,#107601,#107602,#107603,#107604,
#107605,#107606,#107607,#107608,#107609,#107610,#107611,#107612,#107613,
#107614,#107615,#107616,#107617,#107618,#107619,#107620,#107621,#107622,
#107623,#107624,#107625,#107626,#107627,#107628,#107629,#107630,#107631,
#107632,#107633,#107634,#107635,#107636,#107637,#107638,#107639,#107640,
#107641),.UNSPECIFIED.,.F.,.F.,(4,2,2,2,2,1,2,2,2,2,1,2,2,2,2,2,2,1,2,2,
2,1,2,2,2,2,1,4),(0.,0.0625000000000197,0.125000000000039,0.187500000000059,
0.203125000000057,0.218750000000054,0.250000000000056,0.312500000000065,
0.34375000000007,0.359375000000071,0.375000000000072,0.437500000000044,
0.500000000000016,0.531250000000009,0.562500000000001,0.624999999999976,
0.640624999999972,0.656249999999968,0.687499999999955,0.749999999999963,
0.765624999999977,0.781249999999992,0.812499999999999,0.875000000000003,
0.937500000000006,0.953125000000007,0.968750000000007,1.),.UNSPECIFIED.);
#386=B_SPLINE_CURVE_WITH_KNOTS('',3,(#107669,#107670,#107671,#107672,#107673,
#107674,#107675,#107676,#107677,#107678,#107679,#107680,#107681,#107682,
#107683,#107684,#107685,#107686,#107687,#107688,#107689,#107690,#107691,
#107692,#107693,#107694,#107695,#107696,#107697,#107698,#107699,#107700,
#107701,#107702,#107703,#107704,#107705,#107706,#107707,#107708,#107709,
#107710,#107711,#107712,#107713,#107714,#107715,#107716,#107717,#107718,
#107719),.UNSPECIFIED.,.F.,.F.,(4,2,2,2,2,1,2,2,2,2,1,2,2,2,2,2,2,1,2,2,
2,1,2,2,2,2,1,4),(0.,0.0624999999999602,0.12499999999992,0.187499999999881,
0.203124999999862,0.218749999999844,0.249999999999807,0.312499999999739,
0.343749999999696,0.359374999999684,0.374999999999673,0.437499999999608,
0.499999999999543,0.531249999999529,0.562499999999515,0.624999999999452,
0.64062499999946,0.656249999999468,0.687499999999482,0.749999999999542,
0.765624999999566,0.78124999999959,0.812499999999639,0.874999999999741,
0.937499999999844,0.953124999999881,0.968749999999918,1.),.UNSPECIFIED.);
#387=B_SPLINE_CURVE_WITH_KNOTS('',3,(#108500,#108501,#108502,#108503,#108504,
#108505,#108506,#108507,#108508,#108509,#108510,#108511,#108512,#108513,
#108514,#108515,#108516,#108517,#108518,#108519,#108520,#108521,#108522,
#108523,#108524,#108525,#108526,#108527,#108528,#108529),.UNSPECIFIED.,
 .F.,.F.,(4,1,1,1,1,2,2,2,1,2,1,2,2,2,1,1,1,1,1,1,4),(0.,0.0624999999999908,
0.124999999999982,0.187499999999972,0.249999999999963,0.312499999999954,
0.34374999999995,0.359374999999949,0.374999999999949,0.437499999999951,
0.499999999999952,0.562499999999954,0.593749999999954,0.609374999999954,
0.624999999999954,0.687499999999961,0.749999999999969,0.812499999999977,
0.874999999999985,0.937499999999992,1.),.UNSPECIFIED.);
#388=B_SPLINE_CURVE_WITH_KNOTS('',3,(#108555,#108556,#108557,#108558,#108559,
#108560,#108561,#108562,#108563,#108564),.UNSPECIFIED.,.F.,.F.,(4,2,2,2,
4),(0.,0.25,0.5,0.75,1.),.UNSPECIFIED.);
#389=B_SPLINE_CURVE_WITH_KNOTS('',3,(#108623,#108624,#108625,#108626,#108627,
#108628,#108629,#108630,#108631,#108632),.UNSPECIFIED.,.F.,.F.,(4,2,2,2,
4),(0.,0.25,0.5,0.75,1.),.UNSPECIFIED.);
#390=B_SPLINE_CURVE_WITH_KNOTS('',3,(#110957,#110958,#110959,#110960,#110961,
#110962,#110963,#110964,#110965,#110966,#110967,#110968,#110969,#110970,
#110971,#110972,#110973,#110974,#110975,#110976,#110977),.UNSPECIFIED.,
 .F.,.F.,(4,2,1,2,2,2,2,2,2,2,4),(0.,0.124999999999988,0.249999999999976,
0.374999999999965,0.437499999999966,0.499999999999968,0.624999999999972,
0.749999999999976,0.87499999999998,0.93749999999999,1.),.UNSPECIFIED.);
#391=B_SPLINE_CURVE_WITH_KNOTS('',3,(#110993,#110994,#110995,#110996,#110997,
#110998,#110999,#111000,#111001,#111002,#111003,#111004,#111005,#111006,
#111007,#111008,#111009,#111010,#111011,#111012,#111013,#111014,#111015,
#111016,#111017,#111018,#111019),.UNSPECIFIED.,.F.,.F.,(4,2,2,2,2,2,2,2,
1,1,1,1,1,2,2,4),(0.,0.0625000000000037,0.125000000000007,0.250000000000015,
0.375000000000024,0.437500000000028,0.500000000000032,0.625000000000038,
0.750000000000043,0.875000000000049,0.937500000000043,0.96875000000004,
0.984375000000037,0.992187500000026,0.996093750000013,1.),.UNSPECIFIED.);
#392=B_SPLINE_CURVE_WITH_KNOTS('',3,(#111365,#111366,#111367,#111368,#111369,
#111370,#111371,#111372,#111373,#111374,#111375,#111376,#111377,#111378,
#111379,#111380,#111381,#111382,#111383,#111384,#111385,#111386,#111387,
#111388,#111389,#111390,#111391,#111392,#111393,#111394,#111395,#111396,
#111397,#111398,#111399,#111400,#111401,#111402,#111403,#111404,#111405,
#111406,#111407,#111408,#111409,#111410,#111411,#111412,#111413,#111414,
#111415,#111416,#111417,#111418,#111419,#111420,#111421,#111422,#111423,
#111424,#111425,#111426,#111427,#111428,#111429,#111430,#111431),
 .UNSPECIFIED.,.F.,.F.,(4,1,1,2,1,2,2,1,1,1,1,1,2,1,2,2,1,2,2,2,2,1,1,2,
2,2,2,2,2,1,2,2,1,2,2,2,1,1,1,1,1,1,1,4),(0.,0.0312500000000001,0.0625000000000002,
0.0937500000000003,0.109375,0.1171875,0.125000000000001,0.156250000000001,
0.187500000000001,0.218750000000001,0.250000000000002,0.281250000000002,
0.312500000000002,0.328125000000002,0.332031250000002,0.335937500000002,
0.343750000000002,0.375000000000002,0.406250000000002,0.437500000000002,
0.468750000000001,0.484375000000001,0.492187500000001,0.496093750000001,
0.500000000000001,0.531250000000001,0.562500000000001,0.59375,0.625,0.65625,
0.664062499999999,0.667968749999999,0.671874999999999,0.687499999999999,
0.71875,0.75,0.78125,0.8125,0.84375,0.875,0.90625,0.9375,0.96875,1.),
 .UNSPECIFIED.);
#393=B_SPLINE_CURVE_WITH_KNOTS('',3,(#111432,#111433,#111434,#111435,#111436,
#111437,#111438,#111439,#111440,#111441,#111442,#111443,#111444,#111445,
#111446,#111447,#111448,#111449,#111450,#111451,#111452,#111453,#111454,
#111455,#111456,#111457,#111458,#111459,#111460,#111461,#111462,#111463,
#111464,#111465,#111466,#111467,#111468,#111469,#111470,#111471,#111472,
#111473,#111474,#111475,#111476,#111477,#111478,#111479,#111480,#111481,
#111482,#111483,#111484,#111485,#111486,#111487,#111488,#111489,#111490,
#111491,#111492,#111493,#111494,#111495,#111496,#111497,#111498),
 .UNSPECIFIED.,.F.,.F.,(4,1,1,2,1,2,2,1,1,1,1,1,2,1,2,2,1,2,2,2,2,1,1,2,
2,2,2,2,2,1,2,2,1,2,2,2,1,1,1,1,1,1,1,4),(0.,0.0312500000000001,0.0625000000000002,
0.0937500000000003,0.109375,0.1171875,0.125000000000001,0.156250000000001,
0.187500000000001,0.218750000000001,0.250000000000002,0.281250000000002,
0.312500000000002,0.328125000000002,0.332031250000002,0.335937500000002,
0.343750000000002,0.375000000000002,0.406250000000002,0.437500000000002,
0.468750000000001,0.484375000000001,0.492187500000001,0.496093750000001,
0.500000000000001,0.531250000000001,0.562500000000001,0.59375,0.625,0.65625,
0.664062499999999,0.667968749999999,0.671874999999999,0.687499999999999,
0.71875,0.75,0.78125,0.8125,0.84375,0.875,0.90625,0.9375,0.96875,1.),
 .UNSPECIFIED.);
#394=B_SPLINE_CURVE_WITH_KNOTS('',3,(#111591,#111592,#111593,#111594,#111595),
 .UNSPECIFIED.,.F.,.F.,(4,1,4),(0.,0.5,1.),.QUASI_UNIFORM_KNOTS.);
#395=B_SPLINE_CURVE_WITH_KNOTS('',3,(#111596,#111597,#111598,#111599,#111600),
 .UNSPECIFIED.,.F.,.F.,(4,1,4),(0.,0.5,1.),.QUASI_UNIFORM_KNOTS.);
#396=CONICAL_SURFACE('',#69797,2.25,0.785398163397447);
#397=CONICAL_SURFACE('',#69798,1.5,0.785398163397455);
#398=CONICAL_SURFACE('',#69817,2.25,0.785398163397447);
#399=CONICAL_SURFACE('',#69818,1.5,0.785398163397455);
#400=CONICAL_SURFACE('',#69837,2.25,0.785398163397447);
#401=CONICAL_SURFACE('',#69838,1.5,0.785398163397455);
#402=CONICAL_SURFACE('',#69857,2.25,0.785398163397447);
#403=CONICAL_SURFACE('',#69858,1.5,0.785398163397455);
#404=CONICAL_SURFACE('',#69877,2.25,0.785398163397447);
#405=CONICAL_SURFACE('',#69878,1.5,0.785398163397455);
#406=CONICAL_SURFACE('',#69897,2.25,0.785398163397447);
#407=CONICAL_SURFACE('',#69898,1.5,0.785398163397455);
#408=CONICAL_SURFACE('',#69906,9.29999999999998,0.78539816339744);
#409=CONICAL_SURFACE('',#69913,9.30000000000003,0.78539816339745);
#410=CONICAL_SURFACE('',#70002,9.3,0.785398163397452);
#411=CONICAL_SURFACE('',#70006,9.3,0.785398163397447);
#412=CONICAL_SURFACE('',#70110,1.89999999999999,0.785398163397451);
#413=CONICAL_SURFACE('',#70128,1.89999999999999,0.785398163397451);
#414=CONICAL_SURFACE('',#70146,1.9,0.785398163397451);
#415=CONICAL_SURFACE('',#70164,1.89999999999999,0.785398163397451);
#416=CONICAL_SURFACE('',#70182,1.89999999999999,0.785398163397451);
#417=CONICAL_SURFACE('',#70200,1.9,0.785398163397451);
#418=CONICAL_SURFACE('',#70218,1.89999999999999,0.785398163397451);
#419=CONICAL_SURFACE('',#70236,1.89999999999999,0.785398163397451);
#420=CONICAL_SURFACE('',#70254,1.9,0.785398163397451);
#421=CONICAL_SURFACE('',#70272,1.9,0.785398163397451);
#422=CONICAL_SURFACE('',#70290,1.89999999999999,0.785398163397451);
#423=CONICAL_SURFACE('',#70308,1.89999999999999,0.785398163397451);
#424=CONICAL_SURFACE('',#70326,1.9,0.785398163397451);
#425=CONICAL_SURFACE('',#70344,1.89999999999999,0.785398163397451);
#426=CONICAL_SURFACE('',#70362,1.89999999999999,0.785398163397451);
#427=CONICAL_SURFACE('',#70380,1.9,0.785398163397451);
#428=CONICAL_SURFACE('',#70398,1.89999999999999,0.785398163397451);
#429=CONICAL_SURFACE('',#70416,1.89999999999999,0.785398163397451);
#430=CONICAL_SURFACE('',#70434,1.9,0.785398163397451);
#431=CONICAL_SURFACE('',#70452,1.9,0.785398163397451);
#432=CONICAL_SURFACE('',#70470,1.89999999999999,0.785398163397451);
#433=CONICAL_SURFACE('',#70488,1.9,0.785398163397451);
#434=CONICAL_SURFACE('',#70506,1.9,0.785398163397451);
#435=CONICAL_SURFACE('',#70524,1.9,0.785398163397451);
#436=CONICAL_SURFACE('',#70542,1.9,0.785398163397451);
#437=CONICAL_SURFACE('',#70560,1.9,0.785398163397451);
#438=CONICAL_SURFACE('',#70578,1.9,0.785398163397451);
#439=CONICAL_SURFACE('',#70596,1.9,0.785398163397451);
#440=CONICAL_SURFACE('',#70614,1.9,0.785398163397451);
#441=CONICAL_SURFACE('',#70632,1.9,0.785398163397451);
#442=CONICAL_SURFACE('',#70650,1.9,0.785398163397451);
#443=CONICAL_SURFACE('',#70668,1.9,0.785398163397451);
#444=CONICAL_SURFACE('',#70686,1.9,0.785398163397451);
#445=CONICAL_SURFACE('',#70704,1.9,0.785398163397451);
#446=CONICAL_SURFACE('',#70722,1.9,0.785398163397451);
#447=CONICAL_SURFACE('',#70740,1.9,0.785398163397451);
#448=CONICAL_SURFACE('',#70758,1.89999999999999,0.785398163397451);
#449=CONICAL_SURFACE('',#70776,1.89999999999999,0.785398163397451);
#450=CONICAL_SURFACE('',#70794,1.89999999999999,0.785398163397451);
#451=CONICAL_SURFACE('',#70812,1.89999999999999,0.785398163397451);
#452=CONICAL_SURFACE('',#70830,1.89999999999999,0.785398163397451);
#453=CONICAL_SURFACE('',#70848,1.9,0.785398163397451);
#454=CONICAL_SURFACE('',#70866,1.9,0.785398163397451);
#455=CONICAL_SURFACE('',#70884,1.9,0.785398163397451);
#456=CONICAL_SURFACE('',#70902,1.9,0.785398163397451);
#457=CONICAL_SURFACE('',#70920,1.9,0.785398163397451);
#458=CONICAL_SURFACE('',#70938,1.9,0.785398163397451);
#459=CONICAL_SURFACE('',#70956,1.9,0.785398163397451);
#460=CONICAL_SURFACE('',#70974,1.9,0.785398163397451);
#461=CONICAL_SURFACE('',#70992,1.89999999999999,0.785398163397451);
#462=CONICAL_SURFACE('',#71010,1.89999999999999,0.785398163397451);
#463=CONICAL_SURFACE('',#71028,1.89999999999999,0.785398163397451);
#464=CONICAL_SURFACE('',#71049,1.9,0.785398163397447);
#465=CONICAL_SURFACE('',#71067,1.9,0.785398163397447);
#466=CONICAL_SURFACE('',#71115,1.89999999999999,0.785398163397447);
#467=CONICAL_SURFACE('',#71133,1.9,0.785398163397447);
#468=CONICAL_SURFACE('',#71260,3.00000000000002,0.785398163397452);
#469=CONICAL_SURFACE('',#71263,10.5,0.78539816339745);
#470=CONICAL_SURFACE('',#71266,10.5,0.785398163397449);
#471=CONICAL_SURFACE('',#71271,10.5000000000001,0.785398163397451);
#472=CONICAL_SURFACE('',#71274,10.5,0.78539816339745);
#473=CONICAL_SURFACE('',#71279,3.,0.78539816339745);
#474=CONICAL_SURFACE('',#71282,3.,0.78539816339745);
#475=CONICAL_SURFACE('',#71287,10.5,0.785398163397451);
#476=CONICAL_SURFACE('',#71290,10.5,0.785398163397451);
#477=CONICAL_SURFACE('',#71295,10.5,0.785398163397449);
#478=CONICAL_SURFACE('',#71298,10.5,0.78539816339745);
#479=CONICAL_SURFACE('',#71301,3.,0.785398163397451);
#480=CONICAL_SURFACE('',#71448,1.80000000000005,0.785398163397447);
#481=CONICAL_SURFACE('',#71451,1.80000000000005,0.785398163397447);
#482=CONICAL_SURFACE('',#71456,1.80000000000005,0.785398163397447);
#483=CONICAL_SURFACE('',#71459,1.80000000000005,0.785398163397447);
#484=CONICAL_SURFACE('',#71694,1.5,0.785398163397451);
#485=CONICAL_SURFACE('',#71697,1.5,0.785398163397451);
#486=CONICAL_SURFACE('',#71700,1.5,0.785398163397451);
#487=CONICAL_SURFACE('',#71703,1.5,0.785398163397451);
#488=CONICAL_SURFACE('',#71885,1.9,0.785398163397447);
#489=CONICAL_SURFACE('',#71903,1.9,0.785398163397447);
#490=CONICAL_SURFACE('',#71921,1.9,0.785398163397447);
#491=CONICAL_SURFACE('',#71939,1.9,0.785398163397447);
#492=CONICAL_SURFACE('',#71957,1.9,0.785398163397447);
#493=CONICAL_SURFACE('',#71975,1.9,0.785398163397447);
#494=CONICAL_SURFACE('',#71993,1.9,0.785398163397447);
#495=CONICAL_SURFACE('',#72011,1.9,0.785398163397447);
#496=CONICAL_SURFACE('',#72029,1.9,0.785398163397447);
#497=CONICAL_SURFACE('',#72047,1.9,0.785398163397447);
#498=CONICAL_SURFACE('',#72065,1.9,0.785398163397447);
#499=CONICAL_SURFACE('',#72083,1.9,0.785398163397447);
#500=CONICAL_SURFACE('',#72101,1.9,0.785398163397447);
#501=CONICAL_SURFACE('',#72119,1.9,0.785398163397447);
#502=CONICAL_SURFACE('',#72137,1.9,0.785398163397447);
#503=CONICAL_SURFACE('',#72155,1.9,0.785398163397447);
#504=CONICAL_SURFACE('',#72170,1.9,0.785398163397451);
#505=CONICAL_SURFACE('',#72188,1.9,0.785398163397451);
#506=CONICAL_SURFACE('',#72209,1.9,0.785398163397448);
#507=CONICAL_SURFACE('',#72227,1.9,0.785398163397448);
#508=CONICAL_SURFACE('',#72428,1.825,0.78539816339745);
#509=CONICAL_SURFACE('',#72430,1.,0.78539816339745);
#510=CONICAL_SURFACE('',#72452,1.825,0.78539816339745);
#511=CONICAL_SURFACE('',#72454,1.,0.78539816339745);
#512=CONICAL_SURFACE('',#72474,1.,0.785398163397449);
#513=CONICAL_SURFACE('',#72495,1.00000000000001,0.785398163397449);
#514=CONICAL_SURFACE('',#72530,1.8,0.785398163397448);
#515=CONICAL_SURFACE('',#72535,1.8,0.785398163397444);
#516=CONICAL_SURFACE('',#72539,1.8,0.785398163397444);
#517=CONICAL_SURFACE('',#72545,1.8,0.785398163397444);
#518=CONICAL_SURFACE('',#72568,2.3,0.785398163397449);
#519=CONICAL_SURFACE('',#72571,2.3,0.785398163397449);
#520=CONICAL_SURFACE('',#72585,0.100000000000003,0.785398163397444);
#521=CONICAL_SURFACE('',#72589,1.8,0.785398163397448);
#522=CONICAL_SURFACE('',#72594,1.80000000000001,0.785398163397448);
#523=CONICAL_SURFACE('',#72598,1.80000000000001,0.785398163397453);
#524=CONICAL_SURFACE('',#72603,1.8,0.785398163397462);
#525=CONICAL_SURFACE('',#72607,1.8,0.785398163397462);
#526=CONICAL_SURFACE('',#72612,0.100000000000003,0.785398163397449);
#527=CONICAL_SURFACE('',#72616,1.8,0.785398163397453);
#528=CONICAL_SURFACE('',#72666,2.3,0.785398163397448);
#529=CONICAL_SURFACE('',#72669,2.3,0.785398163397448);
#530=CONICAL_SURFACE('',#72686,3.99999999999999,0.78539816339745);
#531=CONICAL_SURFACE('',#72688,2.,0.785398163397451);
#532=CONICAL_SURFACE('',#72708,1.9,0.785398163397447);
#533=CONICAL_SURFACE('',#72726,1.9,0.785398163397447);
#534=CONICAL_SURFACE('',#72774,1.9,0.785398163397447);
#535=CONICAL_SURFACE('',#72792,1.9,0.785398163397447);
#536=CONICAL_SURFACE('',#72905,4.3,0.785398163397465);
#537=CONICAL_SURFACE('',#72909,4.3,0.785398163397465);
#538=CONICAL_SURFACE('',#72914,4.3,0.785398163397465);
#539=CONICAL_SURFACE('',#72918,2.8,0.785398163397466);
#540=CONICAL_SURFACE('',#73099,4.99999999999995,0.785398163397458);
#541=CONICAL_SURFACE('',#73102,4.99999999999995,0.785398163397458);
#542=CONICAL_SURFACE('',#73107,4.99999999999995,0.785398163397458);
#543=CONICAL_SURFACE('',#73110,4.99999999999995,0.785398163397458);
#544=CONICAL_SURFACE('',#73114,11.4999999999999,0.785398163397458);
#545=CONICAL_SURFACE('',#73118,11.4999999999999,0.785398163397458);
#546=CONICAL_SURFACE('',#73123,11.4999999999999,0.785398163397458);
#547=CONICAL_SURFACE('',#73127,11.4999999999999,0.785398163397457);
#548=CONICAL_SURFACE('',#73336,0.799999999999981,1.02974425867664);
#549=CONICAL_SURFACE('',#73340,1.1,0.78539816339746);
#550=CONICAL_SURFACE('',#73341,0.799999999999981,1.02974425867664);
#551=CONICAL_SURFACE('',#73345,1.1,0.78539816339746);
#552=CONICAL_SURFACE('',#73346,0.799999999999981,1.02974425867664);
#553=CONICAL_SURFACE('',#73350,1.1,0.78539816339746);
#554=CONICAL_SURFACE('',#73351,0.799999999999981,1.02974425867664);
#555=CONICAL_SURFACE('',#73355,1.1,0.78539816339746);
#556=CONICAL_SURFACE('',#73361,0.799999999999995,1.02974425867665);
#557=CONICAL_SURFACE('',#73364,0.799999999999995,1.02974425867665);
#558=CONICAL_SURFACE('',#73587,0.799999999999995,1.02974425867665);
#559=CONICAL_SURFACE('',#73598,0.799999999999995,1.02974425867665);
#560=CONICAL_SURFACE('',#73617,0.799999999999995,1.02974425867665);
#561=CONICAL_SURFACE('',#73663,1.90000000000002,0.785398163397446);
#562=CONICAL_SURFACE('',#73681,1.90000000000002,0.785398163397446);
#563=CONICAL_SURFACE('',#73699,1.90000000000003,0.785398163397446);
#564=CONICAL_SURFACE('',#73717,1.90000000000002,0.785398163397446);
#565=CONICAL_SURFACE('',#73735,1.90000000000002,0.785398163397446);
#566=CONICAL_SURFACE('',#73753,1.90000000000002,0.785398163397446);
#567=CONICAL_SURFACE('',#73771,1.90000000000002,0.785398163397446);
#568=CONICAL_SURFACE('',#73789,1.90000000000002,0.785398163397446);
#569=CONICAL_SURFACE('',#73807,1.90000000000002,0.785398163397446);
#570=CONICAL_SURFACE('',#73825,1.90000000000003,0.785398163397446);
#571=CONICAL_SURFACE('',#73843,1.90000000000002,0.785398163397446);
#572=CONICAL_SURFACE('',#73861,1.90000000000003,0.785398163397446);
#573=CONICAL_SURFACE('',#73879,1.90000000000003,0.785398163397446);
#574=CONICAL_SURFACE('',#73897,1.90000000000003,0.785398163397446);
#575=CONICAL_SURFACE('',#73915,1.90000000000003,0.785398163397446);
#576=CONICAL_SURFACE('',#73933,1.90000000000002,0.785398163397446);
#577=CONICAL_SURFACE('',#73948,1.9,0.785398163397451);
#578=CONICAL_SURFACE('',#73966,1.89999999999999,0.785398163397451);
#579=CONICAL_SURFACE('',#74249,7.3,0.785398163397443);
#580=CONICAL_SURFACE('',#74253,7.29999999999999,0.785398163397453);
#581=CONICAL_SURFACE('',#74258,7.29999999999997,0.785398163397443);
#582=CONICAL_SURFACE('',#74262,7.29999999999996,0.785398163397453);
#583=CONICAL_SURFACE('',#74451,0.799999999999995,1.02974425867665);
#584=CONICAL_SURFACE('',#74454,0.799999999999995,1.02974425867665);
#585=CONICAL_SURFACE('',#74457,0.799999999999995,1.02974425867666);
#586=CONICAL_SURFACE('',#74460,0.799999999999995,1.02974425867666);
#587=CONICAL_SURFACE('',#74463,0.799999999999995,1.02974425867665);
#588=CONICAL_SURFACE('',#74466,0.799999999999995,1.02974425867665);
#589=CONICAL_SURFACE('',#74469,0.799999999999995,1.02974425867665);
#590=CONICAL_SURFACE('',#74472,0.799999999999995,1.02974425867665);
#591=CONICAL_SURFACE('',#74475,0.799999999999995,1.02974425867666);
#592=CONICAL_SURFACE('',#74478,0.799999999999995,1.02974425867666);
#593=CONICAL_SURFACE('',#74481,0.799999999999995,1.02974425867665);
#594=CONICAL_SURFACE('',#74484,0.799999999999995,1.02974425867665);
#595=CONICAL_SURFACE('',#74487,0.799999999999995,1.02974425867665);
#596=CONICAL_SURFACE('',#74490,0.799999999999995,1.02974425867665);
#597=CONICAL_SURFACE('',#74491,0.800000000000002,1.02974425867665);
#598=CONICAL_SURFACE('',#74494,0.800000000000002,1.02974425867665);
#599=CONICAL_SURFACE('',#74497,0.800000000000002,1.02974425867666);
#600=CONICAL_SURFACE('',#74500,0.800000000000002,1.02974425867666);
#601=CONICAL_SURFACE('',#74503,0.799999999999995,1.02974425867665);
#602=CONICAL_SURFACE('',#74506,0.799999999999995,1.02974425867665);
#603=CONICAL_SURFACE('',#74509,0.800000000000002,1.02974425867665);
#604=CONICAL_SURFACE('',#74512,0.800000000000002,1.02974425867665);
#605=CONICAL_SURFACE('',#74515,0.800000000000002,1.02974425867666);
#606=CONICAL_SURFACE('',#74518,0.800000000000002,1.02974425867666);
#607=CONICAL_SURFACE('',#74521,0.799999999999995,1.02974425867665);
#608=CONICAL_SURFACE('',#74524,0.799999999999995,1.02974425867665);
#609=CONICAL_SURFACE('',#74527,0.799999999999995,1.02974425867665);
#610=CONICAL_SURFACE('',#74530,0.799999999999995,1.02974425867665);
#611=CONICAL_SURFACE('',#74537,1.25,1.02974425867666);
#612=CONICAL_SURFACE('',#74540,1.25,1.02974425867666);
#613=CONICAL_SURFACE('',#74543,1.25,1.02974425867666);
#614=CONICAL_SURFACE('',#74546,1.25,1.02974425867665);
#615=CONICAL_SURFACE('',#74549,1.25,1.02974425867665);
#616=CONICAL_SURFACE('',#74552,1.25,1.02974425867665);
#617=CONICAL_SURFACE('',#74602,0.799999999999995,1.02974425867665);
#618=CONICAL_SURFACE('',#74607,0.799999999999995,1.02974425867665);
#619=CONICAL_SURFACE('',#74612,0.799999999999995,1.02974425867665);
#620=CONICAL_SURFACE('',#74617,0.799999999999995,1.02974425867665);
#621=CONICAL_SURFACE('',#74725,17.0208333333333,0.785398163397445);
#622=CONICAL_SURFACE('',#74794,17.0208333333333,0.785398163397445);
#623=COLOUR_RGB('',0.466666668653488,0.466666668653488,0.466666668653488);
#624=COLOUR_RGB('',0.733333349227905,0.733333349227905,0.733333349227905);
#625=COLOUR_RGB('',0.200000002980232,0.200000002980232,0.200000002980232);
#626=COLOUR_RGB('',0.866666674613953,0.866666674613953,1.);
#627=COLOUR_RGB('',0.733333349227905,0.800000011920929,0.933333337306976);
#628=COLOUR_RGB('',0.819999992847443,0.819999992847443,0.819999992847443);
#629=COLOUR_RGB('',0.1875,0.75,0.581249892711639);
#630=(
BOUNDED_CURVE()
B_SPLINE_CURVE(2,(#89484,#89485,#89486,#89487,#89488,#89489,#89490,#89491,
#89492,#89493,#89494,#89495,#89496,#89497,#89498,#89499,#89500,#89501,#89502,
#89503,#89504),.UNSPECIFIED.,.F.,.F.)
B_SPLINE_CURVE_WITH_KNOTS((3,2,2,2,2,2,2,2,2,2,3),(0.,0.05,0.1,0.15,0.2,
0.25,0.3,0.35,0.4,0.45,0.5),.UNSPECIFIED.)
CURVE()
GEOMETRIC_REPRESENTATION_ITEM()
RATIONAL_B_SPLINE_CURVE((1.,0.987688340595138,1.,0.987688340595138,1.,0.987688340595138,
1.,0.987688340595138,1.,0.987688340595138,1.,0.987688340595138,1.,0.987688340595138,
1.,0.987688340595138,1.,0.987688340595138,1.,0.987688340595138,1.))
REPRESENTATION_ITEM('')
);
#631=(
BOUNDED_CURVE()
B_SPLINE_CURVE(2,(#89508,#89509,#89510,#89511,#89512,#89513,#89514,#89515,
#89516,#89517,#89518,#89519,#89520,#89521,#89522,#89523,#89524,#89525,#89526,
#89527,#89528),.UNSPECIFIED.,.F.,.F.)
B_SPLINE_CURVE_WITH_KNOTS((3,2,2,2,2,2,2,2,2,2,3),(0.,0.05,0.1,0.15,0.2,
0.25,0.3,0.35,0.4,0.45,0.5),.UNSPECIFIED.)
CURVE()
GEOMETRIC_REPRESENTATION_ITEM()
RATIONAL_B_SPLINE_CURVE((1.,0.987688340595138,1.,0.987688340595138,1.,0.987688340595138,
1.,0.987688340595138,1.,0.987688340595138,1.,0.987688340595138,1.,0.987688340595138,
1.,0.987688340595138,1.,0.987688340595138,1.,0.987688340595138,1.))
REPRESENTATION_ITEM('')
);
#632=(
BOUNDED_CURVE()
B_SPLINE_CURVE(2,(#89775,#89776,#89777,#89778,#89779,#89780,#89781,#89782,
#89783,#89784,#89785,#89786,#89787,#89788,#89789,#89790,#89791,#89792,#89793,
#89794,#89795),.UNSPECIFIED.,.F.,.F.)
B_SPLINE_CURVE_WITH_KNOTS((3,2,2,2,2,2,2,2,2,2,3),(0.,0.05,0.1,0.15,0.2,
0.25,0.3,0.35,0.4,0.45,0.5),.UNSPECIFIED.)
CURVE()
GEOMETRIC_REPRESENTATION_ITEM()
RATIONAL_B_SPLINE_CURVE((1.,0.987688340595138,1.,0.987688340595138,1.,0.987688340595138,
1.,0.987688340595138,1.,0.987688340595138,1.,0.987688340595138,1.,0.987688340595138,
1.,0.987688340595138,1.,0.987688340595138,1.,0.987688340595138,1.))
REPRESENTATION_ITEM('')
);
#633=(
BOUNDED_CURVE()
B_SPLINE_CURVE(2,(#89906,#89907,#89908,#89909,#89910,#89911,#89912,#89913,
#89914,#89915,#89916,#89917,#89918,#89919,#89920,#89921,#89922,#89923,#89924,
#89925,#89926),.UNSPECIFIED.,.F.,.F.)
B_SPLINE_CURVE_WITH_KNOTS((3,2,2,2,2,2,2,2,2,2,3),(0.,0.05,0.1,0.15,0.2,
0.25,0.3,0.35,0.4,0.45,0.5),.UNSPECIFIED.)
CURVE()
GEOMETRIC_REPRESENTATION_ITEM()
RATIONAL_B_SPLINE_CURVE((1.,0.987688340595138,1.,0.987688340595138,1.,0.987688340595138,
1.,0.987688340595138,1.,0.987688340595138,1.,0.987688340595138,1.,0.987688340595138,
1.,0.987688340595138,1.,0.987688340595138,1.,0.987688340595138,1.))
REPRESENTATION_ITEM('')
);
#634=(
BOUNDED_CURVE()
B_SPLINE_CURVE(2,(#90064,#90065,#90066,#90067,#90068,#90069,#90070,#90071,
#90072,#90073,#90074,#90075,#90076,#90077,#90078,#90079,#90080,#90081,#90082,
#90083,#90084),.UNSPECIFIED.,.F.,.F.)
B_SPLINE_CURVE_WITH_KNOTS((3,2,2,2,2,2,2,2,2,2,3),(0.,0.05,0.1,0.15,0.2,
0.25,0.3,0.35,0.4,0.45,0.5),.UNSPECIFIED.)
CURVE()
GEOMETRIC_REPRESENTATION_ITEM()
RATIONAL_B_SPLINE_CURVE((1.,0.987688340595138,1.,0.987688340595138,1.,0.987688340595138,
1.,0.987688340595138,1.,0.987688340595138,1.,0.987688340595138,1.,0.987688340595138,
1.,0.987688340595138,1.,0.987688340595138,1.,0.987688340595138,1.))
REPRESENTATION_ITEM('')
);
#635=(
BOUNDED_CURVE()
B_SPLINE_CURVE(2,(#90222,#90223,#90224,#90225,#90226,#90227,#90228,#90229,
#90230,#90231,#90232,#90233,#90234,#90235,#90236,#90237,#90238,#90239,#90240,
#90241,#90242),.UNSPECIFIED.,.F.,.F.)
B_SPLINE_CURVE_WITH_KNOTS((3,2,2,2,2,2,2,2,2,2,3),(0.,0.05,0.1,0.15,0.2,
0.25,0.3,0.35,0.4,0.45,0.5),.UNSPECIFIED.)
CURVE()
GEOMETRIC_REPRESENTATION_ITEM()
RATIONAL_B_SPLINE_CURVE((1.,0.987688340595138,1.,0.987688340595138,1.,0.987688340595138,
1.,0.987688340595138,1.,0.987688340595138,1.,0.987688340595138,1.,0.987688340595138,
1.,0.987688340595138,1.,0.987688340595138,1.,0.987688340595138,1.))
REPRESENTATION_ITEM('')
);
#636=(
BOUNDED_CURVE()
B_SPLINE_CURVE(2,(#90353,#90354,#90355,#90356,#90357,#90358,#90359,#90360,
#90361,#90362,#90363,#90364,#90365,#90366,#90367,#90368,#90369,#90370,#90371,
#90372,#90373),.UNSPECIFIED.,.F.,.F.)
B_SPLINE_CURVE_WITH_KNOTS((3,2,2,2,2,2,2,2,2,2,3),(0.,0.05,0.1,0.15,0.2,
0.25,0.3,0.35,0.4,0.45,0.5),.UNSPECIFIED.)
CURVE()
GEOMETRIC_REPRESENTATION_ITEM()
RATIONAL_B_SPLINE_CURVE((1.,0.987688340595138,1.,0.987688340595138,1.,0.987688340595138,
1.,0.987688340595138,1.,0.987688340595138,1.,0.987688340595138,1.,0.987688340595138,
1.,0.987688340595138,1.,0.987688340595138,1.,0.987688340595138,1.))
REPRESENTATION_ITEM('')
);
#637=(
BOUNDED_CURVE()
B_SPLINE_CURVE(2,(#90637,#90638,#90639,#90640,#90641,#90642,#90643,#90644,
#90645,#90646,#90647,#90648,#90649,#90650,#90651,#90652,#90653,#90654,#90655,
#90656,#90657),.UNSPECIFIED.,.F.,.F.)
B_SPLINE_CURVE_WITH_KNOTS((3,2,2,2,2,2,2,2,2,2,3),(0.,0.05,0.1,0.15,0.2,
0.25,0.3,0.35,0.4,0.45,0.5),.UNSPECIFIED.)
CURVE()
GEOMETRIC_REPRESENTATION_ITEM()
RATIONAL_B_SPLINE_CURVE((1.,0.987688340595138,1.,0.987688340595138,1.,0.987688340595138,
1.,0.987688340595138,1.,0.987688340595138,1.,0.987688340595138,1.,0.987688340595138,
1.,0.987688340595138,1.,0.987688340595138,1.,0.987688340595138,1.))
REPRESENTATION_ITEM('')
);
#638=(
BOUNDED_CURVE()
B_SPLINE_CURVE(2,(#90768,#90769,#90770,#90771,#90772,#90773,#90774,#90775,
#90776,#90777,#90778,#90779,#90780,#90781,#90782,#90783,#90784,#90785,#90786,
#90787,#90788),.UNSPECIFIED.,.F.,.F.)
B_SPLINE_CURVE_WITH_KNOTS((3,2,2,2,2,2,2,2,2,2,3),(0.,0.05,0.1,0.15,0.2,
0.25,0.3,0.35,0.4,0.45,0.5),.UNSPECIFIED.)
CURVE()
GEOMETRIC_REPRESENTATION_ITEM()
RATIONAL_B_SPLINE_CURVE((1.,0.987688340595138,1.,0.987688340595138,1.,0.987688340595138,
1.,0.987688340595138,1.,0.987688340595138,1.,0.987688340595138,1.,0.987688340595138,
1.,0.987688340595138,1.,0.987688340595138,1.,0.987688340595138,1.))
REPRESENTATION_ITEM('')
);
#639=(
BOUNDED_CURVE()
B_SPLINE_CURVE(2,(#90926,#90927,#90928,#90929,#90930,#90931,#90932,#90933,
#90934,#90935,#90936,#90937,#90938,#90939,#90940,#90941,#90942,#90943,#90944,
#90945,#90946),.UNSPECIFIED.,.F.,.F.)
B_SPLINE_CURVE_WITH_KNOTS((3,2,2,2,2,2,2,2,2,2,3),(0.,0.05,0.1,0.15,0.2,
0.25,0.3,0.35,0.4,0.45,0.5),.UNSPECIFIED.)
CURVE()
GEOMETRIC_REPRESENTATION_ITEM()
RATIONAL_B_SPLINE_CURVE((1.,0.987688340595138,1.,0.987688340595138,1.,0.987688340595138,
1.,0.987688340595138,1.,0.987688340595138,1.,0.987688340595138,1.,0.987688340595138,
1.,0.987688340595138,1.,0.987688340595138,1.,0.987688340595138,1.))
REPRESENTATION_ITEM('')
);
#640=(
BOUNDED_CURVE()
B_SPLINE_CURVE(3,(#91485,#91486,#91487,#91488),.UNSPECIFIED.,.F.,.F.)
B_SPLINE_CURVE_WITH_KNOTS((4,4),(5.08455751434502,5.22552190675496),
 .UNSPECIFIED.)
CURVE()
GEOMETRIC_REPRESENTATION_ITEM()
RATIONAL_B_SPLINE_CURVE((1.,0.99834477207144,0.99834477207144,1.))
REPRESENTATION_ITEM('')
);
#641=(
BOUNDED_CURVE()
B_SPLINE_CURVE(3,(#91504,#91505,#91506,#91507),.UNSPECIFIED.,.F.,.F.)
B_SPLINE_CURVE_WITH_KNOTS((4,4),(4.19925605401442,4.34022044642436),
 .UNSPECIFIED.)
CURVE()
GEOMETRIC_REPRESENTATION_ITEM()
RATIONAL_B_SPLINE_CURVE((1.,0.99834477207144,0.99834477207144,1.))
REPRESENTATION_ITEM('')
);
#642=(
BOUNDED_CURVE()
B_SPLINE_CURVE(3,(#91518,#91519,#91520,#91521),.UNSPECIFIED.,.F.,.F.)
B_SPLINE_CURVE_WITH_KNOTS((4,4),(1.94296486075523,2.08392925316515),
 .UNSPECIFIED.)
CURVE()
GEOMETRIC_REPRESENTATION_ITEM()
RATIONAL_B_SPLINE_CURVE((1.,0.998344772071441,0.998344772071441,1.))
REPRESENTATION_ITEM('')
);
#643=(
BOUNDED_CURVE()
B_SPLINE_CURVE(3,(#91828,#91829,#91830,#91831),.UNSPECIFIED.,.F.,.F.)
B_SPLINE_CURVE_WITH_KNOTS((4,4),(4.19925605401443,4.34022044642436),
 .UNSPECIFIED.)
CURVE()
GEOMETRIC_REPRESENTATION_ITEM()
RATIONAL_B_SPLINE_CURVE((1.,0.99834477207144,0.99834477207144,1.))
REPRESENTATION_ITEM('')
);
#644=(
BOUNDED_CURVE()
B_SPLINE_CURVE(3,(#91857,#91858,#91859,#91860),.UNSPECIFIED.,.F.,.F.)
B_SPLINE_CURVE_WITH_KNOTS((4,4),(1.05766340042464,1.19862779283456),
 .UNSPECIFIED.)
CURVE()
GEOMETRIC_REPRESENTATION_ITEM()
RATIONAL_B_SPLINE_CURVE((1.,0.99834477207144,0.99834477207144,1.))
REPRESENTATION_ITEM('')
);
#645=(
BOUNDED_CURVE()
B_SPLINE_CURVE(3,(#91881,#91882,#91883,#91884),.UNSPECIFIED.,.F.,.F.)
B_SPLINE_CURVE_WITH_KNOTS((4,4),(1.94296486075523,2.08392925316516),
 .UNSPECIFIED.)
CURVE()
GEOMETRIC_REPRESENTATION_ITEM()
RATIONAL_B_SPLINE_CURVE((1.,0.99834477207144,0.99834477207144,1.))
REPRESENTATION_ITEM('')
);
#646=(
BOUNDED_CURVE()
B_SPLINE_CURVE(3,(#105480,#105481,#105482,#105483),.UNSPECIFIED.,.F.,.F.)
B_SPLINE_CURVE_WITH_KNOTS((4,4),(-2.66453525910038E-15,1.23095941734073),
 .UNSPECIFIED.)
CURVE()
GEOMETRIC_REPRESENTATION_ITEM()
RATIONAL_B_SPLINE_CURVE((1.,0.87766438728516,0.87766438728516,1.))
REPRESENTATION_ITEM('')
);
#647=(
BOUNDED_CURVE()
B_SPLINE_CURVE(3,(#106899,#106900,#106901,#106902),.UNSPECIFIED.,.F.,.F.)
B_SPLINE_CURVE_WITH_KNOTS((4,4),(1.94296486075522,2.08392925316515),
 .UNSPECIFIED.)
CURVE()
GEOMETRIC_REPRESENTATION_ITEM()
RATIONAL_B_SPLINE_CURVE((1.,0.99834477207144,0.99834477207144,1.))
REPRESENTATION_ITEM('')
);
#648=(
BOUNDED_CURVE()
B_SPLINE_CURVE(3,(#106924,#106925,#106926,#106927),.UNSPECIFIED.,.F.,.F.)
B_SPLINE_CURVE_WITH_KNOTS((4,4),(1.05766340042466,1.19862779283457),
 .UNSPECIFIED.)
CURVE()
GEOMETRIC_REPRESENTATION_ITEM()
RATIONAL_B_SPLINE_CURVE((1.,0.998344772071441,0.998344772071441,1.))
REPRESENTATION_ITEM('')
);
#649=(
BOUNDED_CURVE()
B_SPLINE_CURVE(3,(#106938,#106939,#106940,#106941),.UNSPECIFIED.,.F.,.F.)
B_SPLINE_CURVE_WITH_KNOTS((4,4),(5.08455751434501,5.22552190675493),
 .UNSPECIFIED.)
CURVE()
GEOMETRIC_REPRESENTATION_ITEM()
RATIONAL_B_SPLINE_CURVE((1.,0.998344772071441,0.998344772071441,1.))
REPRESENTATION_ITEM('')
);
#650=(
BOUNDED_CURVE()
B_SPLINE_CURVE(3,(#106949,#106950,#106951,#106952),.UNSPECIFIED.,.F.,.F.)
B_SPLINE_CURVE_WITH_KNOTS((4,4),(4.19925605401443,4.34022044642437),
 .UNSPECIFIED.)
CURVE()
GEOMETRIC_REPRESENTATION_ITEM()
RATIONAL_B_SPLINE_CURVE((1.,0.99834477207144,0.99834477207144,1.))
REPRESENTATION_ITEM('')
);
#651=(
BOUNDED_CURVE()
B_SPLINE_CURVE(3,(#110200,#110201,#110202,#110203),.UNSPECIFIED.,.F.,.F.)
B_SPLINE_CURVE_WITH_KNOTS((4,4),(1.05766340042464,1.19862779283457),
 .UNSPECIFIED.)
CURVE()
GEOMETRIC_REPRESENTATION_ITEM()
RATIONAL_B_SPLINE_CURVE((1.,0.99834477207144,0.99834477207144,1.))
REPRESENTATION_ITEM('')
);
#652=(
BOUNDED_CURVE()
B_SPLINE_CURVE(3,(#110230,#110231,#110232,#110233),.UNSPECIFIED.,.F.,.F.)
B_SPLINE_CURVE_WITH_KNOTS((4,4),(1.94296486075522,2.08392925316516),
 .UNSPECIFIED.)
CURVE()
GEOMETRIC_REPRESENTATION_ITEM()
RATIONAL_B_SPLINE_CURVE((1.,0.99834477207144,0.99834477207144,1.))
REPRESENTATION_ITEM('')
);
#653=(
BOUNDED_CURVE()
B_SPLINE_CURVE(3,(#110244,#110245,#110246,#110247),.UNSPECIFIED.,.F.,.F.)
B_SPLINE_CURVE_WITH_KNOTS((4,4),(5.08455751434502,5.22552190675496),
 .UNSPECIFIED.)
CURVE()
GEOMETRIC_REPRESENTATION_ITEM()
RATIONAL_B_SPLINE_CURVE((1.,0.99834477207144,0.99834477207144,1.))
REPRESENTATION_ITEM('')
);
#654=(
BOUNDED_CURVE()
B_SPLINE_CURVE(3,(#110251,#110252,#110253,#110254),.UNSPECIFIED.,.F.,.F.)
B_SPLINE_CURVE_WITH_KNOTS((4,4),(4.19925605401442,4.34022044642436),
 .UNSPECIFIED.)
CURVE()
GEOMETRIC_REPRESENTATION_ITEM()
RATIONAL_B_SPLINE_CURVE((1.,0.99834477207144,0.99834477207144,1.))
REPRESENTATION_ITEM('')
);
#655=B_SPLINE_SURFACE_WITH_KNOTS('',3,3,((#89376,#89377,#89378,#89379,#89380,
#89381,#89382,#89383,#89384,#89385,#89386,#89387,#89388,#89389,#89390,#89391,
#89392,#89393,#89394,#89395,#89396,#89397,#89398,#89399,#89400,#89401,#89402),
(#89403,#89404,#89405,#89406,#89407,#89408,#89409,#89410,#89411,#89412,
#89413,#89414,#89415,#89416,#89417,#89418,#89419,#89420,#89421,#89422,#89423,
#89424,#89425,#89426,#89427,#89428,#89429),(#89430,#89431,#89432,#89433,
#89434,#89435,#89436,#89437,#89438,#89439,#89440,#89441,#89442,#89443,#89444,
#89445,#89446,#89447,#89448,#89449,#89450,#89451,#89452,#89453,#89454,#89455,
#89456),(#89457,#89458,#89459,#89460,#89461,#89462,#89463,#89464,#89465,
#89466,#89467,#89468,#89469,#89470,#89471,#89472,#89473,#89474,#89475,#89476,
#89477,#89478,#89479,#89480,#89481,#89482,#89483)),.UNSPECIFIED.,.F.,.F.,
 .F.,(4,4),(4,1,1,1,1,1,1,1,1,1,1,1,1,1,1,1,1,1,1,1,1,1,1,1,4),(0.,1.),
(0.,0.03125,0.046875,0.0677083333333333,0.0885416666666667,0.109375,0.125,
0.140625,0.161458333333333,0.1875,0.213541666666667,0.234375,0.25,0.265625,
0.286458333333333,0.3125,0.338541666666667,0.359375,0.375,0.390625,0.411458333333333,
0.432291666666667,0.453125,0.46875,0.5),.UNSPECIFIED.);
#656=B_SPLINE_SURFACE_WITH_KNOTS('',3,3,((#89529,#89530,#89531,#89532,#89533,
#89534,#89535,#89536,#89537,#89538,#89539,#89540,#89541,#89542,#89543,#89544,
#89545,#89546,#89547,#89548,#89549,#89550,#89551,#89552,#89553,#89554,#89555),
(#89556,#89557,#89558,#89559,#89560,#89561,#89562,#89563,#89564,#89565,
#89566,#89567,#89568,#89569,#89570,#89571,#89572,#89573,#89574,#89575,#89576,
#89577,#89578,#89579,#89580,#89581,#89582),(#89583,#89584,#89585,#89586,
#89587,#89588,#89589,#89590,#89591,#89592,#89593,#89594,#89595,#89596,#89597,
#89598,#89599,#89600,#89601,#89602,#89603,#89604,#89605,#89606,#89607,#89608,
#89609),(#89610,#89611,#89612,#89613,#89614,#89615,#89616,#89617,#89618,
#89619,#89620,#89621,#89622,#89623,#89624,#89625,#89626,#89627,#89628,#89629,
#89630,#89631,#89632,#89633,#89634,#89635,#89636),(#89637,#89638,#89639,
#89640,#89641,#89642,#89643,#89644,#89645,#89646,#89647,#89648,#89649,#89650,
#89651,#89652,#89653,#89654,#89655,#89656,#89657,#89658,#89659,#89660,#89661,
#89662,#89663),(#89664,#89665,#89666,#89667,#89668,#89669,#89670,#89671,
#89672,#89673,#89674,#89675,#89676,#89677,#89678,#89679,#89680,#89681,#89682,
#89683,#89684,#89685,#89686,#89687,#89688,#89689,#89690),(#89691,#89692,
#89693,#89694,#89695,#89696,#89697,#89698,#89699,#89700,#89701,#89702,#89703,
#89704,#89705,#89706,#89707,#89708,#89709,#89710,#89711,#89712,#89713,#89714,
#89715,#89716,#89717),(#89718,#89719,#89720,#89721,#89722,#89723,#89724,
#89725,#89726,#89727,#89728,#89729,#89730,#89731,#89732,#89733,#89734,#89735,
#89736,#89737,#89738,#89739,#89740,#89741,#89742,#89743,#89744),(#89745,
#89746,#89747,#89748,#89749,#89750,#89751,#89752,#89753,#89754,#89755,#89756,
#89757,#89758,#89759,#89760,#89761,#89762,#89763,#89764,#89765,#89766,#89767,
#89768,#89769,#89770,#89771)),.UNSPECIFIED.,.F.,.F.,.F.,(4,1,1,1,1,1,4),
(4,1,1,1,1,1,1,1,1,1,1,1,1,1,1,1,1,1,1,1,1,1,1,1,4),(0.,0.25,0.375,0.5,
0.625,0.75,1.),(0.,0.03125,0.046875,0.0677083333333333,0.0885416666666667,
0.109375,0.125,0.140625,0.161458333333333,0.1875,0.213541666666667,0.234375,
0.25,0.265625,0.286458333333333,0.3125,0.338541666666667,0.359375,0.375,
0.390625,0.411458333333333,0.432291666666667,0.453125,0.46875,0.5),
 .UNSPECIFIED.);
#657=B_SPLINE_SURFACE_WITH_KNOTS('',3,3,((#89796,#89797,#89798,#89799,#89800,
#89801,#89802,#89803,#89804,#89805,#89806,#89807,#89808,#89809,#89810,#89811,
#89812,#89813,#89814,#89815,#89816,#89817,#89818,#89819,#89820,#89821,#89822),
(#89823,#89824,#89825,#89826,#89827,#89828,#89829,#89830,#89831,#89832,
#89833,#89834,#89835,#89836,#89837,#89838,#89839,#89840,#89841,#89842,#89843,
#89844,#89845,#89846,#89847,#89848,#89849),(#89850,#89851,#89852,#89853,
#89854,#89855,#89856,#89857,#89858,#89859,#89860,#89861,#89862,#89863,#89864,
#89865,#89866,#89867,#89868,#89869,#89870,#89871,#89872,#89873,#89874,#89875,
#89876),(#89877,#89878,#89879,#89880,#89881,#89882,#89883,#89884,#89885,
#89886,#89887,#89888,#89889,#89890,#89891,#89892,#89893,#89894,#89895,#89896,
#89897,#89898,#89899,#89900,#89901,#89902,#89903)),.UNSPECIFIED.,.F.,.F.,
 .F.,(4,4),(4,1,1,1,1,1,1,1,1,1,1,1,1,1,1,1,1,1,1,1,1,1,1,1,4),(0.,1.),
(0.,0.03125,0.046875,0.0677083333333333,0.0885416666666667,0.109375,0.125,
0.140625,0.161458333333333,0.1875,0.213541666666667,0.234375,0.25,0.265625,
0.286458333333333,0.3125,0.338541666666667,0.359375,0.375,0.390625,0.411458333333333,
0.432291666666667,0.453125,0.46875,0.5),.UNSPECIFIED.);
#658=B_SPLINE_SURFACE_WITH_KNOTS('',3,3,((#89927,#89928,#89929,#89930,#89931,
#89932,#89933,#89934,#89935,#89936,#89937,#89938,#89939,#89940,#89941,#89942,
#89943,#89944,#89945,#89946,#89947,#89948,#89949,#89950,#89951,#89952,#89953),
(#89954,#89955,#89956,#89957,#89958,#89959,#89960,#89961,#89962,#89963,
#89964,#89965,#89966,#89967,#89968,#89969,#89970,#89971,#89972,#89973,#89974,
#89975,#89976,#89977,#89978,#89979,#89980),(#89981,#89982,#89983,#89984,
#89985,#89986,#89987,#89988,#89989,#89990,#89991,#89992,#89993,#89994,#89995,
#89996,#89997,#89998,#89999,#90000,#90001,#90002,#90003,#90004,#90005,#90006,
#90007),(#90008,#90009,#90010,#90011,#90012,#90013,#90014,#90015,#90016,
#90017,#90018,#90019,#90020,#90021,#90022,#90023,#90024,#90025,#90026,#90027,
#90028,#90029,#90030,#90031,#90032,#90033,#90034),(#90035,#90036,#90037,
#90038,#90039,#90040,#90041,#90042,#90043,#90044,#90045,#90046,#90047,#90048,
#90049,#90050,#90051,#90052,#90053,#90054,#90055,#90056,#90057,#90058,#90059,
#90060,#90061)),.UNSPECIFIED.,.F.,.F.,.F.,(4,1,4),(4,1,1,1,1,1,1,1,1,1,
1,1,1,1,1,1,1,1,1,1,1,1,1,1,4),(0.,0.5,1.),(0.,0.03125,0.046875,0.0677083333333333,
0.0885416666666667,0.109375,0.125,0.140625,0.161458333333333,0.1875,0.213541666666667,
0.234375,0.25,0.265625,0.286458333333333,0.3125,0.338541666666667,0.359375,
0.375,0.390625,0.411458333333333,0.432291666666667,0.453125,0.46875,0.5),
 .UNSPECIFIED.);
#659=B_SPLINE_SURFACE_WITH_KNOTS('',3,3,((#90085,#90086,#90087,#90088,#90089,
#90090,#90091,#90092,#90093,#90094,#90095,#90096,#90097,#90098,#90099,#90100,
#90101,#90102,#90103,#90104,#90105,#90106,#90107,#90108,#90109,#90110,#90111),
(#90112,#90113,#90114,#90115,#90116,#90117,#90118,#90119,#90120,#90121,
#90122,#90123,#90124,#90125,#90126,#90127,#90128,#90129,#90130,#90131,#90132,
#90133,#90134,#90135,#90136,#90137,#90138),(#90139,#90140,#90141,#90142,
#90143,#90144,#90145,#90146,#90147,#90148,#90149,#90150,#90151,#90152,#90153,
#90154,#90155,#90156,#90157,#90158,#90159,#90160,#90161,#90162,#90163,#90164,
#90165),(#90166,#90167,#90168,#90169,#90170,#90171,#90172,#90173,#90174,
#90175,#90176,#90177,#90178,#90179,#90180,#90181,#90182,#90183,#90184,#90185,
#90186,#90187,#90188,#90189,#90190,#90191,#90192),(#90193,#90194,#90195,
#90196,#90197,#90198,#90199,#90200,#90201,#90202,#90203,#90204,#90205,#90206,
#90207,#90208,#90209,#90210,#90211,#90212,#90213,#90214,#90215,#90216,#90217,
#90218,#90219)),.UNSPECIFIED.,.F.,.F.,.F.,(4,1,4),(4,1,1,1,1,1,1,1,1,1,
1,1,1,1,1,1,1,1,1,1,1,1,1,1,4),(0.,0.5,1.),(0.,0.03125,0.046875,0.0677083333333333,
0.0885416666666667,0.109375,0.125,0.140625,0.161458333333333,0.1875,0.213541666666667,
0.234375,0.25,0.265625,0.286458333333333,0.3125,0.338541666666667,0.359375,
0.375,0.390625,0.411458333333333,0.432291666666667,0.453125,0.46875,0.5),
 .UNSPECIFIED.);
#660=B_SPLINE_SURFACE_WITH_KNOTS('',3,3,((#90243,#90244,#90245,#90246,#90247,
#90248,#90249,#90250,#90251,#90252,#90253,#90254,#90255,#90256,#90257,#90258,
#90259,#90260,#90261,#90262,#90263,#90264,#90265,#90266,#90267,#90268,#90269),
(#90270,#90271,#90272,#90273,#90274,#90275,#90276,#90277,#90278,#90279,
#90280,#90281,#90282,#90283,#90284,#90285,#90286,#90287,#90288,#90289,#90290,
#90291,#90292,#90293,#90294,#90295,#90296),(#90297,#90298,#90299,#90300,
#90301,#90302,#90303,#90304,#90305,#90306,#90307,#90308,#90309,#90310,#90311,
#90312,#90313,#90314,#90315,#90316,#90317,#90318,#90319,#90320,#90321,#90322,
#90323),(#90324,#90325,#90326,#90327,#90328,#90329,#90330,#90331,#90332,
#90333,#90334,#90335,#90336,#90337,#90338,#90339,#90340,#90341,#90342,#90343,
#90344,#90345,#90346,#90347,#90348,#90349,#90350)),.UNSPECIFIED.,.F.,.F.,
 .F.,(4,4),(4,1,1,1,1,1,1,1,1,1,1,1,1,1,1,1,1,1,1,1,1,1,1,1,4),(0.,1.),
(0.,0.03125,0.046875,0.0677083333333333,0.0885416666666667,0.109375,0.125,
0.140625,0.161458333333333,0.1875,0.213541666666667,0.234375,0.25,0.265625,
0.286458333333333,0.3125,0.338541666666667,0.359375,0.375,0.390625,0.411458333333333,
0.432291666666667,0.453125,0.46875,0.5),.UNSPECIFIED.);
#661=B_SPLINE_SURFACE_WITH_KNOTS('',3,3,((#90374,#90375,#90376,#90377,#90378,
#90379,#90380,#90381,#90382,#90383,#90384,#90385,#90386,#90387,#90388,#90389,
#90390,#90391,#90392,#90393,#90394,#90395,#90396,#90397,#90398,#90399,#90400,
#90401,#90402),(#90403,#90404,#90405,#90406,#90407,#90408,#90409,#90410,
#90411,#90412,#90413,#90414,#90415,#90416,#90417,#90418,#90419,#90420,#90421,
#90422,#90423,#90424,#90425,#90426,#90427,#90428,#90429,#90430,#90431),
(#90432,#90433,#90434,#90435,#90436,#90437,#90438,#90439,#90440,#90441,
#90442,#90443,#90444,#90445,#90446,#90447,#90448,#90449,#90450,#90451,#90452,
#90453,#90454,#90455,#90456,#90457,#90458,#90459,#90460),(#90461,#90462,
#90463,#90464,#90465,#90466,#90467,#90468,#90469,#90470,#90471,#90472,#90473,
#90474,#90475,#90476,#90477,#90478,#90479,#90480,#90481,#90482,#90483,#90484,
#90485,#90486,#90487,#90488,#90489),(#90490,#90491,#90492,#90493,#90494,
#90495,#90496,#90497,#90498,#90499,#90500,#90501,#90502,#90503,#90504,#90505,
#90506,#90507,#90508,#90509,#90510,#90511,#90512,#90513,#90514,#90515,#90516,
#90517,#90518),(#90519,#90520,#90521,#90522,#90523,#90524,#90525,#90526,
#90527,#90528,#90529,#90530,#90531,#90532,#90533,#90534,#90535,#90536,#90537,
#90538,#90539,#90540,#90541,#90542,#90543,#90544,#90545,#90546,#90547),
(#90548,#90549,#90550,#90551,#90552,#90553,#90554,#90555,#90556,#90557,
#90558,#90559,#90560,#90561,#90562,#90563,#90564,#90565,#90566,#90567,#90568,
#90569,#90570,#90571,#90572,#90573,#90574,#90575,#90576),(#90577,#90578,
#90579,#90580,#90581,#90582,#90583,#90584,#90585,#90586,#90587,#90588,#90589,
#90590,#90591,#90592,#90593,#90594,#90595,#90596,#90597,#90598,#90599,#90600,
#90601,#90602,#90603,#90604,#90605),(#90606,#90607,#90608,#90609,#90610,
#90611,#90612,#90613,#90614,#90615,#90616,#90617,#90618,#90619,#90620,#90621,
#90622,#90623,#90624,#90625,#90626,#90627,#90628,#90629,#90630,#90631,#90632,
#90633,#90634)),.UNSPECIFIED.,.F.,.F.,.F.,(4,1,1,1,1,1,4),(4,1,1,1,1,1,
1,1,1,1,1,1,1,1,1,1,1,1,1,1,1,1,1,1,1,1,4),(0.,0.25,0.375,0.5,0.625,0.75,
1.),(0.,0.03125,0.046875,0.0677083333333333,0.0885416666666667,0.109375,
0.125,0.140625,0.161458333333333,0.182291666666667,0.203125,0.21875,0.234375,
0.25,0.265625,0.28125,0.296875,0.317708333333333,0.338541666666667,0.359375,
0.375,0.390625,0.411458333333333,0.432291666666667,0.453125,0.46875,0.5),
 .UNSPECIFIED.);
#662=B_SPLINE_SURFACE_WITH_KNOTS('',3,3,((#90658,#90659,#90660,#90661,#90662,
#90663,#90664,#90665,#90666,#90667,#90668,#90669,#90670,#90671,#90672,#90673,
#90674,#90675,#90676,#90677,#90678,#90679,#90680,#90681,#90682,#90683,#90684),
(#90685,#90686,#90687,#90688,#90689,#90690,#90691,#90692,#90693,#90694,
#90695,#90696,#90697,#90698,#90699,#90700,#90701,#90702,#90703,#90704,#90705,
#90706,#90707,#90708,#90709,#90710,#90711),(#90712,#90713,#90714,#90715,
#90716,#90717,#90718,#90719,#90720,#90721,#90722,#90723,#90724,#90725,#90726,
#90727,#90728,#90729,#90730,#90731,#90732,#90733,#90734,#90735,#90736,#90737,
#90738),(#90739,#90740,#90741,#90742,#90743,#90744,#90745,#90746,#90747,
#90748,#90749,#90750,#90751,#90752,#90753,#90754,#90755,#90756,#90757,#90758,
#90759,#90760,#90761,#90762,#90763,#90764,#90765)),.UNSPECIFIED.,.F.,.F.,
 .F.,(4,4),(4,1,1,1,1,1,1,1,1,1,1,1,1,1,1,1,1,1,1,1,1,1,1,1,4),(0.,1.),
(0.,0.03125,0.046875,0.0677083333333333,0.0885416666666667,0.109375,0.125,
0.140625,0.161458333333333,0.1875,0.213541666666667,0.234375,0.25,0.265625,
0.286458333333333,0.3125,0.338541666666667,0.359375,0.375,0.390625,0.411458333333333,
0.432291666666667,0.453125,0.46875,0.5),.UNSPECIFIED.);
#663=B_SPLINE_SURFACE_WITH_KNOTS('',3,3,((#90789,#90790,#90791,#90792,#90793,
#90794,#90795,#90796,#90797,#90798,#90799,#90800,#90801,#90802,#90803,#90804,
#90805,#90806,#90807,#90808,#90809,#90810,#90811,#90812,#90813,#90814,#90815),
(#90816,#90817,#90818,#90819,#90820,#90821,#90822,#90823,#90824,#90825,
#90826,#90827,#90828,#90829,#90830,#90831,#90832,#90833,#90834,#90835,#90836,
#90837,#90838,#90839,#90840,#90841,#90842),(#90843,#90844,#90845,#90846,
#90847,#90848,#90849,#90850,#90851,#90852,#90853,#90854,#90855,#90856,#90857,
#90858,#90859,#90860,#90861,#90862,#90863,#90864,#90865,#90866,#90867,#90868,
#90869),(#90870,#90871,#90872,#90873,#90874,#90875,#90876,#90877,#90878,
#90879,#90880,#90881,#90882,#90883,#90884,#90885,#90886,#90887,#90888,#90889,
#90890,#90891,#90892,#90893,#90894,#90895,#90896),(#90897,#90898,#90899,
#90900,#90901,#90902,#90903,#90904,#90905,#90906,#90907,#90908,#90909,#90910,
#90911,#90912,#90913,#90914,#90915,#90916,#90917,#90918,#90919,#90920,#90921,
#90922,#90923)),.UNSPECIFIED.,.F.,.F.,.F.,(4,1,4),(4,1,1,1,1,1,1,1,1,1,
1,1,1,1,1,1,1,1,1,1,1,1,1,1,4),(0.,0.5,1.),(0.,0.03125,0.046875,0.0677083333333333,
0.0885416666666667,0.109375,0.125,0.140625,0.161458333333333,0.1875,0.213541666666667,
0.234375,0.25,0.265625,0.286458333333333,0.3125,0.338541666666667,0.359375,
0.375,0.390625,0.411458333333333,0.432291666666667,0.453125,0.46875,0.5),
 .UNSPECIFIED.);
#664=B_SPLINE_SURFACE_WITH_KNOTS('',3,3,((#90947,#90948,#90949,#90950,#90951,
#90952,#90953,#90954,#90955,#90956,#90957,#90958,#90959,#90960,#90961,#90962,
#90963,#90964,#90965,#90966,#90967,#90968,#90969,#90970,#90971,#90972,#90973),
(#90974,#90975,#90976,#90977,#90978,#90979,#90980,#90981,#90982,#90983,
#90984,#90985,#90986,#90987,#90988,#90989,#90990,#90991,#90992,#90993,#90994,
#90995,#90996,#90997,#90998,#90999,#91000),(#91001,#91002,#91003,#91004,
#91005,#91006,#91007,#91008,#91009,#91010,#91011,#91012,#91013,#91014,#91015,
#91016,#91017,#91018,#91019,#91020,#91021,#91022,#91023,#91024,#91025,#91026,
#91027),(#91028,#91029,#91030,#91031,#91032,#91033,#91034,#91035,#91036,
#91037,#91038,#91039,#91040,#91041,#91042,#91043,#91044,#91045,#91046,#91047,
#91048,#91049,#91050,#91051,#91052,#91053,#91054),(#91055,#91056,#91057,
#91058,#91059,#91060,#91061,#91062,#91063,#91064,#91065,#91066,#91067,#91068,
#91069,#91070,#91071,#91072,#91073,#91074,#91075,#91076,#91077,#91078,#91079,
#91080,#91081)),.UNSPECIFIED.,.F.,.F.,.F.,(4,1,4),(4,1,1,1,1,1,1,1,1,1,
1,1,1,1,1,1,1,1,1,1,1,1,1,1,4),(0.,0.5,1.),(0.,0.03125,0.046875,0.0677083333333333,
0.0885416666666667,0.109375,0.125,0.140625,0.161458333333333,0.1875,0.213541666666667,
0.234375,0.25,0.265625,0.286458333333333,0.3125,0.338541666666667,0.359375,
0.375,0.390625,0.411458333333333,0.432291666666667,0.453125,0.46875,0.5),
 .UNSPECIFIED.);
#665=B_SPLINE_SURFACE_WITH_KNOTS('',3,1,((#96336,#96337),(#96338,#96339),
(#96340,#96341),(#96342,#96343),(#96344,#96345),(#96346,#96347),(#96348,
#96349),(#96350,#96351),(#96352,#96353),(#96354,#96355),(#96356,#96357),
(#96358,#96359),(#96360,#96361),(#96362,#96363),(#96364,#96365),(#96366,
#96367),(#96368,#96369),(#96370,#96371),(#96372,#96373)),
 .SURF_OF_LINEAR_EXTRUSION.,.F.,.F.,.F.,(4,1,1,1,1,1,1,1,1,1,1,1,1,1,1,
1,4),(2,2),(1.08333271155042E-9,0.0690166667572152,0.135343927444805,0.199586326720743,
0.262267572206992,0.324365144801589,0.386146824752346,0.448495211941574,
0.512146297316491,0.575159875013618,0.636403840778536,0.696220125662208,
0.755619585400107,0.815076531871243,0.87519320779714,0.936495463749779,
0.999999998338656),(0.,1.),.UNSPECIFIED.);
#666=B_SPLINE_SURFACE_WITH_KNOTS('',3,1,((#96397,#96398),(#96399,#96400),
(#96401,#96402),(#96403,#96404),(#96405,#96406),(#96407,#96408),(#96409,
#96410),(#96411,#96412),(#96413,#96414),(#96415,#96416),(#96417,#96418),
(#96419,#96420),(#96421,#96422),(#96423,#96424),(#96425,#96426),(#96427,
#96428),(#96429,#96430),(#96431,#96432),(#96433,#96434)),
 .SURF_OF_LINEAR_EXTRUSION.,.F.,.F.,.F.,(4,1,1,1,1,1,1,1,1,1,1,1,1,1,1,
1,4),(2,2),(1.50015893649386E-9,0.0700826946394673,0.138124697299034,0.203215847745009,
0.266994652133131,0.328764080438593,0.389582158149122,0.450469715788303,
0.510573924464079,0.570387254857407,0.629994057078861,0.689426228176418,
0.748858399273971,0.809453024386779,0.871108265648841,0.934195537451515,
0.999999997519038),(0.,1.),.UNSPECIFIED.);
#667=B_SPLINE_SURFACE_WITH_KNOTS('',3,1,((#96456,#96457),(#96458,#96459),
(#96460,#96461),(#96462,#96463),(#96464,#96465),(#96466,#96467),(#96468,
#96469),(#96470,#96471),(#96472,#96473),(#96474,#96475),(#96476,#96477)),
 .SURF_OF_LINEAR_EXTRUSION.,.F.,.F.,.F.,(4,1,1,1,1,1,1,1,4),(2,2),(5.62743918658749E-9,
0.140067913337168,0.272449481069108,0.39848145522647,0.520934158599727,
0.641450127629259,0.759213194672082,0.878048797750661,0.999999993894151),
(0.,1.),.UNSPECIFIED.);
#668=B_SPLINE_SURFACE_WITH_KNOTS('',3,1,((#96491,#96492),(#96493,#96494),
(#96495,#96496),(#96497,#96498),(#96499,#96500),(#96501,#96502),(#96503,
#96504),(#96505,#96506),(#96507,#96508),(#96509,#96510),(#96511,#96512),
(#96513,#96514),(#96515,#96516),(#96517,#96518),(#96519,#96520)),
 .SURF_OF_LINEAR_EXTRUSION.,.F.,.F.,.F.,(4,1,1,1,1,1,1,1,1,1,1,1,4),(2,
2),(3.47904127045523E-9,0.0774561962226713,0.154440778030121,0.232103119818559,
0.311977116721506,0.39250731603971,0.473511788519962,0.556380857237602,
0.642611724845496,0.730602808650576,0.819025646559024,0.907963073707534,
0.999999997036839),(0.,1.),.UNSPECIFIED.);
#669=B_SPLINE_SURFACE_WITH_KNOTS('',3,1,((#96538,#96539),(#96540,#96541),
(#96542,#96543),(#96544,#96545),(#96546,#96547),(#96548,#96549),(#96550,
#96551),(#96552,#96553),(#96554,#96555),(#96556,#96557),(#96558,#96559),
(#96560,#96561),(#96562,#96563),(#96564,#96565),(#96566,#96567),(#96568,
#96569),(#96570,#96571),(#96572,#96573),(#96574,#96575)),
 .SURF_OF_LINEAR_EXTRUSION.,.F.,.F.,.F.,(4,1,1,1,1,1,1,1,1,1,1,1,1,1,1,
1,4),(2,2),(1.60685254489162E-9,0.0661950278870894,0.129976729740974,0.191717166594732,
0.252429363106803,0.311586155272196,0.37054727020617,0.429238966945963,
0.489030508798554,0.549101194448928,0.609303654353298,0.669843385579554,
0.731646183827209,0.795024545094658,0.860645114853658,0.928957791145685,
0.999999999238784),(0.,1.),.UNSPECIFIED.);
#670=B_SPLINE_SURFACE_WITH_KNOTS('',3,1,((#96601,#96602),(#96603,#96604),
(#96605,#96606),(#96607,#96608),(#96609,#96610),(#96611,#96612),(#96613,
#96614),(#96615,#96616),(#96617,#96618),(#96619,#96620),(#96621,#96622),
(#96623,#96624),(#96625,#96626),(#96627,#96628),(#96629,#96630)),
 .SURF_OF_LINEAR_EXTRUSION.,.F.,.F.,.F.,(4,1,1,1,1,1,1,1,1,1,1,1,4),(2,
2),(0.,0.127797158234839,0.246795252716654,0.362284315583909,0.477652464727301,
0.536236841728711,0.595590435516283,0.656343759139633,0.719085140507872,
0.784349165128119,0.852875534636559,0.924551255516694,1.),(0.,1.),
 .UNSPECIFIED.);
#671=B_SPLINE_SURFACE_WITH_KNOTS('',3,1,((#96648,#96649),(#96650,#96651),
(#96652,#96653),(#96654,#96655),(#96656,#96657),(#96658,#96659),(#96660,
#96661),(#96662,#96663),(#96664,#96665),(#96666,#96667),(#96668,#96669),
(#96670,#96671),(#96672,#96673),(#96674,#96675),(#96676,#96677),(#96678,
#96679),(#96680,#96681),(#96682,#96683),(#96684,#96685)),
 .SURF_OF_LINEAR_EXTRUSION.,.F.,.F.,.F.,(4,1,1,1,1,1,1,1,1,1,1,1,1,1,1,
1,4),(2,2),(0.,0.0650546391360231,0.12722852261971,0.188010143808791,0.246983545474239,
0.306665972784526,0.365781859897254,0.426171045359084,0.487872476073496,
0.549751499299631,0.611203438273965,0.672845557784903,0.734954692117921,
0.797975869322986,0.862556474585852,0.929817166552753,1.),(0.,1.),
 .UNSPECIFIED.);
#672=B_SPLINE_SURFACE_WITH_KNOTS('',3,1,((#96707,#96708),(#96709,#96710),
(#96711,#96712),(#96713,#96714),(#96715,#96716),(#96717,#96718),(#96719,
#96720),(#96721,#96722),(#96723,#96724),(#96725,#96726),(#96727,#96728),
(#96729,#96730),(#96731,#96732),(#96733,#96734),(#96735,#96736)),
 .SURF_OF_LINEAR_EXTRUSION.,.F.,.F.,.F.,(4,1,1,1,1,1,1,1,1,1,1,1,4),(2,
2),(0.,0.129143969582796,0.254766743624817,0.37824836025205,0.50346271630554,
0.565012277463826,0.624901407972456,0.683662134485761,0.742754013613896,
0.802502692059015,0.865203953662695,0.930695919020903,1.),(0.,1.),
 .UNSPECIFIED.);
#673=B_SPLINE_SURFACE_WITH_KNOTS('',3,1,((#96754,#96755),(#96756,#96757),
(#96758,#96759),(#96760,#96761),(#96762,#96763)),
 .SURF_OF_LINEAR_EXTRUSION.,.F.,.F.,.F.,(4,1,4),(2,2),(-1.00583014472287E-8,
0.566041224020068,1.00000002156372),(0.,1.),.UNSPECIFIED.);
#674=B_SPLINE_SURFACE_WITH_KNOTS('',3,1,((#96775,#96776),(#96777,#96778),
(#96779,#96780),(#96781,#96782),(#96783,#96784),(#96785,#96786),(#96787,
#96788)),.SURF_OF_LINEAR_EXTRUSION.,.F.,.F.,.F.,(4,1,1,1,4),(2,2),(-1.06214086792113E-7,
0.209397762585712,0.446747499931804,0.708278740088194,1.00000006106531),
(0.,1.),.UNSPECIFIED.);
#675=B_SPLINE_SURFACE_WITH_KNOTS('',3,1,((#96798,#96799),(#96800,#96801),
(#96802,#96803),(#96804,#96805),(#96806,#96807),(#96808,#96809),(#96810,
#96811),(#96812,#96813),(#96814,#96815),(#96816,#96817),(#96818,#96819),
(#96820,#96821),(#96822,#96823),(#96824,#96825),(#96826,#96827),(#96828,
#96829),(#96830,#96831),(#96832,#96833),(#96834,#96835)),
 .SURF_OF_LINEAR_EXTRUSION.,.F.,.F.,.F.,(4,1,1,1,1,1,1,1,1,1,1,1,1,1,1,
1,4),(2,2),(0.,0.0670590684916331,0.131284936063819,0.193683929453145,0.254469042643051,
0.314739531570001,0.375445465532243,0.435954890726495,0.498236316430817,
0.560517742135132,0.621573547420527,0.681935171211412,0.742821934966649,
0.804247994157042,0.867456592815854,0.932264665655005,1.),(0.,1.),
 .UNSPECIFIED.);
#676=B_SPLINE_SURFACE_WITH_KNOTS('',3,1,((#96857,#96858),(#96859,#96860),
(#96861,#96862),(#96863,#96864),(#96865,#96866),(#96867,#96868),(#96869,
#96870),(#96871,#96872),(#96873,#96874),(#96875,#96876),(#96877,#96878),
(#96879,#96880),(#96881,#96882),(#96883,#96884),(#96885,#96886),(#96887,
#96888),(#96889,#96890),(#96891,#96892),(#96893,#96894)),
 .SURF_OF_LINEAR_EXTRUSION.,.F.,.F.,.F.,(4,1,1,1,1,1,1,1,1,1,1,1,1,1,1,
1,4),(2,2),(0.,0.0694566014657603,0.135648857609363,0.199607219985959,0.261428142001144,
0.322097020420794,0.382380355134039,0.443259409286469,0.504962151860929,
0.566848631606103,0.627624356784886,0.687495965981959,0.747367575179031,
0.808186653235958,0.87014189393855,0.933725093424589,1.),(0.,1.),
 .UNSPECIFIED.);
#677=B_SPLINE_SURFACE_WITH_KNOTS('',3,1,((#96916,#96917),(#96918,#96919),
(#96920,#96921),(#96922,#96923),(#96924,#96925),(#96926,#96927),(#96928,
#96929),(#96930,#96931),(#96932,#96933),(#96934,#96935),(#96936,#96937),
(#96938,#96939),(#96940,#96941),(#96942,#96943),(#96944,#96945),(#96946,
#96947),(#96948,#96949),(#96950,#96951),(#96952,#96953)),
 .SURF_OF_LINEAR_EXTRUSION.,.F.,.F.,.F.,(4,1,1,1,1,1,1,1,1,1,1,1,1,1,1,
1,4),(2,2),(0.,0.0825539607851829,0.159735790028129,0.233119142693934,0.301667754267237,
0.365757205554799,0.426433160750929,0.484172485075764,0.53952798949872,
0.59312629570567,0.647010873567791,0.701400658589536,0.756557288256859,
0.813867854544078,0.873077203043091,0.934972456817953,1.),(0.,1.),
 .UNSPECIFIED.);
#678=B_SPLINE_SURFACE_WITH_KNOTS('',3,1,((#96979,#96980),(#96981,#96982),
(#96983,#96984),(#96985,#96986),(#96987,#96988),(#96989,#96990),(#96991,
#96992),(#96993,#96994),(#96995,#96996),(#96997,#96998),(#96999,#97000),
(#97001,#97002),(#97003,#97004),(#97005,#97006),(#97007,#97008),(#97009,
#97010),(#97011,#97012),(#97013,#97014),(#97015,#97016)),
 .SURF_OF_LINEAR_EXTRUSION.,.F.,.F.,.F.,(4,1,1,1,1,1,1,1,1,1,1,1,1,1,1,
1,4),(2,2),(1.01598595649029E-9,0.0662023051745578,0.13068829180655,0.192639107948592,
0.253937474099973,0.314367270303432,0.3747970665069,0.435176015972699,0.497107298513075,
0.55897693468208,0.61977218438831,0.680201980591773,0.74110277104719,0.803053587189232,
0.866604765753473,0.932213949583232,0.999999998989513),(0.,1.),
 .UNSPECIFIED.);
#679=B_SPLINE_SURFACE_WITH_KNOTS('',3,1,((#97121,#97122),(#97123,#97124),
(#97125,#97126),(#97127,#97128),(#97129,#97130),(#97131,#97132),(#97133,
#97134),(#97135,#97136),(#97137,#97138),(#97139,#97140),(#97141,#97142),
(#97143,#97144),(#97145,#97146),(#97147,#97148),(#97149,#97150),(#97151,
#97152),(#97153,#97154),(#97155,#97156),(#97157,#97158)),
 .SURF_OF_LINEAR_EXTRUSION.,.F.,.F.,.F.,(4,1,1,1,1,1,1,1,1,1,1,1,1,1,1,
1,4),(2,2),(0.,0.11840550815377,0.226654332816701,0.324092341928601,0.411704803005325,
0.489025905006418,0.556909397343077,0.616233344492711,0.667349281277077,
0.713512393201345,0.757696504520978,0.799492511442293,0.839976064743939,
0.879885741816778,0.919148659385745,0.959227356493084,1.),(0.,1.),
 .UNSPECIFIED.);
#680=B_SPLINE_SURFACE_WITH_KNOTS('',3,1,((#97182,#97183),(#97184,#97185),
(#97186,#97187),(#97188,#97189),(#97190,#97191),(#97192,#97193),(#97194,
#97195),(#97196,#97197),(#97198,#97199),(#97200,#97201),(#97202,#97203),
(#97204,#97205),(#97206,#97207),(#97208,#97209),(#97210,#97211),(#97212,
#97213),(#97214,#97215),(#97216,#97217),(#97218,#97219)),
 .SURF_OF_LINEAR_EXTRUSION.,.F.,.F.,.F.,(4,1,1,1,1,1,1,1,1,1,1,1,1,1,1,
1,4),(2,2),(0.,0.0407861577516973,0.0808781390927016,0.120280881785301,
0.160203787069477,0.200480932319819,0.242550865687737,0.286749621995879,
0.333247359898721,0.384380239251009,0.443723849544217,0.511629842117632,
0.588976572486409,0.676210959936692,0.773681265240179,0.881555245898873,
1.),(0.,1.),.UNSPECIFIED.);
#681=B_SPLINE_SURFACE_WITH_KNOTS('',3,1,((#97241,#97242),(#97243,#97244),
(#97245,#97246),(#97247,#97248),(#97249,#97250),(#97251,#97252),(#97253,
#97254),(#97255,#97256),(#97257,#97258),(#97259,#97260),(#97261,#97262),
(#97263,#97264),(#97265,#97266),(#97267,#97268),(#97269,#97270),(#97271,
#97272),(#97273,#97274),(#97275,#97276),(#97277,#97278)),
 .SURF_OF_LINEAR_EXTRUSION.,.F.,.F.,.F.,(4,1,1,1,1,1,1,1,1,1,1,1,1,1,1,
1,4),(2,2),(0.,0.115634102699545,0.221550564850915,0.317061488513161,0.403168210156164,
0.480201863351942,0.547672913751766,0.607061943921201,0.658680728530502,
0.705753234737996,0.75011951766103,0.792590568079874,0.833879488992671,
0.874775679647928,0.91562251352287,0.956878849704606,1.),(0.,1.),
 .UNSPECIFIED.);
#682=B_SPLINE_SURFACE_WITH_KNOTS('',3,1,((#97300,#97301),(#97302,#97303),
(#97304,#97305),(#97306,#97307),(#97308,#97309),(#97310,#97311),(#97312,
#97313),(#97314,#97315),(#97316,#97317),(#97318,#97319),(#97320,#97321)),
 .SURF_OF_LINEAR_EXTRUSION.,.F.,.F.,.F.,(4,1,1,1,1,1,1,1,4),(2,2),(0.,0.127682869136429,
0.251774256334196,0.372806201070968,0.49273645539264,0.614014901290527,
0.73716006233554,0.865587935381845,1.),(0.,1.),.UNSPECIFIED.);
#683=B_SPLINE_SURFACE_WITH_KNOTS('',3,1,((#97335,#97336),(#97337,#97338),
(#97339,#97340),(#97341,#97342),(#97343,#97344),(#97345,#97346),(#97347,
#97348),(#97349,#97350),(#97351,#97352),(#97353,#97354),(#97355,#97356)),
 .SURF_OF_LINEAR_EXTRUSION.,.F.,.F.,.F.,(4,1,1,1,1,1,1,1,4),(2,2),(0.,0.0838887288335175,
0.177155332674353,0.282515708589514,0.399993515725224,0.529487353690135,
0.67279977676454,0.829534510787644,1.00000005621354),(0.,1.),
 .UNSPECIFIED.);
#684=B_SPLINE_SURFACE_WITH_KNOTS('',3,1,((#97473,#97474),(#97475,#97476),
(#97477,#97478),(#97479,#97480),(#97481,#97482),(#97483,#97484),(#97485,
#97486),(#97487,#97488),(#97489,#97490),(#97491,#97492),(#97493,#97494)),
 .SURF_OF_LINEAR_EXTRUSION.,.F.,.F.,.F.,(4,1,1,1,1,1,1,1,4),(2,2),(6.0472558227244E-9,
0.123371640536314,0.243778183536196,0.363256973486453,0.482910761869116,
0.60482187265388,0.731126657399699,0.862096770006603,0.999999998125859),
(0.,1.),.UNSPECIFIED.);
#685=B_SPLINE_SURFACE_WITH_KNOTS('',3,1,((#97510,#97511),(#97512,#97513),
(#97514,#97515),(#97516,#97517),(#97518,#97519),(#97520,#97521),(#97522,
#97523),(#97524,#97525),(#97526,#97527),(#97528,#97529),(#97530,#97531),
(#97532,#97533),(#97534,#97535),(#97536,#97537),(#97538,#97539),(#97540,
#97541),(#97542,#97543),(#97544,#97545),(#97546,#97547),(#97548,#97549),
(#97550,#97551),(#97552,#97553),(#97554,#97555),(#97556,#97557),(#97558,
#97559),(#97560,#97561),(#97562,#97563)),.SURF_OF_LINEAR_EXTRUSION.,.F.,
 .F.,.F.,(4,1,1,1,1,1,1,1,1,1,1,1,1,1,1,1,1,1,1,1,1,1,1,1,4),(2,2),(6.14104550202283E-10,
0.0389775298607874,0.0763636961511663,0.112371853963146,0.14716438115658,
0.181332878464073,0.21474862793782,0.247806615007025,0.280813176605005,
0.314107482714032,0.347919741441531,0.38253781857628,0.418154346990723,
0.455206988894547,0.493485414628183,0.533558323077196,0.575470496823238,
0.61937729615948,0.665481017943254,0.714452604954163,0.766043743204438,
0.820346316334453,0.877165341733989,0.937127063016746,0.999999999961297),
(0.,1.),.UNSPECIFIED.);
#686=B_SPLINE_SURFACE_WITH_KNOTS('',3,1,((#97593,#97594),(#97595,#97596),
(#97597,#97598),(#97599,#97600),(#97601,#97602),(#97603,#97604),(#97605,
#97606),(#97607,#97608),(#97609,#97610),(#97611,#97612),(#97613,#97614),
(#97615,#97616),(#97617,#97618),(#97619,#97620),(#97621,#97622),(#97623,
#97624),(#97625,#97626),(#97627,#97628),(#97629,#97630),(#97631,#97632),
(#97633,#97634),(#97635,#97636),(#97637,#97638)),
 .SURF_OF_LINEAR_EXTRUSION.,.F.,.F.,.F.,(4,1,1,1,1,1,1,1,1,1,1,1,1,1,1,
1,1,1,1,1,4),(2,2),(8.00070122637768E-11,0.0531059605074442,0.103280181718845,
0.150541532460065,0.195253569256189,0.237378763780204,0.276722073448626,
0.313584772975312,0.347792511168567,0.411941126008397,0.472031541389614,
0.528588291430019,0.58177776866326,0.632677886168123,0.682587746927056,
0.732716847426802,0.7836656735981,0.835728908819613,0.888571999451499,0.943280363723537,
0.999999998501124),(0.,1.),.UNSPECIFIED.);
#687=B_SPLINE_SURFACE_WITH_KNOTS('',3,1,((#97664,#97665),(#97666,#97667),
(#97668,#97669),(#97670,#97671),(#97672,#97673),(#97674,#97675),(#97676,
#97677),(#97678,#97679),(#97680,#97681),(#97682,#97683),(#97684,#97685),
(#97686,#97687),(#97688,#97689),(#97690,#97691),(#97692,#97693),(#97694,
#97695),(#97696,#97697),(#97698,#97699),(#97700,#97701),(#97702,#97703),
(#97704,#97705),(#97706,#97707),(#97708,#97709),(#97710,#97711),(#97712,
#97713),(#97714,#97715),(#97716,#97717)),.SURF_OF_LINEAR_EXTRUSION.,.F.,
 .F.,.F.,(4,1,1,1,1,1,1,1,1,1,1,1,1,1,1,1,1,1,1,1,1,1,1,1,4),(2,2),(5.94475880406695E-10,
0.0386446427387334,0.0759942035686217,0.111677118687363,0.146435579898489,
0.180472421041624,0.213587426939687,0.246613046345677,0.279416784327976,
0.312678491389612,0.346457643933097,0.380813561618109,0.416564634355631,
0.453431549794625,0.491805268054191,0.531838940405671,0.57343195056264,
0.617377940018046,0.663723492954915,0.712936829592643,0.764769299698842,
0.81904994672048,0.87640151383571,0.936893792283946,0.999999999935785),
(0.,1.),.UNSPECIFIED.);
#688=B_SPLINE_SURFACE_WITH_KNOTS('',3,1,((#97747,#97748),(#97749,#97750),
(#97751,#97752),(#97753,#97754),(#97755,#97756),(#97757,#97758),(#97759,
#97760),(#97761,#97762),(#97763,#97764),(#97765,#97766),(#97767,#97768)),
 .SURF_OF_LINEAR_EXTRUSION.,.F.,.F.,.F.,(4,1,1,1,1,1,1,1,4),(2,2),(3.02066928165468E-10,
0.157870089793939,0.305284730635837,0.442260073635411,0.570202054174628,
0.688828029827346,0.799114411960675,0.902579331822785,0.999999996155462),
(0.,1.),.UNSPECIFIED.);
#689=B_SPLINE_SURFACE_WITH_KNOTS('',3,1,((#97947,#97948),(#97949,#97950),
(#97951,#97952),(#97953,#97954),(#97955,#97956),(#97957,#97958),(#97959,
#97960),(#97961,#97962),(#97963,#97964),(#97965,#97966),(#97967,#97968),
(#97969,#97970),(#97971,#97972)),.SURF_OF_LINEAR_EXTRUSION.,.F.,.F.,.F.,
(4,1,1,1,1,1,1,1,1,1,4),(2,2),(-1.24818510017438E-8,0.124212081444749,0.237323909436399,
0.33952833952322,0.431296031844553,0.511505406852755,0.581210948459559,
0.640000486324763,0.687818093373396,0.850897391054899,1.00000005566121),
(0.,1.),.UNSPECIFIED.);
#690=B_SPLINE_SURFACE_WITH_KNOTS('',3,1,((#97990,#97991),(#97992,#97993),
(#97994,#97995),(#97996,#97997),(#97998,#97999),(#98000,#98001),(#98002,
#98003),(#98004,#98005),(#98006,#98007),(#98008,#98009),(#98010,#98011),
(#98012,#98013),(#98014,#98015),(#98016,#98017),(#98018,#98019),(#98020,
#98021),(#98022,#98023),(#98024,#98025),(#98026,#98027)),
 .SURF_OF_LINEAR_EXTRUSION.,.F.,.F.,.F.,(4,1,1,1,1,1,1,1,1,1,1,1,1,1,1,
1,4),(2,2),(0.,0.0787667003008315,0.152488997635193,0.221145969765611,0.284231124647767,
0.342582553924013,0.395677103407184,0.443554053673283,0.486267082651192,
0.56378126368571,0.635907710328888,0.703137689615863,0.765794747817059,
0.825277858476157,0.883989839998487,0.942058853135569,0.99999999837886),
(0.,1.),.UNSPECIFIED.);
#691=B_SPLINE_SURFACE_WITH_KNOTS('',3,1,((#98049,#98050),(#98051,#98052),
(#98053,#98054),(#98055,#98056),(#98057,#98058),(#98059,#98060),(#98061,
#98062),(#98063,#98064),(#98065,#98066),(#98067,#98068),(#98069,#98070),
(#98071,#98072),(#98073,#98074),(#98075,#98076),(#98077,#98078),(#98079,
#98080),(#98081,#98082),(#98083,#98084),(#98085,#98086)),
 .SURF_OF_LINEAR_EXTRUSION.,.F.,.F.,.F.,(4,1,1,1,1,1,1,1,1,1,1,1,1,1,1,
1,4),(2,2),(2.60066973195884E-9,0.0621938087248924,0.121939656138518,0.180551129899037,
0.237880919978987,0.295395556426777,0.353350454896552,0.412392435653727,
0.473133600533781,0.534636420766314,0.595799192193221,0.657964550294471,
0.721432772539064,0.78669757909086,0.854485790816853,0.925300939837281,
0.999999998665572),(0.,1.),.UNSPECIFIED.);
#692=B_SPLINE_SURFACE_WITH_KNOTS('',3,1,((#98108,#98109),(#98110,#98111),
(#98112,#98113),(#98114,#98115),(#98116,#98117),(#98118,#98119),(#98120,
#98121),(#98122,#98123),(#98124,#98125),(#98126,#98127),(#98128,#98129),
(#98130,#98131),(#98132,#98133),(#98134,#98135),(#98136,#98137),(#98138,
#98139),(#98140,#98141),(#98142,#98143),(#98144,#98145)),
 .SURF_OF_LINEAR_EXTRUSION.,.F.,.F.,.F.,(4,1,1,1,1,1,1,1,1,1,1,1,1,1,1,
1,4),(2,2),(8.10407506536515E-10,0.0717938796962232,0.140557854315969,0.205821149729187,
0.268418716128831,0.329363211874373,0.388285227090696,0.446505380038549,
0.503913993624039,0.561484912844795,0.619023713542179,0.677443106421873,
0.737125130670258,0.798522922773332,0.862504404529266,0.929323218275217,
0.999999999442085),(0.,1.),.UNSPECIFIED.);
#693=B_SPLINE_SURFACE_WITH_KNOTS('',3,1,((#98171,#98172),(#98173,#98174),
(#98175,#98176),(#98177,#98178),(#98179,#98180),(#98181,#98182),(#98183,
#98184),(#98185,#98186),(#98187,#98188),(#98189,#98190),(#98191,#98192),
(#98193,#98194),(#98195,#98196),(#98197,#98198),(#98199,#98200),(#98201,
#98202),(#98203,#98204),(#98205,#98206),(#98207,#98208)),
 .SURF_OF_LINEAR_EXTRUSION.,.F.,.F.,.F.,(4,1,1,1,1,1,1,1,1,1,1,1,1,1,1,
1,4),(2,2),(0.,0.0706879982102783,0.138341607174041,0.203345459401476,0.265668323470057,
0.326587550158277,0.386124288092693,0.444896803079191,0.504204530317886,
0.563278454830747,0.621419667782715,0.680243178453425,0.739826387115302,
0.800825071230566,0.864255755827819,0.93063942396756,1.),(0.,1.),
 .UNSPECIFIED.);
#694=B_SPLINE_SURFACE_WITH_KNOTS('',3,1,((#98230,#98231),(#98232,#98233),
(#98234,#98235),(#98236,#98237),(#98238,#98239),(#98240,#98241),(#98242,
#98243),(#98244,#98245),(#98246,#98247),(#98248,#98249),(#98250,#98251),
(#98252,#98253),(#98254,#98255),(#98256,#98257),(#98258,#98259),(#98260,
#98261),(#98262,#98263),(#98264,#98265),(#98266,#98267)),
 .SURF_OF_LINEAR_EXTRUSION.,.F.,.F.,.F.,(4,1,1,1,1,1,1,1,1,1,1,1,1,1,1,
1,4),(2,2),(0.,0.0617499482833094,0.121150040270476,0.179385940714252,0.236796617964865,
0.294263617018349,0.353121147770016,0.413211620646576,0.475000848683271,
0.537523080949881,0.600045313216479,0.662459655441928,0.726004070679535,
0.790357894134778,0.85775242449762,0.927246336390442,1.),(0.,1.),
 .UNSPECIFIED.);
#695=B_SPLINE_SURFACE_WITH_KNOTS('',3,1,((#98289,#98290),(#98291,#98292),
(#98293,#98294),(#98295,#98296),(#98297,#98298),(#98299,#98300),(#98301,
#98302),(#98303,#98304),(#98305,#98306),(#98307,#98308),(#98309,#98310),
(#98311,#98312),(#98313,#98314),(#98315,#98316),(#98317,#98318),(#98319,
#98320),(#98321,#98322),(#98323,#98324),(#98325,#98326)),
 .SURF_OF_LINEAR_EXTRUSION.,.F.,.F.,.F.,(4,1,1,1,1,1,1,1,1,1,1,1,1,1,1,
1,4),(2,2),(0.,0.111406972200588,0.214521191645392,0.309409760521905,0.396077634896817,
0.474272773961809,0.544360748209227,0.606404932481209,0.660565665345589,
0.709776693753556,0.756055534050026,0.800764557878331,0.843164497560529,
0.884290085959468,0.923448912493095,0.962359618263723,1.),(0.,1.),
 .UNSPECIFIED.);
#696=B_SPLINE_SURFACE_WITH_KNOTS('',3,1,((#98348,#98349),(#98350,#98351),
(#98352,#98353),(#98354,#98355),(#98356,#98357),(#98358,#98359),(#98360,
#98361),(#98362,#98363),(#98364,#98365),(#98366,#98367),(#98368,#98369),
(#98370,#98371),(#98372,#98373),(#98374,#98375),(#98376,#98377)),
 .SURF_OF_LINEAR_EXTRUSION.,.F.,.F.,.F.,(4,1,1,1,1,1,1,1,1,1,1,1,4),(2,
2),(5.24446576305324E-11,0.0861957446104502,0.168375832618954,0.246182915976038,
0.320476813706985,0.39053878743406,0.456806635052512,0.519009899576842,
0.577543805664527,0.689025947183041,0.796055055550311,0.899602012922357,
0.999999997376267),(0.,1.),.UNSPECIFIED.);
#697=B_SPLINE_SURFACE_WITH_KNOTS('',3,1,((#98395,#98396),(#98397,#98398),
(#98399,#98400),(#98401,#98402),(#98403,#98404),(#98405,#98406),(#98407,
#98408)),.SURF_OF_LINEAR_EXTRUSION.,.F.,.F.,.F.,(4,1,1,1,4),(2,2),(-1.45082803527343E-7,
0.249599974796598,0.497749835698982,0.747349810495572,1.00000013381487),
(0.,1.),.UNSPECIFIED.);
#698=B_SPLINE_SURFACE_WITH_KNOTS('',3,1,((#98681,#98682),(#98683,#98684),
(#98685,#98686),(#98687,#98688),(#98689,#98690),(#98691,#98692),(#98693,
#98694),(#98695,#98696),(#98697,#98698),(#98699,#98700),(#98701,#98702),
(#98703,#98704),(#98705,#98706),(#98707,#98708),(#98709,#98710),(#98711,
#98712),(#98713,#98714),(#98715,#98716),(#98717,#98718)),
 .SURF_OF_LINEAR_EXTRUSION.,.F.,.F.,.F.,(4,1,1,1,1,1,1,1,1,1,1,1,1,1,1,
1,4),(2,2),(1.47144551885128E-9,0.0980697661698163,0.192072224985827,0.282758142291936,
0.371939578423326,0.415578473515957,0.458107673104034,0.49918135696361,
0.540060280333096,0.579881333753157,0.619665597574257,0.659109787120694,
0.698704043170629,0.776124433306884,0.851100381595683,0.925188288475993,
0.99999999620057),(0.,1.),.UNSPECIFIED.);
#699=B_SPLINE_SURFACE_WITH_KNOTS('',3,1,((#98742,#98743),(#98744,#98745),
(#98746,#98747),(#98748,#98749),(#98750,#98751),(#98752,#98753),(#98754,
#98755),(#98756,#98757),(#98758,#98759),(#98760,#98761),(#98762,#98763),
(#98764,#98765),(#98766,#98767),(#98768,#98769),(#98770,#98771)),
 .SURF_OF_LINEAR_EXTRUSION.,.F.,.F.,.F.,(4,1,1,1,1,1,1,1,1,1,1,1,4),(2,
2),(6.28815083853027E-9,0.122308370158946,0.240131557593257,0.355437290173434,
0.471040818768995,0.530603687399459,0.590621241015146,0.65278207360149,
0.717067592199871,0.78359032581314,0.852891665815036,0.925053034122403,
0.999999998658997),(0.,1.),.UNSPECIFIED.);
#700=B_SPLINE_SURFACE_WITH_KNOTS('',3,1,((#98789,#98790),(#98791,#98792),
(#98793,#98794),(#98795,#98796),(#98797,#98798),(#98799,#98800),(#98801,
#98802),(#98803,#98804),(#98805,#98806),(#98807,#98808),(#98809,#98810),
(#98811,#98812),(#98813,#98814),(#98815,#98816),(#98817,#98818),(#98819,
#98820),(#98821,#98822),(#98823,#98824),(#98825,#98826)),
 .SURF_OF_LINEAR_EXTRUSION.,.F.,.F.,.F.,(4,1,1,1,1,1,1,1,1,1,1,1,1,1,1,
1,4),(2,2),(0.,0.0327434629435816,0.0724101466603169,0.119612379731131,
0.174674220648576,0.237346864036752,0.308354721371244,0.387632944786604,
0.475252052982898,0.563336209685835,0.645140721901861,0.72020759281617,
0.789274838294591,0.85149596370611,0.907329911849841,0.956968360739979,
1.00000000086863),(0.,1.),.UNSPECIFIED.);
#701=B_SPLINE_SURFACE_WITH_KNOTS('',3,1,((#98848,#98849),(#98850,#98851),
(#98852,#98853),(#98854,#98855),(#98856,#98857),(#98858,#98859),(#98860,
#98861),(#98862,#98863),(#98864,#98865),(#98866,#98867),(#98868,#98869),
(#98870,#98871),(#98872,#98873)),.SURF_OF_LINEAR_EXTRUSION.,.F.,.F.,.F.,
(4,3,1,1,1,3,4),(2,2),(-0.006,0.,0.262741230528266,0.509956502943213,0.753326718420427,
1.,1.006),(0.,1.),.UNSPECIFIED.);
#702=B_SPLINE_SURFACE_WITH_KNOTS('',3,1,((#98883,#98884),(#98885,#98886),
(#98887,#98888),(#98889,#98890),(#98891,#98892),(#98893,#98894),(#98895,
#98896),(#98897,#98898),(#98899,#98900),(#98901,#98902),(#98903,#98904),
(#98905,#98906),(#98907,#98908),(#98909,#98910),(#98911,#98912),(#98913,
#98914),(#98915,#98916),(#98917,#98918),(#98919,#98920)),
 .SURF_OF_LINEAR_EXTRUSION.,.F.,.F.,.F.,(4,1,1,1,1,1,1,1,1,1,1,1,1,1,1,
1,4),(2,2),(0.,0.0915140484692282,0.177148691078693,0.257116948109755,0.331209300984303,
0.40039719052426,0.465074479187225,0.52608082841827,0.584552377371532,0.64050961155947,
0.69460939479885,0.7465128494333,0.79702555313329,0.847355247690181,0.897435165546211,
0.947647195719588,1.),(0.,1.),.UNSPECIFIED.);
#703=B_SPLINE_SURFACE_WITH_KNOTS('',3,1,((#98942,#98943),(#98944,#98945),
(#98946,#98947),(#98948,#98949),(#98950,#98951),(#98952,#98953),(#98954,
#98955),(#98956,#98957),(#98958,#98959),(#98960,#98961),(#98962,#98963),
(#98964,#98965),(#98966,#98967),(#98968,#98969),(#98970,#98971),(#98972,
#98973),(#98974,#98975),(#98976,#98977),(#98978,#98979)),
 .SURF_OF_LINEAR_EXTRUSION.,.F.,.F.,.F.,(4,1,1,1,1,1,1,1,1,1,1,1,1,1,1,
1,4),(2,2),(0.,0.0671410498282937,0.131510254651374,0.192639446417469,0.251147769802788,
0.307586721038771,0.363434168034993,0.418097065205675,0.472611412009119,
0.528167696051717,0.585512769002849,0.64532651401899,0.708015056196521,
0.774482698796734,0.844973721145099,0.920420683043269,1.),(0.,1.),
 .UNSPECIFIED.);
#704=B_SPLINE_SURFACE_WITH_KNOTS('',3,1,((#99005,#99006),(#99007,#99008),
(#99009,#99010),(#99011,#99012),(#99013,#99014),(#99015,#99016),(#99017,
#99018),(#99019,#99020),(#99021,#99022),(#99023,#99024),(#99025,#99026),
(#99027,#99028),(#99029,#99030),(#99031,#99032),(#99033,#99034),(#99035,
#99036),(#99037,#99038),(#99039,#99040),(#99041,#99042)),
 .SURF_OF_LINEAR_EXTRUSION.,.F.,.F.,.F.,(4,1,1,1,1,1,1,1,1,1,1,1,1,1,1,
1,4),(2,2),(2.333028600617E-9,0.0800563290359722,0.157585978484064,0.234180566489731,
0.310712845035819,0.34914145424246,0.387699546494428,0.42585854316224,0.464624745464623,
0.504023141161261,0.543906513713971,0.58510710192896,0.627145986038104,
0.714037418945448,0.804747972171868,0.899534268156664,0.999999998695017),
(0.,1.),.UNSPECIFIED.);
#705=B_SPLINE_SURFACE_WITH_KNOTS('',3,1,((#99064,#99065),(#99066,#99067),
(#99068,#99069),(#99070,#99071),(#99072,#99073),(#99074,#99075),(#99076,
#99077),(#99078,#99079),(#99080,#99081),(#99082,#99083),(#99084,#99085),
(#99086,#99087),(#99088,#99089),(#99090,#99091),(#99092,#99093),(#99094,
#99095),(#99096,#99097),(#99098,#99099),(#99100,#99101)),
 .SURF_OF_LINEAR_EXTRUSION.,.F.,.F.,.F.,(4,1,1,1,1,1,1,1,1,1,1,1,1,1,1,
1,4),(2,2),(1.12389199796472E-9,0.0983764125571206,0.19263655078102,0.284155988711386,
0.373823038709769,0.417803434565256,0.459959013891623,0.501585541159792,
0.541786891989925,0.581620390272622,0.62079975006476,0.659843197058422,
0.699005854575561,0.776311744214056,0.850818579285064,0.924996498247887,
0.999999995771692),(0.,1.),.UNSPECIFIED.);
#706=B_SPLINE_SURFACE_WITH_KNOTS('',3,1,((#99123,#99124),(#99125,#99126),
(#99127,#99128),(#99129,#99130),(#99131,#99132),(#99133,#99134),(#99135,
#99136),(#99137,#99138),(#99139,#99140),(#99141,#99142),(#99143,#99144)),
 .SURF_OF_LINEAR_EXTRUSION.,.F.,.F.,.F.,(4,1,1,1,1,1,1,1,4),(2,2),(8.37854588750862E-9,
0.121111649076813,0.238220257671279,0.354340931367268,0.472284998294775,
0.593446361693828,0.720364159747822,0.855130498577353,0.999999997952049),
(0.,1.),.UNSPECIFIED.);
#707=B_SPLINE_SURFACE_WITH_KNOTS('',3,1,((#99158,#99159),(#99160,#99161),
(#99162,#99163),(#99164,#99165),(#99166,#99167),(#99168,#99169),(#99170,
#99171),(#99172,#99173),(#99174,#99175),(#99176,#99177),(#99178,#99179),
(#99180,#99181),(#99182,#99183),(#99184,#99185),(#99186,#99187),(#99188,
#99189),(#99190,#99191),(#99192,#99193),(#99194,#99195)),
 .SURF_OF_LINEAR_EXTRUSION.,.F.,.F.,.F.,(4,1,1,1,1,1,1,1,1,1,1,1,1,1,1,
1,4),(2,2),(-4.69129946735172E-9,0.0312005486837881,0.0704877074756236,
0.117216473764158,0.171577933057925,0.233598664496505,0.304114665578321,
0.381780268712744,0.467272049488309,0.553962424494237,0.634702640990442,
0.710032621623596,0.779089305911884,0.842963443203917,0.900999818556508,
0.953245600815247,1.0000000256552),(0.,1.),.UNSPECIFIED.);
#708=B_SPLINE_SURFACE_WITH_KNOTS('',3,1,((#99217,#99218),(#99219,#99220),
(#99221,#99222),(#99223,#99224),(#99225,#99226),(#99227,#99228),(#99229,
#99230),(#99231,#99232),(#99233,#99234),(#99235,#99236),(#99237,#99238),
(#99239,#99240),(#99241,#99242),(#99243,#99244)),
 .SURF_OF_LINEAR_EXTRUSION.,.F.,.F.,.F.,(4,3,1,1,1,1,1,1,1,4),(2,2),(-0.006,
0.,0.117760207302277,0.230398599794275,0.34064975284694,0.451425175584354,
0.56773558264619,0.696970780221766,0.83944832912365,1.),(0.,1.),
 .UNSPECIFIED.);
#709=B_SPLINE_SURFACE_WITH_KNOTS('',3,1,((#99258,#99259),(#99260,#99261),
(#99262,#99263),(#99264,#99265),(#99266,#99267),(#99268,#99269),(#99270,
#99271),(#99272,#99273),(#99274,#99275),(#99276,#99277),(#99278,#99279),
(#99280,#99281),(#99282,#99283),(#99284,#99285),(#99286,#99287)),
 .SURF_OF_LINEAR_EXTRUSION.,.F.,.F.,.F.,(4,1,1,1,1,1,1,1,1,1,1,1,4),(2,
2),(0.,0.105628676963034,0.205337452783206,0.301211862368691,0.393306124662652,
0.480736436132886,0.56284866642394,0.641019285521349,0.717706609281679,
0.7917681563009,0.862520000644793,0.931747904737303,1.),(0.,1.),
 .UNSPECIFIED.);
#710=B_SPLINE_SURFACE_WITH_KNOTS('',3,1,((#99305,#99306),(#99307,#99308),
(#99309,#99310),(#99311,#99312),(#99313,#99314),(#99315,#99316),(#99317,
#99318),(#99319,#99320),(#99321,#99322),(#99323,#99324),(#99325,#99326),
(#99327,#99328),(#99329,#99330),(#99331,#99332),(#99333,#99334)),
 .SURF_OF_LINEAR_EXTRUSION.,.F.,.F.,.F.,(4,1,1,1,1,1,1,1,1,1,1,1,4),(2,
2),(0.,0.0938134373941686,0.180220664957638,0.260410288357701,0.33468652336296,
0.407066114797914,0.481434938281159,0.559271549945898,0.642465597837722,
0.72853684890663,0.815944257740897,0.906018132728788,1.),(0.,1.),
 .UNSPECIFIED.);
#711=B_SPLINE_SURFACE_WITH_KNOTS('',3,1,((#99356,#99357),(#99358,#99359),
(#99360,#99361),(#99362,#99363),(#99364,#99365),(#99366,#99367),(#99368,
#99369),(#99370,#99371),(#99372,#99373),(#99374,#99375),(#99376,#99377),
(#99378,#99379),(#99380,#99381),(#99382,#99383),(#99384,#99385),(#99386,
#99387),(#99388,#99389),(#99390,#99391),(#99392,#99393),(#99394,#99395),
(#99396,#99397),(#99398,#99399),(#99400,#99401),(#99402,#99403),(#99404,
#99405),(#99406,#99407),(#99408,#99409)),.SURF_OF_LINEAR_EXTRUSION.,.F.,
 .F.,.F.,(4,1,1,1,1,1,1,1,1,1,1,1,1,1,1,1,1,1,1,1,1,1,1,1,4),(2,2),(6.96777833612459E-10,
0.0422439362557018,0.0837437058955701,0.124296943754104,0.164440276351962,
0.203954876338638,0.243420899508226,0.28273951355221,0.322242303054261,
0.361539813513208,0.400119652821774,0.438440600308071,0.476472277712641,
0.51469433226637,0.553026101822208,0.592014996980223,0.631475765020203,
0.672025167271327,0.713679563992398,0.757116772499308,0.801963424972385,
0.848553099893834,0.896844374810917,0.947502926731815,0.999999999819776),
(0.,1.),.UNSPECIFIED.);
#712=B_SPLINE_SURFACE_WITH_KNOTS('',3,1,((#99563,#99564),(#99565,#99566),
(#99567,#99568),(#99569,#99570),(#99571,#99572),(#99573,#99574),(#99575,
#99576),(#99577,#99578),(#99579,#99580),(#99581,#99582),(#99583,#99584)),
 .SURF_OF_LINEAR_EXTRUSION.,.F.,.F.,.F.,(4,1,1,1,1,1,1,1,4),(2,2),(-4.60424732601173E-11,
0.160420802051684,0.31092563631565,0.450792609809061,0.580739062157104,
0.700767408025028,0.810166544335652,0.910795229766763,1.00000000048766),
(0.,1.),.UNSPECIFIED.);
#713=B_SPLINE_SURFACE_WITH_KNOTS('',3,1,((#99598,#99599),(#99600,#99601),
(#99602,#99603),(#99604,#99605),(#99606,#99607),(#99608,#99609),(#99610,
#99611),(#99612,#99613),(#99614,#99615),(#99616,#99617),(#99618,#99619)),
 .SURF_OF_LINEAR_EXTRUSION.,.F.,.F.,.F.,(4,1,1,1,1,1,1,1,4),(2,2),(-6.85079022816981E-10,
0.0883187403173937,0.186505010271075,0.295432896690929,0.415480762633806,
0.545021509453434,0.685685101960761,0.837474478295818,1.00000000001551),
(0.,1.),.UNSPECIFIED.);
#714=B_SPLINE_SURFACE_WITH_KNOTS('',3,1,((#99850,#99851),(#99852,#99853),
(#99854,#99855),(#99856,#99857),(#99858,#99859),(#99860,#99861),(#99862,
#99863),(#99864,#99865),(#99866,#99867),(#99868,#99869),(#99870,#99871),
(#99872,#99873),(#99874,#99875),(#99876,#99877),(#99878,#99879),(#99880,
#99881),(#99882,#99883),(#99884,#99885),(#99886,#99887)),
 .SURF_OF_LINEAR_EXTRUSION.,.F.,.F.,.F.,(4,1,1,1,1,1,1,1,1,1,1,1,1,1,1,
1,4),(2,2),(0.,0.0821204027065057,0.159024597602536,0.231845327097051,0.300712781764625,
0.366066641394559,0.428672639927173,0.489075996737279,0.548282972788448,
0.606046085167667,0.662406482730772,0.717183569209888,0.772159811885778,
0.827113166865972,0.882801321892876,0.940452709312796,1.),(0.,1.),
 .UNSPECIFIED.);
#715=B_SPLINE_SURFACE_WITH_KNOTS('',3,1,((#99911,#99912),(#99913,#99914),
(#99915,#99916),(#99917,#99918),(#99919,#99920),(#99921,#99922),(#99923,
#99924),(#99925,#99926),(#99927,#99928),(#99929,#99930),(#99931,#99932),
(#99933,#99934),(#99935,#99936),(#99937,#99938),(#99939,#99940),(#99941,
#99942),(#99943,#99944),(#99945,#99946),(#99947,#99948)),
 .SURF_OF_LINEAR_EXTRUSION.,.F.,.F.,.F.,(4,1,1,1,1,1,1,1,1,1,1,1,1,1,1,
1,4),(2,2),(0.,0.0593334611518713,0.116777827072726,0.172168854092672,0.226924875991467,
0.280998034746793,0.335578421110532,0.391180440896536,0.448177337477601,
0.506677397916035,0.566654668998715,0.629220784229181,0.694952051922089,
0.764336966565304,0.838000226446336,0.916594630437827,1.),(0.,1.),
 .UNSPECIFIED.);
#716=B_SPLINE_SURFACE_WITH_KNOTS('',3,1,((#99970,#99971),(#99972,#99973),
(#99974,#99975),(#99976,#99977),(#99978,#99979),(#99980,#99981),(#99982,
#99983),(#99984,#99985),(#99986,#99987),(#99988,#99989),(#99990,#99991),
(#99992,#99993),(#99994,#99995),(#99996,#99997),(#99998,#99999),(#100000,
#100001),(#100002,#100003),(#100004,#100005),(#100006,#100007)),
 .SURF_OF_LINEAR_EXTRUSION.,.F.,.F.,.F.,(4,1,1,1,1,1,1,1,1,1,1,1,1,1,1,
1,4),(2,2),(0.,0.0832503605792364,0.161222234026102,0.23427294621503,0.303223014163771,
0.36820049031111,0.429658345822576,0.48900067054655,0.546519728814989,0.602547650031716,
0.657517227101713,0.711752236973587,0.766600551107039,0.821882159620628,
0.879152623023966,0.938221824868666,1.),(0.,1.),.UNSPECIFIED.);
#717=B_SPLINE_SURFACE_WITH_KNOTS('',3,1,((#100029,#100030),(#100031,#100032),
(#100033,#100034),(#100035,#100036),(#100037,#100038),(#100039,#100040),
(#100041,#100042),(#100043,#100044),(#100045,#100046),(#100047,#100048),
(#100049,#100050),(#100051,#100052),(#100053,#100054),(#100055,#100056),
(#100057,#100058),(#100059,#100060),(#100061,#100062),(#100063,#100064),
(#100065,#100066)),.SURF_OF_LINEAR_EXTRUSION.,.F.,.F.,.F.,(4,1,1,1,1,1,
1,1,1,1,1,1,1,1,1,1,4),(2,2),(0.,0.0613648023865041,0.12003875788329,0.17692601073364,
0.232342440819269,0.286997174942462,0.341203605657256,0.396361161675287,
0.452852463562331,0.510542446257982,0.570031834903943,0.632130190474133,
0.697177426392916,0.766049889753474,0.839067373231822,0.916911351026006,
1.),(0.,1.),.UNSPECIFIED.);
#718=B_SPLINE_SURFACE_WITH_KNOTS('',3,1,((#100183,#100184),(#100185,#100186),
(#100187,#100188),(#100189,#100190),(#100191,#100192),(#100193,#100194),
(#100195,#100196),(#100197,#100198),(#100199,#100200),(#100201,#100202),
(#100203,#100204),(#100205,#100206),(#100207,#100208),(#100209,#100210),
(#100211,#100212),(#100213,#100214),(#100215,#100216),(#100217,#100218),
(#100219,#100220)),.SURF_OF_LINEAR_EXTRUSION.,.F.,.F.,.F.,(4,1,1,1,1,1,
1,1,1,1,1,1,1,1,1,1,4),(2,2),(6.2990808459859E-10,0.0666689303619634,0.130210528829263,
0.191456992287162,0.250950761363372,0.309086732532928,0.366684313337665,
0.424396806342133,0.483204879212184,0.542355427856392,0.601727390316513,
0.662116712258005,0.723962847604427,0.788325643211475,0.855388970488974,
0.925719102536865,0.999999999357752),(0.,1.),.UNSPECIFIED.);
#719=B_SPLINE_SURFACE_WITH_KNOTS('',3,1,((#100244,#100245),(#100246,#100247),
(#100248,#100249),(#100250,#100251),(#100252,#100253),(#100254,#100255),
(#100256,#100257),(#100258,#100259),(#100260,#100261),(#100262,#100263),
(#100264,#100265),(#100266,#100267),(#100268,#100269),(#100270,#100271),
(#100272,#100273),(#100274,#100275),(#100276,#100277),(#100278,#100279),
(#100280,#100281)),.SURF_OF_LINEAR_EXTRUSION.,.F.,.F.,.F.,(4,1,1,1,1,1,
1,1,1,1,1,1,1,1,1,1,4),(2,2),(7.93476640833264E-10,0.0743650316821182,0.14482669966508,
0.212006280602854,0.276246836692244,0.33830557464769,0.398694217524437,
0.45808031916519,0.517251887792357,0.575910387478865,0.63364981220232,0.691354362264668,
0.749390751907606,0.808627625081918,0.86977345596312,0.933456500027376,
0.999999999351713),(0.,1.),.UNSPECIFIED.);
#720=B_SPLINE_SURFACE_WITH_KNOTS('',3,1,((#100303,#100304),(#100305,#100306),
(#100307,#100308),(#100309,#100310),(#100311,#100312),(#100313,#100314),
(#100315,#100316),(#100317,#100318),(#100319,#100320),(#100321,#100322),
(#100323,#100324)),.SURF_OF_LINEAR_EXTRUSION.,.F.,.F.,.F.,(4,1,1,1,1,1,
1,1,4),(2,2),(-7.9371557720413E-8,0.136469260958842,0.268533725230531,0.397479090845042,
0.523371802352341,0.645893632898854,0.765889774641052,0.884175807540829,
0.999999998937213),(0.,1.),.UNSPECIFIED.);
#721=B_SPLINE_SURFACE_WITH_KNOTS('',3,1,((#100338,#100339),(#100340,#100341),
(#100342,#100343),(#100344,#100345),(#100346,#100347),(#100348,#100349),
(#100350,#100351),(#100352,#100353),(#100354,#100355),(#100356,#100357),
(#100358,#100359)),.SURF_OF_LINEAR_EXTRUSION.,.F.,.F.,.F.,(4,1,1,1,1,1,
1,1,4),(2,2),(4.03544822586063E-9,0.116890862953648,0.236062309997637,0.359013864683243,
0.485944203477414,0.614879295969475,0.743691523043104,0.871087651528344,
0.999999997525105),(0.,1.),.UNSPECIFIED.);
#722=B_SPLINE_SURFACE_WITH_KNOTS('',3,1,((#100373,#100374),(#100375,#100376),
(#100377,#100378),(#100379,#100380),(#100381,#100382),(#100383,#100384),
(#100385,#100386),(#100387,#100388),(#100389,#100390),(#100391,#100392),
(#100393,#100394)),.SURF_OF_LINEAR_EXTRUSION.,.F.,.F.,.F.,(4,1,1,1,1,1,
1,1,4),(2,2),(9.71998254794217E-10,0.109363059801325,0.222958332170266,
0.339998265530721,0.461846350656253,0.588202415595366,0.719900648873488,
0.857373848457744,1.00000006289269),(0.,1.),.UNSPECIFIED.);
#723=B_SPLINE_SURFACE_WITH_KNOTS('',3,1,((#100408,#100409),(#100410,#100411),
(#100412,#100413),(#100414,#100415),(#100416,#100417),(#100418,#100419),
(#100420,#100421),(#100422,#100423),(#100424,#100425),(#100426,#100427),
(#100428,#100429),(#100430,#100431),(#100432,#100433),(#100434,#100435),
(#100436,#100437),(#100438,#100439),(#100440,#100441),(#100442,#100443),
(#100444,#100445)),.SURF_OF_LINEAR_EXTRUSION.,.F.,.F.,.F.,(4,1,1,1,1,1,
1,1,1,1,1,1,1,1,1,1,4),(2,2),(6.77936452561929E-10,0.0733966180474358,0.142840840328841,
0.209274978498849,0.273020732180283,0.334505393692474,0.394553694711082,
0.453821267193883,0.512884906696672,0.571624204330862,0.629440730007493,
0.687448799948426,0.745921338381851,0.805926411966791,0.867780290867145,
0.932447469375087,0.999999999481856),(0.,1.),.UNSPECIFIED.);
#724=B_SPLINE_SURFACE_WITH_KNOTS('',3,1,((#100522,#100523),(#100524,#100525),
(#100526,#100527),(#100528,#100529),(#100530,#100531),(#100532,#100533),
(#100534,#100535),(#100536,#100537),(#100538,#100539),(#100540,#100541),
(#100542,#100543),(#100544,#100545),(#100546,#100547),(#100548,#100549),
(#100550,#100551),(#100552,#100553),(#100554,#100555),(#100556,#100557),
(#100558,#100559)),.SURF_OF_LINEAR_EXTRUSION.,.F.,.F.,.F.,(4,1,1,1,1,1,
1,1,1,1,1,1,1,1,1,1,4),(2,2),(0.,0.106139062948455,0.202212850053405,0.287630067642463,
0.362456521116507,0.427261521590445,0.481544461604676,0.525410474823318,
0.559637404099106,0.615792277579377,0.669701509172252,0.721934669310769,
0.774479892347885,0.827155430277723,0.881220958593618,0.938785642006629,
1.),(0.,1.),.UNSPECIFIED.);
#725=B_SPLINE_SURFACE_WITH_KNOTS('',3,1,((#100581,#100582),(#100583,#100584),
(#100585,#100586),(#100587,#100588),(#100589,#100590),(#100591,#100592),
(#100593,#100594),(#100595,#100596),(#100597,#100598),(#100599,#100600),
(#100601,#100602),(#100603,#100604),(#100605,#100606),(#100607,#100608)),
 .SURF_OF_LINEAR_EXTRUSION.,.F.,.F.,.F.,(4,3,1,1,1,1,1,1,1,4),(2,2),(-0.006,
0.,0.132768894872543,0.256156174552593,0.373042872414347,0.488836402276441,
0.606316623952138,0.729101170817894,0.858427894121375,1.),(0.,1.),
 .UNSPECIFIED.);
#726=B_SPLINE_SURFACE_WITH_KNOTS('',3,1,((#100622,#100623),(#100624,#100625),
(#100626,#100627),(#100628,#100629),(#100630,#100631),(#100632,#100633),
(#100634,#100635),(#100636,#100637),(#100638,#100639),(#100640,#100641),
(#100642,#100643)),.SURF_OF_LINEAR_EXTRUSION.,.F.,.F.,.F.,(4,1,1,1,1,1,
1,1,4),(2,2),(-2.32328541347528E-8,0.0526589287455264,0.124812715724625,
0.219210217956483,0.333205091221958,0.469464020539465,0.625352362073889,
0.802199088318462,1.00000000288607),(0.,1.),.UNSPECIFIED.);
#727=B_SPLINE_SURFACE_WITH_KNOTS('',3,1,((#100774,#100775),(#100776,#100777),
(#100778,#100779),(#100780,#100781),(#100782,#100783),(#100784,#100785),
(#100786,#100787),(#100788,#100789),(#100790,#100791),(#100792,#100793),
(#100794,#100795),(#100796,#100797),(#100798,#100799),(#100800,#100801),
(#100802,#100803),(#100804,#100805),(#100806,#100807),(#100808,#100809),
(#100810,#100811)),.SURF_OF_LINEAR_EXTRUSION.,.F.,.F.,.F.,(4,1,1,1,1,1,
1,1,1,1,1,1,1,1,1,1,4),(2,2),(0.,0.0915909752645826,0.17486600193763,0.249830472919716,
0.316058220265515,0.374090993263571,0.423761052476884,0.464830962121125,
0.498066321980872,0.554152779904478,0.607062014812721,0.657483699226833,
0.706286701457436,0.760884302169238,0.827646315836492,0.907099926405918,
1.),(0.,1.),.UNSPECIFIED.);
#728=B_SPLINE_SURFACE_WITH_KNOTS('',3,1,((#100845,#100846),(#100847,#100848),
(#100849,#100850),(#100851,#100852),(#100853,#100854),(#100855,#100856),
(#100857,#100858),(#100859,#100860),(#100861,#100862),(#100863,#100864),
(#100865,#100866),(#100867,#100868),(#100869,#100870),(#100871,#100872),
(#100873,#100874)),.SURF_OF_LINEAR_EXTRUSION.,.F.,.F.,.F.,(4,1,1,1,1,1,
1,1,1,1,1,1,4),(2,2),(-5.86790521422484E-8,0.0997386690644689,0.19244655507695,
0.278141903336611,0.356333017362235,0.427743997712557,0.491720733418113,
0.548339019986432,0.598267099489643,0.692377677390816,0.790833607418838,
0.892881791995177,0.999999998508105),(0.,1.),.UNSPECIFIED.);
#729=B_SPLINE_SURFACE_WITH_KNOTS('',3,1,((#100892,#100893),(#100894,#100895),
(#100896,#100897),(#100898,#100899),(#100900,#100901),(#100902,#100903),
(#100904,#100905),(#100906,#100907),(#100908,#100909),(#100910,#100911),
(#100912,#100913),(#100914,#100915),(#100916,#100917),(#100918,#100919),
(#100920,#100921),(#100922,#100923),(#100924,#100925),(#100926,#100927),
(#100928,#100929)),.SURF_OF_LINEAR_EXTRUSION.,.F.,.F.,.F.,(4,1,1,1,1,1,
1,1,1,1,1,1,1,1,1,1,4),(2,2),(8.60776449367368E-10,0.0747025385711521,0.145960317087133,
0.213180547099071,0.277882614672456,0.340346320732426,0.40092353783792,
0.459965803500842,0.518103462799786,0.576296038996623,0.633376094963848,
0.691242477020572,0.749323130616623,0.809193150576903,0.87062944183333,
0.933801273310316,0.99999999825227),(0.,1.),.UNSPECIFIED.);
#730=B_SPLINE_SURFACE_WITH_KNOTS('',3,1,((#100951,#100952),(#100953,#100954),
(#100955,#100956),(#100957,#100958),(#100959,#100960),(#100961,#100962),
(#100963,#100964),(#100965,#100966),(#100967,#100968),(#100969,#100970),
(#100971,#100972),(#100973,#100974),(#100975,#100976),(#100977,#100978),
(#100979,#100980),(#100981,#100982),(#100983,#100984),(#100985,#100986),
(#100987,#100988),(#100989,#100990),(#100991,#100992),(#100993,#100994),
(#100995,#100996),(#100997,#100998),(#100999,#101000),(#101001,#101002),
(#101003,#101004)),.SURF_OF_LINEAR_EXTRUSION.,.F.,.F.,.F.,(4,1,1,1,1,1,
1,1,1,1,1,1,1,1,1,1,1,1,1,1,1,1,1,1,4),(2,2),(8.09649824374196E-10,0.0394950822080402,
0.0776880619823294,0.115488911736649,0.152727026645714,0.189145105932726,
0.225733411130319,0.26202651884413,0.298707838351532,0.335006468589438,
0.370116803067906,0.404769336125618,0.438952074720117,0.472875819714716,
0.506744372060335,0.54091538080424,0.575333818197127,0.612211334751125,
0.653615895525342,0.699717773417429,0.750278029436026,0.805349470484651,
0.865435061973048,0.93017531989998,0.999999999981219),(0.,1.),
 .UNSPECIFIED.);
#731=B_SPLINE_SURFACE_WITH_KNOTS('',3,1,((#101265,#101266),(#101267,#101268),
(#101269,#101270),(#101271,#101272),(#101273,#101274),(#101275,#101276),
(#101277,#101278),(#101279,#101280),(#101281,#101282),(#101283,#101284),
(#101285,#101286)),.SURF_OF_LINEAR_EXTRUSION.,.F.,.F.,.F.,(4,1,1,1,1,1,
1,1,4),(2,2),(-1.03862028816076E-8,0.188096719029457,0.35699419875009,0.509418466394743,
0.642709621780909,0.759541114831017,0.857263317125066,0.93747336899756,
1.0000000474095),(0.,1.),.UNSPECIFIED.);
#732=B_SPLINE_SURFACE_WITH_KNOTS('',3,1,((#101300,#101301),(#101302,#101303),
(#101304,#101305),(#101306,#101307),(#101308,#101309),(#101310,#101311),
(#101312,#101313),(#101314,#101315),(#101316,#101317),(#101318,#101319),
(#101320,#101321),(#101322,#101323),(#101324,#101325),(#101326,#101327),
(#101328,#101329),(#101330,#101331),(#101332,#101333)),
 .SURF_OF_LINEAR_EXTRUSION.,.F.,.F.,.F.,(4,3,1,1,1,1,1,1,1,3,4),(2,2),(-0.006,
0.,0.128854735637736,0.25035471063303,0.369204199620292,0.489074931855974,
0.60839250616302,0.730224765305485,0.8590795009432,1.,1.006),(0.,1.),
 .UNSPECIFIED.);
#733=B_SPLINE_SURFACE_WITH_KNOTS('',3,1,((#101347,#101348),(#101349,#101350),
(#101351,#101352),(#101353,#101354),(#101355,#101356),(#101357,#101358),
(#101359,#101360),(#101361,#101362),(#101363,#101364),(#101365,#101366),
(#101367,#101368),(#101369,#101370),(#101371,#101372),(#101373,#101374),
(#101375,#101376),(#101377,#101378),(#101379,#101380),(#101381,#101382),
(#101383,#101384)),.SURF_OF_LINEAR_EXTRUSION.,.F.,.F.,.F.,(4,1,1,1,1,1,
1,1,1,1,1,1,1,1,1,1,4),(2,2),(0.,0.0619885198494627,0.120653416225866,0.176517222449889,
0.231509374319174,0.286606852815468,0.342631865864802,0.401131818438542,
0.463521730286646,0.500007519709244,0.544982488070713,0.598838340367196,
0.661524398337737,0.732611151099681,0.81268358774327,0.901815167615684,
1.),(0.,1.),.UNSPECIFIED.);
#734=B_SPLINE_SURFACE_WITH_KNOTS('',3,1,((#101418,#101419),(#101420,#101421),
(#101422,#101423),(#101424,#101425),(#101426,#101427),(#101428,#101429),
(#101430,#101431),(#101432,#101433),(#101434,#101435),(#101436,#101437),
(#101438,#101439)),.SURF_OF_LINEAR_EXTRUSION.,.F.,.F.,.F.,(4,1,1,1,1,1,
1,1,4),(2,2),(-2.85019478010122E-9,0.191059901987969,0.363928508957751,
0.517301828657756,0.652498452440023,0.768239873300862,0.864498692924828,
0.941281666909666,1.00000001672361),(0.,1.),.UNSPECIFIED.);
#735=B_SPLINE_SURFACE_WITH_KNOTS('',3,1,((#101453,#101454),(#101455,#101456),
(#101457,#101458),(#101459,#101460),(#101461,#101462),(#101463,#101464),
(#101465,#101466),(#101467,#101468),(#101469,#101470),(#101471,#101472),
(#101473,#101474),(#101475,#101476),(#101477,#101478),(#101479,#101480)),
 .SURF_OF_LINEAR_EXTRUSION.,.F.,.F.,.F.,(4,1,1,1,1,1,1,1,3,4),(2,2),(0.,
0.145216058554522,0.279096355936439,0.404007084064017,0.52395207259464,
0.639468663261124,0.753487059651358,0.872072737592989,1.,1.006),(0.,1.),
 .UNSPECIFIED.);
#736=B_SPLINE_SURFACE_WITH_KNOTS('',3,1,((#101494,#101495),(#101496,#101497),
(#101498,#101499),(#101500,#101501),(#101502,#101503),(#101504,#101505),
(#101506,#101507),(#101508,#101509),(#101510,#101511),(#101512,#101513),
(#101514,#101515),(#101516,#101517),(#101518,#101519),(#101520,#101521)),
 .SURF_OF_LINEAR_EXTRUSION.,.F.,.F.,.F.,(4,3,1,1,1,1,1,1,1,4),(2,2),(-0.006,
0.,0.129330972501292,0.25049358251414,0.364336237852913,0.479021292193535,
0.596291056193663,0.718617034660763,0.852112599817264,1.),(0.,1.),
 .UNSPECIFIED.);
#737=B_SPLINE_SURFACE_WITH_KNOTS('',3,1,((#101535,#101536),(#101537,#101538),
(#101539,#101540),(#101541,#101542),(#101543,#101544),(#101545,#101546),
(#101547,#101548),(#101549,#101550),(#101551,#101552),(#101553,#101554),
(#101555,#101556)),.SURF_OF_LINEAR_EXTRUSION.,.F.,.F.,.F.,(4,1,1,1,1,1,
1,1,4),(2,2),(-1.25043017293239E-8,0.0542428967762116,0.128239924370682,
0.222081178119574,0.337977869808924,0.472601943885569,0.628175071929152,
0.803607656923646,1.00000000182992),(0.,1.),.UNSPECIFIED.);
#738=B_SPLINE_SURFACE_WITH_KNOTS('',3,1,((#101669,#101670),(#101671,#101672),
(#101673,#101674),(#101675,#101676),(#101677,#101678),(#101679,#101680),
(#101681,#101682),(#101683,#101684),(#101685,#101686),(#101687,#101688),
(#101689,#101690)),.SURF_OF_LINEAR_EXTRUSION.,.F.,.F.,.F.,(4,1,1,1,1,1,
1,1,4),(2,2),(-1.28290311614581E-9,0.189149367007012,0.359312752043151,
0.512133271138522,0.64597767208585,0.761684151639441,0.859233502674548,
0.938679250867056,1.00000000640629),(0.,1.),.UNSPECIFIED.);
#739=B_SPLINE_SURFACE_WITH_KNOTS('',3,1,((#101704,#101705),(#101706,#101707),
(#101708,#101709),(#101710,#101711),(#101712,#101713),(#101714,#101715),
(#101716,#101717),(#101718,#101719),(#101720,#101721),(#101722,#101723),
(#101724,#101725),(#101726,#101727),(#101728,#101729),(#101730,#101731),
(#101732,#101733)),.SURF_OF_LINEAR_EXTRUSION.,.F.,.F.,.F.,(4,1,1,1,1,1,
1,1,1,1,1,1,4),(2,2),(2.88813390876772E-9,0.0933311033109329,0.181132962295917,
0.265190906500572,0.345927144879372,0.425444783266641,0.504874042132926,
0.586553186401822,0.670779450563029,0.755278689882163,0.83741751887015,
0.918757626832627,0.999999997392686),(0.,1.),.UNSPECIFIED.);
#740=B_SPLINE_SURFACE_WITH_KNOTS('',3,1,((#101751,#101752),(#101753,#101754),
(#101755,#101756),(#101757,#101758),(#101759,#101760),(#101761,#101762),
(#101763,#101764),(#101765,#101766),(#101767,#101768),(#101769,#101770),
(#101771,#101772),(#101773,#101774),(#101775,#101776),(#101777,#101778),
(#101779,#101780),(#101781,#101782),(#101783,#101784),(#101785,#101786),
(#101787,#101788)),.SURF_OF_LINEAR_EXTRUSION.,.F.,.F.,.F.,(4,1,1,1,1,1,
1,1,1,1,1,1,1,1,1,1,4),(2,2),(2.73920268178328E-10,0.0663225857004183,0.13102508356983,
0.19455387388427,0.256424183627329,0.317326516106079,0.378081034970914,
0.438214669560974,0.499261255996675,0.559912735535502,0.62052230531123,
0.681131875086951,0.741783354625786,0.804219735719617,0.867443193769616,
0.932959251647717,0.999999998954915),(0.,1.),.UNSPECIFIED.);
#741=B_SPLINE_SURFACE_WITH_KNOTS('',3,1,((#101810,#101811),(#101812,#101813),
(#101814,#101815),(#101816,#101817),(#101818,#101819),(#101820,#101821),
(#101822,#101823),(#101824,#101825),(#101826,#101827),(#101828,#101829),
(#101830,#101831)),.SURF_OF_LINEAR_EXTRUSION.,.F.,.F.,.F.,(4,1,1,1,1,1,
1,1,4),(2,2),(8.78173714058032E-9,0.125561291684409,0.248314878178151,0.371639138824731,
0.497073173151796,0.623229545381672,0.74692834096243,0.872098673454039,
0.999999991575369),(0.,1.),.UNSPECIFIED.);
#742=B_SPLINE_SURFACE_WITH_KNOTS('',3,1,((#101845,#101846),(#101847,#101848),
(#101849,#101850),(#101851,#101852),(#101853,#101854),(#101855,#101856),
(#101857,#101858),(#101859,#101860),(#101861,#101862),(#101863,#101864),
(#101865,#101866),(#101867,#101868),(#101869,#101870),(#101871,#101872),
(#101873,#101874),(#101875,#101876),(#101877,#101878),(#101879,#101880),
(#101881,#101882),(#101883,#101884),(#101885,#101886),(#101887,#101888),
(#101889,#101890)),.SURF_OF_LINEAR_EXTRUSION.,.F.,.F.,.F.,(4,1,1,1,1,1,
1,1,1,1,1,1,1,1,1,1,1,1,1,1,4),(2,2),(3.07220908408867E-9,0.0598451543945934,
0.117225596088004,0.174245060577948,0.230877283088349,0.287072575791812,
0.341279853609027,0.394477353724982,0.447325863801267,0.500032233132751,
0.552809043824062,0.606600873247481,0.661993270764262,0.691769842434207,
0.725248851372268,0.762073355466856,0.802606934519741,0.846496861182212,
0.894150171937308,0.945187181930397,1.),(0.,1.),.UNSPECIFIED.);
#743=B_SPLINE_SURFACE_WITH_KNOTS('',3,1,((#102183,#102184),(#102185,#102186),
(#102187,#102188),(#102189,#102190),(#102191,#102192),(#102193,#102194),
(#102195,#102196),(#102197,#102198),(#102199,#102200),(#102201,#102202),
(#102203,#102204),(#102205,#102206),(#102207,#102208),(#102209,#102210),
(#102211,#102212),(#102213,#102214),(#102215,#102216),(#102217,#102218),
(#102219,#102220),(#102221,#102222),(#102223,#102224),(#102225,#102226),
(#102227,#102228),(#102229,#102230),(#102231,#102232),(#102233,#102234),
(#102235,#102236)),.SURF_OF_LINEAR_EXTRUSION.,.F.,.F.,.F.,(4,1,1,1,1,1,
1,1,1,1,1,1,1,1,1,1,1,1,1,1,1,1,1,1,4),(2,2),(1.20193902753834E-10,0.0559055734568154,
0.109752884423169,0.161287930745439,0.210618094174541,0.258212842590753,
0.303773562583857,0.347522357266254,0.38983880599589,0.430681890416093,
0.470576303819633,0.509922667141193,0.548273574138893,0.586613057704967,
0.624649392825256,0.663106212499073,0.701769132017761,0.740477343232453,
0.778131726298621,0.815250505469762,0.85228151730651,0.888834601825364,
0.925476598459617,0.962473798189387,0.999999999217718),(0.,1.),
 .UNSPECIFIED.);
#744=B_SPLINE_SURFACE_WITH_KNOTS('',3,1,((#102268,#102269),(#102270,#102271),
(#102272,#102273),(#102274,#102275),(#102276,#102277),(#102278,#102279),
(#102280,#102281),(#102282,#102283),(#102284,#102285),(#102286,#102287),
(#102288,#102289),(#102290,#102291),(#102292,#102293),(#102294,#102295),
(#102296,#102297),(#102298,#102299),(#102300,#102301),(#102302,#102303),
(#102304,#102305),(#102306,#102307),(#102308,#102309),(#102310,#102311),
(#102312,#102313),(#102314,#102315),(#102316,#102317),(#102318,#102319),
(#102320,#102321),(#102322,#102323),(#102324,#102325),(#102326,#102327),
(#102328,#102329)),.SURF_OF_LINEAR_EXTRUSION.,.F.,.F.,.F.,(4,1,1,1,1,1,
1,1,1,1,1,1,1,1,1,1,1,1,1,1,1,1,1,1,1,1,1,1,4),(2,2),(1.36312395505745E-10,
0.031188622796599,0.0613809435249175,0.090176430824398,0.118144485506839,
0.145516177534314,0.172107391758404,0.198067806064125,0.223558212798547,
0.273889701277132,0.323942951289763,0.374626616047122,0.426934600501382,
0.455063817920738,0.486034865017483,0.519767489997281,0.556807940790036,
0.596676330137511,0.639577367632712,0.685612353846892,0.734731747848275,
0.783061427128514,0.827122949506482,0.866490413184068,0.901727826767481,
0.932540647878082,0.958994682363825,0.981562310315036,0.999999999250819),
(0.,1.),.UNSPECIFIED.);
#745=B_SPLINE_SURFACE_WITH_KNOTS('',3,1,((#102363,#102364),(#102365,#102366),
(#102367,#102368),(#102369,#102370),(#102371,#102372),(#102373,#102374),
(#102375,#102376),(#102377,#102378),(#102379,#102380),(#102381,#102382),
(#102383,#102384),(#102385,#102386),(#102387,#102388)),
 .SURF_OF_LINEAR_EXTRUSION.,.F.,.F.,.F.,(4,3,1,1,1,3,4),(2,2),(-0.006,0.,
0.24634514503746,0.485260731230604,0.731950801030998,1.,1.006),(0.,1.),
 .UNSPECIFIED.);
#746=B_SPLINE_SURFACE_WITH_KNOTS('',3,1,((#102398,#102399),(#102400,#102401),
(#102402,#102403),(#102404,#102405),(#102406,#102407),(#102408,#102409),
(#102410,#102411),(#102412,#102413),(#102414,#102415),(#102416,#102417),
(#102418,#102419),(#102420,#102421),(#102422,#102423)),
 .SURF_OF_LINEAR_EXTRUSION.,.F.,.F.,.F.,(4,3,1,1,1,3,4),(2,2),(-0.006,0.,
0.259464314300495,0.502501839337574,0.744885333250754,1.,1.006),(0.,1.),
 .UNSPECIFIED.);
#747=B_SPLINE_SURFACE_WITH_KNOTS('',3,1,((#102433,#102434),(#102435,#102436),
(#102437,#102438),(#102439,#102440),(#102441,#102442),(#102443,#102444),
(#102445,#102446),(#102447,#102448),(#102449,#102450),(#102451,#102452),
(#102453,#102454)),.SURF_OF_LINEAR_EXTRUSION.,.F.,.F.,.F.,(4,1,1,1,1,1,
1,1,4),(2,2),(0.,0.148334852948058,0.288592083856251,0.421400511263392,
0.54715205038463,0.666859264010784,0.782766350499185,0.892668326871077,
1.),(0.,1.),.UNSPECIFIED.);
#748=B_SPLINE_SURFACE_WITH_KNOTS('',3,1,((#102468,#102469),(#102470,#102471),
(#102472,#102473),(#102474,#102475),(#102476,#102477),(#102478,#102479),
(#102480,#102481),(#102482,#102483),(#102484,#102485),(#102486,#102487),
(#102488,#102489),(#102490,#102491),(#102492,#102493),(#102494,#102495),
(#102496,#102497),(#102498,#102499),(#102500,#102501),(#102502,#102503),
(#102504,#102505)),.SURF_OF_LINEAR_EXTRUSION.,.F.,.F.,.F.,(4,1,1,1,1,1,
1,1,1,1,1,1,1,1,1,1,4),(2,2),(0.,0.0719095846115084,0.140144301429122,0.20481339822923,
0.264794365030826,0.323009575847433,0.378020768494572,0.431308890522648,
0.484012079296132,0.537034596288377,0.592434958364036,0.650051334922717,
0.711513286611345,0.777288239948414,0.846982688127074,0.920833677354637,
1.),(0.,1.),.UNSPECIFIED.);
#749=B_SPLINE_SURFACE_WITH_KNOTS('',3,1,((#102531,#102532),(#102533,#102534),
(#102535,#102536),(#102537,#102538),(#102539,#102540),(#102541,#102542),
(#102543,#102544),(#102545,#102546),(#102547,#102548),(#102549,#102550),
(#102551,#102552),(#102553,#102554),(#102555,#102556),(#102557,#102558),
(#102559,#102560),(#102561,#102562),(#102563,#102564),(#102565,#102566),
(#102567,#102568)),.SURF_OF_LINEAR_EXTRUSION.,.F.,.F.,.F.,(4,1,1,1,1,1,
1,1,1,1,1,1,1,1,1,1,4),(2,2),(1.11030080412561E-9,0.0609808757108442,0.119592865474069,
0.176407132944299,0.231671520962868,0.286054361845489,0.340874040172045,
0.39592915471476,0.45211325441478,0.509845428684911,0.569198991320185,0.631451767107472,
0.696906311437637,0.765648240029866,0.838914828896206,0.917178950181018,
0.999999999272233),(0.,1.),.UNSPECIFIED.);
#750=B_SPLINE_SURFACE_WITH_KNOTS('',3,1,((#102590,#102591),(#102592,#102593),
(#102594,#102595),(#102596,#102597),(#102598,#102599),(#102600,#102601),
(#102602,#102603),(#102604,#102605),(#102606,#102607),(#102608,#102609),
(#102610,#102611),(#102612,#102613),(#102614,#102615),(#102616,#102617),
(#102618,#102619),(#102620,#102621),(#102622,#102623),(#102624,#102625),
(#102626,#102627)),.SURF_OF_LINEAR_EXTRUSION.,.F.,.F.,.F.,(4,1,1,1,1,1,
1,1,1,1,1,1,1,1,1,1,4),(2,2),(1.13646635242268E-9,0.10730352895006,0.207017533830972,
0.300101207287888,0.387950268862854,0.430254746303843,0.471180757899005,
0.511235060420291,0.550482095800324,0.589152602209062,0.627762347296434,
0.666009589783697,0.704643650867024,0.78042271886709,0.853678063833996,
0.926628299538574,0.999999996068295),(0.,1.),.UNSPECIFIED.);
#751=B_SPLINE_SURFACE_WITH_KNOTS('',3,1,((#102649,#102650),(#102651,#102652),
(#102653,#102654),(#102655,#102656),(#102657,#102658),(#102659,#102660),
(#102661,#102662),(#102663,#102664),(#102665,#102666),(#102667,#102668),
(#102669,#102670)),.SURF_OF_LINEAR_EXTRUSION.,.F.,.F.,.F.,(4,1,1,1,1,1,
1,1,4),(2,2),(5.19914424429514E-9,0.127348612712583,0.250786388344163,0.37249589572,
0.493058876041978,0.615165207643672,0.739135962698161,0.866946322865015,
0.999999997362315),(0.,1.),.UNSPECIFIED.);
#752=B_SPLINE_SURFACE_WITH_KNOTS('',3,1,((#102684,#102685),(#102686,#102687),
(#102688,#102689),(#102690,#102691),(#102692,#102693),(#102694,#102695),
(#102696,#102697),(#102698,#102699),(#102700,#102701),(#102702,#102703),
(#102704,#102705)),.SURF_OF_LINEAR_EXTRUSION.,.F.,.F.,.F.,(4,1,1,1,1,1,
1,1,4),(2,2),(3.18320148574351E-9,0.0915416588543965,0.190768283527631,
0.300132358145262,0.419098221679695,0.547814211857348,0.687971335791031,
0.838271515534024,1.00000006443236),(0.,1.),.UNSPECIFIED.);
#753=B_SPLINE_SURFACE_WITH_KNOTS('',3,1,((#102719,#102720),(#102721,#102722),
(#102723,#102724),(#102725,#102726),(#102727,#102728),(#102729,#102730),
(#102731,#102732),(#102733,#102734),(#102735,#102736),(#102737,#102738),
(#102739,#102740)),.SURF_OF_LINEAR_EXTRUSION.,.F.,.F.,.F.,(4,1,1,1,1,1,
1,1,4),(2,2),(-1.00396137494754E-8,0.0652280239824814,0.14596972395107,
0.245216439782263,0.362649158664401,0.495673357998755,0.646052864385946,
0.814351280518165,1.00000000095925),(0.,1.),.UNSPECIFIED.);
#754=B_SPLINE_SURFACE_WITH_KNOTS('',3,1,((#102754,#102755),(#102756,#102757),
(#102758,#102759),(#102760,#102761),(#102762,#102763),(#102764,#102765),
(#102766,#102767),(#102768,#102769),(#102770,#102771),(#102772,#102773),
(#102774,#102775)),.SURF_OF_LINEAR_EXTRUSION.,.F.,.F.,.F.,(4,1,1,1,1,1,
1,1,4),(2,2),(0.,0.113230864121772,0.221104653111779,0.326256236575983,
0.432309135811456,0.546855512316287,0.677592017428266,0.828411406666898,
1.),(0.,1.),.UNSPECIFIED.);
#755=B_SPLINE_SURFACE_WITH_KNOTS('',3,1,((#102789,#102790),(#102791,#102792),
(#102793,#102794),(#102795,#102796),(#102797,#102798),(#102799,#102800),
(#102801,#102802),(#102803,#102804),(#102805,#102806),(#102807,#102808),
(#102809,#102810),(#102811,#102812),(#102813,#102814),(#102815,#102816),
(#102817,#102818),(#102819,#102820),(#102821,#102822),(#102823,#102824),
(#102825,#102826)),.SURF_OF_LINEAR_EXTRUSION.,.F.,.F.,.F.,(4,1,1,1,1,1,
1,1,1,1,1,1,1,1,1,1,4),(2,2),(0.,0.0886268911029143,0.172383868250569,0.250803065833964,
0.324406502155411,0.394220360737494,0.460047478962029,0.522870364118025,
0.58415593069586,0.642712269809396,0.697552603218741,0.75071725514559,0.801366684407536,
0.851594613171424,0.900178532017601,0.949706995075672,1.),(0.,1.),
 .UNSPECIFIED.);
#756=B_SPLINE_SURFACE_WITH_KNOTS('',3,1,((#102848,#102849),(#102850,#102851),
(#102852,#102853),(#102854,#102855),(#102856,#102857),(#102858,#102859),
(#102860,#102861),(#102862,#102863),(#102864,#102865),(#102866,#102867),
(#102868,#102869),(#102870,#102871),(#102872,#102873),(#102874,#102875),
(#102876,#102877),(#102878,#102879),(#102880,#102881),(#102882,#102883),
(#102884,#102885)),.SURF_OF_LINEAR_EXTRUSION.,.F.,.F.,.F.,(4,1,1,1,1,1,
1,1,1,1,1,1,1,1,1,1,4),(2,2),(0.,0.0753055112577513,0.14627616570937,0.213513683992109,
0.277577703740485,0.338920998761776,0.397710006232667,0.454752478975907,
0.510384706203074,0.566047454938537,0.621994268149057,0.679152415656708,
0.738044055406442,0.798989203529882,0.863226787006494,0.929920410648787,
1.),(0.,1.),.UNSPECIFIED.);
#757=B_SPLINE_SURFACE_WITH_KNOTS('',3,1,((#102911,#102912),(#102913,#102914),
(#102915,#102916),(#102917,#102918),(#102919,#102920),(#102921,#102922),
(#102923,#102924),(#102925,#102926),(#102927,#102928),(#102929,#102930),
(#102931,#102932),(#102933,#102934),(#102935,#102936),(#102937,#102938),
(#102939,#102940),(#102941,#102942),(#102943,#102944),(#102945,#102946),
(#102947,#102948)),.SURF_OF_LINEAR_EXTRUSION.,.F.,.F.,.F.,(4,1,1,1,1,1,
1,1,1,1,1,1,1,1,1,1,4),(2,2),(4.42137599957982E-10,0.0691971705588111,0.134865086458169,
0.197880747360762,0.258060907845587,0.31629095523984,0.373126996189291,
0.429064191766475,0.485000391656705,0.541349278643768,0.598417090846616,
0.657535618265788,0.719297910337723,0.783732934275297,0.851770209678612,
0.923868523498385,0.999999999301641),(0.,1.),.UNSPECIFIED.);
#758=SHAPE_REPRESENTATION_RELATIONSHIP('','',#69680,#761);
#759=SHAPE_REPRESENTATION_RELATIONSHIP('','',#69682,#762);
#760=SHAPE_REPRESENTATION_RELATIONSHIP('','',#69683,#763);
#761=ADVANCED_BREP_SHAPE_REPRESENTATION('',(#69549,#69550,#69551,#69552,
#69553,#69554,#69555,#69556,#69557,#69558,#69559,#69560,#69561,#69562,#69563,
#69564,#69565,#69566,#69567,#69568,#69569,#69570,#69571,#69572,#69573,#69574,
#69575,#69576,#69577,#69578,#69579,#69580,#69581,#69582,#69583,#69584,#69585,
#69586,#69587,#69588,#69589,#69590,#69591,#69592,#69593,#69594,#69595,#69596,
#69597,#69598,#69599,#69600,#69601,#69602,#69603,#69604,#69605,#69606,#69607,
#69608,#69609,#69610,#69611,#69612,#69613,#69614,#69615,#69616,#69617,#167,
#69618,#69619,#69620,#69621,#69622,#69623,#69624,#69625,#69626,#69627,#69628,
#69629,#69630,#69631,#69632,#69633,#69634,#69635,#69636,#69637,#69638,#69639,
#69640,#69641,#69642,#69643,#69644,#69645,#69646,#69647,#69648,#69649,#69650,
#69651,#69652,#69653,#168,#69654,#69655,#69656,#69657,#69658,#69659,#69660,
#69661,#69662,#69663,#69664,#69665,#69666,#69667,#69668,#69669,#69670,#69671,
#69672,#69673,#169),#111655);
#762=ADVANCED_BREP_SHAPE_REPRESENTATION('',(#69674),#111656);
#763=ADVANCED_BREP_SHAPE_REPRESENTATION('',(#69675),#111657);
#764=CYLINDRICAL_SURFACE('',#69700,2.);
#765=CYLINDRICAL_SURFACE('',#69701,2.);
#766=CYLINDRICAL_SURFACE('',#69703,2.);
#767=CYLINDRICAL_SURFACE('',#69705,2.);
#768=CYLINDRICAL_SURFACE('',#69706,2.);
#769=CYLINDRICAL_SURFACE('',#69708,2.);
#770=CYLINDRICAL_SURFACE('',#69724,2.);
#771=CYLINDRICAL_SURFACE('',#69725,2.);
#772=CYLINDRICAL_SURFACE('',#69727,2.);
#773=CYLINDRICAL_SURFACE('',#69729,2.);
#774=CYLINDRICAL_SURFACE('',#69730,2.);
#775=CYLINDRICAL_SURFACE('',#69732,2.);
#776=CYLINDRICAL_SURFACE('',#69741,2.00000000000001);
#777=CYLINDRICAL_SURFACE('',#69743,2.);
#778=CYLINDRICAL_SURFACE('',#69746,2.);
#779=CYLINDRICAL_SURFACE('',#69749,2.);
#780=CYLINDRICAL_SURFACE('',#69751,2.00000000000001);
#781=CYLINDRICAL_SURFACE('',#69769,2.);
#782=CYLINDRICAL_SURFACE('',#69770,2.);
#783=CYLINDRICAL_SURFACE('',#69773,2.);
#784=CYLINDRICAL_SURFACE('',#69774,2.);
#785=CYLINDRICAL_SURFACE('',#69776,2.);
#786=CYLINDRICAL_SURFACE('',#69777,2.);
#787=CYLINDRICAL_SURFACE('',#69778,2.);
#788=CYLINDRICAL_SURFACE('',#69793,1.5);
#789=CYLINDRICAL_SURFACE('',#69795,2.75);
#790=CYLINDRICAL_SURFACE('',#69813,1.5);
#791=CYLINDRICAL_SURFACE('',#69815,2.75);
#792=CYLINDRICAL_SURFACE('',#69833,1.5);
#793=CYLINDRICAL_SURFACE('',#69835,2.75);
#794=CYLINDRICAL_SURFACE('',#69853,1.5);
#795=CYLINDRICAL_SURFACE('',#69855,2.75);
#796=CYLINDRICAL_SURFACE('',#69873,1.5);
#797=CYLINDRICAL_SURFACE('',#69875,2.75);
#798=CYLINDRICAL_SURFACE('',#69893,1.5);
#799=CYLINDRICAL_SURFACE('',#69895,2.75);
#800=CYLINDRICAL_SURFACE('',#69899,5.);
#801=CYLINDRICAL_SURFACE('',#69902,5.);
#802=CYLINDRICAL_SURFACE('',#69918,10.);
#803=CYLINDRICAL_SURFACE('',#69920,10.);
#804=CYLINDRICAL_SURFACE('',#69938,5.50000000000001);
#805=CYLINDRICAL_SURFACE('',#69941,3.);
#806=CYLINDRICAL_SURFACE('',#69943,3.);
#807=CYLINDRICAL_SURFACE('',#69947,3.);
#808=CYLINDRICAL_SURFACE('',#69949,3.);
#809=CYLINDRICAL_SURFACE('',#69953,3.);
#810=CYLINDRICAL_SURFACE('',#69956,3.);
#811=CYLINDRICAL_SURFACE('',#69984,3.0005);
#812=CYLINDRICAL_SURFACE('',#69985,3.0005);
#813=CYLINDRICAL_SURFACE('',#69986,3.0005);
#814=CYLINDRICAL_SURFACE('',#69991,1.7);
#815=CYLINDRICAL_SURFACE('',#69992,1.69999999999999);
#816=CYLINDRICAL_SURFACE('',#69993,1.69999999999999);
#817=CYLINDRICAL_SURFACE('',#69994,5.);
#818=CYLINDRICAL_SURFACE('',#69997,5.);
#819=CYLINDRICAL_SURFACE('',#70019,6.00000000000001);
#820=CYLINDRICAL_SURFACE('',#70024,6.00000000000001);
#821=CYLINDRICAL_SURFACE('',#70030,10.);
#822=CYLINDRICAL_SURFACE('',#70034,10.);
#823=CYLINDRICAL_SURFACE('',#70043,10.);
#824=CYLINDRICAL_SURFACE('',#70045,6.00000000000001);
#825=CYLINDRICAL_SURFACE('',#70054,10.);
#826=CYLINDRICAL_SURFACE('',#70056,6.00000000000001);
#827=CYLINDRICAL_SURFACE('',#70060,5.50000000000001);
#828=CYLINDRICAL_SURFACE('',#70087,3.00049999999999);
#829=CYLINDRICAL_SURFACE('',#70088,3.00049999999999);
#830=CYLINDRICAL_SURFACE('',#70089,3.00049999999999);
#831=CYLINDRICAL_SURFACE('',#70091,10.);
#832=CYLINDRICAL_SURFACE('',#70092,10.);
#833=CYLINDRICAL_SURFACE('',#70093,1.69999999999999);
#834=CYLINDRICAL_SURFACE('',#70094,1.69999999999998);
#835=CYLINDRICAL_SURFACE('',#70095,1.69999999999998);
#836=CYLINDRICAL_SURFACE('',#70112,1.89999999999999);
#837=CYLINDRICAL_SURFACE('',#70113,1.);
#838=CYLINDRICAL_SURFACE('',#70130,1.89999999999999);
#839=CYLINDRICAL_SURFACE('',#70131,1.);
#840=CYLINDRICAL_SURFACE('',#70148,1.9);
#841=CYLINDRICAL_SURFACE('',#70149,0.999999999999999);
#842=CYLINDRICAL_SURFACE('',#70166,1.89999999999999);
#843=CYLINDRICAL_SURFACE('',#70167,0.999999999999999);
#844=CYLINDRICAL_SURFACE('',#70184,1.89999999999999);
#845=CYLINDRICAL_SURFACE('',#70185,1.);
#846=CYLINDRICAL_SURFACE('',#70202,1.9);
#847=CYLINDRICAL_SURFACE('',#70203,0.999999999999999);
#848=CYLINDRICAL_SURFACE('',#70220,1.89999999999999);
#849=CYLINDRICAL_SURFACE('',#70221,1.);
#850=CYLINDRICAL_SURFACE('',#70238,1.89999999999999);
#851=CYLINDRICAL_SURFACE('',#70239,1.);
#852=CYLINDRICAL_SURFACE('',#70256,1.9);
#853=CYLINDRICAL_SURFACE('',#70257,0.999999999999999);
#854=CYLINDRICAL_SURFACE('',#70274,1.9);
#855=CYLINDRICAL_SURFACE('',#70275,0.999999999999999);
#856=CYLINDRICAL_SURFACE('',#70292,1.89999999999999);
#857=CYLINDRICAL_SURFACE('',#70293,1.);
#858=CYLINDRICAL_SURFACE('',#70310,1.89999999999999);
#859=CYLINDRICAL_SURFACE('',#70311,1.);
#860=CYLINDRICAL_SURFACE('',#70328,1.9);
#861=CYLINDRICAL_SURFACE('',#70329,0.999999999999999);
#862=CYLINDRICAL_SURFACE('',#70346,1.89999999999999);
#863=CYLINDRICAL_SURFACE('',#70347,0.999999999999999);
#864=CYLINDRICAL_SURFACE('',#70364,1.89999999999999);
#865=CYLINDRICAL_SURFACE('',#70365,1.);
#866=CYLINDRICAL_SURFACE('',#70382,1.9);
#867=CYLINDRICAL_SURFACE('',#70383,0.999999999999999);
#868=CYLINDRICAL_SURFACE('',#70400,1.89999999999999);
#869=CYLINDRICAL_SURFACE('',#70401,1.);
#870=CYLINDRICAL_SURFACE('',#70418,1.89999999999999);
#871=CYLINDRICAL_SURFACE('',#70419,1.);
#872=CYLINDRICAL_SURFACE('',#70436,1.9);
#873=CYLINDRICAL_SURFACE('',#70437,0.999999999999999);
#874=CYLINDRICAL_SURFACE('',#70454,1.9);
#875=CYLINDRICAL_SURFACE('',#70455,0.999999999999999);
#876=CYLINDRICAL_SURFACE('',#70472,1.89999999999999);
#877=CYLINDRICAL_SURFACE('',#70473,1.);
#878=CYLINDRICAL_SURFACE('',#70490,1.9);
#879=CYLINDRICAL_SURFACE('',#70491,1.);
#880=CYLINDRICAL_SURFACE('',#70508,1.9);
#881=CYLINDRICAL_SURFACE('',#70509,1.);
#882=CYLINDRICAL_SURFACE('',#70526,1.9);
#883=CYLINDRICAL_SURFACE('',#70527,1.);
#884=CYLINDRICAL_SURFACE('',#70544,1.9);
#885=CYLINDRICAL_SURFACE('',#70545,1.);
#886=CYLINDRICAL_SURFACE('',#70562,1.9);
#887=CYLINDRICAL_SURFACE('',#70563,1.);
#888=CYLINDRICAL_SURFACE('',#70580,1.9);
#889=CYLINDRICAL_SURFACE('',#70581,1.);
#890=CYLINDRICAL_SURFACE('',#70598,1.9);
#891=CYLINDRICAL_SURFACE('',#70599,0.999999999999999);
#892=CYLINDRICAL_SURFACE('',#70616,1.9);
#893=CYLINDRICAL_SURFACE('',#70617,1.);
#894=CYLINDRICAL_SURFACE('',#70634,1.9);
#895=CYLINDRICAL_SURFACE('',#70635,1.);
#896=CYLINDRICAL_SURFACE('',#70652,1.9);
#897=CYLINDRICAL_SURFACE('',#70653,0.999999999999999);
#898=CYLINDRICAL_SURFACE('',#70670,1.9);
#899=CYLINDRICAL_SURFACE('',#70671,1.);
#900=CYLINDRICAL_SURFACE('',#70688,1.9);
#901=CYLINDRICAL_SURFACE('',#70689,1.);
#902=CYLINDRICAL_SURFACE('',#70706,1.9);
#903=CYLINDRICAL_SURFACE('',#70707,1.);
#904=CYLINDRICAL_SURFACE('',#70724,1.9);
#905=CYLINDRICAL_SURFACE('',#70725,1.);
#906=CYLINDRICAL_SURFACE('',#70742,1.9);
#907=CYLINDRICAL_SURFACE('',#70743,1.);
#908=CYLINDRICAL_SURFACE('',#70760,1.89999999999999);
#909=CYLINDRICAL_SURFACE('',#70761,1.);
#910=CYLINDRICAL_SURFACE('',#70778,1.89999999999999);
#911=CYLINDRICAL_SURFACE('',#70779,1.);
#912=CYLINDRICAL_SURFACE('',#70796,1.89999999999999);
#913=CYLINDRICAL_SURFACE('',#70797,1.);
#914=CYLINDRICAL_SURFACE('',#70814,1.89999999999999);
#915=CYLINDRICAL_SURFACE('',#70815,1.);
#916=CYLINDRICAL_SURFACE('',#70832,1.89999999999999);
#917=CYLINDRICAL_SURFACE('',#70833,1.);
#918=CYLINDRICAL_SURFACE('',#70850,1.9);
#919=CYLINDRICAL_SURFACE('',#70851,1.);
#920=CYLINDRICAL_SURFACE('',#70868,1.9);
#921=CYLINDRICAL_SURFACE('',#70869,1.);
#922=CYLINDRICAL_SURFACE('',#70886,1.9);
#923=CYLINDRICAL_SURFACE('',#70887,1.);
#924=CYLINDRICAL_SURFACE('',#70904,1.9);
#925=CYLINDRICAL_SURFACE('',#70905,1.);
#926=CYLINDRICAL_SURFACE('',#70922,1.9);
#927=CYLINDRICAL_SURFACE('',#70923,1.);
#928=CYLINDRICAL_SURFACE('',#70940,1.9);
#929=CYLINDRICAL_SURFACE('',#70941,1.);
#930=CYLINDRICAL_SURFACE('',#70958,1.9);
#931=CYLINDRICAL_SURFACE('',#70959,1.);
#932=CYLINDRICAL_SURFACE('',#70976,1.9);
#933=CYLINDRICAL_SURFACE('',#70977,1.);
#934=CYLINDRICAL_SURFACE('',#70994,1.89999999999999);
#935=CYLINDRICAL_SURFACE('',#70995,1.);
#936=CYLINDRICAL_SURFACE('',#71012,1.89999999999999);
#937=CYLINDRICAL_SURFACE('',#71013,1.);
#938=CYLINDRICAL_SURFACE('',#71030,1.89999999999999);
#939=CYLINDRICAL_SURFACE('',#71031,1.);
#940=CYLINDRICAL_SURFACE('',#71046,0.999999999999998);
#941=CYLINDRICAL_SURFACE('',#71047,1.9);
#942=CYLINDRICAL_SURFACE('',#71064,0.999999999999998);
#943=CYLINDRICAL_SURFACE('',#71065,1.9);
#944=CYLINDRICAL_SURFACE('',#71087,5.);
#945=CYLINDRICAL_SURFACE('',#71091,2.09999999999999);
#946=CYLINDRICAL_SURFACE('',#71095,2.1);
#947=CYLINDRICAL_SURFACE('',#71096,1.19999999999999);
#948=CYLINDRICAL_SURFACE('',#71097,1.20000000000001);
#949=CYLINDRICAL_SURFACE('',#71112,0.999999999999995);
#950=CYLINDRICAL_SURFACE('',#71113,1.89999999999999);
#951=CYLINDRICAL_SURFACE('',#71130,0.999999999999998);
#952=CYLINDRICAL_SURFACE('',#71131,1.9);
#953=CYLINDRICAL_SURFACE('',#71151,5.);
#954=CYLINDRICAL_SURFACE('',#71157,2.1);
#955=CYLINDRICAL_SURFACE('',#71161,2.09999999999999);
#956=CYLINDRICAL_SURFACE('',#71162,1.20000000000001);
#957=CYLINDRICAL_SURFACE('',#71163,1.19999999999999);
#958=CYLINDRICAL_SURFACE('',#71206,4.);
#959=CYLINDRICAL_SURFACE('',#71208,4.);
#960=CYLINDRICAL_SURFACE('',#71212,4.);
#961=CYLINDRICAL_SURFACE('',#71215,4.);
#962=CYLINDRICAL_SURFACE('',#71220,4.);
#963=CYLINDRICAL_SURFACE('',#71223,4.);
#964=CYLINDRICAL_SURFACE('',#71228,4.);
#965=CYLINDRICAL_SURFACE('',#71231,3.99999999999999);
#966=CYLINDRICAL_SURFACE('',#71235,3.52584053334072);
#967=CYLINDRICAL_SURFACE('',#71238,3.52584053334071);
#968=CYLINDRICAL_SURFACE('',#71242,3.52584053334069);
#969=CYLINDRICAL_SURFACE('',#71246,3.52584053334071);
#970=CYLINDRICAL_SURFACE('',#71463,2.5);
#971=CYLINDRICAL_SURFACE('',#71465,2.5);
#972=CYLINDRICAL_SURFACE('',#71467,2.5);
#973=CYLINDRICAL_SURFACE('',#71469,2.5);
#974=CYLINDRICAL_SURFACE('',#71477,3.);
#975=CYLINDRICAL_SURFACE('',#71480,3.);
#976=CYLINDRICAL_SURFACE('',#71483,3.00000000000001);
#977=CYLINDRICAL_SURFACE('',#71486,3.);
#978=CYLINDRICAL_SURFACE('',#71492,7.99999999999998);
#979=CYLINDRICAL_SURFACE('',#71496,7.99999999999999);
#980=CYLINDRICAL_SURFACE('',#71500,7.99999999999998);
#981=CYLINDRICAL_SURFACE('',#71504,7.99999999999998);
#982=CYLINDRICAL_SURFACE('',#71514,1.99999999999999);
#983=CYLINDRICAL_SURFACE('',#71517,2.);
#984=CYLINDRICAL_SURFACE('',#71613,8.00000000000002);
#985=CYLINDRICAL_SURFACE('',#71615,8.00000000000003);
#986=CYLINDRICAL_SURFACE('',#71617,8.00000000000002);
#987=CYLINDRICAL_SURFACE('',#71619,8.00000000000001);
#988=CYLINDRICAL_SURFACE('',#71650,1.99999999999999);
#989=CYLINDRICAL_SURFACE('',#71651,2.00000000000001);
#990=CYLINDRICAL_SURFACE('',#71652,2.19999999999999);
#991=CYLINDRICAL_SURFACE('',#71653,1.15);
#992=CYLINDRICAL_SURFACE('',#71654,2.19999999999999);
#993=CYLINDRICAL_SURFACE('',#71655,1.15);
#994=CYLINDRICAL_SURFACE('',#71656,2.19999999999999);
#995=CYLINDRICAL_SURFACE('',#71657,1.15);
#996=CYLINDRICAL_SURFACE('',#71658,2.19999999999999);
#997=CYLINDRICAL_SURFACE('',#71659,1.15);
#998=CYLINDRICAL_SURFACE('',#71660,2.19999999999999);
#999=CYLINDRICAL_SURFACE('',#71661,1.15);
#1000=CYLINDRICAL_SURFACE('',#71662,2.19999999999999);
#1001=CYLINDRICAL_SURFACE('',#71663,1.15);
#1002=CYLINDRICAL_SURFACE('',#71664,2.19999999999999);
#1003=CYLINDRICAL_SURFACE('',#71665,1.15);
#1004=CYLINDRICAL_SURFACE('',#71666,2.19999999999999);
#1005=CYLINDRICAL_SURFACE('',#71667,1.15);
#1006=CYLINDRICAL_SURFACE('',#71668,1.15);
#1007=CYLINDRICAL_SURFACE('',#71669,2.19999999999999);
#1008=CYLINDRICAL_SURFACE('',#71670,1.15);
#1009=CYLINDRICAL_SURFACE('',#71671,2.19999999999999);
#1010=CYLINDRICAL_SURFACE('',#71672,1.15);
#1011=CYLINDRICAL_SURFACE('',#71673,2.19999999999999);
#1012=CYLINDRICAL_SURFACE('',#71674,1.15);
#1013=CYLINDRICAL_SURFACE('',#71675,2.19999999999999);
#1014=CYLINDRICAL_SURFACE('',#71676,2.19999999999999);
#1015=CYLINDRICAL_SURFACE('',#71677,1.15);
#1016=CYLINDRICAL_SURFACE('',#71678,2.19999999999999);
#1017=CYLINDRICAL_SURFACE('',#71679,1.15);
#1018=CYLINDRICAL_SURFACE('',#71680,2.19999999999999);
#1019=CYLINDRICAL_SURFACE('',#71681,1.15);
#1020=CYLINDRICAL_SURFACE('',#71682,2.19999999999999);
#1021=CYLINDRICAL_SURFACE('',#71683,1.15);
#1022=CYLINDRICAL_SURFACE('',#71684,0.799999999999995);
#1023=CYLINDRICAL_SURFACE('',#71685,0.799999999999995);
#1024=CYLINDRICAL_SURFACE('',#71686,0.799999999999995);
#1025=CYLINDRICAL_SURFACE('',#71687,0.799999999999995);
#1026=CYLINDRICAL_SURFACE('',#71688,1.25);
#1027=CYLINDRICAL_SURFACE('',#71689,1.25);
#1028=CYLINDRICAL_SURFACE('',#71690,1.25);
#1029=CYLINDRICAL_SURFACE('',#71691,1.25);
#1030=CYLINDRICAL_SURFACE('',#71692,1.25);
#1031=CYLINDRICAL_SURFACE('',#71695,1.25);
#1032=CYLINDRICAL_SURFACE('',#71698,1.24999999999999);
#1033=CYLINDRICAL_SURFACE('',#71701,1.24999999999999);
#1034=CYLINDRICAL_SURFACE('',#71710,2.29999999999999);
#1035=CYLINDRICAL_SURFACE('',#71711,1.55);
#1036=CYLINDRICAL_SURFACE('',#71718,2.29999999999999);
#1037=CYLINDRICAL_SURFACE('',#71719,1.54999999999999);
#1038=CYLINDRICAL_SURFACE('',#71726,2.29999999999999);
#1039=CYLINDRICAL_SURFACE('',#71727,1.54999999999999);
#1040=CYLINDRICAL_SURFACE('',#71734,2.29999999999999);
#1041=CYLINDRICAL_SURFACE('',#71735,1.54999999999999);
#1042=CYLINDRICAL_SURFACE('',#71742,2.29999999999999);
#1043=CYLINDRICAL_SURFACE('',#71743,1.54999999999999);
#1044=CYLINDRICAL_SURFACE('',#71750,2.29999999999999);
#1045=CYLINDRICAL_SURFACE('',#71751,1.55);
#1046=CYLINDRICAL_SURFACE('',#71758,2.29999999999999);
#1047=CYLINDRICAL_SURFACE('',#71759,1.55);
#1048=CYLINDRICAL_SURFACE('',#71766,2.29999999999999);
#1049=CYLINDRICAL_SURFACE('',#71767,1.55);
#1050=CYLINDRICAL_SURFACE('',#71774,2.29999999999999);
#1051=CYLINDRICAL_SURFACE('',#71775,1.55);
#1052=CYLINDRICAL_SURFACE('',#71782,2.29999999999999);
#1053=CYLINDRICAL_SURFACE('',#71783,1.54999999999999);
#1054=CYLINDRICAL_SURFACE('',#71790,2.29999999999999);
#1055=CYLINDRICAL_SURFACE('',#71791,1.54999999999999);
#1056=CYLINDRICAL_SURFACE('',#71798,2.29999999999999);
#1057=CYLINDRICAL_SURFACE('',#71799,1.54999999999999);
#1058=CYLINDRICAL_SURFACE('',#71806,2.29999999999999);
#1059=CYLINDRICAL_SURFACE('',#71807,1.54999999999999);
#1060=CYLINDRICAL_SURFACE('',#71814,2.29999999999999);
#1061=CYLINDRICAL_SURFACE('',#71815,1.55);
#1062=CYLINDRICAL_SURFACE('',#71822,2.29999999999999);
#1063=CYLINDRICAL_SURFACE('',#71823,1.55);
#1064=CYLINDRICAL_SURFACE('',#71830,2.29999999999999);
#1065=CYLINDRICAL_SURFACE('',#71831,1.55);
#1066=CYLINDRICAL_SURFACE('',#71832,2.);
#1067=CYLINDRICAL_SURFACE('',#71835,2.00000000000002);
#1068=CYLINDRICAL_SURFACE('',#71842,2.);
#1069=CYLINDRICAL_SURFACE('',#71846,2.);
#1070=CYLINDRICAL_SURFACE('',#71850,2.);
#1071=CYLINDRICAL_SURFACE('',#71853,2.);
#1072=CYLINDRICAL_SURFACE('',#71860,2.);
#1073=CYLINDRICAL_SURFACE('',#71864,2.);
#1074=CYLINDRICAL_SURFACE('',#71882,1.);
#1075=CYLINDRICAL_SURFACE('',#71883,1.9);
#1076=CYLINDRICAL_SURFACE('',#71900,0.999999999999997);
#1077=CYLINDRICAL_SURFACE('',#71901,1.9);
#1078=CYLINDRICAL_SURFACE('',#71918,0.999999999999999);
#1079=CYLINDRICAL_SURFACE('',#71919,1.9);
#1080=CYLINDRICAL_SURFACE('',#71936,0.999999999999999);
#1081=CYLINDRICAL_SURFACE('',#71937,1.9);
#1082=CYLINDRICAL_SURFACE('',#71954,0.999999999999999);
#1083=CYLINDRICAL_SURFACE('',#71955,1.9);
#1084=CYLINDRICAL_SURFACE('',#71972,0.999999999999999);
#1085=CYLINDRICAL_SURFACE('',#71973,1.9);
#1086=CYLINDRICAL_SURFACE('',#71990,0.999999999999999);
#1087=CYLINDRICAL_SURFACE('',#71991,1.9);
#1088=CYLINDRICAL_SURFACE('',#72008,0.999999999999999);
#1089=CYLINDRICAL_SURFACE('',#72009,1.9);
#1090=CYLINDRICAL_SURFACE('',#72026,0.999999999999999);
#1091=CYLINDRICAL_SURFACE('',#72027,1.9);
#1092=CYLINDRICAL_SURFACE('',#72044,1.);
#1093=CYLINDRICAL_SURFACE('',#72045,1.9);
#1094=CYLINDRICAL_SURFACE('',#72062,0.999999999999999);
#1095=CYLINDRICAL_SURFACE('',#72063,1.9);
#1096=CYLINDRICAL_SURFACE('',#72080,0.999999999999999);
#1097=CYLINDRICAL_SURFACE('',#72081,1.9);
#1098=CYLINDRICAL_SURFACE('',#72098,0.999999999999999);
#1099=CYLINDRICAL_SURFACE('',#72099,1.9);
#1100=CYLINDRICAL_SURFACE('',#72116,1.);
#1101=CYLINDRICAL_SURFACE('',#72117,1.9);
#1102=CYLINDRICAL_SURFACE('',#72134,0.999999999999999);
#1103=CYLINDRICAL_SURFACE('',#72135,1.9);
#1104=CYLINDRICAL_SURFACE('',#72152,0.999999999999999);
#1105=CYLINDRICAL_SURFACE('',#72153,1.9);
#1106=CYLINDRICAL_SURFACE('',#72172,1.9);
#1107=CYLINDRICAL_SURFACE('',#72173,0.999999999999999);
#1108=CYLINDRICAL_SURFACE('',#72190,1.9);
#1109=CYLINDRICAL_SURFACE('',#72191,0.999999999999999);
#1110=CYLINDRICAL_SURFACE('',#72206,0.999999999999995);
#1111=CYLINDRICAL_SURFACE('',#72207,1.9);
#1112=CYLINDRICAL_SURFACE('',#72224,1.);
#1113=CYLINDRICAL_SURFACE('',#72225,1.9);
#1114=CYLINDRICAL_SURFACE('',#72294,1.19999999999999);
#1115=CYLINDRICAL_SURFACE('',#72295,2.1);
#1116=CYLINDRICAL_SURFACE('',#72296,1.2);
#1117=CYLINDRICAL_SURFACE('',#72297,2.1);
#1118=CYLINDRICAL_SURFACE('',#72298,1.19999999999999);
#1119=CYLINDRICAL_SURFACE('',#72299,2.1);
#1120=CYLINDRICAL_SURFACE('',#72300,1.19999999999999);
#1121=CYLINDRICAL_SURFACE('',#72301,2.1);
#1122=CYLINDRICAL_SURFACE('',#72302,1.2);
#1123=CYLINDRICAL_SURFACE('',#72303,2.1);
#1124=CYLINDRICAL_SURFACE('',#72304,1.19999999999999);
#1125=CYLINDRICAL_SURFACE('',#72305,2.1);
#1126=CYLINDRICAL_SURFACE('',#72306,1.2);
#1127=CYLINDRICAL_SURFACE('',#72307,2.1);
#1128=CYLINDRICAL_SURFACE('',#72308,1.2);
#1129=CYLINDRICAL_SURFACE('',#72309,2.1);
#1130=CYLINDRICAL_SURFACE('',#72310,1.2);
#1131=CYLINDRICAL_SURFACE('',#72311,2.1);
#1132=CYLINDRICAL_SURFACE('',#72312,1.2);
#1133=CYLINDRICAL_SURFACE('',#72313,2.1);
#1134=CYLINDRICAL_SURFACE('',#72314,1.2);
#1135=CYLINDRICAL_SURFACE('',#72315,2.1);
#1136=CYLINDRICAL_SURFACE('',#72316,1.2);
#1137=CYLINDRICAL_SURFACE('',#72317,2.1);
#1138=CYLINDRICAL_SURFACE('',#72384,1.19999999999999);
#1139=CYLINDRICAL_SURFACE('',#72385,2.1);
#1140=CYLINDRICAL_SURFACE('',#72386,1.2);
#1141=CYLINDRICAL_SURFACE('',#72387,2.1);
#1142=CYLINDRICAL_SURFACE('',#72388,1.19999999999999);
#1143=CYLINDRICAL_SURFACE('',#72389,2.1);
#1144=CYLINDRICAL_SURFACE('',#72390,1.19999999999999);
#1145=CYLINDRICAL_SURFACE('',#72391,2.1);
#1146=CYLINDRICAL_SURFACE('',#72392,1.2);
#1147=CYLINDRICAL_SURFACE('',#72393,2.1);
#1148=CYLINDRICAL_SURFACE('',#72394,1.19999999999999);
#1149=CYLINDRICAL_SURFACE('',#72395,2.1);
#1150=CYLINDRICAL_SURFACE('',#72396,1.2);
#1151=CYLINDRICAL_SURFACE('',#72397,2.1);
#1152=CYLINDRICAL_SURFACE('',#72398,1.2);
#1153=CYLINDRICAL_SURFACE('',#72399,2.1);
#1154=CYLINDRICAL_SURFACE('',#72400,1.2);
#1155=CYLINDRICAL_SURFACE('',#72401,2.1);
#1156=CYLINDRICAL_SURFACE('',#72402,1.2);
#1157=CYLINDRICAL_SURFACE('',#72403,2.1);
#1158=CYLINDRICAL_SURFACE('',#72404,1.2);
#1159=CYLINDRICAL_SURFACE('',#72405,2.1);
#1160=CYLINDRICAL_SURFACE('',#72406,1.2);
#1161=CYLINDRICAL_SURFACE('',#72407,2.1);
#1162=CYLINDRICAL_SURFACE('',#72425,1.);
#1163=CYLINDRICAL_SURFACE('',#72431,1.825);
#1164=CYLINDRICAL_SURFACE('',#72449,1.);
#1165=CYLINDRICAL_SURFACE('',#72455,1.825);
#1166=CYLINDRICAL_SURFACE('',#72472,1.00000000000001);
#1167=CYLINDRICAL_SURFACE('',#72476,1.85);
#1168=CYLINDRICAL_SURFACE('',#72493,1.00000000000001);
#1169=CYLINDRICAL_SURFACE('',#72497,1.85);
#1170=CYLINDRICAL_SURFACE('',#72498,0.299999999999995);
#1171=CYLINDRICAL_SURFACE('',#72505,0.299999999999995);
#1172=CYLINDRICAL_SURFACE('',#72511,0.299999999999995);
#1173=CYLINDRICAL_SURFACE('',#72514,0.299999999999995);
#1174=CYLINDRICAL_SURFACE('',#72521,0.299999999999995);
#1175=CYLINDRICAL_SURFACE('',#72527,0.299999999999995);
#1176=CYLINDRICAL_SURFACE('',#72550,2.);
#1177=CYLINDRICAL_SURFACE('',#72551,2.);
#1178=CYLINDRICAL_SURFACE('',#72557,2.);
#1179=CYLINDRICAL_SURFACE('',#72559,2.);
#1180=CYLINDRICAL_SURFACE('',#72570,1.1);
#1181=CYLINDRICAL_SURFACE('',#72573,1.1);
#1182=CYLINDRICAL_SURFACE('',#72620,0.299999999999995);
#1183=CYLINDRICAL_SURFACE('',#72623,0.299999999999995);
#1184=CYLINDRICAL_SURFACE('',#72629,0.299999999999995);
#1185=CYLINDRICAL_SURFACE('',#72635,0.299999999999995);
#1186=CYLINDRICAL_SURFACE('',#72636,2.);
#1187=CYLINDRICAL_SURFACE('',#72637,2.);
#1188=CYLINDRICAL_SURFACE('',#72642,2.);
#1189=CYLINDRICAL_SURFACE('',#72645,2.);
#1190=CYLINDRICAL_SURFACE('',#72661,2.);
#1191=CYLINDRICAL_SURFACE('',#72662,2.);
#1192=CYLINDRICAL_SURFACE('',#72664,0.799999999999995);
#1193=CYLINDRICAL_SURFACE('',#72665,0.799999999999995);
#1194=CYLINDRICAL_SURFACE('',#72668,1.09999999999999);
#1195=CYLINDRICAL_SURFACE('',#72671,1.09999999999999);
#1196=CYLINDRICAL_SURFACE('',#72683,2.);
#1197=CYLINDRICAL_SURFACE('',#72689,3.99999999999999);
#1198=CYLINDRICAL_SURFACE('',#72705,0.999999999999998);
#1199=CYLINDRICAL_SURFACE('',#72706,1.9);
#1200=CYLINDRICAL_SURFACE('',#72723,0.999999999999999);
#1201=CYLINDRICAL_SURFACE('',#72724,1.9);
#1202=CYLINDRICAL_SURFACE('',#72746,5.);
#1203=CYLINDRICAL_SURFACE('',#72750,2.1);
#1204=CYLINDRICAL_SURFACE('',#72754,2.1);
#1205=CYLINDRICAL_SURFACE('',#72755,1.19999999999999);
#1206=CYLINDRICAL_SURFACE('',#72756,1.19999999999999);
#1207=CYLINDRICAL_SURFACE('',#72771,1.);
#1208=CYLINDRICAL_SURFACE('',#72772,1.9);
#1209=CYLINDRICAL_SURFACE('',#72789,0.999999999999998);
#1210=CYLINDRICAL_SURFACE('',#72790,1.9);
#1211=CYLINDRICAL_SURFACE('',#72810,5.);
#1212=CYLINDRICAL_SURFACE('',#72816,2.1);
#1213=CYLINDRICAL_SURFACE('',#72820,2.1);
#1214=CYLINDRICAL_SURFACE('',#72821,1.19999999999999);
#1215=CYLINDRICAL_SURFACE('',#72822,1.19999999999999);
#1216=CYLINDRICAL_SURFACE('',#72857,2.00000000000002);
#1217=CYLINDRICAL_SURFACE('',#72861,2.);
#1218=CYLINDRICAL_SURFACE('',#72864,2.);
#1219=CYLINDRICAL_SURFACE('',#72868,1.99999999999999);
#1220=CYLINDRICAL_SURFACE('',#72926,3.5);
#1221=CYLINDRICAL_SURFACE('',#72929,5.);
#1222=CYLINDRICAL_SURFACE('',#72931,5.);
#1223=CYLINDRICAL_SURFACE('',#72933,5.);
#1224=CYLINDRICAL_SURFACE('',#72935,2.);
#1225=CYLINDRICAL_SURFACE('',#72944,2.);
#1226=CYLINDRICAL_SURFACE('',#72950,5.50000000000001);
#1227=CYLINDRICAL_SURFACE('',#72955,3.);
#1228=CYLINDRICAL_SURFACE('',#72958,3.);
#1229=CYLINDRICAL_SURFACE('',#72974,2.00000000000002);
#1230=CYLINDRICAL_SURFACE('',#72976,2.);
#1231=CYLINDRICAL_SURFACE('',#72980,2.);
#1232=CYLINDRICAL_SURFACE('',#72984,2.);
#1233=CYLINDRICAL_SURFACE('',#72993,2.);
#1234=CYLINDRICAL_SURFACE('',#72995,2.);
#1235=CYLINDRICAL_SURFACE('',#72997,4.5);
#1236=CYLINDRICAL_SURFACE('',#73035,1.);
#1237=CYLINDRICAL_SURFACE('',#73038,1.);
#1238=CYLINDRICAL_SURFACE('',#73040,1.);
#1239=CYLINDRICAL_SURFACE('',#73043,1.);
#1240=CYLINDRICAL_SURFACE('',#73070,1.);
#1241=CYLINDRICAL_SURFACE('',#73072,1.);
#1242=CYLINDRICAL_SURFACE('',#73075,1.);
#1243=CYLINDRICAL_SURFACE('',#73077,1.);
#1244=CYLINDRICAL_SURFACE('',#73136,8.);
#1245=CYLINDRICAL_SURFACE('',#73139,8.);
#1246=CYLINDRICAL_SURFACE('',#73146,8.);
#1247=CYLINDRICAL_SURFACE('',#73148,8.);
#1248=CYLINDRICAL_SURFACE('',#73211,8.00000000000001);
#1249=CYLINDRICAL_SURFACE('',#73215,8.00000000000001);
#1250=CYLINDRICAL_SURFACE('',#73231,8.);
#1251=CYLINDRICAL_SURFACE('',#73235,8.00000000000001);
#1252=CYLINDRICAL_SURFACE('',#73273,2.00000000000002);
#1253=CYLINDRICAL_SURFACE('',#73275,2.00000000000002);
#1254=CYLINDRICAL_SURFACE('',#73280,0.799999999999995);
#1255=CYLINDRICAL_SURFACE('',#73281,1.15);
#1256=CYLINDRICAL_SURFACE('',#73282,1.15);
#1257=CYLINDRICAL_SURFACE('',#73283,1.15);
#1258=CYLINDRICAL_SURFACE('',#73284,1.15);
#1259=CYLINDRICAL_SURFACE('',#73285,1.15);
#1260=CYLINDRICAL_SURFACE('',#73286,1.15);
#1261=CYLINDRICAL_SURFACE('',#73287,1.15);
#1262=CYLINDRICAL_SURFACE('',#73288,1.15);
#1263=CYLINDRICAL_SURFACE('',#73289,1.15);
#1264=CYLINDRICAL_SURFACE('',#73290,1.15);
#1265=CYLINDRICAL_SURFACE('',#73291,1.15);
#1266=CYLINDRICAL_SURFACE('',#73292,1.15);
#1267=CYLINDRICAL_SURFACE('',#73293,1.15);
#1268=CYLINDRICAL_SURFACE('',#73294,1.15);
#1269=CYLINDRICAL_SURFACE('',#73295,1.15);
#1270=CYLINDRICAL_SURFACE('',#73296,1.15);
#1271=CYLINDRICAL_SURFACE('',#73297,0.799999999999981);
#1272=CYLINDRICAL_SURFACE('',#73298,0.799999999999981);
#1273=CYLINDRICAL_SURFACE('',#73299,2.19999999999999);
#1274=CYLINDRICAL_SURFACE('',#73300,2.19999999999999);
#1275=CYLINDRICAL_SURFACE('',#73301,2.19999999999999);
#1276=CYLINDRICAL_SURFACE('',#73302,2.20000000000001);
#1277=CYLINDRICAL_SURFACE('',#73303,2.20000000000001);
#1278=CYLINDRICAL_SURFACE('',#73304,2.19999999999999);
#1279=CYLINDRICAL_SURFACE('',#73305,2.19999999999999);
#1280=CYLINDRICAL_SURFACE('',#73306,2.20000000000001);
#1281=CYLINDRICAL_SURFACE('',#73307,2.2);
#1282=CYLINDRICAL_SURFACE('',#73308,2.19999999999999);
#1283=CYLINDRICAL_SURFACE('',#73309,2.19999999999999);
#1284=CYLINDRICAL_SURFACE('',#73310,2.20000000000001);
#1285=CYLINDRICAL_SURFACE('',#73311,2.2);
#1286=CYLINDRICAL_SURFACE('',#73312,2.19999999999999);
#1287=CYLINDRICAL_SURFACE('',#73313,2.19999999999999);
#1288=CYLINDRICAL_SURFACE('',#73314,2.2);
#1289=CYLINDRICAL_SURFACE('',#73315,0.799999999999988);
#1290=CYLINDRICAL_SURFACE('',#73316,0.799999999999988);
#1291=CYLINDRICAL_SURFACE('',#73317,0.799999999999988);
#1292=CYLINDRICAL_SURFACE('',#73318,0.799999999999988);
#1293=CYLINDRICAL_SURFACE('',#73319,0.799999999999988);
#1294=CYLINDRICAL_SURFACE('',#73320,0.799999999999988);
#1295=CYLINDRICAL_SURFACE('',#73321,0.799999999999988);
#1296=CYLINDRICAL_SURFACE('',#73322,0.799999999999988);
#1297=CYLINDRICAL_SURFACE('',#73323,0.799999999999995);
#1298=CYLINDRICAL_SURFACE('',#73324,0.799999999999981);
#1299=CYLINDRICAL_SURFACE('',#73325,0.799999999999988);
#1300=CYLINDRICAL_SURFACE('',#73326,0.799999999999988);
#1301=CYLINDRICAL_SURFACE('',#73327,0.799999999999988);
#1302=CYLINDRICAL_SURFACE('',#73328,0.799999999999988);
#1303=CYLINDRICAL_SURFACE('',#73329,0.799999999999988);
#1304=CYLINDRICAL_SURFACE('',#73330,0.799999999999988);
#1305=CYLINDRICAL_SURFACE('',#73331,0.799999999999988);
#1306=CYLINDRICAL_SURFACE('',#73332,0.799999999999988);
#1307=CYLINDRICAL_SURFACE('',#73333,0.799999999999995);
#1308=CYLINDRICAL_SURFACE('',#73334,0.799999999999981);
#1309=CYLINDRICAL_SURFACE('',#73335,0.799999999999995);
#1310=CYLINDRICAL_SURFACE('',#73338,0.799999999999995);
#1311=CYLINDRICAL_SURFACE('',#73343,0.799999999999988);
#1312=CYLINDRICAL_SURFACE('',#73348,0.799999999999988);
#1313=CYLINDRICAL_SURFACE('',#73353,0.799999999999995);
#1314=CYLINDRICAL_SURFACE('',#73356,0.799999999999995);
#1315=CYLINDRICAL_SURFACE('',#73357,0.799999999999995);
#1316=CYLINDRICAL_SURFACE('',#73358,0.799999999999995);
#1317=CYLINDRICAL_SURFACE('',#73359,0.799999999999995);
#1318=CYLINDRICAL_SURFACE('',#73360,0.799999999999995);
#1319=CYLINDRICAL_SURFACE('',#73363,0.799999999999995);
#1320=CYLINDRICAL_SURFACE('',#73366,0.799999999999995);
#1321=CYLINDRICAL_SURFACE('',#73373,2.3);
#1322=CYLINDRICAL_SURFACE('',#73374,1.55);
#1323=CYLINDRICAL_SURFACE('',#73381,2.3);
#1324=CYLINDRICAL_SURFACE('',#73382,1.55);
#1325=CYLINDRICAL_SURFACE('',#73389,2.3);
#1326=CYLINDRICAL_SURFACE('',#73390,1.55);
#1327=CYLINDRICAL_SURFACE('',#73397,2.3);
#1328=CYLINDRICAL_SURFACE('',#73398,1.55);
#1329=CYLINDRICAL_SURFACE('',#73405,2.3);
#1330=CYLINDRICAL_SURFACE('',#73406,1.55);
#1331=CYLINDRICAL_SURFACE('',#73413,2.3);
#1332=CYLINDRICAL_SURFACE('',#73414,1.55);
#1333=CYLINDRICAL_SURFACE('',#73421,2.3);
#1334=CYLINDRICAL_SURFACE('',#73422,1.55);
#1335=CYLINDRICAL_SURFACE('',#73429,2.3);
#1336=CYLINDRICAL_SURFACE('',#73430,1.55);
#1337=CYLINDRICAL_SURFACE('',#73437,2.3);
#1338=CYLINDRICAL_SURFACE('',#73438,1.55);
#1339=CYLINDRICAL_SURFACE('',#73445,2.3);
#1340=CYLINDRICAL_SURFACE('',#73446,1.55);
#1341=CYLINDRICAL_SURFACE('',#73453,2.3);
#1342=CYLINDRICAL_SURFACE('',#73454,1.55);
#1343=CYLINDRICAL_SURFACE('',#73461,2.3);
#1344=CYLINDRICAL_SURFACE('',#73462,1.55);
#1345=CYLINDRICAL_SURFACE('',#73469,2.29999999999999);
#1346=CYLINDRICAL_SURFACE('',#73470,1.55);
#1347=CYLINDRICAL_SURFACE('',#73477,2.3);
#1348=CYLINDRICAL_SURFACE('',#73478,1.55);
#1349=CYLINDRICAL_SURFACE('',#73485,2.3);
#1350=CYLINDRICAL_SURFACE('',#73486,1.55);
#1351=CYLINDRICAL_SURFACE('',#73493,2.3);
#1352=CYLINDRICAL_SURFACE('',#73494,1.55);
#1353=CYLINDRICAL_SURFACE('',#73501,1.5);
#1354=CYLINDRICAL_SURFACE('',#73504,1.99999999999999);
#1355=CYLINDRICAL_SURFACE('',#73507,2.3);
#1356=CYLINDRICAL_SURFACE('',#73511,1.99999999999998);
#1357=CYLINDRICAL_SURFACE('',#73515,2.);
#1358=CYLINDRICAL_SURFACE('',#73522,0.799999999999995);
#1359=CYLINDRICAL_SURFACE('',#73527,0.799999999999995);
#1360=CYLINDRICAL_SURFACE('',#73532,0.799999999999995);
#1361=CYLINDRICAL_SURFACE('',#73537,0.799999999999995);
#1362=CYLINDRICAL_SURFACE('',#73545,0.799999999999995);
#1363=CYLINDRICAL_SURFACE('',#73546,1.);
#1364=CYLINDRICAL_SURFACE('',#73554,0.799999999999995);
#1365=CYLINDRICAL_SURFACE('',#73555,1.);
#1366=CYLINDRICAL_SURFACE('',#73563,0.799999999999995);
#1367=CYLINDRICAL_SURFACE('',#73564,0.999999999999994);
#1368=CYLINDRICAL_SURFACE('',#73572,0.799999999999995);
#1369=CYLINDRICAL_SURFACE('',#73573,1.);
#1370=CYLINDRICAL_SURFACE('',#73578,0.799999999999995);
#1371=CYLINDRICAL_SURFACE('',#73580,0.999999999999994);
#1372=CYLINDRICAL_SURFACE('',#73585,0.799999999999995);
#1373=CYLINDRICAL_SURFACE('',#73590,0.999999999999994);
#1374=CYLINDRICAL_SURFACE('',#73595,0.799999999999995);
#1375=CYLINDRICAL_SURFACE('',#73602,2.25000000000002);
#1376=CYLINDRICAL_SURFACE('',#73609,0.999999999999994);
#1377=CYLINDRICAL_SURFACE('',#73614,0.799999999999995);
#1378=CYLINDRICAL_SURFACE('',#73618,3.);
#1379=CYLINDRICAL_SURFACE('',#73621,3.);
#1380=CYLINDRICAL_SURFACE('',#73630,3.);
#1381=CYLINDRICAL_SURFACE('',#73633,3.);
#1382=CYLINDRICAL_SURFACE('',#73640,0.799999999999995);
#1383=CYLINDRICAL_SURFACE('',#73645,0.799999999999995);
#1384=CYLINDRICAL_SURFACE('',#73660,1.00000000000001);
#1385=CYLINDRICAL_SURFACE('',#73661,1.90000000000002);
#1386=CYLINDRICAL_SURFACE('',#73678,1.00000000000001);
#1387=CYLINDRICAL_SURFACE('',#73679,1.90000000000002);
#1388=CYLINDRICAL_SURFACE('',#73696,1.00000000000001);
#1389=CYLINDRICAL_SURFACE('',#73697,1.90000000000003);
#1390=CYLINDRICAL_SURFACE('',#73714,1.00000000000001);
#1391=CYLINDRICAL_SURFACE('',#73715,1.90000000000002);
#1392=CYLINDRICAL_SURFACE('',#73732,1.00000000000001);
#1393=CYLINDRICAL_SURFACE('',#73733,1.90000000000002);
#1394=CYLINDRICAL_SURFACE('',#73750,1.00000000000001);
#1395=CYLINDRICAL_SURFACE('',#73751,1.90000000000002);
#1396=CYLINDRICAL_SURFACE('',#73768,1.);
#1397=CYLINDRICAL_SURFACE('',#73769,1.90000000000002);
#1398=CYLINDRICAL_SURFACE('',#73786,1.00000000000001);
#1399=CYLINDRICAL_SURFACE('',#73787,1.90000000000002);
#1400=CYLINDRICAL_SURFACE('',#73804,1.00000000000001);
#1401=CYLINDRICAL_SURFACE('',#73805,1.90000000000002);
#1402=CYLINDRICAL_SURFACE('',#73822,1.00000000000001);
#1403=CYLINDRICAL_SURFACE('',#73823,1.90000000000003);
#1404=CYLINDRICAL_SURFACE('',#73840,1.00000000000002);
#1405=CYLINDRICAL_SURFACE('',#73841,1.90000000000003);
#1406=CYLINDRICAL_SURFACE('',#73858,1.00000000000001);
#1407=CYLINDRICAL_SURFACE('',#73859,1.90000000000003);
#1408=CYLINDRICAL_SURFACE('',#73876,1.00000000000001);
#1409=CYLINDRICAL_SURFACE('',#73877,1.90000000000003);
#1410=CYLINDRICAL_SURFACE('',#73894,1.00000000000001);
#1411=CYLINDRICAL_SURFACE('',#73895,1.90000000000003);
#1412=CYLINDRICAL_SURFACE('',#73912,1.00000000000001);
#1413=CYLINDRICAL_SURFACE('',#73913,1.90000000000003);
#1414=CYLINDRICAL_SURFACE('',#73930,1.00000000000001);
#1415=CYLINDRICAL_SURFACE('',#73931,1.90000000000002);
#1416=CYLINDRICAL_SURFACE('',#73950,1.9);
#1417=CYLINDRICAL_SURFACE('',#73951,1.);
#1418=CYLINDRICAL_SURFACE('',#73968,1.89999999999999);
#1419=CYLINDRICAL_SURFACE('',#73969,1.);
#1420=CYLINDRICAL_SURFACE('',#74061,1.20000000000001);
#1421=CYLINDRICAL_SURFACE('',#74062,2.09999999999999);
#1422=CYLINDRICAL_SURFACE('',#74063,1.2);
#1423=CYLINDRICAL_SURFACE('',#74064,2.1);
#1424=CYLINDRICAL_SURFACE('',#74065,1.2);
#1425=CYLINDRICAL_SURFACE('',#74066,2.1);
#1426=CYLINDRICAL_SURFACE('',#74067,1.19999999999999);
#1427=CYLINDRICAL_SURFACE('',#74068,2.1);
#1428=CYLINDRICAL_SURFACE('',#74069,1.19999999999999);
#1429=CYLINDRICAL_SURFACE('',#74070,2.1);
#1430=CYLINDRICAL_SURFACE('',#74071,1.19999999999999);
#1431=CYLINDRICAL_SURFACE('',#74072,2.1);
#1432=CYLINDRICAL_SURFACE('',#74073,1.2);
#1433=CYLINDRICAL_SURFACE('',#74074,2.1);
#1434=CYLINDRICAL_SURFACE('',#74075,1.2);
#1435=CYLINDRICAL_SURFACE('',#74076,2.1);
#1436=CYLINDRICAL_SURFACE('',#74077,1.2);
#1437=CYLINDRICAL_SURFACE('',#74078,2.1);
#1438=CYLINDRICAL_SURFACE('',#74079,1.19999999999999);
#1439=CYLINDRICAL_SURFACE('',#74080,2.1);
#1440=CYLINDRICAL_SURFACE('',#74081,1.19999999999999);
#1441=CYLINDRICAL_SURFACE('',#74082,2.1);
#1442=CYLINDRICAL_SURFACE('',#74083,1.19999999999999);
#1443=CYLINDRICAL_SURFACE('',#74084,2.1);
#1444=CYLINDRICAL_SURFACE('',#74085,1.19999999999999);
#1445=CYLINDRICAL_SURFACE('',#74086,2.1);
#1446=CYLINDRICAL_SURFACE('',#74087,1.2);
#1447=CYLINDRICAL_SURFACE('',#74088,2.1);
#1448=CYLINDRICAL_SURFACE('',#74089,1.2);
#1449=CYLINDRICAL_SURFACE('',#74090,2.1);
#1450=CYLINDRICAL_SURFACE('',#74091,1.2);
#1451=CYLINDRICAL_SURFACE('',#74092,2.1);
#1452=CYLINDRICAL_SURFACE('',#74093,1.19999999999999);
#1453=CYLINDRICAL_SURFACE('',#74094,2.1);
#1454=CYLINDRICAL_SURFACE('',#74186,1.19999999999999);
#1455=CYLINDRICAL_SURFACE('',#74187,2.1);
#1456=CYLINDRICAL_SURFACE('',#74188,1.2);
#1457=CYLINDRICAL_SURFACE('',#74189,2.1);
#1458=CYLINDRICAL_SURFACE('',#74190,1.2);
#1459=CYLINDRICAL_SURFACE('',#74191,2.1);
#1460=CYLINDRICAL_SURFACE('',#74192,1.19999999999999);
#1461=CYLINDRICAL_SURFACE('',#74193,2.1);
#1462=CYLINDRICAL_SURFACE('',#74194,1.19999999999999);
#1463=CYLINDRICAL_SURFACE('',#74195,2.1);
#1464=CYLINDRICAL_SURFACE('',#74196,1.2);
#1465=CYLINDRICAL_SURFACE('',#74197,2.1);
#1466=CYLINDRICAL_SURFACE('',#74198,1.2);
#1467=CYLINDRICAL_SURFACE('',#74199,2.1);
#1468=CYLINDRICAL_SURFACE('',#74200,1.2);
#1469=CYLINDRICAL_SURFACE('',#74201,2.1);
#1470=CYLINDRICAL_SURFACE('',#74202,1.2);
#1471=CYLINDRICAL_SURFACE('',#74203,2.1);
#1472=CYLINDRICAL_SURFACE('',#74204,1.20000000000001);
#1473=CYLINDRICAL_SURFACE('',#74205,2.09999999999999);
#1474=CYLINDRICAL_SURFACE('',#74206,1.19999999999999);
#1475=CYLINDRICAL_SURFACE('',#74207,2.1);
#1476=CYLINDRICAL_SURFACE('',#74208,1.19999999999999);
#1477=CYLINDRICAL_SURFACE('',#74209,2.1);
#1478=CYLINDRICAL_SURFACE('',#74210,1.19999999999999);
#1479=CYLINDRICAL_SURFACE('',#74211,2.1);
#1480=CYLINDRICAL_SURFACE('',#74212,1.19999999999999);
#1481=CYLINDRICAL_SURFACE('',#74213,2.1);
#1482=CYLINDRICAL_SURFACE('',#74214,1.2);
#1483=CYLINDRICAL_SURFACE('',#74215,2.1);
#1484=CYLINDRICAL_SURFACE('',#74216,1.2);
#1485=CYLINDRICAL_SURFACE('',#74217,2.1);
#1486=CYLINDRICAL_SURFACE('',#74218,1.19999999999999);
#1487=CYLINDRICAL_SURFACE('',#74219,2.1);
#1488=CYLINDRICAL_SURFACE('',#74278,8.00000000000001);
#1489=CYLINDRICAL_SURFACE('',#74279,8.00000000000001);
#1490=CYLINDRICAL_SURFACE('',#74280,8.00000000000001);
#1491=CYLINDRICAL_SURFACE('',#74281,8.00000000000001);
#1492=CYLINDRICAL_SURFACE('',#74282,5.50000000000001);
#1493=CYLINDRICAL_SURFACE('',#74290,20.);
#1494=CYLINDRICAL_SURFACE('',#74293,20.);
#1495=CYLINDRICAL_SURFACE('',#74300,20.);
#1496=CYLINDRICAL_SURFACE('',#74303,20.);
#1497=CYLINDRICAL_SURFACE('',#74305,4.);
#1498=CYLINDRICAL_SURFACE('',#74308,4.);
#1499=CYLINDRICAL_SURFACE('',#74311,4.);
#1500=CYLINDRICAL_SURFACE('',#74314,4.);
#1501=CYLINDRICAL_SURFACE('',#74392,40.);
#1502=CYLINDRICAL_SURFACE('',#74400,40.);
#1503=CYLINDRICAL_SURFACE('',#74415,40.);
#1504=CYLINDRICAL_SURFACE('',#74418,40.);
#1505=CYLINDRICAL_SURFACE('',#74428,8.00000000000001);
#1506=CYLINDRICAL_SURFACE('',#74435,0.799999999999995);
#1507=CYLINDRICAL_SURFACE('',#74436,0.799999999999995);
#1508=CYLINDRICAL_SURFACE('',#74437,0.799999999999995);
#1509=CYLINDRICAL_SURFACE('',#74438,0.799999999999995);
#1510=CYLINDRICAL_SURFACE('',#74439,0.799999999999995);
#1511=CYLINDRICAL_SURFACE('',#74440,0.799999999999995);
#1512=CYLINDRICAL_SURFACE('',#74441,2.75);
#1513=CYLINDRICAL_SURFACE('',#74442,5.);
#1514=CYLINDRICAL_SURFACE('',#74443,2.75);
#1515=CYLINDRICAL_SURFACE('',#74444,5.);
#1516=CYLINDRICAL_SURFACE('',#74445,2.75);
#1517=CYLINDRICAL_SURFACE('',#74446,5.);
#1518=CYLINDRICAL_SURFACE('',#74447,2.75);
#1519=CYLINDRICAL_SURFACE('',#74448,5.);
#1520=CYLINDRICAL_SURFACE('',#74449,0.799999999999995);
#1521=CYLINDRICAL_SURFACE('',#74452,0.799999999999995);
#1522=CYLINDRICAL_SURFACE('',#74455,0.799999999999995);
#1523=CYLINDRICAL_SURFACE('',#74458,0.799999999999995);
#1524=CYLINDRICAL_SURFACE('',#74461,0.799999999999995);
#1525=CYLINDRICAL_SURFACE('',#74464,0.799999999999995);
#1526=CYLINDRICAL_SURFACE('',#74467,0.799999999999995);
#1527=CYLINDRICAL_SURFACE('',#74470,0.799999999999995);
#1528=CYLINDRICAL_SURFACE('',#74473,0.799999999999995);
#1529=CYLINDRICAL_SURFACE('',#74476,0.799999999999995);
#1530=CYLINDRICAL_SURFACE('',#74479,0.799999999999995);
#1531=CYLINDRICAL_SURFACE('',#74482,0.799999999999995);
#1532=CYLINDRICAL_SURFACE('',#74485,0.799999999999995);
#1533=CYLINDRICAL_SURFACE('',#74488,0.799999999999995);
#1534=CYLINDRICAL_SURFACE('',#74493,0.799999999999995);
#1535=CYLINDRICAL_SURFACE('',#74496,0.799999999999995);
#1536=CYLINDRICAL_SURFACE('',#74499,0.799999999999995);
#1537=CYLINDRICAL_SURFACE('',#74502,0.799999999999995);
#1538=CYLINDRICAL_SURFACE('',#74505,0.799999999999995);
#1539=CYLINDRICAL_SURFACE('',#74508,0.799999999999995);
#1540=CYLINDRICAL_SURFACE('',#74511,0.799999999999995);
#1541=CYLINDRICAL_SURFACE('',#74514,0.799999999999995);
#1542=CYLINDRICAL_SURFACE('',#74517,0.799999999999995);
#1543=CYLINDRICAL_SURFACE('',#74520,0.799999999999995);
#1544=CYLINDRICAL_SURFACE('',#74523,0.799999999999995);
#1545=CYLINDRICAL_SURFACE('',#74526,0.799999999999995);
#1546=CYLINDRICAL_SURFACE('',#74529,0.799999999999995);
#1547=CYLINDRICAL_SURFACE('',#74532,0.799999999999995);
#1548=CYLINDRICAL_SURFACE('',#74533,0.799999999999995);
#1549=CYLINDRICAL_SURFACE('',#74534,0.799999999999988);
#1550=CYLINDRICAL_SURFACE('',#74535,0.799999999999988);
#1551=CYLINDRICAL_SURFACE('',#74536,0.799999999999995);
#1552=CYLINDRICAL_SURFACE('',#74539,1.25);
#1553=CYLINDRICAL_SURFACE('',#74542,1.25);
#1554=CYLINDRICAL_SURFACE('',#74545,1.25);
#1555=CYLINDRICAL_SURFACE('',#74548,1.25);
#1556=CYLINDRICAL_SURFACE('',#74551,1.25);
#1557=CYLINDRICAL_SURFACE('',#74554,1.25);
#1558=CYLINDRICAL_SURFACE('',#74559,0.799999999999995);
#1559=CYLINDRICAL_SURFACE('',#74564,0.799999999999995);
#1560=CYLINDRICAL_SURFACE('',#74569,0.799999999999995);
#1561=CYLINDRICAL_SURFACE('',#74574,0.799999999999995);
#1562=CYLINDRICAL_SURFACE('',#74579,0.799999999999995);
#1563=CYLINDRICAL_SURFACE('',#74584,0.799999999999995);
#1564=CYLINDRICAL_SURFACE('',#74589,0.799999999999995);
#1565=CYLINDRICAL_SURFACE('',#74596,2.30000000000001);
#1566=CYLINDRICAL_SURFACE('',#74604,0.799999999999995);
#1567=CYLINDRICAL_SURFACE('',#74609,0.799999999999995);
#1568=CYLINDRICAL_SURFACE('',#74614,0.799999999999995);
#1569=CYLINDRICAL_SURFACE('',#74619,0.799999999999995);
#1570=CYLINDRICAL_SURFACE('',#74624,0.799999999999995);
#1571=CYLINDRICAL_SURFACE('',#74629,0.799999999999995);
#1572=CYLINDRICAL_SURFACE('',#74634,0.799999999999995);
#1573=CYLINDRICAL_SURFACE('',#74639,0.799999999999995);
#1574=CYLINDRICAL_SURFACE('',#74641,0.7835);
#1575=CYLINDRICAL_SURFACE('',#74644,0.7835);
#1576=CYLINDRICAL_SURFACE('',#74647,0.7835);
#1577=CYLINDRICAL_SURFACE('',#74650,0.7835);
#1578=CYLINDRICAL_SURFACE('',#74723,16.0208333333333);
#1579=CYLINDRICAL_SURFACE('',#74728,16.0208333333333);
#1580=CYLINDRICAL_SURFACE('',#74734,8.);
#1581=CYLINDRICAL_SURFACE('',#74735,8.);
#1582=CYLINDRICAL_SURFACE('',#74736,8.);
#1583=CYLINDRICAL_SURFACE('',#74737,8.);
#1584=CYLINDRICAL_SURFACE('',#74746,2.5);
#1585=CYLINDRICAL_SURFACE('',#74749,2.5);
#1586=CYLINDRICAL_SURFACE('',#74752,2.5);
#1587=CYLINDRICAL_SURFACE('',#74755,2.5);
#1588=CYLINDRICAL_SURFACE('',#74758,1.6);
#1589=CYLINDRICAL_SURFACE('',#74762,3.25);
#1590=CYLINDRICAL_SURFACE('',#74763,1.6);
#1591=CYLINDRICAL_SURFACE('',#74767,3.25);
#1592=CYLINDRICAL_SURFACE('',#74768,1.6);
#1593=CYLINDRICAL_SURFACE('',#74772,3.25);
#1594=CYLINDRICAL_SURFACE('',#74773,1.6);
#1595=CYLINDRICAL_SURFACE('',#74777,3.25);
#1596=CYLINDRICAL_SURFACE('',#74782,3.);
#1597=CYLINDRICAL_SURFACE('',#74783,3.);
#1598=CYLINDRICAL_SURFACE('',#74784,3.);
#1599=CYLINDRICAL_SURFACE('',#74785,3.);
#1600=CYLINDRICAL_SURFACE('',#74786,3.);
#1601=CYLINDRICAL_SURFACE('',#74787,3.);
#1602=CYLINDRICAL_SURFACE('',#74788,3.);
#1603=CYLINDRICAL_SURFACE('',#74789,3.);
#1604=CYLINDRICAL_SURFACE('',#74790,0.7835);
#1605=CYLINDRICAL_SURFACE('',#74791,0.7835);
#1606=CYLINDRICAL_SURFACE('',#74792,0.7835);
#1607=CYLINDRICAL_SURFACE('',#74793,0.7835);
#1608=CIRCLE('',#69686,2.);
#1609=CIRCLE('',#69687,2.);
#1610=CIRCLE('',#69688,2.);
#1611=CIRCLE('',#69689,2.);
#1612=CIRCLE('',#69690,2.);
#1613=CIRCLE('',#69691,2.);
#1614=CIRCLE('',#69693,2.);
#1615=CIRCLE('',#69694,2.);
#1616=CIRCLE('',#69695,2.);
#1617=CIRCLE('',#69696,2.);
#1618=CIRCLE('',#69697,2.);
#1619=CIRCLE('',#69698,2.);
#1620=CIRCLE('',#69710,2.);
#1621=CIRCLE('',#69711,2.);
#1622=CIRCLE('',#69712,2.);
#1623=CIRCLE('',#69713,2.);
#1624=CIRCLE('',#69714,2.);
#1625=CIRCLE('',#69715,2.);
#1626=CIRCLE('',#69717,2.);
#1627=CIRCLE('',#69718,2.);
#1628=CIRCLE('',#69719,2.);
#1629=CIRCLE('',#69720,2.);
#1630=CIRCLE('',#69721,2.);
#1631=CIRCLE('',#69722,2.);
#1632=CIRCLE('',#69734,2.);
#1633=CIRCLE('',#69735,2.00000000000001);
#1634=CIRCLE('',#69736,2.);
#1635=CIRCLE('',#69737,2.);
#1636=CIRCLE('',#69738,2.);
#1637=CIRCLE('',#69739,2.00000000000001);
#1638=CIRCLE('',#69742,2.00000000000001);
#1639=CIRCLE('',#69744,2.00000000000001);
#1640=CIRCLE('',#69747,2.);
#1641=CIRCLE('',#69750,2.00000000000001);
#1642=CIRCLE('',#69752,2.);
#1643=CIRCLE('',#69754,2.);
#1644=CIRCLE('',#69755,1.99999999999995);
#1645=CIRCLE('',#69756,1.99999999999993);
#1646=CIRCLE('',#69757,2.);
#1647=CIRCLE('',#69758,1.9999999999999);
#1648=CIRCLE('',#69759,2.00000000000005);
#1649=CIRCLE('',#69760,1.99999999999997);
#1650=CIRCLE('',#69762,2.);
#1651=CIRCLE('',#69763,2.00000000000002);
#1652=CIRCLE('',#69764,2.);
#1653=CIRCLE('',#69765,2.);
#1654=CIRCLE('',#69766,2.);
#1655=CIRCLE('',#69767,2.00000000000002);
#1656=CIRCLE('',#69787,2.75);
#1657=CIRCLE('',#69788,1.5);
#1658=CIRCLE('',#69790,2.25);
#1659=CIRCLE('',#69792,0.999999999999998);
#1660=CIRCLE('',#69794,1.5);
#1661=CIRCLE('',#69796,2.75);
#1662=CIRCLE('',#69807,2.75);
#1663=CIRCLE('',#69808,1.5);
#1664=CIRCLE('',#69810,2.25);
#1665=CIRCLE('',#69812,0.999999999999997);
#1666=CIRCLE('',#69814,1.5);
#1667=CIRCLE('',#69816,2.75);
#1668=CIRCLE('',#69827,2.75);
#1669=CIRCLE('',#69828,1.5);
#1670=CIRCLE('',#69830,2.25);
#1671=CIRCLE('',#69832,0.999999999999997);
#1672=CIRCLE('',#69834,1.5);
#1673=CIRCLE('',#69836,2.75);
#1674=CIRCLE('',#69847,2.75);
#1675=CIRCLE('',#69848,1.5);
#1676=CIRCLE('',#69850,2.25);
#1677=CIRCLE('',#69852,0.999999999999991);
#1678=CIRCLE('',#69854,1.5);
#1679=CIRCLE('',#69856,2.75);
#1680=CIRCLE('',#69867,2.75);
#1681=CIRCLE('',#69868,1.5);
#1682=CIRCLE('',#69870,2.25);
#1683=CIRCLE('',#69872,1.);
#1684=CIRCLE('',#69874,1.5);
#1685=CIRCLE('',#69876,2.75);
#1686=CIRCLE('',#69887,2.75);
#1687=CIRCLE('',#69888,1.5);
#1688=CIRCLE('',#69890,2.25);
#1689=CIRCLE('',#69892,1.);
#1690=CIRCLE('',#69894,1.5);
#1691=CIRCLE('',#69896,2.75);
#1692=CIRCLE('',#69900,5.);
#1693=CIRCLE('',#69901,5.);
#1694=CIRCLE('',#69903,5.);
#1695=CIRCLE('',#69904,5.);
#1696=CIRCLE('',#69907,10.);
#1697=CIRCLE('',#69908,9.29999999999998);
#1698=CIRCLE('',#69914,10.);
#1699=CIRCLE('',#69915,9.30000000000003);
#1700=CIRCLE('',#69919,10.);
#1701=CIRCLE('',#69921,10.);
#1702=CIRCLE('',#69925,3.);
#1703=CIRCLE('',#69927,3.);
#1704=CIRCLE('',#69928,3.);
#1705=CIRCLE('',#69929,3.0005);
#1706=CIRCLE('',#69931,3.);
#1707=CIRCLE('',#69932,3.);
#1708=CIRCLE('',#69935,3.);
#1709=CIRCLE('',#69936,3.0005);
#1710=CIRCLE('',#69937,3.0005);
#1711=CIRCLE('',#69939,5.50000000000001);
#1712=CIRCLE('',#69940,5.50000000000001);
#1713=CIRCLE('',#69942,3.);
#1714=CIRCLE('',#69944,3.);
#1715=CIRCLE('',#69948,3.);
#1716=CIRCLE('',#69950,3.);
#1717=CIRCLE('',#69954,3.);
#1718=CIRCLE('',#69957,3.);
#1719=CIRCLE('',#69967,3.0005);
#1720=CIRCLE('',#69968,1.69999999999999);
#1721=CIRCLE('',#69970,3.0005);
#1722=CIRCLE('',#69971,1.69999999999999);
#1723=CIRCLE('',#69973,3.0005);
#1724=CIRCLE('',#69974,1.7);
#1725=CIRCLE('',#69978,1.69999999999999);
#1726=CIRCLE('',#69979,1.69999999999999);
#1727=CIRCLE('',#69980,1.69999999999999);
#1728=CIRCLE('',#69995,5.);
#1729=CIRCLE('',#69996,5.);
#1730=CIRCLE('',#69998,5.);
#1731=CIRCLE('',#69999,5.);
#1732=CIRCLE('',#70003,9.3);
#1733=CIRCLE('',#70004,10.);
#1734=CIRCLE('',#70007,9.3);
#1735=CIRCLE('',#70008,10.);
#1736=CIRCLE('',#70016,6.00000000000001);
#1737=CIRCLE('',#70017,10.);
#1738=CIRCLE('',#70020,6.00000000000001);
#1739=CIRCLE('',#70022,6.00000000000001);
#1740=CIRCLE('',#70023,10.);
#1741=CIRCLE('',#70025,6.00000000000001);
#1742=CIRCLE('',#70028,10.);
#1743=CIRCLE('',#70029,10.);
#1744=CIRCLE('',#70031,10.);
#1745=CIRCLE('',#70035,10.);
#1746=CIRCLE('',#70037,3.00049999999999);
#1747=CIRCLE('',#70039,6.00000000000001);
#1748=CIRCLE('',#70040,10.);
#1749=CIRCLE('',#70044,10.);
#1750=CIRCLE('',#70046,6.00000000000001);
#1751=CIRCLE('',#70048,3.00049999999999);
#1752=CIRCLE('',#70050,10.);
#1753=CIRCLE('',#70051,6.00000000000001);
#1754=CIRCLE('',#70055,10.);
#1755=CIRCLE('',#70057,6.00000000000001);
#1756=CIRCLE('',#70059,3.00049999999999);
#1757=CIRCLE('',#70061,5.50000000000001);
#1758=CIRCLE('',#70062,5.50000000000001);
#1759=CIRCLE('',#70070,3.00049999999999);
#1760=CIRCLE('',#70071,1.69999999999999);
#1761=CIRCLE('',#70073,3.00049999999999);
#1762=CIRCLE('',#70074,1.69999999999999);
#1763=CIRCLE('',#70076,3.00049999999999);
#1764=CIRCLE('',#70077,1.69999999999999);
#1765=CIRCLE('',#70081,1.69999999999998);
#1766=CIRCLE('',#70082,1.69999999999998);
#1767=CIRCLE('',#70083,1.69999999999998);
#1768=CIRCLE('',#70104,1.);
#1769=CIRCLE('',#70106,1.);
#1770=CIRCLE('',#70107,1.89999999999999);
#1771=CIRCLE('',#70109,1.8);
#1772=CIRCLE('',#70111,1.89999999999999);
#1773=CIRCLE('',#70122,1.);
#1774=CIRCLE('',#70124,1.);
#1775=CIRCLE('',#70125,1.89999999999999);
#1776=CIRCLE('',#70127,1.8);
#1777=CIRCLE('',#70129,1.89999999999999);
#1778=CIRCLE('',#70140,0.999999999999999);
#1779=CIRCLE('',#70142,0.999999999999999);
#1780=CIRCLE('',#70143,1.9);
#1781=CIRCLE('',#70145,1.8);
#1782=CIRCLE('',#70147,1.9);
#1783=CIRCLE('',#70158,0.999999999999999);
#1784=CIRCLE('',#70160,0.999999999999999);
#1785=CIRCLE('',#70161,1.89999999999999);
#1786=CIRCLE('',#70163,1.8);
#1787=CIRCLE('',#70165,1.89999999999999);
#1788=CIRCLE('',#70176,1.);
#1789=CIRCLE('',#70178,1.);
#1790=CIRCLE('',#70179,1.89999999999999);
#1791=CIRCLE('',#70181,1.8);
#1792=CIRCLE('',#70183,1.89999999999999);
#1793=CIRCLE('',#70194,0.999999999999999);
#1794=CIRCLE('',#70196,0.999999999999999);
#1795=CIRCLE('',#70197,1.9);
#1796=CIRCLE('',#70199,1.8);
#1797=CIRCLE('',#70201,1.9);
#1798=CIRCLE('',#70212,1.);
#1799=CIRCLE('',#70214,1.);
#1800=CIRCLE('',#70215,1.89999999999999);
#1801=CIRCLE('',#70217,1.8);
#1802=CIRCLE('',#70219,1.89999999999999);
#1803=CIRCLE('',#70230,1.);
#1804=CIRCLE('',#70232,1.);
#1805=CIRCLE('',#70233,1.89999999999999);
#1806=CIRCLE('',#70235,1.8);
#1807=CIRCLE('',#70237,1.89999999999999);
#1808=CIRCLE('',#70248,0.999999999999999);
#1809=CIRCLE('',#70250,0.999999999999999);
#1810=CIRCLE('',#70251,1.9);
#1811=CIRCLE('',#70253,1.80000000000001);
#1812=CIRCLE('',#70255,1.9);
#1813=CIRCLE('',#70266,0.999999999999999);
#1814=CIRCLE('',#70268,0.999999999999999);
#1815=CIRCLE('',#70269,1.9);
#1816=CIRCLE('',#70271,1.80000000000001);
#1817=CIRCLE('',#70273,1.9);
#1818=CIRCLE('',#70284,1.);
#1819=CIRCLE('',#70286,1.);
#1820=CIRCLE('',#70287,1.89999999999999);
#1821=CIRCLE('',#70289,1.8);
#1822=CIRCLE('',#70291,1.89999999999999);
#1823=CIRCLE('',#70302,1.);
#1824=CIRCLE('',#70304,1.);
#1825=CIRCLE('',#70305,1.89999999999999);
#1826=CIRCLE('',#70307,1.8);
#1827=CIRCLE('',#70309,1.89999999999999);
#1828=CIRCLE('',#70320,0.999999999999999);
#1829=CIRCLE('',#70322,0.999999999999999);
#1830=CIRCLE('',#70323,1.9);
#1831=CIRCLE('',#70325,1.8);
#1832=CIRCLE('',#70327,1.9);
#1833=CIRCLE('',#70338,0.999999999999999);
#1834=CIRCLE('',#70340,0.999999999999999);
#1835=CIRCLE('',#70341,1.89999999999999);
#1836=CIRCLE('',#70343,1.8);
#1837=CIRCLE('',#70345,1.89999999999999);
#1838=CIRCLE('',#70356,1.);
#1839=CIRCLE('',#70358,1.);
#1840=CIRCLE('',#70359,1.89999999999999);
#1841=CIRCLE('',#70361,1.8);
#1842=CIRCLE('',#70363,1.89999999999999);
#1843=CIRCLE('',#70374,0.999999999999999);
#1844=CIRCLE('',#70376,0.999999999999999);
#1845=CIRCLE('',#70377,1.9);
#1846=CIRCLE('',#70379,1.8);
#1847=CIRCLE('',#70381,1.9);
#1848=CIRCLE('',#70392,1.);
#1849=CIRCLE('',#70394,1.);
#1850=CIRCLE('',#70395,1.89999999999999);
#1851=CIRCLE('',#70397,1.8);
#1852=CIRCLE('',#70399,1.89999999999999);
#1853=CIRCLE('',#70410,1.);
#1854=CIRCLE('',#70412,1.);
#1855=CIRCLE('',#70413,1.89999999999999);
#1856=CIRCLE('',#70415,1.8);
#1857=CIRCLE('',#70417,1.89999999999999);
#1858=CIRCLE('',#70428,0.999999999999999);
#1859=CIRCLE('',#70430,0.999999999999999);
#1860=CIRCLE('',#70431,1.9);
#1861=CIRCLE('',#70433,1.80000000000001);
#1862=CIRCLE('',#70435,1.9);
#1863=CIRCLE('',#70446,0.999999999999999);
#1864=CIRCLE('',#70448,0.999999999999999);
#1865=CIRCLE('',#70449,1.9);
#1866=CIRCLE('',#70451,1.80000000000001);
#1867=CIRCLE('',#70453,1.9);
#1868=CIRCLE('',#70464,1.);
#1869=CIRCLE('',#70466,1.);
#1870=CIRCLE('',#70467,1.90000000000001);
#1871=CIRCLE('',#70469,1.79999999999999);
#1872=CIRCLE('',#70471,1.89999999999999);
#1873=CIRCLE('',#70482,1.);
#1874=CIRCLE('',#70484,1.);
#1875=CIRCLE('',#70485,1.9);
#1876=CIRCLE('',#70487,1.79999999999999);
#1877=CIRCLE('',#70489,1.9);
#1878=CIRCLE('',#70500,1.);
#1879=CIRCLE('',#70502,1.);
#1880=CIRCLE('',#70503,1.9);
#1881=CIRCLE('',#70505,1.79999999999999);
#1882=CIRCLE('',#70507,1.9);
#1883=CIRCLE('',#70518,1.);
#1884=CIRCLE('',#70520,1.);
#1885=CIRCLE('',#70521,1.9);
#1886=CIRCLE('',#70523,1.79999999999999);
#1887=CIRCLE('',#70525,1.9);
#1888=CIRCLE('',#70536,1.);
#1889=CIRCLE('',#70538,1.);
#1890=CIRCLE('',#70539,1.9);
#1891=CIRCLE('',#70541,1.79999999999999);
#1892=CIRCLE('',#70543,1.9);
#1893=CIRCLE('',#70554,1.);
#1894=CIRCLE('',#70556,1.);
#1895=CIRCLE('',#70557,1.9);
#1896=CIRCLE('',#70559,1.8);
#1897=CIRCLE('',#70561,1.9);
#1898=CIRCLE('',#70572,1.);
#1899=CIRCLE('',#70574,1.);
#1900=CIRCLE('',#70575,1.9);
#1901=CIRCLE('',#70577,1.8);
#1902=CIRCLE('',#70579,1.9);
#1903=CIRCLE('',#70590,1.);
#1904=CIRCLE('',#70592,0.999999999999999);
#1905=CIRCLE('',#70593,1.9);
#1906=CIRCLE('',#70595,1.8);
#1907=CIRCLE('',#70597,1.9);
#1908=CIRCLE('',#70608,1.);
#1909=CIRCLE('',#70610,0.999999999999999);
#1910=CIRCLE('',#70611,1.9);
#1911=CIRCLE('',#70613,1.8);
#1912=CIRCLE('',#70615,1.9);
#1913=CIRCLE('',#70626,1.);
#1914=CIRCLE('',#70628,0.999999999999999);
#1915=CIRCLE('',#70629,1.9);
#1916=CIRCLE('',#70631,1.8);
#1917=CIRCLE('',#70633,1.9);
#1918=CIRCLE('',#70644,1.);
#1919=CIRCLE('',#70646,0.999999999999999);
#1920=CIRCLE('',#70647,1.9);
#1921=CIRCLE('',#70649,1.8);
#1922=CIRCLE('',#70651,1.9);
#1923=CIRCLE('',#70662,1.);
#1924=CIRCLE('',#70664,1.);
#1925=CIRCLE('',#70665,1.9);
#1926=CIRCLE('',#70667,1.8);
#1927=CIRCLE('',#70669,1.9);
#1928=CIRCLE('',#70680,1.);
#1929=CIRCLE('',#70682,1.);
#1930=CIRCLE('',#70683,1.9);
#1931=CIRCLE('',#70685,1.8);
#1932=CIRCLE('',#70687,1.9);
#1933=CIRCLE('',#70698,1.);
#1934=CIRCLE('',#70700,1.);
#1935=CIRCLE('',#70701,1.9);
#1936=CIRCLE('',#70703,1.79999999999999);
#1937=CIRCLE('',#70705,1.9);
#1938=CIRCLE('',#70716,1.);
#1939=CIRCLE('',#70718,1.);
#1940=CIRCLE('',#70719,1.9);
#1941=CIRCLE('',#70721,1.79999999999999);
#1942=CIRCLE('',#70723,1.9);
#1943=CIRCLE('',#70734,1.);
#1944=CIRCLE('',#70736,1.);
#1945=CIRCLE('',#70737,1.9);
#1946=CIRCLE('',#70739,1.79999999999999);
#1947=CIRCLE('',#70741,1.9);
#1948=CIRCLE('',#70752,1.);
#1949=CIRCLE('',#70754,1.);
#1950=CIRCLE('',#70755,1.89999999999999);
#1951=CIRCLE('',#70757,1.80000000000001);
#1952=CIRCLE('',#70759,1.89999999999999);
#1953=CIRCLE('',#70770,1.);
#1954=CIRCLE('',#70772,1.);
#1955=CIRCLE('',#70773,1.89999999999999);
#1956=CIRCLE('',#70775,1.8);
#1957=CIRCLE('',#70777,1.89999999999999);
#1958=CIRCLE('',#70788,1.);
#1959=CIRCLE('',#70790,1.);
#1960=CIRCLE('',#70791,1.89999999999999);
#1961=CIRCLE('',#70793,1.8);
#1962=CIRCLE('',#70795,1.89999999999999);
#1963=CIRCLE('',#70806,1.);
#1964=CIRCLE('',#70808,1.);
#1965=CIRCLE('',#70809,1.89999999999999);
#1966=CIRCLE('',#70811,1.8);
#1967=CIRCLE('',#70813,1.89999999999999);
#1968=CIRCLE('',#70824,1.);
#1969=CIRCLE('',#70826,1.);
#1970=CIRCLE('',#70827,1.89999999999999);
#1971=CIRCLE('',#70829,1.8);
#1972=CIRCLE('',#70831,1.89999999999999);
#1973=CIRCLE('',#70842,1.);
#1974=CIRCLE('',#70844,1.);
#1975=CIRCLE('',#70845,1.9);
#1976=CIRCLE('',#70847,1.8);
#1977=CIRCLE('',#70849,1.9);
#1978=CIRCLE('',#70860,1.);
#1979=CIRCLE('',#70862,1.);
#1980=CIRCLE('',#70863,1.9);
#1981=CIRCLE('',#70865,1.8);
#1982=CIRCLE('',#70867,1.9);
#1983=CIRCLE('',#70878,1.);
#1984=CIRCLE('',#70880,1.);
#1985=CIRCLE('',#70881,1.9);
#1986=CIRCLE('',#70883,1.8);
#1987=CIRCLE('',#70885,1.9);
#1988=CIRCLE('',#70896,1.);
#1989=CIRCLE('',#70898,1.);
#1990=CIRCLE('',#70899,1.9);
#1991=CIRCLE('',#70901,1.8);
#1992=CIRCLE('',#70903,1.9);
#1993=CIRCLE('',#70914,1.);
#1994=CIRCLE('',#70916,1.);
#1995=CIRCLE('',#70917,1.9);
#1996=CIRCLE('',#70919,1.8);
#1997=CIRCLE('',#70921,1.9);
#1998=CIRCLE('',#70932,1.);
#1999=CIRCLE('',#70934,1.);
#2000=CIRCLE('',#70935,1.9);
#2001=CIRCLE('',#70937,1.8);
#2002=CIRCLE('',#70939,1.9);
#2003=CIRCLE('',#70950,1.);
#2004=CIRCLE('',#70952,1.);
#2005=CIRCLE('',#70953,1.9);
#2006=CIRCLE('',#70955,1.8);
#2007=CIRCLE('',#70957,1.9);
#2008=CIRCLE('',#70968,1.);
#2009=CIRCLE('',#70970,1.);
#2010=CIRCLE('',#70971,1.9);
#2011=CIRCLE('',#70973,1.8);
#2012=CIRCLE('',#70975,1.9);
#2013=CIRCLE('',#70986,1.);
#2014=CIRCLE('',#70988,1.);
#2015=CIRCLE('',#70989,1.89999999999999);
#2016=CIRCLE('',#70991,1.8);
#2017=CIRCLE('',#70993,1.89999999999999);
#2018=CIRCLE('',#71004,1.);
#2019=CIRCLE('',#71006,1.);
#2020=CIRCLE('',#71007,1.89999999999999);
#2021=CIRCLE('',#71009,1.8);
#2022=CIRCLE('',#71011,1.89999999999999);
#2023=CIRCLE('',#71022,1.);
#2024=CIRCLE('',#71024,1.);
#2025=CIRCLE('',#71025,1.89999999999999);
#2026=CIRCLE('',#71027,1.8);
#2027=CIRCLE('',#71029,1.89999999999999);
#2028=CIRCLE('',#71040,1.8);
#2029=CIRCLE('',#71042,0.999999999999998);
#2030=CIRCLE('',#71043,1.9);
#2031=CIRCLE('',#71045,0.999999999999998);
#2032=CIRCLE('',#71048,1.9);
#2033=CIRCLE('',#71058,1.8);
#2034=CIRCLE('',#71060,0.999999999999998);
#2035=CIRCLE('',#71061,1.9);
#2036=CIRCLE('',#71063,0.999999999999998);
#2037=CIRCLE('',#71066,1.9);
#2038=CIRCLE('',#71075,2.09999999999999);
#2039=CIRCLE('',#71076,1.20000000000001);
#2040=CIRCLE('',#71078,2.1);
#2041=CIRCLE('',#71079,1.19999999999999);
#2042=CIRCLE('',#71081,5.);
#2043=CIRCLE('',#71083,5.);
#2044=CIRCLE('',#71085,1.19999999999999);
#2045=CIRCLE('',#71086,1.20000000000001);
#2046=CIRCLE('',#71089,2.1);
#2047=CIRCLE('',#71092,2.09999999999999);
#2048=CIRCLE('',#71106,1.80000000000001);
#2049=CIRCLE('',#71108,0.999999999999995);
#2050=CIRCLE('',#71109,1.89999999999999);
#2051=CIRCLE('',#71111,0.999999999999995);
#2052=CIRCLE('',#71114,1.89999999999999);
#2053=CIRCLE('',#71124,1.8);
#2054=CIRCLE('',#71126,0.999999999999998);
#2055=CIRCLE('',#71127,1.9);
#2056=CIRCLE('',#71129,0.999999999999998);
#2057=CIRCLE('',#71132,1.9);
#2058=CIRCLE('',#71141,2.1);
#2059=CIRCLE('',#71142,1.19999999999999);
#2060=CIRCLE('',#71144,2.09999999999999);
#2061=CIRCLE('',#71145,1.20000000000001);
#2062=CIRCLE('',#71147,5.);
#2063=CIRCLE('',#71149,1.20000000000001);
#2064=CIRCLE('',#71150,1.19999999999999);
#2065=CIRCLE('',#71152,5.);
#2066=CIRCLE('',#71155,2.09999999999999);
#2067=CIRCLE('',#71158,2.1);
#2068=CIRCLE('',#71167,1.15);
#2069=CIRCLE('',#71169,1.15);
#2070=CIRCLE('',#71171,1.15);
#2071=CIRCLE('',#71173,1.15);
#2072=CIRCLE('',#71175,1.15);
#2073=CIRCLE('',#71177,1.15);
#2074=CIRCLE('',#71179,1.15);
#2075=CIRCLE('',#71181,1.15);
#2076=CIRCLE('',#71183,1.15);
#2077=CIRCLE('',#71185,1.15);
#2078=CIRCLE('',#71187,1.15);
#2079=CIRCLE('',#71189,1.15);
#2080=CIRCLE('',#71191,1.15);
#2081=CIRCLE('',#71193,1.15);
#2082=CIRCLE('',#71195,1.15);
#2083=CIRCLE('',#71197,1.15);
#2084=CIRCLE('',#71199,8.00000000000002);
#2085=CIRCLE('',#71200,3.52584053334071);
#2086=CIRCLE('',#71201,4.);
#2087=CIRCLE('',#71202,4.);
#2088=CIRCLE('',#71203,3.52584053334072);
#2089=CIRCLE('',#71204,8.00000000000001);
#2090=CIRCLE('',#71207,4.);
#2091=CIRCLE('',#71209,4.);
#2092=CIRCLE('',#71213,4.);
#2093=CIRCLE('',#71214,4.);
#2094=CIRCLE('',#71216,4.);
#2095=CIRCLE('',#71217,4.);
#2096=CIRCLE('',#71221,4.);
#2097=CIRCLE('',#71222,4.);
#2098=CIRCLE('',#71224,4.);
#2099=CIRCLE('',#71225,4.);
#2100=CIRCLE('',#71229,4.);
#2101=CIRCLE('',#71230,4.);
#2102=CIRCLE('',#71232,3.99999999999999);
#2103=CIRCLE('',#71233,3.99999999999999);
#2104=CIRCLE('',#71236,3.52584053334072);
#2105=CIRCLE('',#71237,3.52584053334072);
#2106=CIRCLE('',#71239,3.52584053334071);
#2107=CIRCLE('',#71240,3.52584053334071);
#2108=CIRCLE('',#71241,3.52584053334071);
#2109=CIRCLE('',#71243,3.52584053334069);
#2110=CIRCLE('',#71244,3.52584053334069);
#2111=CIRCLE('',#71245,3.52584053334069);
#2112=CIRCLE('',#71247,3.52584053334071);
#2113=CIRCLE('',#71248,3.52584053334071);
#2114=CIRCLE('',#71250,8.00000000000002);
#2115=CIRCLE('',#71251,8.00000000000003);
#2116=CIRCLE('',#71253,8.00000000000001);
#2117=CIRCLE('',#71254,8.00000000000002);
#2118=CIRCLE('',#71256,8.00000000000003);
#2119=CIRCLE('',#71257,8.00000000000002);
#2120=CIRCLE('',#71261,3.00000000000002);
#2121=CIRCLE('',#71262,3.00000000000002);
#2122=CIRCLE('',#71264,10.5);
#2123=CIRCLE('',#71265,8.00000000000001);
#2124=CIRCLE('',#71267,10.5);
#2125=CIRCLE('',#71268,8.);
#2126=CIRCLE('',#71272,10.5000000000001);
#2127=CIRCLE('',#71273,7.99999999999999);
#2128=CIRCLE('',#71275,8.);
#2129=CIRCLE('',#71276,10.5);
#2130=CIRCLE('',#71280,3.);
#2131=CIRCLE('',#71281,3.);
#2132=CIRCLE('',#71283,3.);
#2133=CIRCLE('',#71284,3.);
#2134=CIRCLE('',#71288,8.);
#2135=CIRCLE('',#71289,10.5000000000001);
#2136=CIRCLE('',#71291,8.);
#2137=CIRCLE('',#71292,10.5000000000001);
#2138=CIRCLE('',#71296,10.5);
#2139=CIRCLE('',#71297,8.);
#2140=CIRCLE('',#71299,8.);
#2141=CIRCLE('',#71300,10.5);
#2142=CIRCLE('',#71302,3.);
#2143=CIRCLE('',#71303,3.);
#2144=CIRCLE('',#71307,1.25);
#2145=CIRCLE('',#71309,1.25);
#2146=CIRCLE('',#71311,1.25);
#2147=CIRCLE('',#71313,1.25);
#2148=CIRCLE('',#71449,1.80000000000005);
#2149=CIRCLE('',#71450,2.5);
#2150=CIRCLE('',#71452,2.5);
#2151=CIRCLE('',#71453,1.80000000000005);
#2152=CIRCLE('',#71457,1.80000000000005);
#2153=CIRCLE('',#71458,2.5);
#2154=CIRCLE('',#71460,2.5);
#2155=CIRCLE('',#71461,1.80000000000005);
#2156=CIRCLE('',#71464,2.5);
#2157=CIRCLE('',#71466,2.5);
#2158=CIRCLE('',#71468,2.5);
#2159=CIRCLE('',#71470,2.5);
#2160=CIRCLE('',#71472,3.);
#2161=CIRCLE('',#71473,3.);
#2162=CIRCLE('',#71474,3.);
#2163=CIRCLE('',#71475,3.00000000000001);
#2164=CIRCLE('',#71478,3.);
#2165=CIRCLE('',#71481,3.);
#2166=CIRCLE('',#71484,3.00000000000001);
#2167=CIRCLE('',#71487,3.);
#2168=CIRCLE('',#71489,7.99999999999998);
#2169=CIRCLE('',#71490,1.5);
#2170=CIRCLE('',#71493,7.99999999999998);
#2171=CIRCLE('',#71494,7.99999999999998);
#2172=CIRCLE('',#71497,7.99999999999999);
#2173=CIRCLE('',#71498,7.99999999999999);
#2174=CIRCLE('',#71501,7.99999999999998);
#2175=CIRCLE('',#71502,7.99999999999998);
#2176=CIRCLE('',#71505,7.99999999999998);
#2177=CIRCLE('',#71507,0.799999999999995);
#2178=CIRCLE('',#71509,0.799999999999995);
#2179=CIRCLE('',#71511,0.799999999999995);
#2180=CIRCLE('',#71513,0.799999999999995);
#2181=CIRCLE('',#71515,1.99999999999999);
#2182=CIRCLE('',#71516,1.99999999999999);
#2183=CIRCLE('',#71518,2.);
#2184=CIRCLE('',#71519,2.);
#2185=CIRCLE('',#71521,2.19999999999999);
#2186=CIRCLE('',#71522,1.15);
#2187=CIRCLE('',#71524,2.19999999999999);
#2188=CIRCLE('',#71525,1.15);
#2189=CIRCLE('',#71527,2.19999999999999);
#2190=CIRCLE('',#71528,1.15);
#2191=CIRCLE('',#71530,2.19999999999999);
#2192=CIRCLE('',#71531,1.15);
#2193=CIRCLE('',#71533,2.19999999999999);
#2194=CIRCLE('',#71534,1.15);
#2195=CIRCLE('',#71536,2.19999999999999);
#2196=CIRCLE('',#71537,1.15);
#2197=CIRCLE('',#71539,2.19999999999999);
#2198=CIRCLE('',#71540,1.15);
#2199=CIRCLE('',#71542,2.19999999999999);
#2200=CIRCLE('',#71543,1.15);
#2201=CIRCLE('',#71545,2.19999999999999);
#2202=CIRCLE('',#71546,1.15);
#2203=CIRCLE('',#71548,2.19999999999999);
#2204=CIRCLE('',#71549,1.15);
#2205=CIRCLE('',#71551,2.19999999999999);
#2206=CIRCLE('',#71552,1.15);
#2207=CIRCLE('',#71554,2.19999999999999);
#2208=CIRCLE('',#71555,1.15);
#2209=CIRCLE('',#71557,2.19999999999999);
#2210=CIRCLE('',#71558,1.15);
#2211=CIRCLE('',#71560,2.19999999999999);
#2212=CIRCLE('',#71561,1.15);
#2213=CIRCLE('',#71563,2.19999999999999);
#2214=CIRCLE('',#71564,1.15);
#2215=CIRCLE('',#71566,2.19999999999999);
#2216=CIRCLE('',#71567,1.15);
#2217=CIRCLE('',#71574,8.00000000000001);
#2218=CIRCLE('',#71575,8.00000000000002);
#2219=CIRCLE('',#71577,8.00000000000002);
#2220=CIRCLE('',#71578,8.00000000000003);
#2221=CIRCLE('',#71580,8.00000000000002);
#2222=CIRCLE('',#71581,8.00000000000001);
#2223=CIRCLE('',#71583,8.00000000000003);
#2224=CIRCLE('',#71584,8.00000000000002);
#2225=CIRCLE('',#71586,2.19999999999999);
#2226=CIRCLE('',#71587,2.19999999999999);
#2227=CIRCLE('',#71588,2.19999999999999);
#2228=CIRCLE('',#71589,2.19999999999999);
#2229=CIRCLE('',#71590,2.19999999999999);
#2230=CIRCLE('',#71591,2.19999999999999);
#2231=CIRCLE('',#71592,2.19999999999999);
#2232=CIRCLE('',#71593,2.19999999999999);
#2233=CIRCLE('',#71594,2.19999999999999);
#2234=CIRCLE('',#71595,2.19999999999999);
#2235=CIRCLE('',#71596,2.19999999999999);
#2236=CIRCLE('',#71597,2.19999999999999);
#2237=CIRCLE('',#71598,2.19999999999999);
#2238=CIRCLE('',#71599,2.19999999999999);
#2239=CIRCLE('',#71600,2.19999999999999);
#2240=CIRCLE('',#71601,2.19999999999999);
#2241=CIRCLE('',#71602,1.25);
#2242=CIRCLE('',#71603,1.25);
#2243=CIRCLE('',#71604,1.25);
#2244=CIRCLE('',#71605,1.25);
#2245=CIRCLE('',#71607,1.5);
#2246=CIRCLE('',#71609,1.5);
#2247=CIRCLE('',#71611,1.5);
#2248=CIRCLE('',#71628,1.24999999999999);
#2249=CIRCLE('',#71629,1.24999999999999);
#2250=CIRCLE('',#71630,1.24999999999999);
#2251=CIRCLE('',#71631,1.24999999999999);
#2252=CIRCLE('',#71635,1.99999999999999);
#2253=CIRCLE('',#71636,2.00000000000001);
#2254=CIRCLE('',#71637,0.799999999999995);
#2255=CIRCLE('',#71638,0.799999999999995);
#2256=CIRCLE('',#71642,0.799999999999995);
#2257=CIRCLE('',#71643,0.799999999999995);
#2258=CIRCLE('',#71645,2.00000000000001);
#2259=CIRCLE('',#71647,1.99999999999999);
#2260=CIRCLE('',#71693,1.25);
#2261=CIRCLE('',#71696,1.25);
#2262=CIRCLE('',#71699,1.25);
#2263=CIRCLE('',#71702,1.25);
#2264=CIRCLE('',#71705,1.55);
#2265=CIRCLE('',#71706,2.29999999999999);
#2266=CIRCLE('',#71708,1.55);
#2267=CIRCLE('',#71709,2.29999999999999);
#2268=CIRCLE('',#71713,1.54999999999999);
#2269=CIRCLE('',#71714,2.29999999999999);
#2270=CIRCLE('',#71716,1.54999999999999);
#2271=CIRCLE('',#71717,2.29999999999999);
#2272=CIRCLE('',#71721,1.54999999999999);
#2273=CIRCLE('',#71722,2.29999999999999);
#2274=CIRCLE('',#71724,1.54999999999999);
#2275=CIRCLE('',#71725,2.29999999999999);
#2276=CIRCLE('',#71729,1.54999999999999);
#2277=CIRCLE('',#71730,2.29999999999999);
#2278=CIRCLE('',#71732,1.54999999999999);
#2279=CIRCLE('',#71733,2.29999999999999);
#2280=CIRCLE('',#71737,1.54999999999999);
#2281=CIRCLE('',#71738,2.29999999999999);
#2282=CIRCLE('',#71740,1.54999999999999);
#2283=CIRCLE('',#71741,2.29999999999999);
#2284=CIRCLE('',#71745,1.55);
#2285=CIRCLE('',#71746,2.29999999999999);
#2286=CIRCLE('',#71748,1.55);
#2287=CIRCLE('',#71749,2.29999999999999);
#2288=CIRCLE('',#71753,1.55);
#2289=CIRCLE('',#71754,2.29999999999999);
#2290=CIRCLE('',#71756,1.55);
#2291=CIRCLE('',#71757,2.29999999999999);
#2292=CIRCLE('',#71761,1.55);
#2293=CIRCLE('',#71762,2.29999999999999);
#2294=CIRCLE('',#71764,1.55);
#2295=CIRCLE('',#71765,2.29999999999999);
#2296=CIRCLE('',#71769,2.29999999999999);
#2297=CIRCLE('',#71770,1.55);
#2298=CIRCLE('',#71772,2.29999999999999);
#2299=CIRCLE('',#71773,1.55);
#2300=CIRCLE('',#71777,2.29999999999999);
#2301=CIRCLE('',#71778,1.54999999999999);
#2302=CIRCLE('',#71780,2.29999999999999);
#2303=CIRCLE('',#71781,1.54999999999999);
#2304=CIRCLE('',#71785,2.29999999999999);
#2305=CIRCLE('',#71786,1.54999999999999);
#2306=CIRCLE('',#71788,2.29999999999999);
#2307=CIRCLE('',#71789,1.54999999999999);
#2308=CIRCLE('',#71793,2.29999999999999);
#2309=CIRCLE('',#71794,1.54999999999999);
#2310=CIRCLE('',#71796,2.29999999999999);
#2311=CIRCLE('',#71797,1.54999999999999);
#2312=CIRCLE('',#71801,2.29999999999999);
#2313=CIRCLE('',#71802,1.54999999999999);
#2314=CIRCLE('',#71804,2.29999999999999);
#2315=CIRCLE('',#71805,1.54999999999999);
#2316=CIRCLE('',#71809,2.29999999999999);
#2317=CIRCLE('',#71810,1.55);
#2318=CIRCLE('',#71812,2.29999999999999);
#2319=CIRCLE('',#71813,1.55);
#2320=CIRCLE('',#71817,2.29999999999999);
#2321=CIRCLE('',#71818,1.55);
#2322=CIRCLE('',#71820,2.29999999999999);
#2323=CIRCLE('',#71821,1.55);
#2324=CIRCLE('',#71825,2.29999999999999);
#2325=CIRCLE('',#71826,1.55);
#2326=CIRCLE('',#71828,2.29999999999999);
#2327=CIRCLE('',#71829,1.55);
#2328=CIRCLE('',#71833,2.);
#2329=CIRCLE('',#71834,2.);
#2330=CIRCLE('',#71836,2.);
#2331=CIRCLE('',#71837,2.00000000000002);
#2332=CIRCLE('',#71841,2.);
#2333=CIRCLE('',#71843,2.);
#2334=CIRCLE('',#71845,2.);
#2335=CIRCLE('',#71847,2.);
#2336=CIRCLE('',#71851,2.);
#2337=CIRCLE('',#71852,2.);
#2338=CIRCLE('',#71854,2.);
#2339=CIRCLE('',#71855,2.);
#2340=CIRCLE('',#71859,2.);
#2341=CIRCLE('',#71861,2.);
#2342=CIRCLE('',#71863,2.);
#2343=CIRCLE('',#71865,2.);
#2344=CIRCLE('',#71876,1.8);
#2345=CIRCLE('',#71878,1.);
#2346=CIRCLE('',#71879,1.9);
#2347=CIRCLE('',#71881,1.);
#2348=CIRCLE('',#71884,1.9);
#2349=CIRCLE('',#71894,1.8);
#2350=CIRCLE('',#71896,0.999999999999997);
#2351=CIRCLE('',#71897,1.9);
#2352=CIRCLE('',#71899,0.999999999999997);
#2353=CIRCLE('',#71902,1.9);
#2354=CIRCLE('',#71912,1.8);
#2355=CIRCLE('',#71914,0.999999999999999);
#2356=CIRCLE('',#71915,1.9);
#2357=CIRCLE('',#71917,0.999999999999999);
#2358=CIRCLE('',#71920,1.9);
#2359=CIRCLE('',#71930,1.8);
#2360=CIRCLE('',#71932,0.999999999999999);
#2361=CIRCLE('',#71933,1.9);
#2362=CIRCLE('',#71935,1.00000000000001);
#2363=CIRCLE('',#71938,1.9);
#2364=CIRCLE('',#71948,1.8);
#2365=CIRCLE('',#71950,0.999999999999999);
#2366=CIRCLE('',#71951,1.9);
#2367=CIRCLE('',#71953,0.999999999999999);
#2368=CIRCLE('',#71956,1.9);
#2369=CIRCLE('',#71966,1.8);
#2370=CIRCLE('',#71968,0.999999999999999);
#2371=CIRCLE('',#71969,1.9);
#2372=CIRCLE('',#71971,0.999999999999999);
#2373=CIRCLE('',#71974,1.9);
#2374=CIRCLE('',#71984,1.8);
#2375=CIRCLE('',#71986,0.999999999999999);
#2376=CIRCLE('',#71987,1.9);
#2377=CIRCLE('',#71989,0.999999999999999);
#2378=CIRCLE('',#71992,1.9);
#2379=CIRCLE('',#72002,1.8);
#2380=CIRCLE('',#72004,0.999999999999999);
#2381=CIRCLE('',#72005,1.9);
#2382=CIRCLE('',#72007,0.999999999999999);
#2383=CIRCLE('',#72010,1.9);
#2384=CIRCLE('',#72020,1.8);
#2385=CIRCLE('',#72022,0.999999999999999);
#2386=CIRCLE('',#72023,1.9);
#2387=CIRCLE('',#72025,0.999999999999999);
#2388=CIRCLE('',#72028,1.9);
#2389=CIRCLE('',#72038,1.8);
#2390=CIRCLE('',#72040,1.);
#2391=CIRCLE('',#72041,1.9);
#2392=CIRCLE('',#72043,1.);
#2393=CIRCLE('',#72046,1.9);
#2394=CIRCLE('',#72056,1.8);
#2395=CIRCLE('',#72058,0.999999999999999);
#2396=CIRCLE('',#72059,1.9);
#2397=CIRCLE('',#72061,0.999999999999999);
#2398=CIRCLE('',#72064,1.9);
#2399=CIRCLE('',#72074,1.8);
#2400=CIRCLE('',#72076,0.999999999999999);
#2401=CIRCLE('',#72077,1.9);
#2402=CIRCLE('',#72079,0.999999999999999);
#2403=CIRCLE('',#72082,1.9);
#2404=CIRCLE('',#72092,1.8);
#2405=CIRCLE('',#72094,0.999999999999999);
#2406=CIRCLE('',#72095,1.9);
#2407=CIRCLE('',#72097,0.999999999999999);
#2408=CIRCLE('',#72100,1.9);
#2409=CIRCLE('',#72110,1.79999999999999);
#2410=CIRCLE('',#72112,1.);
#2411=CIRCLE('',#72113,1.9);
#2412=CIRCLE('',#72115,1.);
#2413=CIRCLE('',#72118,1.9);
#2414=CIRCLE('',#72128,1.8);
#2415=CIRCLE('',#72130,0.999999999999999);
#2416=CIRCLE('',#72131,1.9);
#2417=CIRCLE('',#72133,0.999999999999999);
#2418=CIRCLE('',#72136,1.9);
#2419=CIRCLE('',#72146,1.8);
#2420=CIRCLE('',#72148,0.999999999999999);
#2421=CIRCLE('',#72149,1.9);
#2422=CIRCLE('',#72151,0.999999999999999);
#2423=CIRCLE('',#72154,1.9);
#2424=CIRCLE('',#72164,0.999999999999999);
#2425=CIRCLE('',#72166,0.999999999999999);
#2426=CIRCLE('',#72167,1.9);
#2427=CIRCLE('',#72169,1.80000000000001);
#2428=CIRCLE('',#72171,1.9);
#2429=CIRCLE('',#72182,0.999999999999999);
#2430=CIRCLE('',#72184,0.999999999999999);
#2431=CIRCLE('',#72185,1.9);
#2432=CIRCLE('',#72187,1.80000000000001);
#2433=CIRCLE('',#72189,1.9);
#2434=CIRCLE('',#72200,1.80000000000001);
#2435=CIRCLE('',#72202,0.999999999999995);
#2436=CIRCLE('',#72203,1.9);
#2437=CIRCLE('',#72205,0.999999999999995);
#2438=CIRCLE('',#72208,1.9);
#2439=CIRCLE('',#72218,1.80000000000001);
#2440=CIRCLE('',#72220,1.);
#2441=CIRCLE('',#72221,1.9);
#2442=CIRCLE('',#72223,1.);
#2443=CIRCLE('',#72226,1.9);
#2444=CIRCLE('',#72229,2.1);
#2445=CIRCLE('',#72230,1.2);
#2446=CIRCLE('',#72232,2.1);
#2447=CIRCLE('',#72233,1.2);
#2448=CIRCLE('',#72235,2.1);
#2449=CIRCLE('',#72236,1.2);
#2450=CIRCLE('',#72238,2.1);
#2451=CIRCLE('',#72239,1.2);
#2452=CIRCLE('',#72241,2.1);
#2453=CIRCLE('',#72242,1.2);
#2454=CIRCLE('',#72244,2.1);
#2455=CIRCLE('',#72245,1.2);
#2456=CIRCLE('',#72247,2.1);
#2457=CIRCLE('',#72248,1.19999999999999);
#2458=CIRCLE('',#72250,2.1);
#2459=CIRCLE('',#72251,1.2);
#2460=CIRCLE('',#72253,2.1);
#2461=CIRCLE('',#72254,1.20000000000001);
#2462=CIRCLE('',#72256,2.1);
#2463=CIRCLE('',#72257,1.19999999999999);
#2464=CIRCLE('',#72259,2.1);
#2465=CIRCLE('',#72260,1.2);
#2466=CIRCLE('',#72262,2.1);
#2467=CIRCLE('',#72263,1.19999999999999);
#2468=CIRCLE('',#72267,1.19999999999999);
#2469=CIRCLE('',#72268,1.2);
#2470=CIRCLE('',#72269,1.19999999999999);
#2471=CIRCLE('',#72270,1.19999999999999);
#2472=CIRCLE('',#72271,1.2);
#2473=CIRCLE('',#72272,1.19999999999999);
#2474=CIRCLE('',#72273,1.2);
#2475=CIRCLE('',#72274,1.2);
#2476=CIRCLE('',#72275,1.2);
#2477=CIRCLE('',#72276,1.2);
#2478=CIRCLE('',#72277,1.2);
#2479=CIRCLE('',#72278,1.2);
#2480=CIRCLE('',#72281,2.1);
#2481=CIRCLE('',#72282,2.1);
#2482=CIRCLE('',#72283,2.1);
#2483=CIRCLE('',#72284,2.1);
#2484=CIRCLE('',#72285,2.1);
#2485=CIRCLE('',#72286,2.1);
#2486=CIRCLE('',#72287,2.1);
#2487=CIRCLE('',#72288,2.1);
#2488=CIRCLE('',#72289,2.1);
#2489=CIRCLE('',#72290,2.1);
#2490=CIRCLE('',#72291,2.1);
#2491=CIRCLE('',#72292,2.1);
#2492=CIRCLE('',#72319,2.1);
#2493=CIRCLE('',#72320,1.2);
#2494=CIRCLE('',#72322,2.1);
#2495=CIRCLE('',#72323,1.2);
#2496=CIRCLE('',#72325,2.1);
#2497=CIRCLE('',#72326,1.2);
#2498=CIRCLE('',#72328,2.1);
#2499=CIRCLE('',#72329,1.2);
#2500=CIRCLE('',#72331,2.1);
#2501=CIRCLE('',#72332,1.2);
#2502=CIRCLE('',#72334,2.1);
#2503=CIRCLE('',#72335,1.2);
#2504=CIRCLE('',#72337,2.1);
#2505=CIRCLE('',#72338,1.20000000000001);
#2506=CIRCLE('',#72340,2.1);
#2507=CIRCLE('',#72341,1.2);
#2508=CIRCLE('',#72343,2.1);
#2509=CIRCLE('',#72344,1.20000000000001);
#2510=CIRCLE('',#72346,2.1);
#2511=CIRCLE('',#72347,1.19999999999999);
#2512=CIRCLE('',#72349,2.1);
#2513=CIRCLE('',#72350,1.2);
#2514=CIRCLE('',#72352,2.1);
#2515=CIRCLE('',#72353,1.19999999999999);
#2516=CIRCLE('',#72357,1.19999999999999);
#2517=CIRCLE('',#72358,1.2);
#2518=CIRCLE('',#72359,1.19999999999999);
#2519=CIRCLE('',#72360,1.19999999999999);
#2520=CIRCLE('',#72361,1.2);
#2521=CIRCLE('',#72362,1.19999999999999);
#2522=CIRCLE('',#72363,1.2);
#2523=CIRCLE('',#72364,1.2);
#2524=CIRCLE('',#72365,1.2);
#2525=CIRCLE('',#72366,1.2);
#2526=CIRCLE('',#72367,1.2);
#2527=CIRCLE('',#72368,1.2);
#2528=CIRCLE('',#72371,2.1);
#2529=CIRCLE('',#72372,2.1);
#2530=CIRCLE('',#72373,2.1);
#2531=CIRCLE('',#72374,2.1);
#2532=CIRCLE('',#72375,2.1);
#2533=CIRCLE('',#72376,2.1);
#2534=CIRCLE('',#72377,2.1);
#2535=CIRCLE('',#72378,2.1);
#2536=CIRCLE('',#72379,2.1);
#2537=CIRCLE('',#72380,2.1);
#2538=CIRCLE('',#72381,2.1);
#2539=CIRCLE('',#72382,2.1);
#2540=CIRCLE('',#72422,1.825);
#2541=CIRCLE('',#72424,0.700000000000004);
#2542=CIRCLE('',#72426,1.);
#2543=CIRCLE('',#72427,1.);
#2544=CIRCLE('',#72429,1.825);
#2545=CIRCLE('',#72446,1.825);
#2546=CIRCLE('',#72448,0.700000000000004);
#2547=CIRCLE('',#72450,1.);
#2548=CIRCLE('',#72451,1.);
#2549=CIRCLE('',#72453,1.825);
#2550=CIRCLE('',#72469,1.85);
#2551=CIRCLE('',#72471,1.00000000000001);
#2552=CIRCLE('',#72473,1.);
#2553=CIRCLE('',#72475,1.85);
#2554=CIRCLE('',#72490,1.85);
#2555=CIRCLE('',#72492,1.00000000000001);
#2556=CIRCLE('',#72494,1.00000000000001);
#2557=CIRCLE('',#72496,1.85);
#2558=CIRCLE('',#72499,0.299999999999995);
#2559=CIRCLE('',#72500,0.299999999999995);
#2560=CIRCLE('',#72502,0.299999999999995);
#2561=CIRCLE('',#72503,2.);
#2562=CIRCLE('',#72504,2.3);
#2563=CIRCLE('',#72506,0.299999999999995);
#2564=CIRCLE('',#72508,0.299999999999995);
#2565=CIRCLE('',#72509,2.);
#2566=CIRCLE('',#72510,2.3);
#2567=CIRCLE('',#72512,0.299999999999995);
#2568=CIRCLE('',#72515,0.299999999999995);
#2569=CIRCLE('',#72516,0.299999999999995);
#2570=CIRCLE('',#72518,0.299999999999995);
#2571=CIRCLE('',#72519,2.3);
#2572=CIRCLE('',#72520,2.);
#2573=CIRCLE('',#72522,0.299999999999995);
#2574=CIRCLE('',#72524,0.299999999999995);
#2575=CIRCLE('',#72525,2.3);
#2576=CIRCLE('',#72526,2.);
#2577=CIRCLE('',#72528,0.299999999999995);
#2578=CIRCLE('',#72531,2.);
#2579=CIRCLE('',#72532,1.8);
#2580=CIRCLE('',#72536,2.);
#2581=CIRCLE('',#72537,1.8);
#2582=CIRCLE('',#72540,2.);
#2583=CIRCLE('',#72541,1.8);
#2584=CIRCLE('',#72546,2.);
#2585=CIRCLE('',#72547,1.8);
#2586=CIRCLE('',#72555,1.1);
#2587=CIRCLE('',#72562,1.1);
#2588=CIRCLE('',#72565,2.3);
#2589=CIRCLE('',#72566,2.3);
#2590=CIRCLE('',#72569,1.1);
#2591=CIRCLE('',#72572,1.1);
#2592=CIRCLE('',#72575,2.);
#2593=CIRCLE('',#72577,0.799999999999995);
#2594=CIRCLE('',#72578,2.);
#2595=CIRCLE('',#72580,0.799999999999995);
#2596=CIRCLE('',#72581,2.);
#2597=CIRCLE('',#72583,2.);
#2598=CIRCLE('',#72586,0.100000000000003);
#2599=CIRCLE('',#72587,0.299999999999995);
#2600=CIRCLE('',#72590,1.8);
#2601=CIRCLE('',#72591,2.);
#2602=CIRCLE('',#72595,2.);
#2603=CIRCLE('',#72596,1.80000000000001);
#2604=CIRCLE('',#72599,2.);
#2605=CIRCLE('',#72600,1.80000000000001);
#2606=CIRCLE('',#72604,1.8);
#2607=CIRCLE('',#72605,2.);
#2608=CIRCLE('',#72608,1.8);
#2609=CIRCLE('',#72609,2.);
#2610=CIRCLE('',#72613,0.299999999999995);
#2611=CIRCLE('',#72614,0.100000000000003);
#2612=CIRCLE('',#72617,2.);
#2613=CIRCLE('',#72618,1.8);
#2614=CIRCLE('',#72621,0.299999999999995);
#2615=CIRCLE('',#72622,0.299999999999995);
#2616=CIRCLE('',#72624,0.299999999999995);
#2617=CIRCLE('',#72626,0.299999999999995);
#2618=CIRCLE('',#72627,2.3);
#2619=CIRCLE('',#72628,2.);
#2620=CIRCLE('',#72630,0.299999999999995);
#2621=CIRCLE('',#72632,0.299999999999995);
#2622=CIRCLE('',#72633,2.3);
#2623=CIRCLE('',#72634,2.);
#2624=CIRCLE('',#72640,1.09999999999999);
#2625=CIRCLE('',#72643,2.);
#2626=CIRCLE('',#72646,2.);
#2627=CIRCLE('',#72649,1.09999999999999);
#2628=CIRCLE('',#72652,0.799999999999995);
#2629=CIRCLE('',#72653,0.799999999999995);
#2630=CIRCLE('',#72654,2.3);
#2631=CIRCLE('',#72655,2.3);
#2632=CIRCLE('',#72658,2.3);
#2633=CIRCLE('',#72660,2.3);
#2634=CIRCLE('',#72667,1.09999999999999);
#2635=CIRCLE('',#72670,1.09999999999999);
#2636=CIRCLE('',#72680,3.99999999999999);
#2637=CIRCLE('',#72682,1.7);
#2638=CIRCLE('',#72684,2.);
#2639=CIRCLE('',#72685,2.);
#2640=CIRCLE('',#72687,3.99999999999999);
#2641=CIRCLE('',#72699,1.8);
#2642=CIRCLE('',#72701,0.999999999999998);
#2643=CIRCLE('',#72702,1.9);
#2644=CIRCLE('',#72704,0.999999999999998);
#2645=CIRCLE('',#72707,1.9);
#2646=CIRCLE('',#72717,1.79999999999999);
#2647=CIRCLE('',#72719,0.999999999999999);
#2648=CIRCLE('',#72720,1.9);
#2649=CIRCLE('',#72722,0.999999999999999);
#2650=CIRCLE('',#72725,1.9);
#2651=CIRCLE('',#72734,2.1);
#2652=CIRCLE('',#72735,1.19999999999999);
#2653=CIRCLE('',#72737,2.1);
#2654=CIRCLE('',#72738,1.19999999999999);
#2655=CIRCLE('',#72740,5.);
#2656=CIRCLE('',#72742,5.);
#2657=CIRCLE('',#72744,1.19999999999999);
#2658=CIRCLE('',#72745,1.19999999999999);
#2659=CIRCLE('',#72748,2.1);
#2660=CIRCLE('',#72751,2.1);
#2661=CIRCLE('',#72765,1.8);
#2662=CIRCLE('',#72767,1.);
#2663=CIRCLE('',#72768,1.9);
#2664=CIRCLE('',#72770,1.);
#2665=CIRCLE('',#72773,1.9);
#2666=CIRCLE('',#72783,1.8);
#2667=CIRCLE('',#72785,0.999999999999998);
#2668=CIRCLE('',#72786,1.9);
#2669=CIRCLE('',#72788,0.999999999999998);
#2670=CIRCLE('',#72791,1.9);
#2671=CIRCLE('',#72800,2.1);
#2672=CIRCLE('',#72801,1.19999999999999);
#2673=CIRCLE('',#72803,2.1);
#2674=CIRCLE('',#72804,1.19999999999999);
#2675=CIRCLE('',#72806,5.);
#2676=CIRCLE('',#72808,1.19999999999999);
#2677=CIRCLE('',#72809,1.19999999999999);
#2678=CIRCLE('',#72811,5.);
#2679=CIRCLE('',#72814,2.1);
#2680=CIRCLE('',#72817,2.1);
#2681=CIRCLE('',#72824,0.799999999999995);
#2682=CIRCLE('',#72826,1.15);
#2683=CIRCLE('',#72828,1.15);
#2684=CIRCLE('',#72830,1.15);
#2685=CIRCLE('',#72832,1.15);
#2686=CIRCLE('',#72834,1.15);
#2687=CIRCLE('',#72836,1.15);
#2688=CIRCLE('',#72838,1.15);
#2689=CIRCLE('',#72840,1.15);
#2690=CIRCLE('',#72842,1.15);
#2691=CIRCLE('',#72844,1.15);
#2692=CIRCLE('',#72846,1.15);
#2693=CIRCLE('',#72848,1.15);
#2694=CIRCLE('',#72850,1.15);
#2695=CIRCLE('',#72852,1.15);
#2696=CIRCLE('',#72854,1.15);
#2697=CIRCLE('',#72856,1.15);
#2698=CIRCLE('',#72858,2.00000000000002);
#2699=CIRCLE('',#72859,2.00000000000002);
#2700=CIRCLE('',#72862,2.);
#2701=CIRCLE('',#72863,2.);
#2702=CIRCLE('',#72865,2.);
#2703=CIRCLE('',#72866,2.);
#2704=CIRCLE('',#72869,1.99999999999999);
#2705=CIRCLE('',#72870,1.99999999999999);
#2706=CIRCLE('',#72906,4.3);
#2707=CIRCLE('',#72907,5.);
#2708=CIRCLE('',#72910,4.3);
#2709=CIRCLE('',#72911,5.);
#2710=CIRCLE('',#72915,5.);
#2711=CIRCLE('',#72916,4.3);
#2712=CIRCLE('',#72919,3.5);
#2713=CIRCLE('',#72920,2.8);
#2714=CIRCLE('',#72927,3.5);
#2715=CIRCLE('',#72928,3.5);
#2716=CIRCLE('',#72930,5.);
#2717=CIRCLE('',#72932,5.);
#2718=CIRCLE('',#72934,5.);
#2719=CIRCLE('',#72936,2.);
#2720=CIRCLE('',#72937,2.);
#2721=CIRCLE('',#72939,0.799999999999995);
#2722=CIRCLE('',#72941,2.00000000000002);
#2723=CIRCLE('',#72942,2.00000000000002);
#2724=CIRCLE('',#72945,2.);
#2725=CIRCLE('',#72946,2.);
#2726=CIRCLE('',#72949,0.799999999999995);
#2727=CIRCLE('',#72951,5.50000000000001);
#2728=CIRCLE('',#72952,5.50000000000001);
#2729=CIRCLE('',#72954,0.799999999999981);
#2730=CIRCLE('',#72968,0.799999999999981);
#2731=CIRCLE('',#72969,2.00000000000002);
#2732=CIRCLE('',#72970,2.);
#2733=CIRCLE('',#72971,0.799999999999981);
#2734=CIRCLE('',#72972,0.799999999999981);
#2735=CIRCLE('',#72973,0.799999999999995);
#2736=CIRCLE('',#72975,2.00000000000002);
#2737=CIRCLE('',#72977,2.);
#2738=CIRCLE('',#72981,2.);
#2739=CIRCLE('',#72982,2.);
#2740=CIRCLE('',#72985,2.);
#2741=CIRCLE('',#72986,2.);
#2742=CIRCLE('',#72988,0.799999999999981);
#2743=CIRCLE('',#72989,2.);
#2744=CIRCLE('',#72990,2.);
#2745=CIRCLE('',#72991,0.799999999999981);
#2746=CIRCLE('',#72992,0.799999999999981);
#2747=CIRCLE('',#72994,2.);
#2748=CIRCLE('',#72996,2.);
#2749=CIRCLE('',#72998,4.5);
#2750=CIRCLE('',#73002,0.799999999999981);
#2751=CIRCLE('',#73004,0.799999999999981);
#2752=CIRCLE('',#73006,0.799999999999981);
#2753=CIRCLE('',#73008,0.799999999999981);
#2754=CIRCLE('',#73010,0.799999999999981);
#2755=CIRCLE('',#73012,0.799999999999995);
#2756=CIRCLE('',#73013,0.799999999999995);
#2757=CIRCLE('',#73014,0.799999999999995);
#2758=CIRCLE('',#73015,0.799999999999995);
#2759=CIRCLE('',#73016,0.799999999999995);
#2760=CIRCLE('',#73017,0.799999999999995);
#2761=CIRCLE('',#73018,0.799999999999995);
#2762=CIRCLE('',#73019,0.799999999999995);
#2763=CIRCLE('',#73020,0.799999999999995);
#2764=CIRCLE('',#73021,0.799999999999995);
#2765=CIRCLE('',#73022,0.799999999999995);
#2766=CIRCLE('',#73023,0.799999999999995);
#2767=CIRCLE('',#73024,0.799999999999995);
#2768=CIRCLE('',#73030,1.);
#2769=CIRCLE('',#73031,1.);
#2770=CIRCLE('',#73032,1.);
#2771=CIRCLE('',#73033,1.);
#2772=CIRCLE('',#73034,0.799999999999995);
#2773=CIRCLE('',#73036,1.);
#2774=CIRCLE('',#73039,1.);
#2775=CIRCLE('',#73041,1.);
#2776=CIRCLE('',#73044,1.);
#2777=CIRCLE('',#73046,0.799999999999995);
#2778=CIRCLE('',#73047,0.799999999999995);
#2779=CIRCLE('',#73048,0.799999999999995);
#2780=CIRCLE('',#73049,0.799999999999995);
#2781=CIRCLE('',#73050,0.799999999999995);
#2782=CIRCLE('',#73051,0.799999999999995);
#2783=CIRCLE('',#73052,0.799999999999995);
#2784=CIRCLE('',#73053,0.799999999999995);
#2785=CIRCLE('',#73054,0.799999999999995);
#2786=CIRCLE('',#73055,0.799999999999995);
#2787=CIRCLE('',#73056,0.799999999999995);
#2788=CIRCLE('',#73057,0.799999999999995);
#2789=CIRCLE('',#73058,0.799999999999995);
#2790=CIRCLE('',#73064,1.);
#2791=CIRCLE('',#73065,1.);
#2792=CIRCLE('',#73066,1.);
#2793=CIRCLE('',#73067,1.);
#2794=CIRCLE('',#73068,0.799999999999995);
#2795=CIRCLE('',#73071,1.);
#2796=CIRCLE('',#73073,1.);
#2797=CIRCLE('',#73076,1.);
#2798=CIRCLE('',#73078,1.);
#2799=CIRCLE('',#73087,8.00000000000001);
#2800=CIRCLE('',#73088,8.);
#2801=CIRCLE('',#73100,4.99999999999994);
#2802=CIRCLE('',#73101,8.00000000000001);
#2803=CIRCLE('',#73103,8.00000000000001);
#2804=CIRCLE('',#73104,4.99999999999994);
#2805=CIRCLE('',#73108,4.99999999999995);
#2806=CIRCLE('',#73109,8.00000000000001);
#2807=CIRCLE('',#73111,8.00000000000001);
#2808=CIRCLE('',#73112,4.99999999999995);
#2809=CIRCLE('',#73115,11.4999999999999);
#2810=CIRCLE('',#73116,11.4999999999999);
#2811=CIRCLE('',#73117,16.);
#2812=CIRCLE('',#73119,16.);
#2813=CIRCLE('',#73120,11.4999999999999);
#2814=CIRCLE('',#73124,11.4999999999999);
#2815=CIRCLE('',#73125,11.4999999999999);
#2816=CIRCLE('',#73126,16.);
#2817=CIRCLE('',#73128,16.);
#2818=CIRCLE('',#73129,11.4999999999999);
#2819=CIRCLE('',#73132,8.);
#2820=CIRCLE('',#73133,8.);
#2821=CIRCLE('',#73134,8.);
#2822=CIRCLE('',#73135,8.);
#2823=CIRCLE('',#73137,8.);
#2824=CIRCLE('',#73140,8.);
#2825=CIRCLE('',#73142,8.00000000000001);
#2826=CIRCLE('',#73143,8.00000000000001);
#2827=CIRCLE('',#73144,8.);
#2828=CIRCLE('',#73145,8.);
#2829=CIRCLE('',#73147,8.);
#2830=CIRCLE('',#73149,8.);
#2831=CIRCLE('',#73153,0.799999999999988);
#2832=CIRCLE('',#73154,0.799999999999988);
#2833=CIRCLE('',#73155,0.799999999999988);
#2834=CIRCLE('',#73156,0.799999999999988);
#2835=CIRCLE('',#73157,0.799999999999988);
#2836=CIRCLE('',#73158,0.799999999999988);
#2837=CIRCLE('',#73159,0.799999999999988);
#2838=CIRCLE('',#73160,0.799999999999995);
#2839=CIRCLE('',#73162,2.2);
#2840=CIRCLE('',#73163,1.15);
#2841=CIRCLE('',#73165,2.19999999999999);
#2842=CIRCLE('',#73166,1.15);
#2843=CIRCLE('',#73168,2.19999999999999);
#2844=CIRCLE('',#73169,1.15);
#2845=CIRCLE('',#73171,2.2);
#2846=CIRCLE('',#73172,1.15);
#2847=CIRCLE('',#73174,2.20000000000001);
#2848=CIRCLE('',#73175,1.15000000000001);
#2849=CIRCLE('',#73177,2.19999999999999);
#2850=CIRCLE('',#73178,1.15);
#2851=CIRCLE('',#73180,2.19999999999999);
#2852=CIRCLE('',#73181,1.15);
#2853=CIRCLE('',#73183,2.2);
#2854=CIRCLE('',#73184,1.15000000000001);
#2855=CIRCLE('',#73186,2.20000000000001);
#2856=CIRCLE('',#73187,1.15);
#2857=CIRCLE('',#73189,2.19999999999999);
#2858=CIRCLE('',#73190,1.15);
#2859=CIRCLE('',#73192,2.19999999999999);
#2860=CIRCLE('',#73193,1.15);
#2861=CIRCLE('',#73195,2.20000000000001);
#2862=CIRCLE('',#73196,1.15);
#2863=CIRCLE('',#73198,2.20000000000001);
#2864=CIRCLE('',#73199,1.15000000000001);
#2865=CIRCLE('',#73201,2.19999999999999);
#2866=CIRCLE('',#73202,1.15);
#2867=CIRCLE('',#73204,2.19999999999999);
#2868=CIRCLE('',#73205,1.15);
#2869=CIRCLE('',#73207,2.19999999999999);
#2870=CIRCLE('',#73208,1.15);
#2871=CIRCLE('',#73212,8.00000000000001);
#2872=CIRCLE('',#73216,8.00000000000001);
#2873=CIRCLE('',#73218,0.799999999999988);
#2874=CIRCLE('',#73219,0.799999999999988);
#2875=CIRCLE('',#73220,0.799999999999988);
#2876=CIRCLE('',#73221,0.799999999999988);
#2877=CIRCLE('',#73222,0.799999999999988);
#2878=CIRCLE('',#73223,0.799999999999988);
#2879=CIRCLE('',#73224,0.799999999999995);
#2880=CIRCLE('',#73225,0.799999999999988);
#2881=CIRCLE('',#73232,8.);
#2882=CIRCLE('',#73233,8.);
#2883=CIRCLE('',#73236,8.00000000000001);
#2884=CIRCLE('',#73237,8.00000000000001);
#2885=CIRCLE('',#73240,2.2);
#2886=CIRCLE('',#73241,2.19999999999999);
#2887=CIRCLE('',#73242,2.19999999999999);
#2888=CIRCLE('',#73243,2.2);
#2889=CIRCLE('',#73244,2.20000000000001);
#2890=CIRCLE('',#73245,2.19999999999999);
#2891=CIRCLE('',#73246,2.19999999999999);
#2892=CIRCLE('',#73247,2.2);
#2893=CIRCLE('',#73248,1.1);
#2894=CIRCLE('',#73249,1.1);
#2895=CIRCLE('',#73251,2.20000000000001);
#2896=CIRCLE('',#73252,2.19999999999999);
#2897=CIRCLE('',#73253,2.19999999999999);
#2898=CIRCLE('',#73254,2.20000000000001);
#2899=CIRCLE('',#73255,2.20000000000001);
#2900=CIRCLE('',#73256,2.19999999999999);
#2901=CIRCLE('',#73257,2.19999999999999);
#2902=CIRCLE('',#73258,2.19999999999999);
#2903=CIRCLE('',#73259,1.1);
#2904=CIRCLE('',#73260,1.1);
#2905=CIRCLE('',#73265,0.799999999999995);
#2906=CIRCLE('',#73267,0.799999999999995);
#2907=CIRCLE('',#73274,2.00000000000002);
#2908=CIRCLE('',#73276,2.00000000000002);
#2909=CIRCLE('',#73337,0.799999999999981);
#2910=CIRCLE('',#73339,0.799999999999995);
#2911=CIRCLE('',#73342,0.799999999999981);
#2912=CIRCLE('',#73344,0.799999999999995);
#2913=CIRCLE('',#73347,0.799999999999981);
#2914=CIRCLE('',#73349,0.799999999999995);
#2915=CIRCLE('',#73352,0.799999999999981);
#2916=CIRCLE('',#73354,0.799999999999995);
#2917=CIRCLE('',#73362,0.799999999999995);
#2918=CIRCLE('',#73365,0.799999999999995);
#2919=CIRCLE('',#73368,2.3);
#2920=CIRCLE('',#73369,1.55);
#2921=CIRCLE('',#73371,2.3);
#2922=CIRCLE('',#73372,1.55);
#2923=CIRCLE('',#73376,2.3);
#2924=CIRCLE('',#73377,1.55);
#2925=CIRCLE('',#73379,2.3);
#2926=CIRCLE('',#73380,1.55);
#2927=CIRCLE('',#73384,2.3);
#2928=CIRCLE('',#73385,1.55);
#2929=CIRCLE('',#73387,2.3);
#2930=CIRCLE('',#73388,1.55);
#2931=CIRCLE('',#73392,2.3);
#2932=CIRCLE('',#73393,1.55);
#2933=CIRCLE('',#73395,2.3);
#2934=CIRCLE('',#73396,1.55);
#2935=CIRCLE('',#73400,2.3);
#2936=CIRCLE('',#73401,1.55);
#2937=CIRCLE('',#73403,2.3);
#2938=CIRCLE('',#73404,1.55);
#2939=CIRCLE('',#73408,2.3);
#2940=CIRCLE('',#73409,1.55);
#2941=CIRCLE('',#73411,2.3);
#2942=CIRCLE('',#73412,1.55);
#2943=CIRCLE('',#73416,2.3);
#2944=CIRCLE('',#73417,1.55);
#2945=CIRCLE('',#73419,2.3);
#2946=CIRCLE('',#73420,1.55);
#2947=CIRCLE('',#73424,2.3);
#2948=CIRCLE('',#73425,1.55);
#2949=CIRCLE('',#73427,2.3);
#2950=CIRCLE('',#73428,1.55);
#2951=CIRCLE('',#73432,1.55);
#2952=CIRCLE('',#73433,2.3);
#2953=CIRCLE('',#73435,1.55);
#2954=CIRCLE('',#73436,2.3);
#2955=CIRCLE('',#73440,1.55);
#2956=CIRCLE('',#73441,2.3);
#2957=CIRCLE('',#73443,1.55);
#2958=CIRCLE('',#73444,2.3);
#2959=CIRCLE('',#73448,1.55);
#2960=CIRCLE('',#73449,2.3);
#2961=CIRCLE('',#73451,1.55);
#2962=CIRCLE('',#73452,2.3);
#2963=CIRCLE('',#73456,1.55);
#2964=CIRCLE('',#73457,2.3);
#2965=CIRCLE('',#73459,1.55);
#2966=CIRCLE('',#73460,2.3);
#2967=CIRCLE('',#73464,1.55);
#2968=CIRCLE('',#73465,2.29999999999999);
#2969=CIRCLE('',#73467,1.55);
#2970=CIRCLE('',#73468,2.29999999999999);
#2971=CIRCLE('',#73472,1.55);
#2972=CIRCLE('',#73473,2.3);
#2973=CIRCLE('',#73475,1.55);
#2974=CIRCLE('',#73476,2.3);
#2975=CIRCLE('',#73480,1.55);
#2976=CIRCLE('',#73481,2.3);
#2977=CIRCLE('',#73483,1.55);
#2978=CIRCLE('',#73484,2.3);
#2979=CIRCLE('',#73488,1.55);
#2980=CIRCLE('',#73489,2.3);
#2981=CIRCLE('',#73491,1.55);
#2982=CIRCLE('',#73492,2.3);
#2983=CIRCLE('',#73496,2.3);
#2984=CIRCLE('',#73497,1.5);
#2985=CIRCLE('',#73498,2.);
#2986=CIRCLE('',#73499,1.99999999999998);
#2987=CIRCLE('',#73500,1.99999999999999);
#2988=CIRCLE('',#73502,1.5);
#2989=CIRCLE('',#73505,1.99999999999999);
#2990=CIRCLE('',#73508,2.3);
#2991=CIRCLE('',#73512,1.99999999999998);
#2992=CIRCLE('',#73516,2.);
#2993=CIRCLE('',#73519,0.799999999999995);
#2994=CIRCLE('',#73521,0.799999999999995);
#2995=CIRCLE('',#73524,0.799999999999995);
#2996=CIRCLE('',#73526,0.799999999999995);
#2997=CIRCLE('',#73529,0.799999999999995);
#2998=CIRCLE('',#73531,0.799999999999995);
#2999=CIRCLE('',#73534,0.799999999999995);
#3000=CIRCLE('',#73536,0.799999999999995);
#3001=CIRCLE('',#73539,1.);
#3002=CIRCLE('',#73540,0.799999999999995);
#3003=CIRCLE('',#73542,0.799999999999995);
#3004=CIRCLE('',#73544,1.);
#3005=CIRCLE('',#73548,1.);
#3006=CIRCLE('',#73549,0.799999999999995);
#3007=CIRCLE('',#73551,0.799999999999995);
#3008=CIRCLE('',#73553,1.);
#3009=CIRCLE('',#73557,1.);
#3010=CIRCLE('',#73558,0.799999999999995);
#3011=CIRCLE('',#73560,0.799999999999995);
#3012=CIRCLE('',#73562,0.999999999999994);
#3013=CIRCLE('',#73566,1.);
#3014=CIRCLE('',#73567,0.799999999999995);
#3015=CIRCLE('',#73569,0.799999999999995);
#3016=CIRCLE('',#73571,1.);
#3017=CIRCLE('',#73575,0.799999999999995);
#3018=CIRCLE('',#73577,0.799999999999995);
#3019=CIRCLE('',#73581,0.999999999999994);
#3020=CIRCLE('',#73582,1.);
#3021=CIRCLE('',#73584,0.799999999999995);
#3022=CIRCLE('',#73586,0.799999999999995);
#3023=CIRCLE('',#73591,0.999999999999994);
#3024=CIRCLE('',#73592,1.);
#3025=CIRCLE('',#73594,0.799999999999995);
#3026=CIRCLE('',#73596,0.799999999999995);
#3027=CIRCLE('',#73603,2.25000000000002);
#3028=CIRCLE('',#73604,2.25000000000002);
#3029=CIRCLE('',#73610,0.999999999999994);
#3030=CIRCLE('',#73611,1.);
#3031=CIRCLE('',#73613,0.799999999999995);
#3032=CIRCLE('',#73615,0.799999999999995);
#3033=CIRCLE('',#73619,3.);
#3034=CIRCLE('',#73620,3.);
#3035=CIRCLE('',#73622,3.);
#3036=CIRCLE('',#73623,3.);
#3037=CIRCLE('',#73626,3.);
#3038=CIRCLE('',#73627,3.);
#3039=CIRCLE('',#73631,3.);
#3040=CIRCLE('',#73634,3.);
#3041=CIRCLE('',#73637,0.799999999999995);
#3042=CIRCLE('',#73639,0.799999999999995);
#3043=CIRCLE('',#73642,0.799999999999995);
#3044=CIRCLE('',#73644,0.799999999999995);
#3045=CIRCLE('',#73654,1.80000000000002);
#3046=CIRCLE('',#73656,1.00000000000001);
#3047=CIRCLE('',#73657,1.90000000000002);
#3048=CIRCLE('',#73659,1.00000000000001);
#3049=CIRCLE('',#73662,1.90000000000002);
#3050=CIRCLE('',#73672,1.80000000000002);
#3051=CIRCLE('',#73674,1.00000000000001);
#3052=CIRCLE('',#73675,1.90000000000002);
#3053=CIRCLE('',#73677,1.00000000000001);
#3054=CIRCLE('',#73680,1.90000000000002);
#3055=CIRCLE('',#73690,1.80000000000003);
#3056=CIRCLE('',#73692,1.00000000000001);
#3057=CIRCLE('',#73693,1.90000000000003);
#3058=CIRCLE('',#73695,1.00000000000001);
#3059=CIRCLE('',#73698,1.90000000000003);
#3060=CIRCLE('',#73708,1.80000000000002);
#3061=CIRCLE('',#73710,1.00000000000001);
#3062=CIRCLE('',#73711,1.90000000000002);
#3063=CIRCLE('',#73713,1.00000000000001);
#3064=CIRCLE('',#73716,1.90000000000002);
#3065=CIRCLE('',#73726,1.80000000000002);
#3066=CIRCLE('',#73728,1.00000000000001);
#3067=CIRCLE('',#73729,1.90000000000002);
#3068=CIRCLE('',#73731,1.00000000000001);
#3069=CIRCLE('',#73734,1.90000000000002);
#3070=CIRCLE('',#73744,1.80000000000002);
#3071=CIRCLE('',#73746,1.00000000000001);
#3072=CIRCLE('',#73747,1.90000000000002);
#3073=CIRCLE('',#73749,1.00000000000001);
#3074=CIRCLE('',#73752,1.90000000000002);
#3075=CIRCLE('',#73762,1.80000000000003);
#3076=CIRCLE('',#73764,1.);
#3077=CIRCLE('',#73765,1.90000000000002);
#3078=CIRCLE('',#73767,1.00000000000001);
#3079=CIRCLE('',#73770,1.90000000000002);
#3080=CIRCLE('',#73780,1.80000000000002);
#3081=CIRCLE('',#73782,1.00000000000001);
#3082=CIRCLE('',#73783,1.90000000000002);
#3083=CIRCLE('',#73785,1.00000000000001);
#3084=CIRCLE('',#73788,1.90000000000002);
#3085=CIRCLE('',#73798,1.80000000000002);
#3086=CIRCLE('',#73800,1.00000000000001);
#3087=CIRCLE('',#73801,1.90000000000002);
#3088=CIRCLE('',#73803,1.00000000000001);
#3089=CIRCLE('',#73806,1.90000000000002);
#3090=CIRCLE('',#73816,1.80000000000002);
#3091=CIRCLE('',#73818,1.00000000000001);
#3092=CIRCLE('',#73819,1.90000000000003);
#3093=CIRCLE('',#73821,1.00000000000001);
#3094=CIRCLE('',#73824,1.90000000000003);
#3095=CIRCLE('',#73834,1.80000000000002);
#3096=CIRCLE('',#73836,1.00000000000001);
#3097=CIRCLE('',#73837,1.90000000000003);
#3098=CIRCLE('',#73839,1.00000000000002);
#3099=CIRCLE('',#73842,1.90000000000002);
#3100=CIRCLE('',#73852,1.80000000000002);
#3101=CIRCLE('',#73854,1.00000000000001);
#3102=CIRCLE('',#73855,1.90000000000003);
#3103=CIRCLE('',#73857,1.00000000000001);
#3104=CIRCLE('',#73860,1.90000000000003);
#3105=CIRCLE('',#73870,1.80000000000002);
#3106=CIRCLE('',#73872,1.00000000000001);
#3107=CIRCLE('',#73873,1.90000000000003);
#3108=CIRCLE('',#73875,1.00000000000001);
#3109=CIRCLE('',#73878,1.90000000000003);
#3110=CIRCLE('',#73888,1.80000000000002);
#3111=CIRCLE('',#73890,1.00000000000001);
#3112=CIRCLE('',#73891,1.90000000000003);
#3113=CIRCLE('',#73893,1.00000000000001);
#3114=CIRCLE('',#73896,1.90000000000003);
#3115=CIRCLE('',#73906,1.80000000000002);
#3116=CIRCLE('',#73908,1.00000000000001);
#3117=CIRCLE('',#73909,1.90000000000003);
#3118=CIRCLE('',#73911,1.00000000000001);
#3119=CIRCLE('',#73914,1.90000000000003);
#3120=CIRCLE('',#73924,1.80000000000002);
#3121=CIRCLE('',#73926,1.00000000000001);
#3122=CIRCLE('',#73927,1.90000000000002);
#3123=CIRCLE('',#73929,1.00000000000001);
#3124=CIRCLE('',#73932,1.90000000000002);
#3125=CIRCLE('',#73942,1.);
#3126=CIRCLE('',#73944,1.);
#3127=CIRCLE('',#73945,1.9);
#3128=CIRCLE('',#73947,1.79999999999999);
#3129=CIRCLE('',#73949,1.9);
#3130=CIRCLE('',#73960,1.);
#3131=CIRCLE('',#73962,1.);
#3132=CIRCLE('',#73963,1.89999999999999);
#3133=CIRCLE('',#73965,1.8);
#3134=CIRCLE('',#73967,1.89999999999999);
#3135=CIRCLE('',#73971,2.1);
#3136=CIRCLE('',#73972,1.20000000000001);
#3137=CIRCLE('',#73974,2.1);
#3138=CIRCLE('',#73975,1.2);
#3139=CIRCLE('',#73977,2.1);
#3140=CIRCLE('',#73978,1.2);
#3141=CIRCLE('',#73980,2.1);
#3142=CIRCLE('',#73981,1.2);
#3143=CIRCLE('',#73983,2.1);
#3144=CIRCLE('',#73984,1.20000000000001);
#3145=CIRCLE('',#73986,2.1);
#3146=CIRCLE('',#73987,1.20000000000001);
#3147=CIRCLE('',#73989,2.1);
#3148=CIRCLE('',#73990,1.20000000000001);
#3149=CIRCLE('',#73992,2.1);
#3150=CIRCLE('',#73993,1.20000000000001);
#3151=CIRCLE('',#73995,2.1);
#3152=CIRCLE('',#73996,1.2);
#3153=CIRCLE('',#73998,2.1);
#3154=CIRCLE('',#73999,1.2);
#3155=CIRCLE('',#74001,2.1);
#3156=CIRCLE('',#74002,1.2);
#3157=CIRCLE('',#74004,2.1);
#3158=CIRCLE('',#74005,1.20000000000001);
#3159=CIRCLE('',#74007,2.1);
#3160=CIRCLE('',#74008,1.20000000000001);
#3161=CIRCLE('',#74010,2.1);
#3162=CIRCLE('',#74011,1.20000000000001);
#3163=CIRCLE('',#74013,2.1);
#3164=CIRCLE('',#74014,1.2);
#3165=CIRCLE('',#74016,2.1);
#3166=CIRCLE('',#74017,1.2);
#3167=CIRCLE('',#74019,2.09999999999999);
#3168=CIRCLE('',#74020,1.20000000000001);
#3169=CIRCLE('',#74024,1.20000000000001);
#3170=CIRCLE('',#74025,1.2);
#3171=CIRCLE('',#74026,1.2);
#3172=CIRCLE('',#74027,1.19999999999999);
#3173=CIRCLE('',#74028,1.19999999999999);
#3174=CIRCLE('',#74029,1.19999999999999);
#3175=CIRCLE('',#74030,1.2);
#3176=CIRCLE('',#74031,1.2);
#3177=CIRCLE('',#74032,1.2);
#3178=CIRCLE('',#74033,1.19999999999999);
#3179=CIRCLE('',#74034,1.19999999999999);
#3180=CIRCLE('',#74035,1.19999999999999);
#3181=CIRCLE('',#74036,1.19999999999999);
#3182=CIRCLE('',#74037,1.2);
#3183=CIRCLE('',#74038,1.2);
#3184=CIRCLE('',#74039,1.2);
#3185=CIRCLE('',#74040,1.19999999999999);
#3186=CIRCLE('',#74043,2.09999999999999);
#3187=CIRCLE('',#74044,2.1);
#3188=CIRCLE('',#74045,2.1);
#3189=CIRCLE('',#74046,2.1);
#3190=CIRCLE('',#74047,2.1);
#3191=CIRCLE('',#74048,2.1);
#3192=CIRCLE('',#74049,2.1);
#3193=CIRCLE('',#74050,2.1);
#3194=CIRCLE('',#74051,2.1);
#3195=CIRCLE('',#74052,2.1);
#3196=CIRCLE('',#74053,2.1);
#3197=CIRCLE('',#74054,2.1);
#3198=CIRCLE('',#74055,2.1);
#3199=CIRCLE('',#74056,2.1);
#3200=CIRCLE('',#74057,2.1);
#3201=CIRCLE('',#74058,2.1);
#3202=CIRCLE('',#74059,2.1);
#3203=CIRCLE('',#74096,2.1);
#3204=CIRCLE('',#74097,1.20000000000001);
#3205=CIRCLE('',#74099,2.1);
#3206=CIRCLE('',#74100,1.2);
#3207=CIRCLE('',#74102,2.1);
#3208=CIRCLE('',#74103,1.2);
#3209=CIRCLE('',#74105,2.1);
#3210=CIRCLE('',#74106,1.20000000000001);
#3211=CIRCLE('',#74108,2.1);
#3212=CIRCLE('',#74109,1.20000000000001);
#3213=CIRCLE('',#74111,2.1);
#3214=CIRCLE('',#74112,1.20000000000001);
#3215=CIRCLE('',#74114,2.1);
#3216=CIRCLE('',#74115,1.20000000000001);
#3217=CIRCLE('',#74117,2.09999999999999);
#3218=CIRCLE('',#74118,1.20000000000001);
#3219=CIRCLE('',#74120,2.1);
#3220=CIRCLE('',#74121,1.2);
#3221=CIRCLE('',#74123,2.1);
#3222=CIRCLE('',#74124,1.2);
#3223=CIRCLE('',#74126,2.1);
#3224=CIRCLE('',#74127,1.2);
#3225=CIRCLE('',#74129,2.1);
#3226=CIRCLE('',#74130,1.2);
#3227=CIRCLE('',#74132,2.1);
#3228=CIRCLE('',#74133,1.20000000000001);
#3229=CIRCLE('',#74135,2.1);
#3230=CIRCLE('',#74136,1.20000000000001);
#3231=CIRCLE('',#74138,2.1);
#3232=CIRCLE('',#74139,1.2);
#3233=CIRCLE('',#74141,2.1);
#3234=CIRCLE('',#74142,1.2);
#3235=CIRCLE('',#74144,2.1);
#3236=CIRCLE('',#74145,1.19999999999999);
#3237=CIRCLE('',#74149,1.19999999999999);
#3238=CIRCLE('',#74150,1.2);
#3239=CIRCLE('',#74151,1.2);
#3240=CIRCLE('',#74152,1.19999999999999);
#3241=CIRCLE('',#74153,1.19999999999999);
#3242=CIRCLE('',#74154,1.2);
#3243=CIRCLE('',#74155,1.2);
#3244=CIRCLE('',#74156,1.2);
#3245=CIRCLE('',#74157,1.2);
#3246=CIRCLE('',#74158,1.20000000000001);
#3247=CIRCLE('',#74159,1.19999999999999);
#3248=CIRCLE('',#74160,1.19999999999999);
#3249=CIRCLE('',#74161,1.19999999999999);
#3250=CIRCLE('',#74162,1.19999999999999);
#3251=CIRCLE('',#74163,1.2);
#3252=CIRCLE('',#74164,1.2);
#3253=CIRCLE('',#74165,1.19999999999999);
#3254=CIRCLE('',#74168,2.1);
#3255=CIRCLE('',#74169,2.1);
#3256=CIRCLE('',#74170,2.1);
#3257=CIRCLE('',#74171,2.1);
#3258=CIRCLE('',#74172,2.1);
#3259=CIRCLE('',#74173,2.1);
#3260=CIRCLE('',#74174,2.1);
#3261=CIRCLE('',#74175,2.1);
#3262=CIRCLE('',#74176,2.1);
#3263=CIRCLE('',#74177,2.09999999999999);
#3264=CIRCLE('',#74178,2.1);
#3265=CIRCLE('',#74179,2.1);
#3266=CIRCLE('',#74180,2.1);
#3267=CIRCLE('',#74181,2.1);
#3268=CIRCLE('',#74182,2.1);
#3269=CIRCLE('',#74183,2.1);
#3270=CIRCLE('',#74184,2.1);
#3271=CIRCLE('',#74221,0.799999999999995);
#3272=CIRCLE('',#74223,0.799999999999995);
#3273=CIRCLE('',#74225,0.799999999999995);
#3274=CIRCLE('',#74227,0.799999999999988);
#3275=CIRCLE('',#74229,0.799999999999988);
#3276=CIRCLE('',#74231,0.799999999999988);
#3277=CIRCLE('',#74233,2.75);
#3278=CIRCLE('',#74234,2.75);
#3279=CIRCLE('',#74235,2.75);
#3280=CIRCLE('',#74236,2.75);
#3281=CIRCLE('',#74237,40.);
#3282=CIRCLE('',#74238,40.);
#3283=CIRCLE('',#74239,40.);
#3284=CIRCLE('',#74240,40.);
#3285=CIRCLE('',#74241,8.);
#3286=CIRCLE('',#74242,8.00000000000001);
#3287=CIRCLE('',#74243,8.00000000000001);
#3288=CIRCLE('',#74244,8.00000000000001);
#3289=CIRCLE('',#74245,8.00000000000001);
#3290=CIRCLE('',#74250,7.3);
#3291=CIRCLE('',#74251,8.00000000000001);
#3292=CIRCLE('',#74254,7.29999999999997);
#3293=CIRCLE('',#74255,8.00000000000001);
#3294=CIRCLE('',#74259,7.29999999999997);
#3295=CIRCLE('',#74260,8.00000000000001);
#3296=CIRCLE('',#74263,7.29999999999996);
#3297=CIRCLE('',#74264,8.00000000000001);
#3298=CIRCLE('',#74271,0.799999999999981);
#3299=CIRCLE('',#74273,0.799999999999981);
#3300=CIRCLE('',#74275,0.799999999999981);
#3301=CIRCLE('',#74277,0.799999999999981);
#3302=CIRCLE('',#74283,5.50000000000001);
#3303=CIRCLE('',#74284,5.50000000000001);
#3304=CIRCLE('',#74286,40.);
#3305=CIRCLE('',#74287,20.);
#3306=CIRCLE('',#74288,20.);
#3307=CIRCLE('',#74289,40.);
#3308=CIRCLE('',#74291,20.);
#3309=CIRCLE('',#74294,20.);
#3310=CIRCLE('',#74296,40.);
#3311=CIRCLE('',#74297,20.);
#3312=CIRCLE('',#74298,20.);
#3313=CIRCLE('',#74299,40.);
#3314=CIRCLE('',#74301,20.);
#3315=CIRCLE('',#74304,20.);
#3316=CIRCLE('',#74306,4.);
#3317=CIRCLE('',#74307,4.);
#3318=CIRCLE('',#74309,4.);
#3319=CIRCLE('',#74310,4.);
#3320=CIRCLE('',#74312,4.);
#3321=CIRCLE('',#74313,4.);
#3322=CIRCLE('',#74315,4.);
#3323=CIRCLE('',#74316,4.);
#3324=CIRCLE('',#74318,0.799999999999988);
#3325=CIRCLE('',#74319,0.799999999999988);
#3326=CIRCLE('',#74320,0.799999999999988);
#3327=CIRCLE('',#74321,0.799999999999988);
#3328=CIRCLE('',#74322,0.799999999999995);
#3329=CIRCLE('',#74323,0.799999999999995);
#3330=CIRCLE('',#74324,0.799999999999995);
#3331=CIRCLE('',#74325,0.799999999999995);
#3332=CIRCLE('',#74326,0.799999999999995);
#3333=CIRCLE('',#74327,0.799999999999988);
#3334=CIRCLE('',#74328,0.799999999999988);
#3335=CIRCLE('',#74329,0.799999999999988);
#3336=CIRCLE('',#74330,0.799999999999988);
#3337=CIRCLE('',#74331,0.799999999999995);
#3338=CIRCLE('',#74332,0.799999999999995);
#3339=CIRCLE('',#74333,0.799999999999995);
#3340=CIRCLE('',#74334,0.799999999999995);
#3341=CIRCLE('',#74341,0.799999999999995);
#3342=CIRCLE('',#74342,0.799999999999995);
#3343=CIRCLE('',#74343,0.799999999999995);
#3344=CIRCLE('',#74344,0.799999999999995);
#3345=CIRCLE('',#74345,0.799999999999995);
#3346=CIRCLE('',#74346,0.799999999999995);
#3347=CIRCLE('',#74347,0.799999999999995);
#3348=CIRCLE('',#74348,0.799999999999995);
#3349=CIRCLE('',#74349,0.799999999999995);
#3350=CIRCLE('',#74350,0.799999999999995);
#3351=CIRCLE('',#74351,0.799999999999995);
#3352=CIRCLE('',#74352,0.799999999999995);
#3353=CIRCLE('',#74353,0.799999999999995);
#3354=CIRCLE('',#74354,0.799999999999995);
#3355=CIRCLE('',#74355,0.799999999999995);
#3356=CIRCLE('',#74356,0.799999999999995);
#3357=CIRCLE('',#74357,0.799999999999995);
#3358=CIRCLE('',#74373,40.);
#3359=CIRCLE('',#74374,40.);
#3360=CIRCLE('',#74380,5.);
#3361=CIRCLE('',#74381,2.75);
#3362=CIRCLE('',#74383,5.);
#3363=CIRCLE('',#74384,2.75);
#3364=CIRCLE('',#74386,5.);
#3365=CIRCLE('',#74387,2.75);
#3366=CIRCLE('',#74389,5.);
#3367=CIRCLE('',#74390,2.75);
#3368=CIRCLE('',#74393,40.);
#3369=CIRCLE('',#74398,5.);
#3370=CIRCLE('',#74399,5.);
#3371=CIRCLE('',#74401,40.);
#3372=CIRCLE('',#74402,40.);
#3373=CIRCLE('',#74404,0.799999999999995);
#3374=CIRCLE('',#74405,0.799999999999995);
#3375=CIRCLE('',#74407,0.799999999999995);
#3376=CIRCLE('',#74408,0.799999999999995);
#3377=CIRCLE('',#74410,40.);
#3378=CIRCLE('',#74414,40.);
#3379=CIRCLE('',#74417,40.);
#3380=CIRCLE('',#74421,5.);
#3381=CIRCLE('',#74422,5.);
#3382=CIRCLE('',#74425,1.25);
#3383=CIRCLE('',#74426,1.25);
#3384=CIRCLE('',#74427,1.25);
#3385=CIRCLE('',#74429,8.);
#3386=CIRCLE('',#74432,1.25);
#3387=CIRCLE('',#74433,1.25);
#3388=CIRCLE('',#74434,1.25);
#3389=CIRCLE('',#74450,0.799999999999995);
#3390=CIRCLE('',#74453,0.799999999999995);
#3391=CIRCLE('',#74456,0.799999999999995);
#3392=CIRCLE('',#74459,0.799999999999995);
#3393=CIRCLE('',#74462,0.799999999999995);
#3394=CIRCLE('',#74465,0.799999999999995);
#3395=CIRCLE('',#74468,0.799999999999995);
#3396=CIRCLE('',#74471,0.799999999999995);
#3397=CIRCLE('',#74474,0.799999999999995);
#3398=CIRCLE('',#74477,0.799999999999995);
#3399=CIRCLE('',#74480,0.799999999999995);
#3400=CIRCLE('',#74483,0.799999999999995);
#3401=CIRCLE('',#74486,0.799999999999995);
#3402=CIRCLE('',#74489,0.799999999999995);
#3403=CIRCLE('',#74492,0.800000000000002);
#3404=CIRCLE('',#74495,0.800000000000002);
#3405=CIRCLE('',#74498,0.800000000000002);
#3406=CIRCLE('',#74501,0.800000000000002);
#3407=CIRCLE('',#74504,0.799999999999995);
#3408=CIRCLE('',#74507,0.799999999999995);
#3409=CIRCLE('',#74510,0.800000000000002);
#3410=CIRCLE('',#74513,0.800000000000002);
#3411=CIRCLE('',#74516,0.800000000000002);
#3412=CIRCLE('',#74519,0.800000000000002);
#3413=CIRCLE('',#74522,0.799999999999995);
#3414=CIRCLE('',#74525,0.799999999999995);
#3415=CIRCLE('',#74528,0.799999999999995);
#3416=CIRCLE('',#74531,0.799999999999995);
#3417=CIRCLE('',#74538,1.25);
#3418=CIRCLE('',#74541,1.25);
#3419=CIRCLE('',#74544,1.25);
#3420=CIRCLE('',#74547,1.25);
#3421=CIRCLE('',#74550,1.25);
#3422=CIRCLE('',#74553,1.25);
#3423=CIRCLE('',#74556,0.799999999999995);
#3424=CIRCLE('',#74558,0.799999999999995);
#3425=CIRCLE('',#74561,0.799999999999995);
#3426=CIRCLE('',#74563,0.799999999999995);
#3427=CIRCLE('',#74566,0.799999999999995);
#3428=CIRCLE('',#74568,0.799999999999995);
#3429=CIRCLE('',#74571,0.799999999999995);
#3430=CIRCLE('',#74573,0.799999999999995);
#3431=CIRCLE('',#74576,0.799999999999995);
#3432=CIRCLE('',#74578,0.799999999999995);
#3433=CIRCLE('',#74581,0.799999999999995);
#3434=CIRCLE('',#74583,0.799999999999995);
#3435=CIRCLE('',#74586,0.799999999999995);
#3436=CIRCLE('',#74588,0.799999999999995);
#3437=CIRCLE('',#74594,2.60000000000001);
#3438=CIRCLE('',#74595,2.30000000000001);
#3439=CIRCLE('',#74597,2.30000000000001);
#3440=CIRCLE('',#74601,0.799999999999995);
#3441=CIRCLE('',#74603,0.799999999999995);
#3442=CIRCLE('',#74606,0.799999999999995);
#3443=CIRCLE('',#74608,0.799999999999995);
#3444=CIRCLE('',#74611,0.799999999999995);
#3445=CIRCLE('',#74613,0.799999999999995);
#3446=CIRCLE('',#74616,0.799999999999995);
#3447=CIRCLE('',#74618,0.799999999999995);
#3448=CIRCLE('',#74621,0.799999999999995);
#3449=CIRCLE('',#74623,0.799999999999995);
#3450=CIRCLE('',#74626,0.799999999999995);
#3451=CIRCLE('',#74628,0.799999999999995);
#3452=CIRCLE('',#74631,0.799999999999995);
#3453=CIRCLE('',#74633,0.799999999999995);
#3454=CIRCLE('',#74636,0.799999999999995);
#3455=CIRCLE('',#74638,0.799999999999995);
#3456=CIRCLE('',#74642,0.7835);
#3457=CIRCLE('',#74643,0.7835);
#3458=CIRCLE('',#74645,0.7835);
#3459=CIRCLE('',#74646,0.7835);
#3460=CIRCLE('',#74648,0.7835);
#3461=CIRCLE('',#74649,0.7835);
#3462=CIRCLE('',#74651,0.7835);
#3463=CIRCLE('',#74652,0.7835);
#3464=CIRCLE('',#74662,0.7835);
#3465=CIRCLE('',#74663,0.7835);
#3466=CIRCLE('',#74664,0.7835);
#3467=CIRCLE('',#74665,0.7835);
#3468=CIRCLE('',#74666,3.25);
#3469=CIRCLE('',#74667,3.25);
#3470=CIRCLE('',#74668,3.25);
#3471=CIRCLE('',#74669,3.25);
#3472=CIRCLE('',#74670,8.);
#3473=CIRCLE('',#74671,8.);
#3474=CIRCLE('',#74672,8.);
#3475=CIRCLE('',#74673,8.);
#3476=CIRCLE('',#74674,17.0208333333333);
#3477=CIRCLE('',#74675,3.);
#3478=CIRCLE('',#74676,2.5);
#3479=CIRCLE('',#74677,3.);
#3480=CIRCLE('',#74678,3.);
#3481=CIRCLE('',#74679,2.5);
#3482=CIRCLE('',#74680,3.);
#3483=CIRCLE('',#74681,17.0208333333333);
#3484=CIRCLE('',#74682,3.);
#3485=CIRCLE('',#74683,2.5);
#3486=CIRCLE('',#74684,3.);
#3487=CIRCLE('',#74685,3.);
#3488=CIRCLE('',#74686,2.5);
#3489=CIRCLE('',#74687,3.);
#3490=CIRCLE('',#74689,1.6);
#3491=CIRCLE('',#74690,1.6);
#3492=CIRCLE('',#74691,1.6);
#3493=CIRCLE('',#74692,1.6);
#3494=CIRCLE('',#74693,8.);
#3495=CIRCLE('',#74694,8.);
#3496=CIRCLE('',#74695,8.);
#3497=CIRCLE('',#74696,8.);
#3498=CIRCLE('',#74697,3.);
#3499=CIRCLE('',#74698,3.);
#3500=CIRCLE('',#74699,3.);
#3501=CIRCLE('',#74700,3.);
#3502=CIRCLE('',#74701,3.);
#3503=CIRCLE('',#74702,3.);
#3504=CIRCLE('',#74703,3.);
#3505=CIRCLE('',#74704,3.);
#3506=CIRCLE('',#74706,3.);
#3507=CIRCLE('',#74707,3.);
#3508=CIRCLE('',#74708,2.5);
#3509=CIRCLE('',#74710,3.);
#3510=CIRCLE('',#74711,3.);
#3511=CIRCLE('',#74712,2.5);
#3512=CIRCLE('',#74714,3.);
#3513=CIRCLE('',#74715,3.);
#3514=CIRCLE('',#74716,2.5);
#3515=CIRCLE('',#74718,3.);
#3516=CIRCLE('',#74719,3.);
#3517=CIRCLE('',#74720,2.5);
#3518=CIRCLE('',#74722,16.0208333333333);
#3519=CIRCLE('',#74724,16.0208333333333);
#3520=CIRCLE('',#74727,16.0208333333333);
#3521=CIRCLE('',#74729,16.0208333333333);
#3522=CIRCLE('',#74747,2.5);
#3523=CIRCLE('',#74750,2.5);
#3524=CIRCLE('',#74753,2.5);
#3525=CIRCLE('',#74756,2.5);
#3526=CIRCLE('',#74759,1.6);
#3527=CIRCLE('',#74761,3.25);
#3528=CIRCLE('',#74764,1.6);
#3529=CIRCLE('',#74766,3.25);
#3530=CIRCLE('',#74769,1.6);
#3531=CIRCLE('',#74771,3.25);
#3532=CIRCLE('',#74774,1.6);
#3533=CIRCLE('',#74776,3.25);
#3534=ORIENTED_EDGE('',*,*,#16212,.F.);
#3535=ORIENTED_EDGE('',*,*,#16213,.F.);
#3536=ORIENTED_EDGE('',*,*,#16214,.F.);
#3537=ORIENTED_EDGE('',*,*,#16215,.F.);
#3538=ORIENTED_EDGE('',*,*,#16216,.F.);
#3539=ORIENTED_EDGE('',*,*,#16217,.F.);
#3540=ORIENTED_EDGE('',*,*,#16218,.F.);
#3541=ORIENTED_EDGE('',*,*,#16219,.F.);
#3542=ORIENTED_EDGE('',*,*,#16220,.F.);
#3543=ORIENTED_EDGE('',*,*,#16221,.F.);
#3544=ORIENTED_EDGE('',*,*,#16222,.T.);
#3545=ORIENTED_EDGE('',*,*,#16223,.T.);
#3546=ORIENTED_EDGE('',*,*,#16224,.T.);
#3547=ORIENTED_EDGE('',*,*,#16225,.T.);
#3548=ORIENTED_EDGE('',*,*,#16226,.T.);
#3549=ORIENTED_EDGE('',*,*,#16227,.T.);
#3550=ORIENTED_EDGE('',*,*,#16228,.T.);
#3551=ORIENTED_EDGE('',*,*,#16229,.T.);
#3552=ORIENTED_EDGE('',*,*,#16230,.T.);
#3553=ORIENTED_EDGE('',*,*,#16231,.T.);
#3554=ORIENTED_EDGE('',*,*,#16214,.T.);
#3555=ORIENTED_EDGE('',*,*,#16232,.F.);
#3556=ORIENTED_EDGE('',*,*,#16222,.F.);
#3557=ORIENTED_EDGE('',*,*,#16233,.T.);
#3558=ORIENTED_EDGE('',*,*,#16215,.T.);
#3559=ORIENTED_EDGE('',*,*,#16233,.F.);
#3560=ORIENTED_EDGE('',*,*,#16231,.F.);
#3561=ORIENTED_EDGE('',*,*,#16234,.T.);
#3562=ORIENTED_EDGE('',*,*,#16216,.T.);
#3563=ORIENTED_EDGE('',*,*,#16234,.F.);
#3564=ORIENTED_EDGE('',*,*,#16230,.F.);
#3565=ORIENTED_EDGE('',*,*,#16235,.T.);
#3566=ORIENTED_EDGE('',*,*,#16217,.T.);
#3567=ORIENTED_EDGE('',*,*,#16235,.F.);
#3568=ORIENTED_EDGE('',*,*,#16229,.F.);
#3569=ORIENTED_EDGE('',*,*,#16236,.T.);
#3570=ORIENTED_EDGE('',*,*,#16218,.T.);
#3571=ORIENTED_EDGE('',*,*,#16236,.F.);
#3572=ORIENTED_EDGE('',*,*,#16228,.F.);
#3573=ORIENTED_EDGE('',*,*,#16237,.T.);
#3574=ORIENTED_EDGE('',*,*,#16219,.T.);
#3575=ORIENTED_EDGE('',*,*,#16237,.F.);
#3576=ORIENTED_EDGE('',*,*,#16227,.F.);
#3577=ORIENTED_EDGE('',*,*,#16238,.T.);
#3578=ORIENTED_EDGE('',*,*,#16220,.T.);
#3579=ORIENTED_EDGE('',*,*,#16238,.F.);
#3580=ORIENTED_EDGE('',*,*,#16226,.F.);
#3581=ORIENTED_EDGE('',*,*,#16239,.T.);
#3582=ORIENTED_EDGE('',*,*,#16221,.T.);
#3583=ORIENTED_EDGE('',*,*,#16239,.F.);
#3584=ORIENTED_EDGE('',*,*,#16225,.F.);
#3585=ORIENTED_EDGE('',*,*,#16240,.T.);
#3586=ORIENTED_EDGE('',*,*,#16212,.T.);
#3587=ORIENTED_EDGE('',*,*,#16240,.F.);
#3588=ORIENTED_EDGE('',*,*,#16224,.F.);
#3589=ORIENTED_EDGE('',*,*,#16241,.T.);
#3590=ORIENTED_EDGE('',*,*,#16223,.F.);
#3591=ORIENTED_EDGE('',*,*,#16232,.T.);
#3592=ORIENTED_EDGE('',*,*,#16213,.T.);
#3593=ORIENTED_EDGE('',*,*,#16241,.F.);
#3594=ORIENTED_EDGE('',*,*,#16242,.F.);
#3595=ORIENTED_EDGE('',*,*,#16243,.F.);
#3596=ORIENTED_EDGE('',*,*,#16244,.F.);
#3597=ORIENTED_EDGE('',*,*,#16245,.F.);
#3598=ORIENTED_EDGE('',*,*,#16246,.F.);
#3599=ORIENTED_EDGE('',*,*,#16247,.F.);
#3600=ORIENTED_EDGE('',*,*,#16248,.F.);
#3601=ORIENTED_EDGE('',*,*,#16249,.F.);
#3602=ORIENTED_EDGE('',*,*,#16250,.F.);
#3603=ORIENTED_EDGE('',*,*,#16251,.F.);
#3604=ORIENTED_EDGE('',*,*,#16252,.T.);
#3605=ORIENTED_EDGE('',*,*,#16253,.T.);
#3606=ORIENTED_EDGE('',*,*,#16254,.T.);
#3607=ORIENTED_EDGE('',*,*,#16255,.T.);
#3608=ORIENTED_EDGE('',*,*,#16256,.T.);
#3609=ORIENTED_EDGE('',*,*,#16257,.T.);
#3610=ORIENTED_EDGE('',*,*,#16258,.T.);
#3611=ORIENTED_EDGE('',*,*,#16259,.T.);
#3612=ORIENTED_EDGE('',*,*,#16260,.T.);
#3613=ORIENTED_EDGE('',*,*,#16261,.T.);
#3614=ORIENTED_EDGE('',*,*,#16244,.T.);
#3615=ORIENTED_EDGE('',*,*,#16262,.F.);
#3616=ORIENTED_EDGE('',*,*,#16252,.F.);
#3617=ORIENTED_EDGE('',*,*,#16263,.T.);
#3618=ORIENTED_EDGE('',*,*,#16245,.T.);
#3619=ORIENTED_EDGE('',*,*,#16263,.F.);
#3620=ORIENTED_EDGE('',*,*,#16261,.F.);
#3621=ORIENTED_EDGE('',*,*,#16264,.T.);
#3622=ORIENTED_EDGE('',*,*,#16246,.T.);
#3623=ORIENTED_EDGE('',*,*,#16264,.F.);
#3624=ORIENTED_EDGE('',*,*,#16260,.F.);
#3625=ORIENTED_EDGE('',*,*,#16265,.T.);
#3626=ORIENTED_EDGE('',*,*,#16247,.T.);
#3627=ORIENTED_EDGE('',*,*,#16265,.F.);
#3628=ORIENTED_EDGE('',*,*,#16259,.F.);
#3629=ORIENTED_EDGE('',*,*,#16266,.T.);
#3630=ORIENTED_EDGE('',*,*,#16248,.T.);
#3631=ORIENTED_EDGE('',*,*,#16266,.F.);
#3632=ORIENTED_EDGE('',*,*,#16258,.F.);
#3633=ORIENTED_EDGE('',*,*,#16267,.T.);
#3634=ORIENTED_EDGE('',*,*,#16249,.T.);
#3635=ORIENTED_EDGE('',*,*,#16267,.F.);
#3636=ORIENTED_EDGE('',*,*,#16257,.F.);
#3637=ORIENTED_EDGE('',*,*,#16268,.T.);
#3638=ORIENTED_EDGE('',*,*,#16250,.T.);
#3639=ORIENTED_EDGE('',*,*,#16268,.F.);
#3640=ORIENTED_EDGE('',*,*,#16256,.F.);
#3641=ORIENTED_EDGE('',*,*,#16269,.T.);
#3642=ORIENTED_EDGE('',*,*,#16251,.T.);
#3643=ORIENTED_EDGE('',*,*,#16269,.F.);
#3644=ORIENTED_EDGE('',*,*,#16255,.F.);
#3645=ORIENTED_EDGE('',*,*,#16270,.T.);
#3646=ORIENTED_EDGE('',*,*,#16242,.T.);
#3647=ORIENTED_EDGE('',*,*,#16270,.F.);
#3648=ORIENTED_EDGE('',*,*,#16254,.F.);
#3649=ORIENTED_EDGE('',*,*,#16271,.T.);
#3650=ORIENTED_EDGE('',*,*,#16253,.F.);
#3651=ORIENTED_EDGE('',*,*,#16262,.T.);
#3652=ORIENTED_EDGE('',*,*,#16243,.T.);
#3653=ORIENTED_EDGE('',*,*,#16271,.F.);
#3654=ORIENTED_EDGE('',*,*,#16272,.F.);
#3655=ORIENTED_EDGE('',*,*,#16273,.F.);
#3656=ORIENTED_EDGE('',*,*,#16274,.F.);
#3657=ORIENTED_EDGE('',*,*,#16275,.F.);
#3658=ORIENTED_EDGE('',*,*,#16276,.F.);
#3659=ORIENTED_EDGE('',*,*,#16277,.F.);
#3660=ORIENTED_EDGE('',*,*,#16278,.F.);
#3661=ORIENTED_EDGE('',*,*,#16279,.F.);
#3662=ORIENTED_EDGE('',*,*,#16280,.F.);
#3663=ORIENTED_EDGE('',*,*,#16281,.F.);
#3664=ORIENTED_EDGE('',*,*,#16274,.T.);
#3665=ORIENTED_EDGE('',*,*,#16282,.F.);
#3666=ORIENTED_EDGE('',*,*,#16283,.T.);
#3667=ORIENTED_EDGE('',*,*,#16284,.T.);
#3668=ORIENTED_EDGE('',*,*,#16275,.T.);
#3669=ORIENTED_EDGE('',*,*,#16284,.F.);
#3670=ORIENTED_EDGE('',*,*,#16285,.T.);
#3671=ORIENTED_EDGE('',*,*,#16286,.T.);
#3672=ORIENTED_EDGE('',*,*,#16276,.T.);
#3673=ORIENTED_EDGE('',*,*,#16286,.F.);
#3674=ORIENTED_EDGE('',*,*,#16287,.T.);
#3675=ORIENTED_EDGE('',*,*,#16288,.T.);
#3676=ORIENTED_EDGE('',*,*,#16277,.T.);
#3677=ORIENTED_EDGE('',*,*,#16288,.F.);
#3678=ORIENTED_EDGE('',*,*,#16289,.T.);
#3679=ORIENTED_EDGE('',*,*,#16290,.T.);
#3680=ORIENTED_EDGE('',*,*,#16278,.T.);
#3681=ORIENTED_EDGE('',*,*,#16290,.F.);
#3682=ORIENTED_EDGE('',*,*,#16291,.T.);
#3683=ORIENTED_EDGE('',*,*,#16292,.T.);
#3684=ORIENTED_EDGE('',*,*,#16279,.T.);
#3685=ORIENTED_EDGE('',*,*,#16292,.F.);
#3686=ORIENTED_EDGE('',*,*,#16293,.T.);
#3687=ORIENTED_EDGE('',*,*,#16294,.T.);
#3688=ORIENTED_EDGE('',*,*,#16280,.T.);
#3689=ORIENTED_EDGE('',*,*,#16294,.F.);
#3690=ORIENTED_EDGE('',*,*,#16295,.T.);
#3691=ORIENTED_EDGE('',*,*,#16296,.T.);
#3692=ORIENTED_EDGE('',*,*,#16281,.T.);
#3693=ORIENTED_EDGE('',*,*,#16296,.F.);
#3694=ORIENTED_EDGE('',*,*,#16297,.T.);
#3695=ORIENTED_EDGE('',*,*,#16298,.T.);
#3696=ORIENTED_EDGE('',*,*,#16272,.T.);
#3697=ORIENTED_EDGE('',*,*,#16298,.F.);
#3698=ORIENTED_EDGE('',*,*,#16299,.T.);
#3699=ORIENTED_EDGE('',*,*,#16300,.T.);
#3700=ORIENTED_EDGE('',*,*,#16299,.F.);
#3701=ORIENTED_EDGE('',*,*,#16301,.T.);
#3702=ORIENTED_EDGE('',*,*,#16302,.T.);
#3703=ORIENTED_EDGE('',*,*,#16303,.F.);
#3704=ORIENTED_EDGE('',*,*,#16304,.F.);
#3705=ORIENTED_EDGE('',*,*,#16303,.T.);
#3706=ORIENTED_EDGE('',*,*,#16305,.T.);
#3707=ORIENTED_EDGE('',*,*,#16306,.F.);
#3708=ORIENTED_EDGE('',*,*,#16283,.F.);
#3709=ORIENTED_EDGE('',*,*,#16306,.T.);
#3710=ORIENTED_EDGE('',*,*,#16307,.T.);
#3711=ORIENTED_EDGE('',*,*,#16308,.F.);
#3712=ORIENTED_EDGE('',*,*,#16285,.F.);
#3713=ORIENTED_EDGE('',*,*,#16308,.T.);
#3714=ORIENTED_EDGE('',*,*,#16309,.T.);
#3715=ORIENTED_EDGE('',*,*,#16310,.F.);
#3716=ORIENTED_EDGE('',*,*,#16287,.F.);
#3717=ORIENTED_EDGE('',*,*,#16310,.T.);
#3718=ORIENTED_EDGE('',*,*,#16311,.T.);
#3719=ORIENTED_EDGE('',*,*,#16312,.F.);
#3720=ORIENTED_EDGE('',*,*,#16289,.F.);
#3721=ORIENTED_EDGE('',*,*,#16312,.T.);
#3722=ORIENTED_EDGE('',*,*,#16313,.T.);
#3723=ORIENTED_EDGE('',*,*,#16314,.F.);
#3724=ORIENTED_EDGE('',*,*,#16291,.F.);
#3725=ORIENTED_EDGE('',*,*,#16314,.T.);
#3726=ORIENTED_EDGE('',*,*,#16315,.T.);
#3727=ORIENTED_EDGE('',*,*,#16316,.F.);
#3728=ORIENTED_EDGE('',*,*,#16293,.F.);
#3729=ORIENTED_EDGE('',*,*,#16316,.T.);
#3730=ORIENTED_EDGE('',*,*,#16317,.T.);
#3731=ORIENTED_EDGE('',*,*,#16318,.F.);
#3732=ORIENTED_EDGE('',*,*,#16295,.F.);
#3733=ORIENTED_EDGE('',*,*,#16318,.T.);
#3734=ORIENTED_EDGE('',*,*,#16319,.T.);
#3735=ORIENTED_EDGE('',*,*,#16320,.F.);
#3736=ORIENTED_EDGE('',*,*,#16297,.F.);
#3737=ORIENTED_EDGE('',*,*,#16320,.T.);
#3738=ORIENTED_EDGE('',*,*,#16321,.T.);
#3739=ORIENTED_EDGE('',*,*,#16301,.F.);
#3740=ORIENTED_EDGE('',*,*,#16322,.F.);
#3741=ORIENTED_EDGE('',*,*,#16323,.F.);
#3742=ORIENTED_EDGE('',*,*,#16324,.F.);
#3743=ORIENTED_EDGE('',*,*,#16325,.F.);
#3744=ORIENTED_EDGE('',*,*,#16326,.F.);
#3745=ORIENTED_EDGE('',*,*,#16327,.F.);
#3746=ORIENTED_EDGE('',*,*,#16328,.F.);
#3747=ORIENTED_EDGE('',*,*,#16329,.F.);
#3748=ORIENTED_EDGE('',*,*,#16330,.F.);
#3749=ORIENTED_EDGE('',*,*,#16331,.F.);
#3750=ORIENTED_EDGE('',*,*,#16323,.T.);
#3751=ORIENTED_EDGE('',*,*,#16332,.F.);
#3752=ORIENTED_EDGE('',*,*,#16302,.F.);
#3753=ORIENTED_EDGE('',*,*,#16333,.T.);
#3754=ORIENTED_EDGE('',*,*,#16324,.T.);
#3755=ORIENTED_EDGE('',*,*,#16333,.F.);
#3756=ORIENTED_EDGE('',*,*,#16321,.F.);
#3757=ORIENTED_EDGE('',*,*,#16334,.T.);
#3758=ORIENTED_EDGE('',*,*,#16325,.T.);
#3759=ORIENTED_EDGE('',*,*,#16334,.F.);
#3760=ORIENTED_EDGE('',*,*,#16319,.F.);
#3761=ORIENTED_EDGE('',*,*,#16335,.T.);
#3762=ORIENTED_EDGE('',*,*,#16326,.T.);
#3763=ORIENTED_EDGE('',*,*,#16335,.F.);
#3764=ORIENTED_EDGE('',*,*,#16317,.F.);
#3765=ORIENTED_EDGE('',*,*,#16336,.T.);
#3766=ORIENTED_EDGE('',*,*,#16328,.T.);
#3767=ORIENTED_EDGE('',*,*,#16337,.F.);
#3768=ORIENTED_EDGE('',*,*,#16313,.F.);
#3769=ORIENTED_EDGE('',*,*,#16338,.T.);
#3770=ORIENTED_EDGE('',*,*,#16329,.T.);
#3771=ORIENTED_EDGE('',*,*,#16338,.F.);
#3772=ORIENTED_EDGE('',*,*,#16311,.F.);
#3773=ORIENTED_EDGE('',*,*,#16339,.T.);
#3774=ORIENTED_EDGE('',*,*,#16330,.T.);
#3775=ORIENTED_EDGE('',*,*,#16339,.F.);
#3776=ORIENTED_EDGE('',*,*,#16309,.F.);
#3777=ORIENTED_EDGE('',*,*,#16340,.T.);
#3778=ORIENTED_EDGE('',*,*,#16331,.T.);
#3779=ORIENTED_EDGE('',*,*,#16340,.F.);
#3780=ORIENTED_EDGE('',*,*,#16307,.F.);
#3781=ORIENTED_EDGE('',*,*,#16341,.T.);
#3782=ORIENTED_EDGE('',*,*,#16322,.T.);
#3783=ORIENTED_EDGE('',*,*,#16341,.F.);
#3784=ORIENTED_EDGE('',*,*,#16305,.F.);
#3785=ORIENTED_EDGE('',*,*,#16332,.T.);
#3786=ORIENTED_EDGE('',*,*,#16315,.F.);
#3787=ORIENTED_EDGE('',*,*,#16337,.T.);
#3788=ORIENTED_EDGE('',*,*,#16327,.T.);
#3789=ORIENTED_EDGE('',*,*,#16336,.F.);
#3790=ORIENTED_EDGE('',*,*,#16304,.T.);
#3791=ORIENTED_EDGE('',*,*,#16282,.T.);
#3792=ORIENTED_EDGE('',*,*,#16273,.T.);
#3793=ORIENTED_EDGE('',*,*,#16300,.F.);
#3794=ORIENTED_EDGE('',*,*,#16342,.T.);
#3795=ORIENTED_EDGE('',*,*,#16343,.T.);
#3796=ORIENTED_EDGE('',*,*,#16344,.T.);
#3797=ORIENTED_EDGE('',*,*,#16345,.T.);
#3798=ORIENTED_EDGE('',*,*,#16346,.T.);
#3799=ORIENTED_EDGE('',*,*,#16347,.T.);
#3800=ORIENTED_EDGE('',*,*,#16348,.T.);
#3801=ORIENTED_EDGE('',*,*,#16349,.F.);
#3802=ORIENTED_EDGE('',*,*,#16343,.F.);
#3803=ORIENTED_EDGE('',*,*,#16350,.T.);
#3804=ORIENTED_EDGE('',*,*,#16351,.T.);
#3805=ORIENTED_EDGE('',*,*,#16352,.F.);
#3806=ORIENTED_EDGE('',*,*,#16344,.F.);
#3807=ORIENTED_EDGE('',*,*,#16349,.T.);
#3808=ORIENTED_EDGE('',*,*,#16353,.T.);
#3809=ORIENTED_EDGE('',*,*,#16354,.F.);
#3810=ORIENTED_EDGE('',*,*,#16345,.F.);
#3811=ORIENTED_EDGE('',*,*,#16352,.T.);
#3812=ORIENTED_EDGE('',*,*,#16355,.T.);
#3813=ORIENTED_EDGE('',*,*,#16356,.F.);
#3814=ORIENTED_EDGE('',*,*,#16346,.F.);
#3815=ORIENTED_EDGE('',*,*,#16354,.T.);
#3816=ORIENTED_EDGE('',*,*,#16357,.T.);
#3817=ORIENTED_EDGE('',*,*,#16358,.F.);
#3818=ORIENTED_EDGE('',*,*,#16347,.F.);
#3819=ORIENTED_EDGE('',*,*,#16356,.T.);
#3820=ORIENTED_EDGE('',*,*,#16359,.T.);
#3821=ORIENTED_EDGE('',*,*,#16350,.F.);
#3822=ORIENTED_EDGE('',*,*,#16342,.F.);
#3823=ORIENTED_EDGE('',*,*,#16358,.T.);
#3824=ORIENTED_EDGE('',*,*,#16360,.F.);
#3825=ORIENTED_EDGE('',*,*,#16361,.T.);
#3826=ORIENTED_EDGE('',*,*,#16362,.T.);
#3827=ORIENTED_EDGE('',*,*,#16359,.F.);
#3828=ORIENTED_EDGE('',*,*,#16357,.F.);
#3829=ORIENTED_EDGE('',*,*,#16355,.F.);
#3830=ORIENTED_EDGE('',*,*,#16353,.F.);
#3831=ORIENTED_EDGE('',*,*,#16351,.F.);
#3832=ORIENTED_EDGE('',*,*,#16348,.F.);
#3833=ORIENTED_EDGE('',*,*,#16363,.T.);
#3834=ORIENTED_EDGE('',*,*,#16361,.F.);
#3835=ORIENTED_EDGE('',*,*,#16364,.T.);
#3836=ORIENTED_EDGE('',*,*,#16360,.T.);
#3837=ORIENTED_EDGE('',*,*,#16365,.T.);
#3838=ORIENTED_EDGE('',*,*,#16365,.F.);
#3839=ORIENTED_EDGE('',*,*,#16362,.F.);
#3840=ORIENTED_EDGE('',*,*,#16364,.F.);
#3841=ORIENTED_EDGE('',*,*,#16363,.F.);
#3842=ORIENTED_EDGE('',*,*,#16366,.T.);
#3843=ORIENTED_EDGE('',*,*,#16367,.T.);
#3844=ORIENTED_EDGE('',*,*,#16368,.T.);
#3845=ORIENTED_EDGE('',*,*,#16369,.T.);
#3846=ORIENTED_EDGE('',*,*,#16370,.T.);
#3847=ORIENTED_EDGE('',*,*,#16371,.T.);
#3848=ORIENTED_EDGE('',*,*,#16372,.T.);
#3849=ORIENTED_EDGE('',*,*,#16373,.F.);
#3850=ORIENTED_EDGE('',*,*,#16367,.F.);
#3851=ORIENTED_EDGE('',*,*,#16374,.T.);
#3852=ORIENTED_EDGE('',*,*,#16375,.T.);
#3853=ORIENTED_EDGE('',*,*,#16376,.F.);
#3854=ORIENTED_EDGE('',*,*,#16368,.F.);
#3855=ORIENTED_EDGE('',*,*,#16373,.T.);
#3856=ORIENTED_EDGE('',*,*,#16377,.T.);
#3857=ORIENTED_EDGE('',*,*,#16378,.F.);
#3858=ORIENTED_EDGE('',*,*,#16369,.F.);
#3859=ORIENTED_EDGE('',*,*,#16376,.T.);
#3860=ORIENTED_EDGE('',*,*,#16379,.T.);
#3861=ORIENTED_EDGE('',*,*,#16380,.F.);
#3862=ORIENTED_EDGE('',*,*,#16370,.F.);
#3863=ORIENTED_EDGE('',*,*,#16378,.T.);
#3864=ORIENTED_EDGE('',*,*,#16381,.T.);
#3865=ORIENTED_EDGE('',*,*,#16382,.F.);
#3866=ORIENTED_EDGE('',*,*,#16371,.F.);
#3867=ORIENTED_EDGE('',*,*,#16380,.T.);
#3868=ORIENTED_EDGE('',*,*,#16383,.T.);
#3869=ORIENTED_EDGE('',*,*,#16374,.F.);
#3870=ORIENTED_EDGE('',*,*,#16366,.F.);
#3871=ORIENTED_EDGE('',*,*,#16382,.T.);
#3872=ORIENTED_EDGE('',*,*,#16384,.F.);
#3873=ORIENTED_EDGE('',*,*,#16385,.T.);
#3874=ORIENTED_EDGE('',*,*,#16386,.T.);
#3875=ORIENTED_EDGE('',*,*,#16383,.F.);
#3876=ORIENTED_EDGE('',*,*,#16381,.F.);
#3877=ORIENTED_EDGE('',*,*,#16379,.F.);
#3878=ORIENTED_EDGE('',*,*,#16377,.F.);
#3879=ORIENTED_EDGE('',*,*,#16375,.F.);
#3880=ORIENTED_EDGE('',*,*,#16372,.F.);
#3881=ORIENTED_EDGE('',*,*,#16387,.T.);
#3882=ORIENTED_EDGE('',*,*,#16385,.F.);
#3883=ORIENTED_EDGE('',*,*,#16388,.T.);
#3884=ORIENTED_EDGE('',*,*,#16384,.T.);
#3885=ORIENTED_EDGE('',*,*,#16389,.T.);
#3886=ORIENTED_EDGE('',*,*,#16389,.F.);
#3887=ORIENTED_EDGE('',*,*,#16386,.F.);
#3888=ORIENTED_EDGE('',*,*,#16388,.F.);
#3889=ORIENTED_EDGE('',*,*,#16387,.F.);
#3890=ORIENTED_EDGE('',*,*,#16390,.T.);
#3891=ORIENTED_EDGE('',*,*,#16391,.T.);
#3892=ORIENTED_EDGE('',*,*,#16392,.T.);
#3893=ORIENTED_EDGE('',*,*,#16393,.T.);
#3894=ORIENTED_EDGE('',*,*,#16394,.T.);
#3895=ORIENTED_EDGE('',*,*,#16395,.T.);
#3896=ORIENTED_EDGE('',*,*,#16396,.T.);
#3897=ORIENTED_EDGE('',*,*,#16397,.F.);
#3898=ORIENTED_EDGE('',*,*,#16391,.F.);
#3899=ORIENTED_EDGE('',*,*,#16398,.T.);
#3900=ORIENTED_EDGE('',*,*,#16399,.T.);
#3901=ORIENTED_EDGE('',*,*,#16400,.F.);
#3902=ORIENTED_EDGE('',*,*,#16392,.F.);
#3903=ORIENTED_EDGE('',*,*,#16397,.T.);
#3904=ORIENTED_EDGE('',*,*,#16401,.T.);
#3905=ORIENTED_EDGE('',*,*,#16402,.F.);
#3906=ORIENTED_EDGE('',*,*,#16393,.F.);
#3907=ORIENTED_EDGE('',*,*,#16400,.T.);
#3908=ORIENTED_EDGE('',*,*,#16403,.T.);
#3909=ORIENTED_EDGE('',*,*,#16404,.F.);
#3910=ORIENTED_EDGE('',*,*,#16394,.F.);
#3911=ORIENTED_EDGE('',*,*,#16402,.T.);
#3912=ORIENTED_EDGE('',*,*,#16405,.T.);
#3913=ORIENTED_EDGE('',*,*,#16406,.F.);
#3914=ORIENTED_EDGE('',*,*,#16395,.F.);
#3915=ORIENTED_EDGE('',*,*,#16404,.T.);
#3916=ORIENTED_EDGE('',*,*,#16407,.T.);
#3917=ORIENTED_EDGE('',*,*,#16398,.F.);
#3918=ORIENTED_EDGE('',*,*,#16390,.F.);
#3919=ORIENTED_EDGE('',*,*,#16406,.T.);
#3920=ORIENTED_EDGE('',*,*,#16408,.F.);
#3921=ORIENTED_EDGE('',*,*,#16409,.T.);
#3922=ORIENTED_EDGE('',*,*,#16410,.T.);
#3923=ORIENTED_EDGE('',*,*,#16407,.F.);
#3924=ORIENTED_EDGE('',*,*,#16405,.F.);
#3925=ORIENTED_EDGE('',*,*,#16403,.F.);
#3926=ORIENTED_EDGE('',*,*,#16401,.F.);
#3927=ORIENTED_EDGE('',*,*,#16399,.F.);
#3928=ORIENTED_EDGE('',*,*,#16396,.F.);
#3929=ORIENTED_EDGE('',*,*,#16411,.T.);
#3930=ORIENTED_EDGE('',*,*,#16409,.F.);
#3931=ORIENTED_EDGE('',*,*,#16412,.T.);
#3932=ORIENTED_EDGE('',*,*,#16408,.T.);
#3933=ORIENTED_EDGE('',*,*,#16413,.T.);
#3934=ORIENTED_EDGE('',*,*,#16413,.F.);
#3935=ORIENTED_EDGE('',*,*,#16410,.F.);
#3936=ORIENTED_EDGE('',*,*,#16412,.F.);
#3937=ORIENTED_EDGE('',*,*,#16411,.F.);
#3938=ORIENTED_EDGE('',*,*,#16414,.T.);
#3939=ORIENTED_EDGE('',*,*,#16415,.T.);
#3940=ORIENTED_EDGE('',*,*,#16416,.T.);
#3941=ORIENTED_EDGE('',*,*,#16417,.T.);
#3942=ORIENTED_EDGE('',*,*,#16418,.T.);
#3943=ORIENTED_EDGE('',*,*,#16419,.T.);
#3944=ORIENTED_EDGE('',*,*,#16420,.T.);
#3945=ORIENTED_EDGE('',*,*,#16421,.F.);
#3946=ORIENTED_EDGE('',*,*,#16415,.F.);
#3947=ORIENTED_EDGE('',*,*,#16422,.T.);
#3948=ORIENTED_EDGE('',*,*,#16423,.T.);
#3949=ORIENTED_EDGE('',*,*,#16424,.F.);
#3950=ORIENTED_EDGE('',*,*,#16416,.F.);
#3951=ORIENTED_EDGE('',*,*,#16421,.T.);
#3952=ORIENTED_EDGE('',*,*,#16425,.T.);
#3953=ORIENTED_EDGE('',*,*,#16426,.F.);
#3954=ORIENTED_EDGE('',*,*,#16417,.F.);
#3955=ORIENTED_EDGE('',*,*,#16424,.T.);
#3956=ORIENTED_EDGE('',*,*,#16427,.T.);
#3957=ORIENTED_EDGE('',*,*,#16428,.F.);
#3958=ORIENTED_EDGE('',*,*,#16418,.F.);
#3959=ORIENTED_EDGE('',*,*,#16426,.T.);
#3960=ORIENTED_EDGE('',*,*,#16429,.T.);
#3961=ORIENTED_EDGE('',*,*,#16430,.F.);
#3962=ORIENTED_EDGE('',*,*,#16419,.F.);
#3963=ORIENTED_EDGE('',*,*,#16428,.T.);
#3964=ORIENTED_EDGE('',*,*,#16431,.T.);
#3965=ORIENTED_EDGE('',*,*,#16422,.F.);
#3966=ORIENTED_EDGE('',*,*,#16414,.F.);
#3967=ORIENTED_EDGE('',*,*,#16430,.T.);
#3968=ORIENTED_EDGE('',*,*,#16432,.F.);
#3969=ORIENTED_EDGE('',*,*,#16433,.T.);
#3970=ORIENTED_EDGE('',*,*,#16434,.T.);
#3971=ORIENTED_EDGE('',*,*,#16431,.F.);
#3972=ORIENTED_EDGE('',*,*,#16429,.F.);
#3973=ORIENTED_EDGE('',*,*,#16427,.F.);
#3974=ORIENTED_EDGE('',*,*,#16425,.F.);
#3975=ORIENTED_EDGE('',*,*,#16423,.F.);
#3976=ORIENTED_EDGE('',*,*,#16420,.F.);
#3977=ORIENTED_EDGE('',*,*,#16435,.T.);
#3978=ORIENTED_EDGE('',*,*,#16433,.F.);
#3979=ORIENTED_EDGE('',*,*,#16436,.T.);
#3980=ORIENTED_EDGE('',*,*,#16432,.T.);
#3981=ORIENTED_EDGE('',*,*,#16437,.T.);
#3982=ORIENTED_EDGE('',*,*,#16437,.F.);
#3983=ORIENTED_EDGE('',*,*,#16434,.F.);
#3984=ORIENTED_EDGE('',*,*,#16436,.F.);
#3985=ORIENTED_EDGE('',*,*,#16435,.F.);
#3986=ORIENTED_EDGE('',*,*,#16438,.T.);
#3987=ORIENTED_EDGE('',*,*,#16439,.T.);
#3988=ORIENTED_EDGE('',*,*,#16440,.T.);
#3989=ORIENTED_EDGE('',*,*,#16441,.T.);
#3990=ORIENTED_EDGE('',*,*,#16442,.T.);
#3991=ORIENTED_EDGE('',*,*,#16443,.T.);
#3992=ORIENTED_EDGE('',*,*,#16444,.T.);
#3993=ORIENTED_EDGE('',*,*,#16445,.F.);
#3994=ORIENTED_EDGE('',*,*,#16439,.F.);
#3995=ORIENTED_EDGE('',*,*,#16446,.T.);
#3996=ORIENTED_EDGE('',*,*,#16447,.T.);
#3997=ORIENTED_EDGE('',*,*,#16448,.F.);
#3998=ORIENTED_EDGE('',*,*,#16440,.F.);
#3999=ORIENTED_EDGE('',*,*,#16445,.T.);
#4000=ORIENTED_EDGE('',*,*,#16449,.T.);
#4001=ORIENTED_EDGE('',*,*,#16450,.F.);
#4002=ORIENTED_EDGE('',*,*,#16441,.F.);
#4003=ORIENTED_EDGE('',*,*,#16448,.T.);
#4004=ORIENTED_EDGE('',*,*,#16451,.T.);
#4005=ORIENTED_EDGE('',*,*,#16452,.F.);
#4006=ORIENTED_EDGE('',*,*,#16442,.F.);
#4007=ORIENTED_EDGE('',*,*,#16450,.T.);
#4008=ORIENTED_EDGE('',*,*,#16453,.T.);
#4009=ORIENTED_EDGE('',*,*,#16454,.F.);
#4010=ORIENTED_EDGE('',*,*,#16443,.F.);
#4011=ORIENTED_EDGE('',*,*,#16452,.T.);
#4012=ORIENTED_EDGE('',*,*,#16455,.T.);
#4013=ORIENTED_EDGE('',*,*,#16446,.F.);
#4014=ORIENTED_EDGE('',*,*,#16438,.F.);
#4015=ORIENTED_EDGE('',*,*,#16454,.T.);
#4016=ORIENTED_EDGE('',*,*,#16456,.F.);
#4017=ORIENTED_EDGE('',*,*,#16457,.T.);
#4018=ORIENTED_EDGE('',*,*,#16458,.T.);
#4019=ORIENTED_EDGE('',*,*,#16455,.F.);
#4020=ORIENTED_EDGE('',*,*,#16453,.F.);
#4021=ORIENTED_EDGE('',*,*,#16451,.F.);
#4022=ORIENTED_EDGE('',*,*,#16449,.F.);
#4023=ORIENTED_EDGE('',*,*,#16447,.F.);
#4024=ORIENTED_EDGE('',*,*,#16444,.F.);
#4025=ORIENTED_EDGE('',*,*,#16459,.T.);
#4026=ORIENTED_EDGE('',*,*,#16457,.F.);
#4027=ORIENTED_EDGE('',*,*,#16460,.T.);
#4028=ORIENTED_EDGE('',*,*,#16456,.T.);
#4029=ORIENTED_EDGE('',*,*,#16461,.T.);
#4030=ORIENTED_EDGE('',*,*,#16461,.F.);
#4031=ORIENTED_EDGE('',*,*,#16458,.F.);
#4032=ORIENTED_EDGE('',*,*,#16460,.F.);
#4033=ORIENTED_EDGE('',*,*,#16459,.F.);
#4034=ORIENTED_EDGE('',*,*,#16462,.T.);
#4035=ORIENTED_EDGE('',*,*,#16463,.T.);
#4036=ORIENTED_EDGE('',*,*,#16464,.T.);
#4037=ORIENTED_EDGE('',*,*,#16465,.T.);
#4038=ORIENTED_EDGE('',*,*,#16466,.T.);
#4039=ORIENTED_EDGE('',*,*,#16467,.T.);
#4040=ORIENTED_EDGE('',*,*,#16468,.T.);
#4041=ORIENTED_EDGE('',*,*,#16469,.F.);
#4042=ORIENTED_EDGE('',*,*,#16463,.F.);
#4043=ORIENTED_EDGE('',*,*,#16470,.T.);
#4044=ORIENTED_EDGE('',*,*,#16471,.T.);
#4045=ORIENTED_EDGE('',*,*,#16472,.F.);
#4046=ORIENTED_EDGE('',*,*,#16464,.F.);
#4047=ORIENTED_EDGE('',*,*,#16469,.T.);
#4048=ORIENTED_EDGE('',*,*,#16473,.T.);
#4049=ORIENTED_EDGE('',*,*,#16474,.F.);
#4050=ORIENTED_EDGE('',*,*,#16465,.F.);
#4051=ORIENTED_EDGE('',*,*,#16472,.T.);
#4052=ORIENTED_EDGE('',*,*,#16475,.T.);
#4053=ORIENTED_EDGE('',*,*,#16476,.F.);
#4054=ORIENTED_EDGE('',*,*,#16466,.F.);
#4055=ORIENTED_EDGE('',*,*,#16474,.T.);
#4056=ORIENTED_EDGE('',*,*,#16477,.T.);
#4057=ORIENTED_EDGE('',*,*,#16478,.F.);
#4058=ORIENTED_EDGE('',*,*,#16467,.F.);
#4059=ORIENTED_EDGE('',*,*,#16476,.T.);
#4060=ORIENTED_EDGE('',*,*,#16479,.T.);
#4061=ORIENTED_EDGE('',*,*,#16470,.F.);
#4062=ORIENTED_EDGE('',*,*,#16462,.F.);
#4063=ORIENTED_EDGE('',*,*,#16478,.T.);
#4064=ORIENTED_EDGE('',*,*,#16480,.F.);
#4065=ORIENTED_EDGE('',*,*,#16481,.T.);
#4066=ORIENTED_EDGE('',*,*,#16482,.T.);
#4067=ORIENTED_EDGE('',*,*,#16479,.F.);
#4068=ORIENTED_EDGE('',*,*,#16477,.F.);
#4069=ORIENTED_EDGE('',*,*,#16475,.F.);
#4070=ORIENTED_EDGE('',*,*,#16473,.F.);
#4071=ORIENTED_EDGE('',*,*,#16471,.F.);
#4072=ORIENTED_EDGE('',*,*,#16468,.F.);
#4073=ORIENTED_EDGE('',*,*,#16483,.T.);
#4074=ORIENTED_EDGE('',*,*,#16481,.F.);
#4075=ORIENTED_EDGE('',*,*,#16484,.T.);
#4076=ORIENTED_EDGE('',*,*,#16480,.T.);
#4077=ORIENTED_EDGE('',*,*,#16485,.T.);
#4078=ORIENTED_EDGE('',*,*,#16485,.F.);
#4079=ORIENTED_EDGE('',*,*,#16482,.F.);
#4080=ORIENTED_EDGE('',*,*,#16484,.F.);
#4081=ORIENTED_EDGE('',*,*,#16483,.F.);
#4082=ORIENTED_EDGE('',*,*,#16486,.F.);
#4083=ORIENTED_EDGE('',*,*,#16487,.F.);
#4084=ORIENTED_EDGE('',*,*,#16488,.F.);
#4085=ORIENTED_EDGE('',*,*,#16489,.F.);
#4086=ORIENTED_EDGE('',*,*,#16490,.F.);
#4087=ORIENTED_EDGE('',*,*,#16491,.F.);
#4088=ORIENTED_EDGE('',*,*,#16492,.F.);
#4089=ORIENTED_EDGE('',*,*,#16493,.F.);
#4090=ORIENTED_EDGE('',*,*,#16494,.T.);
#4091=ORIENTED_EDGE('',*,*,#16495,.F.);
#4092=ORIENTED_EDGE('',*,*,#16496,.F.);
#4093=ORIENTED_EDGE('',*,*,#16497,.F.);
#4094=ORIENTED_EDGE('',*,*,#16498,.T.);
#4095=ORIENTED_EDGE('',*,*,#16499,.F.);
#4096=ORIENTED_EDGE('',*,*,#16494,.F.);
#4097=ORIENTED_EDGE('',*,*,#16500,.F.);
#4098=ORIENTED_EDGE('',*,*,#16501,.T.);
#4099=ORIENTED_EDGE('',*,*,#16502,.F.);
#4100=ORIENTED_EDGE('',*,*,#16498,.F.);
#4101=ORIENTED_EDGE('',*,*,#16503,.F.);
#4102=ORIENTED_EDGE('',*,*,#16504,.F.);
#4103=ORIENTED_EDGE('',*,*,#16505,.F.);
#4104=ORIENTED_EDGE('',*,*,#16501,.F.);
#4105=ORIENTED_EDGE('',*,*,#16506,.F.);
#4106=ORIENTED_EDGE('',*,*,#16507,.T.);
#4107=ORIENTED_EDGE('',*,*,#16508,.F.);
#4108=ORIENTED_EDGE('',*,*,#16509,.F.);
#4109=ORIENTED_EDGE('',*,*,#16510,.F.);
#4110=ORIENTED_EDGE('',*,*,#16511,.T.);
#4111=ORIENTED_EDGE('',*,*,#16512,.F.);
#4112=ORIENTED_EDGE('',*,*,#16507,.F.);
#4113=ORIENTED_EDGE('',*,*,#16513,.F.);
#4114=ORIENTED_EDGE('',*,*,#16514,.F.);
#4115=ORIENTED_EDGE('',*,*,#16515,.F.);
#4116=ORIENTED_EDGE('',*,*,#16511,.F.);
#4117=ORIENTED_EDGE('',*,*,#16516,.F.);
#4118=ORIENTED_EDGE('',*,*,#16517,.F.);
#4119=ORIENTED_EDGE('',*,*,#16518,.F.);
#4120=ORIENTED_EDGE('',*,*,#16519,.F.);
#4121=ORIENTED_EDGE('',*,*,#16520,.F.);
#4122=ORIENTED_EDGE('',*,*,#16521,.T.);
#4123=ORIENTED_EDGE('',*,*,#16520,.T.);
#4124=ORIENTED_EDGE('',*,*,#16522,.T.);
#4125=ORIENTED_EDGE('',*,*,#16523,.T.);
#4126=ORIENTED_EDGE('',*,*,#16524,.F.);
#4127=ORIENTED_EDGE('',*,*,#16499,.T.);
#4128=ORIENTED_EDGE('',*,*,#16525,.F.);
#4129=ORIENTED_EDGE('',*,*,#16526,.F.);
#4130=ORIENTED_EDGE('',*,*,#16527,.F.);
#4131=ORIENTED_EDGE('',*,*,#16515,.T.);
#4132=ORIENTED_EDGE('',*,*,#16528,.F.);
#4133=ORIENTED_EDGE('',*,*,#16529,.F.);
#4134=ORIENTED_EDGE('',*,*,#16530,.F.);
#4135=ORIENTED_EDGE('',*,*,#16531,.T.);
#4136=ORIENTED_EDGE('',*,*,#16517,.T.);
#4137=ORIENTED_EDGE('',*,*,#16521,.F.);
#4138=ORIENTED_EDGE('',*,*,#16532,.F.);
#4139=ORIENTED_EDGE('',*,*,#16533,.F.);
#4140=ORIENTED_EDGE('',*,*,#16534,.T.);
#4141=ORIENTED_EDGE('',*,*,#16530,.T.);
#4142=ORIENTED_EDGE('',*,*,#16535,.T.);
#4143=ORIENTED_EDGE('',*,*,#16533,.T.);
#4144=ORIENTED_EDGE('',*,*,#16536,.T.);
#4145=ORIENTED_EDGE('',*,*,#16486,.T.);
#4146=ORIENTED_EDGE('',*,*,#16537,.F.);
#4147=ORIENTED_EDGE('',*,*,#16493,.T.);
#4148=ORIENTED_EDGE('',*,*,#16538,.T.);
#4149=ORIENTED_EDGE('',*,*,#16539,.F.);
#4150=ORIENTED_EDGE('',*,*,#16540,.F.);
#4151=ORIENTED_EDGE('',*,*,#16541,.T.);
#4152=ORIENTED_EDGE('',*,*,#16542,.F.);
#4153=ORIENTED_EDGE('',*,*,#16543,.F.);
#4154=ORIENTED_EDGE('',*,*,#16544,.F.);
#4155=ORIENTED_EDGE('',*,*,#16545,.F.);
#4156=ORIENTED_EDGE('',*,*,#16546,.F.);
#4157=ORIENTED_EDGE('',*,*,#16547,.T.);
#4158=ORIENTED_EDGE('',*,*,#16548,.F.);
#4159=ORIENTED_EDGE('',*,*,#16549,.F.);
#4160=ORIENTED_EDGE('',*,*,#16550,.F.);
#4161=ORIENTED_EDGE('',*,*,#16551,.T.);
#4162=ORIENTED_EDGE('',*,*,#16552,.F.);
#4163=ORIENTED_EDGE('',*,*,#16553,.F.);
#4164=ORIENTED_EDGE('',*,*,#16554,.F.);
#4165=ORIENTED_EDGE('',*,*,#16555,.F.);
#4166=ORIENTED_EDGE('',*,*,#16556,.F.);
#4167=ORIENTED_EDGE('',*,*,#16522,.F.);
#4168=ORIENTED_EDGE('',*,*,#16519,.T.);
#4169=ORIENTED_EDGE('',*,*,#16557,.F.);
#4170=ORIENTED_EDGE('',*,*,#16558,.F.);
#4171=ORIENTED_EDGE('',*,*,#16559,.T.);
#4172=ORIENTED_EDGE('',*,*,#16560,.T.);
#4173=ORIENTED_EDGE('',*,*,#16487,.T.);
#4174=ORIENTED_EDGE('',*,*,#16536,.F.);
#4175=ORIENTED_EDGE('',*,*,#16532,.T.);
#4176=ORIENTED_EDGE('',*,*,#16523,.F.);
#4177=ORIENTED_EDGE('',*,*,#16559,.F.);
#4178=ORIENTED_EDGE('',*,*,#16561,.F.);
#4179=ORIENTED_EDGE('',*,*,#16562,.F.);
#4180=ORIENTED_EDGE('',*,*,#16563,.F.);
#4181=ORIENTED_EDGE('',*,*,#16564,.T.);
#4182=ORIENTED_EDGE('',*,*,#16565,.F.);
#4183=ORIENTED_EDGE('',*,*,#16566,.F.);
#4184=ORIENTED_EDGE('',*,*,#16567,.F.);
#4185=ORIENTED_EDGE('',*,*,#16568,.T.);
#4186=ORIENTED_EDGE('',*,*,#16569,.F.);
#4187=ORIENTED_EDGE('',*,*,#16570,.F.);
#4188=ORIENTED_EDGE('',*,*,#16571,.F.);
#4189=ORIENTED_EDGE('',*,*,#16572,.T.);
#4190=ORIENTED_EDGE('',*,*,#16509,.T.);
#4191=ORIENTED_EDGE('',*,*,#16573,.F.);
#4192=ORIENTED_EDGE('',*,*,#16504,.T.);
#4193=ORIENTED_EDGE('',*,*,#16574,.T.);
#4194=ORIENTED_EDGE('',*,*,#16496,.T.);
#4195=ORIENTED_EDGE('',*,*,#16575,.T.);
#4196=ORIENTED_EDGE('',*,*,#16528,.T.);
#4197=ORIENTED_EDGE('',*,*,#16514,.T.);
#4198=ORIENTED_EDGE('',*,*,#16576,.T.);
#4199=ORIENTED_EDGE('',*,*,#16562,.T.);
#4200=ORIENTED_EDGE('',*,*,#16577,.F.);
#4201=ORIENTED_EDGE('',*,*,#16578,.F.);
#4202=ORIENTED_EDGE('',*,*,#16579,.T.);
#4203=ORIENTED_EDGE('',*,*,#16553,.T.);
#4204=ORIENTED_EDGE('',*,*,#16580,.F.);
#4205=ORIENTED_EDGE('',*,*,#16581,.F.);
#4206=ORIENTED_EDGE('',*,*,#16580,.T.);
#4207=ORIENTED_EDGE('',*,*,#16552,.T.);
#4208=ORIENTED_EDGE('',*,*,#16582,.F.);
#4209=ORIENTED_EDGE('',*,*,#16583,.F.);
#4210=ORIENTED_EDGE('',*,*,#16584,.T.);
#4211=ORIENTED_EDGE('',*,*,#16563,.T.);
#4212=ORIENTED_EDGE('',*,*,#16576,.F.);
#4213=ORIENTED_EDGE('',*,*,#16585,.F.);
#4214=ORIENTED_EDGE('',*,*,#16586,.T.);
#4215=ORIENTED_EDGE('',*,*,#16555,.T.);
#4216=ORIENTED_EDGE('',*,*,#16587,.F.);
#4217=ORIENTED_EDGE('',*,*,#16588,.F.);
#4218=ORIENTED_EDGE('',*,*,#16589,.T.);
#4219=ORIENTED_EDGE('',*,*,#16543,.T.);
#4220=ORIENTED_EDGE('',*,*,#16590,.F.);
#4221=ORIENTED_EDGE('',*,*,#16591,.F.);
#4222=ORIENTED_EDGE('',*,*,#16590,.T.);
#4223=ORIENTED_EDGE('',*,*,#16542,.T.);
#4224=ORIENTED_EDGE('',*,*,#16592,.F.);
#4225=ORIENTED_EDGE('',*,*,#16593,.F.);
#4226=ORIENTED_EDGE('',*,*,#16594,.T.);
#4227=ORIENTED_EDGE('',*,*,#16556,.T.);
#4228=ORIENTED_EDGE('',*,*,#16586,.F.);
#4229=ORIENTED_EDGE('',*,*,#16595,.F.);
#4230=ORIENTED_EDGE('',*,*,#16596,.T.);
#4231=ORIENTED_EDGE('',*,*,#16545,.T.);
#4232=ORIENTED_EDGE('',*,*,#16597,.F.);
#4233=ORIENTED_EDGE('',*,*,#16598,.F.);
#4234=ORIENTED_EDGE('',*,*,#16599,.T.);
#4235=ORIENTED_EDGE('',*,*,#16526,.T.);
#4236=ORIENTED_EDGE('',*,*,#16600,.T.);
#4237=ORIENTED_EDGE('',*,*,#16490,.T.);
#4238=ORIENTED_EDGE('',*,*,#16537,.T.);
#4239=ORIENTED_EDGE('',*,*,#16601,.F.);
#4240=ORIENTED_EDGE('',*,*,#16602,.F.);
#4241=ORIENTED_EDGE('',*,*,#16597,.T.);
#4242=ORIENTED_EDGE('',*,*,#16544,.T.);
#4243=ORIENTED_EDGE('',*,*,#16589,.F.);
#4244=ORIENTED_EDGE('',*,*,#16603,.F.);
#4245=ORIENTED_EDGE('',*,*,#16587,.T.);
#4246=ORIENTED_EDGE('',*,*,#16554,.T.);
#4247=ORIENTED_EDGE('',*,*,#16579,.F.);
#4248=ORIENTED_EDGE('',*,*,#16604,.F.);
#4249=ORIENTED_EDGE('',*,*,#16577,.T.);
#4250=ORIENTED_EDGE('',*,*,#16561,.T.);
#4251=ORIENTED_EDGE('',*,*,#16558,.T.);
#4252=ORIENTED_EDGE('',*,*,#16601,.T.);
#4253=ORIENTED_EDGE('',*,*,#16540,.T.);
#4254=ORIENTED_EDGE('',*,*,#16605,.F.);
#4255=ORIENTED_EDGE('',*,*,#16606,.F.);
#4256=ORIENTED_EDGE('',*,*,#16605,.T.);
#4257=ORIENTED_EDGE('',*,*,#16539,.T.);
#4258=ORIENTED_EDGE('',*,*,#16607,.F.);
#4259=ORIENTED_EDGE('',*,*,#16608,.F.);
#4260=ORIENTED_EDGE('',*,*,#16609,.T.);
#4261=ORIENTED_EDGE('',*,*,#16546,.T.);
#4262=ORIENTED_EDGE('',*,*,#16596,.F.);
#4263=ORIENTED_EDGE('',*,*,#16610,.F.);
#4264=ORIENTED_EDGE('',*,*,#16611,.T.);
#4265=ORIENTED_EDGE('',*,*,#16569,.T.);
#4266=ORIENTED_EDGE('',*,*,#16612,.F.);
#4267=ORIENTED_EDGE('',*,*,#16613,.F.);
#4268=ORIENTED_EDGE('',*,*,#16614,.T.);
#4269=ORIENTED_EDGE('',*,*,#16571,.T.);
#4270=ORIENTED_EDGE('',*,*,#16615,.F.);
#4271=ORIENTED_EDGE('',*,*,#16616,.F.);
#4272=ORIENTED_EDGE('',*,*,#16617,.T.);
#4273=ORIENTED_EDGE('',*,*,#16565,.T.);
#4274=ORIENTED_EDGE('',*,*,#16618,.F.);
#4275=ORIENTED_EDGE('',*,*,#16619,.F.);
#4276=ORIENTED_EDGE('',*,*,#16620,.T.);
#4277=ORIENTED_EDGE('',*,*,#16567,.T.);
#4278=ORIENTED_EDGE('',*,*,#16621,.F.);
#4279=ORIENTED_EDGE('',*,*,#16622,.F.);
#4280=ORIENTED_EDGE('',*,*,#16623,.T.);
#4281=ORIENTED_EDGE('',*,*,#16548,.T.);
#4282=ORIENTED_EDGE('',*,*,#16624,.F.);
#4283=ORIENTED_EDGE('',*,*,#16625,.F.);
#4284=ORIENTED_EDGE('',*,*,#16626,.T.);
#4285=ORIENTED_EDGE('',*,*,#16550,.T.);
#4286=ORIENTED_EDGE('',*,*,#16627,.F.);
#4287=ORIENTED_EDGE('',*,*,#16628,.F.);
#4288=ORIENTED_EDGE('',*,*,#16629,.F.);
#4289=ORIENTED_EDGE('',*,*,#16628,.T.);
#4290=ORIENTED_EDGE('',*,*,#16630,.T.);
#4291=ORIENTED_EDGE('',*,*,#16625,.T.);
#4292=ORIENTED_EDGE('',*,*,#16631,.F.);
#4293=ORIENTED_EDGE('',*,*,#16632,.F.);
#4294=ORIENTED_EDGE('',*,*,#16616,.T.);
#4295=ORIENTED_EDGE('',*,*,#16633,.T.);
#4296=ORIENTED_EDGE('',*,*,#16613,.T.);
#4297=ORIENTED_EDGE('',*,*,#16634,.F.);
#4298=ORIENTED_EDGE('',*,*,#16635,.F.);
#4299=ORIENTED_EDGE('',*,*,#16622,.T.);
#4300=ORIENTED_EDGE('',*,*,#16636,.T.);
#4301=ORIENTED_EDGE('',*,*,#16619,.T.);
#4302=ORIENTED_EDGE('',*,*,#16637,.F.);
#4303=ORIENTED_EDGE('',*,*,#16538,.F.);
#4304=ORIENTED_EDGE('',*,*,#16492,.T.);
#4305=ORIENTED_EDGE('',*,*,#16638,.F.);
#4306=ORIENTED_EDGE('',*,*,#16639,.F.);
#4307=ORIENTED_EDGE('',*,*,#16607,.T.);
#4308=ORIENTED_EDGE('',*,*,#16513,.T.);
#4309=ORIENTED_EDGE('',*,*,#16510,.T.);
#4310=ORIENTED_EDGE('',*,*,#16572,.F.);
#4311=ORIENTED_EDGE('',*,*,#16516,.T.);
#4312=ORIENTED_EDGE('',*,*,#16640,.T.);
#4313=ORIENTED_EDGE('',*,*,#16641,.T.);
#4314=ORIENTED_EDGE('',*,*,#16642,.T.);
#4315=ORIENTED_EDGE('',*,*,#16573,.T.);
#4316=ORIENTED_EDGE('',*,*,#16508,.T.);
#4317=ORIENTED_EDGE('',*,*,#16643,.T.);
#4318=ORIENTED_EDGE('',*,*,#16644,.T.);
#4319=ORIENTED_EDGE('',*,*,#16585,.T.);
#4320=ORIENTED_EDGE('',*,*,#16578,.T.);
#4321=ORIENTED_EDGE('',*,*,#16604,.T.);
#4322=ORIENTED_EDGE('',*,*,#16581,.T.);
#4323=ORIENTED_EDGE('',*,*,#16583,.T.);
#4324=ORIENTED_EDGE('',*,*,#16645,.T.);
#4325=ORIENTED_EDGE('',*,*,#16595,.T.);
#4326=ORIENTED_EDGE('',*,*,#16588,.T.);
#4327=ORIENTED_EDGE('',*,*,#16603,.T.);
#4328=ORIENTED_EDGE('',*,*,#16591,.T.);
#4329=ORIENTED_EDGE('',*,*,#16593,.T.);
#4330=ORIENTED_EDGE('',*,*,#16646,.T.);
#4331=ORIENTED_EDGE('',*,*,#16610,.T.);
#4332=ORIENTED_EDGE('',*,*,#16598,.T.);
#4333=ORIENTED_EDGE('',*,*,#16602,.T.);
#4334=ORIENTED_EDGE('',*,*,#16606,.T.);
#4335=ORIENTED_EDGE('',*,*,#16608,.T.);
#4336=ORIENTED_EDGE('',*,*,#16639,.T.);
#4337=ORIENTED_EDGE('',*,*,#16647,.F.);
#4338=ORIENTED_EDGE('',*,*,#16505,.T.);
#4339=ORIENTED_EDGE('',*,*,#16534,.F.);
#4340=ORIENTED_EDGE('',*,*,#16489,.T.);
#4341=ORIENTED_EDGE('',*,*,#16648,.T.);
#4342=ORIENTED_EDGE('',*,*,#16643,.F.);
#4343=ORIENTED_EDGE('',*,*,#16512,.T.);
#4344=ORIENTED_EDGE('',*,*,#16527,.T.);
#4345=ORIENTED_EDGE('',*,*,#16557,.T.);
#4346=ORIENTED_EDGE('',*,*,#16518,.T.);
#4347=ORIENTED_EDGE('',*,*,#16531,.F.);
#4348=ORIENTED_EDGE('',*,*,#16535,.F.);
#4349=ORIENTED_EDGE('',*,*,#16529,.T.);
#4350=ORIENTED_EDGE('',*,*,#16575,.F.);
#4351=ORIENTED_EDGE('',*,*,#16495,.T.);
#4352=ORIENTED_EDGE('',*,*,#16524,.T.);
#4353=ORIENTED_EDGE('',*,*,#16599,.F.);
#4354=ORIENTED_EDGE('',*,*,#16638,.T.);
#4355=ORIENTED_EDGE('',*,*,#16491,.T.);
#4356=ORIENTED_EDGE('',*,*,#16600,.F.);
#4357=ORIENTED_EDGE('',*,*,#16525,.T.);
#4358=ORIENTED_EDGE('',*,*,#16502,.T.);
#4359=ORIENTED_EDGE('',*,*,#16647,.T.);
#4360=ORIENTED_EDGE('',*,*,#16627,.T.);
#4361=ORIENTED_EDGE('',*,*,#16549,.T.);
#4362=ORIENTED_EDGE('',*,*,#16623,.F.);
#4363=ORIENTED_EDGE('',*,*,#16630,.F.);
#4364=ORIENTED_EDGE('',*,*,#16621,.T.);
#4365=ORIENTED_EDGE('',*,*,#16566,.T.);
#4366=ORIENTED_EDGE('',*,*,#16617,.F.);
#4367=ORIENTED_EDGE('',*,*,#16636,.F.);
#4368=ORIENTED_EDGE('',*,*,#16615,.T.);
#4369=ORIENTED_EDGE('',*,*,#16570,.T.);
#4370=ORIENTED_EDGE('',*,*,#16611,.F.);
#4371=ORIENTED_EDGE('',*,*,#16633,.F.);
#4372=ORIENTED_EDGE('',*,*,#16592,.T.);
#4373=ORIENTED_EDGE('',*,*,#16541,.F.);
#4374=ORIENTED_EDGE('',*,*,#16626,.F.);
#4375=ORIENTED_EDGE('',*,*,#16629,.T.);
#4376=ORIENTED_EDGE('',*,*,#16624,.T.);
#4377=ORIENTED_EDGE('',*,*,#16547,.F.);
#4378=ORIENTED_EDGE('',*,*,#16609,.F.);
#4379=ORIENTED_EDGE('',*,*,#16646,.F.);
#4380=ORIENTED_EDGE('',*,*,#16582,.T.);
#4381=ORIENTED_EDGE('',*,*,#16551,.F.);
#4382=ORIENTED_EDGE('',*,*,#16594,.F.);
#4383=ORIENTED_EDGE('',*,*,#16645,.F.);
#4384=ORIENTED_EDGE('',*,*,#16648,.F.);
#4385=ORIENTED_EDGE('',*,*,#16488,.T.);
#4386=ORIENTED_EDGE('',*,*,#16560,.F.);
#4387=ORIENTED_EDGE('',*,*,#16614,.F.);
#4388=ORIENTED_EDGE('',*,*,#16632,.T.);
#4389=ORIENTED_EDGE('',*,*,#16612,.T.);
#4390=ORIENTED_EDGE('',*,*,#16568,.F.);
#4391=ORIENTED_EDGE('',*,*,#16620,.F.);
#4392=ORIENTED_EDGE('',*,*,#16635,.T.);
#4393=ORIENTED_EDGE('',*,*,#16618,.T.);
#4394=ORIENTED_EDGE('',*,*,#16564,.F.);
#4395=ORIENTED_EDGE('',*,*,#16584,.F.);
#4396=ORIENTED_EDGE('',*,*,#16644,.F.);
#4397=ORIENTED_EDGE('',*,*,#16500,.T.);
#4398=ORIENTED_EDGE('',*,*,#16497,.T.);
#4399=ORIENTED_EDGE('',*,*,#16574,.F.);
#4400=ORIENTED_EDGE('',*,*,#16506,.T.);
#4401=ORIENTED_EDGE('',*,*,#16503,.T.);
#4402=ORIENTED_EDGE('',*,*,#16637,.T.);
#4403=ORIENTED_EDGE('',*,*,#16640,.F.);
#4404=ORIENTED_EDGE('',*,*,#16634,.T.);
#4405=ORIENTED_EDGE('',*,*,#16641,.F.);
#4406=ORIENTED_EDGE('',*,*,#16631,.T.);
#4407=ORIENTED_EDGE('',*,*,#16642,.F.);
#4408=ORIENTED_EDGE('',*,*,#16649,.F.);
#4409=ORIENTED_EDGE('',*,*,#16650,.F.);
#4410=ORIENTED_EDGE('',*,*,#16651,.F.);
#4411=ORIENTED_EDGE('',*,*,#16652,.F.);
#4412=ORIENTED_EDGE('',*,*,#16653,.F.);
#4413=ORIENTED_EDGE('',*,*,#16654,.F.);
#4414=ORIENTED_EDGE('',*,*,#16655,.F.);
#4415=ORIENTED_EDGE('',*,*,#16656,.F.);
#4416=ORIENTED_EDGE('',*,*,#16657,.F.);
#4417=ORIENTED_EDGE('',*,*,#16658,.F.);
#4418=ORIENTED_EDGE('',*,*,#16659,.T.);
#4419=ORIENTED_EDGE('',*,*,#16660,.F.);
#4420=ORIENTED_EDGE('',*,*,#16661,.T.);
#4421=ORIENTED_EDGE('',*,*,#16662,.F.);
#4422=ORIENTED_EDGE('',*,*,#16659,.F.);
#4423=ORIENTED_EDGE('',*,*,#16663,.F.);
#4424=ORIENTED_EDGE('',*,*,#16664,.F.);
#4425=ORIENTED_EDGE('',*,*,#16665,.F.);
#4426=ORIENTED_EDGE('',*,*,#16661,.F.);
#4427=ORIENTED_EDGE('',*,*,#16666,.F.);
#4428=ORIENTED_EDGE('',*,*,#16667,.F.);
#4429=ORIENTED_EDGE('',*,*,#16668,.F.);
#4430=ORIENTED_EDGE('',*,*,#16669,.T.);
#4431=ORIENTED_EDGE('',*,*,#16670,.F.);
#4432=ORIENTED_EDGE('',*,*,#16671,.T.);
#4433=ORIENTED_EDGE('',*,*,#16672,.F.);
#4434=ORIENTED_EDGE('',*,*,#16669,.F.);
#4435=ORIENTED_EDGE('',*,*,#16673,.F.);
#4436=ORIENTED_EDGE('',*,*,#16674,.T.);
#4437=ORIENTED_EDGE('',*,*,#16675,.F.);
#4438=ORIENTED_EDGE('',*,*,#16671,.F.);
#4439=ORIENTED_EDGE('',*,*,#16676,.F.);
#4440=ORIENTED_EDGE('',*,*,#16677,.F.);
#4441=ORIENTED_EDGE('',*,*,#16678,.F.);
#4442=ORIENTED_EDGE('',*,*,#16674,.F.);
#4443=ORIENTED_EDGE('',*,*,#16679,.F.);
#4444=ORIENTED_EDGE('',*,*,#16680,.F.);
#4445=ORIENTED_EDGE('',*,*,#16681,.F.);
#4446=ORIENTED_EDGE('',*,*,#16682,.F.);
#4447=ORIENTED_EDGE('',*,*,#16683,.F.);
#4448=ORIENTED_EDGE('',*,*,#16684,.F.);
#4449=ORIENTED_EDGE('',*,*,#16685,.F.);
#4450=ORIENTED_EDGE('',*,*,#16686,.F.);
#4451=ORIENTED_EDGE('',*,*,#16687,.F.);
#4452=ORIENTED_EDGE('',*,*,#16688,.F.);
#4453=ORIENTED_EDGE('',*,*,#16689,.F.);
#4454=ORIENTED_EDGE('',*,*,#16690,.F.);
#4455=ORIENTED_EDGE('',*,*,#16691,.F.);
#4456=ORIENTED_EDGE('',*,*,#16692,.F.);
#4457=ORIENTED_EDGE('',*,*,#16693,.F.);
#4458=ORIENTED_EDGE('',*,*,#16694,.F.);
#4459=ORIENTED_EDGE('',*,*,#16695,.F.);
#4460=ORIENTED_EDGE('',*,*,#16696,.T.);
#4461=ORIENTED_EDGE('',*,*,#16697,.T.);
#4462=ORIENTED_EDGE('',*,*,#16653,.T.);
#4463=ORIENTED_EDGE('',*,*,#16698,.T.);
#4464=ORIENTED_EDGE('',*,*,#16699,.F.);
#4465=ORIENTED_EDGE('',*,*,#16700,.F.);
#4466=ORIENTED_EDGE('',*,*,#16694,.T.);
#4467=ORIENTED_EDGE('',*,*,#16701,.T.);
#4468=ORIENTED_EDGE('',*,*,#16702,.F.);
#4469=ORIENTED_EDGE('',*,*,#16696,.F.);
#4470=ORIENTED_EDGE('',*,*,#16703,.T.);
#4471=ORIENTED_EDGE('',*,*,#16654,.T.);
#4472=ORIENTED_EDGE('',*,*,#16697,.F.);
#4473=ORIENTED_EDGE('',*,*,#16702,.T.);
#4474=ORIENTED_EDGE('',*,*,#16704,.T.);
#4475=ORIENTED_EDGE('',*,*,#16649,.T.);
#4476=ORIENTED_EDGE('',*,*,#16705,.T.);
#4477=ORIENTED_EDGE('',*,*,#16706,.T.);
#4478=ORIENTED_EDGE('',*,*,#16707,.T.);
#4479=ORIENTED_EDGE('',*,*,#16708,.T.);
#4480=ORIENTED_EDGE('',*,*,#16705,.F.);
#4481=ORIENTED_EDGE('',*,*,#16652,.T.);
#4482=ORIENTED_EDGE('',*,*,#16709,.T.);
#4483=ORIENTED_EDGE('',*,*,#16710,.F.);
#4484=ORIENTED_EDGE('',*,*,#16711,.T.);
#4485=ORIENTED_EDGE('',*,*,#16680,.T.);
#4486=ORIENTED_EDGE('',*,*,#16712,.F.);
#4487=ORIENTED_EDGE('',*,*,#16706,.F.);
#4488=ORIENTED_EDGE('',*,*,#16710,.T.);
#4489=ORIENTED_EDGE('',*,*,#16713,.T.);
#4490=ORIENTED_EDGE('',*,*,#16714,.T.);
#4491=ORIENTED_EDGE('',*,*,#16715,.T.);
#4492=ORIENTED_EDGE('',*,*,#16716,.T.);
#4493=ORIENTED_EDGE('',*,*,#16717,.T.);
#4494=ORIENTED_EDGE('',*,*,#16718,.T.);
#4495=ORIENTED_EDGE('',*,*,#16719,.T.);
#4496=ORIENTED_EDGE('',*,*,#16720,.F.);
#4497=ORIENTED_EDGE('',*,*,#16715,.F.);
#4498=ORIENTED_EDGE('',*,*,#16721,.T.);
#4499=ORIENTED_EDGE('',*,*,#16722,.T.);
#4500=ORIENTED_EDGE('',*,*,#16688,.T.);
#4501=ORIENTED_EDGE('',*,*,#16723,.F.);
#4502=ORIENTED_EDGE('',*,*,#16716,.F.);
#4503=ORIENTED_EDGE('',*,*,#16720,.T.);
#4504=ORIENTED_EDGE('',*,*,#16724,.T.);
#4505=ORIENTED_EDGE('',*,*,#16686,.T.);
#4506=ORIENTED_EDGE('',*,*,#16725,.T.);
#4507=ORIENTED_EDGE('',*,*,#16726,.F.);
#4508=ORIENTED_EDGE('',*,*,#16718,.F.);
#4509=ORIENTED_EDGE('',*,*,#16727,.T.);
#4510=ORIENTED_EDGE('',*,*,#16728,.F.);
#4511=ORIENTED_EDGE('',*,*,#16713,.F.);
#4512=ORIENTED_EDGE('',*,*,#16726,.T.);
#4513=ORIENTED_EDGE('',*,*,#16729,.T.);
#4514=ORIENTED_EDGE('',*,*,#16721,.F.);
#4515=ORIENTED_EDGE('',*,*,#16714,.F.);
#4516=ORIENTED_EDGE('',*,*,#16728,.T.);
#4517=ORIENTED_EDGE('',*,*,#16730,.T.);
#4518=ORIENTED_EDGE('',*,*,#16731,.F.);
#4519=ORIENTED_EDGE('',*,*,#16732,.F.);
#4520=ORIENTED_EDGE('',*,*,#16733,.F.);
#4521=ORIENTED_EDGE('',*,*,#16734,.T.);
#4522=ORIENTED_EDGE('',*,*,#16735,.T.);
#4523=ORIENTED_EDGE('',*,*,#16736,.T.);
#4524=ORIENTED_EDGE('',*,*,#16737,.T.);
#4525=ORIENTED_EDGE('',*,*,#16738,.T.);
#4526=ORIENTED_EDGE('',*,*,#16739,.T.);
#4527=ORIENTED_EDGE('',*,*,#16740,.T.);
#4528=ORIENTED_EDGE('',*,*,#16692,.T.);
#4529=ORIENTED_EDGE('',*,*,#16741,.F.);
#4530=ORIENTED_EDGE('',*,*,#16735,.F.);
#4531=ORIENTED_EDGE('',*,*,#16742,.T.);
#4532=ORIENTED_EDGE('',*,*,#16743,.T.);
#4533=ORIENTED_EDGE('',*,*,#16690,.T.);
#4534=ORIENTED_EDGE('',*,*,#16744,.T.);
#4535=ORIENTED_EDGE('',*,*,#16745,.F.);
#4536=ORIENTED_EDGE('',*,*,#16737,.F.);
#4537=ORIENTED_EDGE('',*,*,#16746,.T.);
#4538=ORIENTED_EDGE('',*,*,#16747,.F.);
#4539=ORIENTED_EDGE('',*,*,#16738,.F.);
#4540=ORIENTED_EDGE('',*,*,#16745,.T.);
#4541=ORIENTED_EDGE('',*,*,#16748,.T.);
#4542=ORIENTED_EDGE('',*,*,#16742,.F.);
#4543=ORIENTED_EDGE('',*,*,#16734,.F.);
#4544=ORIENTED_EDGE('',*,*,#16749,.T.);
#4545=ORIENTED_EDGE('',*,*,#16750,.T.);
#4546=ORIENTED_EDGE('',*,*,#16749,.F.);
#4547=ORIENTED_EDGE('',*,*,#16739,.F.);
#4548=ORIENTED_EDGE('',*,*,#16747,.T.);
#4549=ORIENTED_EDGE('',*,*,#16751,.T.);
#4550=ORIENTED_EDGE('',*,*,#16752,.F.);
#4551=ORIENTED_EDGE('',*,*,#16753,.F.);
#4552=ORIENTED_EDGE('',*,*,#16754,.F.);
#4553=ORIENTED_EDGE('',*,*,#16755,.T.);
#4554=ORIENTED_EDGE('',*,*,#16756,.T.);
#4555=ORIENTED_EDGE('',*,*,#16757,.T.);
#4556=ORIENTED_EDGE('',*,*,#16758,.T.);
#4557=ORIENTED_EDGE('',*,*,#16759,.T.);
#4558=ORIENTED_EDGE('',*,*,#16760,.T.);
#4559=ORIENTED_EDGE('',*,*,#16761,.T.);
#4560=ORIENTED_EDGE('',*,*,#16684,.T.);
#4561=ORIENTED_EDGE('',*,*,#16762,.F.);
#4562=ORIENTED_EDGE('',*,*,#16756,.F.);
#4563=ORIENTED_EDGE('',*,*,#16763,.T.);
#4564=ORIENTED_EDGE('',*,*,#16764,.T.);
#4565=ORIENTED_EDGE('',*,*,#16682,.T.);
#4566=ORIENTED_EDGE('',*,*,#16765,.T.);
#4567=ORIENTED_EDGE('',*,*,#16766,.F.);
#4568=ORIENTED_EDGE('',*,*,#16758,.F.);
#4569=ORIENTED_EDGE('',*,*,#16767,.T.);
#4570=ORIENTED_EDGE('',*,*,#16763,.F.);
#4571=ORIENTED_EDGE('',*,*,#16755,.F.);
#4572=ORIENTED_EDGE('',*,*,#16768,.T.);
#4573=ORIENTED_EDGE('',*,*,#16769,.F.);
#4574=ORIENTED_EDGE('',*,*,#16759,.F.);
#4575=ORIENTED_EDGE('',*,*,#16766,.T.);
#4576=ORIENTED_EDGE('',*,*,#16770,.T.);
#4577=ORIENTED_EDGE('',*,*,#16771,.F.);
#4578=ORIENTED_EDGE('',*,*,#16772,.F.);
#4579=ORIENTED_EDGE('',*,*,#16773,.F.);
#4580=ORIENTED_EDGE('',*,*,#16774,.T.);
#4581=ORIENTED_EDGE('',*,*,#16768,.F.);
#4582=ORIENTED_EDGE('',*,*,#16760,.F.);
#4583=ORIENTED_EDGE('',*,*,#16769,.T.);
#4584=ORIENTED_EDGE('',*,*,#16775,.F.);
#4585=ORIENTED_EDGE('',*,*,#16776,.T.);
#4586=ORIENTED_EDGE('',*,*,#16667,.T.);
#4587=ORIENTED_EDGE('',*,*,#16777,.T.);
#4588=ORIENTED_EDGE('',*,*,#16677,.T.);
#4589=ORIENTED_EDGE('',*,*,#16778,.F.);
#4590=ORIENTED_EDGE('',*,*,#16657,.T.);
#4591=ORIENTED_EDGE('',*,*,#16779,.T.);
#4592=ORIENTED_EDGE('',*,*,#16664,.T.);
#4593=ORIENTED_EDGE('',*,*,#16780,.T.);
#4594=ORIENTED_EDGE('',*,*,#16781,.T.);
#4595=ORIENTED_EDGE('',*,*,#16752,.T.);
#4596=ORIENTED_EDGE('',*,*,#16782,.F.);
#4597=ORIENTED_EDGE('',*,*,#16783,.F.);
#4598=ORIENTED_EDGE('',*,*,#16784,.T.);
#4599=ORIENTED_EDGE('',*,*,#16754,.T.);
#4600=ORIENTED_EDGE('',*,*,#16785,.F.);
#4601=ORIENTED_EDGE('',*,*,#16786,.F.);
#4602=ORIENTED_EDGE('',*,*,#16787,.T.);
#4603=ORIENTED_EDGE('',*,*,#16731,.T.);
#4604=ORIENTED_EDGE('',*,*,#16788,.F.);
#4605=ORIENTED_EDGE('',*,*,#16789,.F.);
#4606=ORIENTED_EDGE('',*,*,#16790,.T.);
#4607=ORIENTED_EDGE('',*,*,#16733,.T.);
#4608=ORIENTED_EDGE('',*,*,#16791,.F.);
#4609=ORIENTED_EDGE('',*,*,#16792,.F.);
#4610=ORIENTED_EDGE('',*,*,#16793,.T.);
#4611=ORIENTED_EDGE('',*,*,#16771,.T.);
#4612=ORIENTED_EDGE('',*,*,#16794,.F.);
#4613=ORIENTED_EDGE('',*,*,#16795,.F.);
#4614=ORIENTED_EDGE('',*,*,#16796,.T.);
#4615=ORIENTED_EDGE('',*,*,#16773,.T.);
#4616=ORIENTED_EDGE('',*,*,#16797,.F.);
#4617=ORIENTED_EDGE('',*,*,#16798,.F.);
#4618=ORIENTED_EDGE('',*,*,#16799,.F.);
#4619=ORIENTED_EDGE('',*,*,#16798,.T.);
#4620=ORIENTED_EDGE('',*,*,#16800,.T.);
#4621=ORIENTED_EDGE('',*,*,#16795,.T.);
#4622=ORIENTED_EDGE('',*,*,#16801,.F.);
#4623=ORIENTED_EDGE('',*,*,#16802,.F.);
#4624=ORIENTED_EDGE('',*,*,#16786,.T.);
#4625=ORIENTED_EDGE('',*,*,#16803,.T.);
#4626=ORIENTED_EDGE('',*,*,#16783,.T.);
#4627=ORIENTED_EDGE('',*,*,#16804,.F.);
#4628=ORIENTED_EDGE('',*,*,#16805,.F.);
#4629=ORIENTED_EDGE('',*,*,#16792,.T.);
#4630=ORIENTED_EDGE('',*,*,#16806,.T.);
#4631=ORIENTED_EDGE('',*,*,#16789,.T.);
#4632=ORIENTED_EDGE('',*,*,#16807,.F.);
#4633=ORIENTED_EDGE('',*,*,#16808,.F.);
#4634=ORIENTED_EDGE('',*,*,#16655,.T.);
#4635=ORIENTED_EDGE('',*,*,#16703,.F.);
#4636=ORIENTED_EDGE('',*,*,#16701,.F.);
#4637=ORIENTED_EDGE('',*,*,#16693,.T.);
#4638=ORIENTED_EDGE('',*,*,#16740,.F.);
#4639=ORIENTED_EDGE('',*,*,#16748,.F.);
#4640=ORIENTED_EDGE('',*,*,#16750,.F.);
#4641=ORIENTED_EDGE('',*,*,#16784,.F.);
#4642=ORIENTED_EDGE('',*,*,#16802,.T.);
#4643=ORIENTED_EDGE('',*,*,#16782,.T.);
#4644=ORIENTED_EDGE('',*,*,#16751,.F.);
#4645=ORIENTED_EDGE('',*,*,#16746,.F.);
#4646=ORIENTED_EDGE('',*,*,#16744,.F.);
#4647=ORIENTED_EDGE('',*,*,#16689,.T.);
#4648=ORIENTED_EDGE('',*,*,#16722,.F.);
#4649=ORIENTED_EDGE('',*,*,#16719,.F.);
#4650=ORIENTED_EDGE('',*,*,#16729,.F.);
#4651=ORIENTED_EDGE('',*,*,#16790,.F.);
#4652=ORIENTED_EDGE('',*,*,#16805,.T.);
#4653=ORIENTED_EDGE('',*,*,#16788,.T.);
#4654=ORIENTED_EDGE('',*,*,#16730,.F.);
#4655=ORIENTED_EDGE('',*,*,#16727,.F.);
#4656=ORIENTED_EDGE('',*,*,#16725,.F.);
#4657=ORIENTED_EDGE('',*,*,#16685,.T.);
#4658=ORIENTED_EDGE('',*,*,#16761,.F.);
#4659=ORIENTED_EDGE('',*,*,#16767,.F.);
#4660=ORIENTED_EDGE('',*,*,#16774,.F.);
#4661=ORIENTED_EDGE('',*,*,#16796,.F.);
#4662=ORIENTED_EDGE('',*,*,#16799,.T.);
#4663=ORIENTED_EDGE('',*,*,#16794,.T.);
#4664=ORIENTED_EDGE('',*,*,#16770,.F.);
#4665=ORIENTED_EDGE('',*,*,#16765,.F.);
#4666=ORIENTED_EDGE('',*,*,#16681,.T.);
#4667=ORIENTED_EDGE('',*,*,#16711,.F.);
#4668=ORIENTED_EDGE('',*,*,#16709,.F.);
#4669=ORIENTED_EDGE('',*,*,#16651,.T.);
#4670=ORIENTED_EDGE('',*,*,#16809,.F.);
#4671=ORIENTED_EDGE('',*,*,#16810,.F.);
#4672=ORIENTED_EDGE('',*,*,#16777,.F.);
#4673=ORIENTED_EDGE('',*,*,#16670,.T.);
#4674=ORIENTED_EDGE('',*,*,#16672,.T.);
#4675=ORIENTED_EDGE('',*,*,#16675,.T.);
#4676=ORIENTED_EDGE('',*,*,#16678,.T.);
#4677=ORIENTED_EDGE('',*,*,#16778,.T.);
#4678=ORIENTED_EDGE('',*,*,#16679,.T.);
#4679=ORIENTED_EDGE('',*,*,#16811,.T.);
#4680=ORIENTED_EDGE('',*,*,#16810,.T.);
#4681=ORIENTED_EDGE('',*,*,#16812,.F.);
#4682=ORIENTED_EDGE('',*,*,#16658,.T.);
#4683=ORIENTED_EDGE('',*,*,#16813,.T.);
#4684=ORIENTED_EDGE('',*,*,#16814,.T.);
#4685=ORIENTED_EDGE('',*,*,#16815,.T.);
#4686=ORIENTED_EDGE('',*,*,#16698,.F.);
#4687=ORIENTED_EDGE('',*,*,#16656,.T.);
#4688=ORIENTED_EDGE('',*,*,#16808,.T.);
#4689=ORIENTED_EDGE('',*,*,#16811,.F.);
#4690=ORIENTED_EDGE('',*,*,#16676,.T.);
#4691=ORIENTED_EDGE('',*,*,#16816,.T.);
#4692=ORIENTED_EDGE('',*,*,#16817,.T.);
#4693=ORIENTED_EDGE('',*,*,#16668,.T.);
#4694=ORIENTED_EDGE('',*,*,#16776,.F.);
#4695=ORIENTED_EDGE('',*,*,#16818,.T.);
#4696=ORIENTED_EDGE('',*,*,#16707,.F.);
#4697=ORIENTED_EDGE('',*,*,#16712,.T.);
#4698=ORIENTED_EDGE('',*,*,#16683,.T.);
#4699=ORIENTED_EDGE('',*,*,#16764,.F.);
#4700=ORIENTED_EDGE('',*,*,#16757,.F.);
#4701=ORIENTED_EDGE('',*,*,#16762,.T.);
#4702=ORIENTED_EDGE('',*,*,#16687,.T.);
#4703=ORIENTED_EDGE('',*,*,#16724,.F.);
#4704=ORIENTED_EDGE('',*,*,#16717,.F.);
#4705=ORIENTED_EDGE('',*,*,#16723,.T.);
#4706=ORIENTED_EDGE('',*,*,#16691,.T.);
#4707=ORIENTED_EDGE('',*,*,#16743,.F.);
#4708=ORIENTED_EDGE('',*,*,#16736,.F.);
#4709=ORIENTED_EDGE('',*,*,#16741,.T.);
#4710=ORIENTED_EDGE('',*,*,#16695,.T.);
#4711=ORIENTED_EDGE('',*,*,#16700,.T.);
#4712=ORIENTED_EDGE('',*,*,#16809,.T.);
#4713=ORIENTED_EDGE('',*,*,#16650,.T.);
#4714=ORIENTED_EDGE('',*,*,#16704,.F.);
#4715=ORIENTED_EDGE('',*,*,#16819,.T.);
#4716=ORIENTED_EDGE('',*,*,#16663,.T.);
#4717=ORIENTED_EDGE('',*,*,#16812,.T.);
#4718=ORIENTED_EDGE('',*,*,#16797,.T.);
#4719=ORIENTED_EDGE('',*,*,#16775,.T.);
#4720=ORIENTED_EDGE('',*,*,#16772,.T.);
#4721=ORIENTED_EDGE('',*,*,#16793,.F.);
#4722=ORIENTED_EDGE('',*,*,#16800,.F.);
#4723=ORIENTED_EDGE('',*,*,#16791,.T.);
#4724=ORIENTED_EDGE('',*,*,#16732,.T.);
#4725=ORIENTED_EDGE('',*,*,#16787,.F.);
#4726=ORIENTED_EDGE('',*,*,#16806,.F.);
#4727=ORIENTED_EDGE('',*,*,#16785,.T.);
#4728=ORIENTED_EDGE('',*,*,#16753,.T.);
#4729=ORIENTED_EDGE('',*,*,#16781,.F.);
#4730=ORIENTED_EDGE('',*,*,#16803,.F.);
#4731=ORIENTED_EDGE('',*,*,#16779,.F.);
#4732=ORIENTED_EDGE('',*,*,#16660,.T.);
#4733=ORIENTED_EDGE('',*,*,#16662,.T.);
#4734=ORIENTED_EDGE('',*,*,#16665,.T.);
#4735=ORIENTED_EDGE('',*,*,#16780,.F.);
#4736=ORIENTED_EDGE('',*,*,#16666,.T.);
#4737=ORIENTED_EDGE('',*,*,#16819,.F.);
#4738=ORIENTED_EDGE('',*,*,#16708,.F.);
#4739=ORIENTED_EDGE('',*,*,#16818,.F.);
#4740=ORIENTED_EDGE('',*,*,#16816,.F.);
#4741=ORIENTED_EDGE('',*,*,#16673,.T.);
#4742=ORIENTED_EDGE('',*,*,#16817,.F.);
#4743=ORIENTED_EDGE('',*,*,#16699,.T.);
#4744=ORIENTED_EDGE('',*,*,#16807,.T.);
#4745=ORIENTED_EDGE('',*,*,#16813,.F.);
#4746=ORIENTED_EDGE('',*,*,#16804,.T.);
#4747=ORIENTED_EDGE('',*,*,#16814,.F.);
#4748=ORIENTED_EDGE('',*,*,#16801,.T.);
#4749=ORIENTED_EDGE('',*,*,#16815,.F.);
#4750=ORIENTED_EDGE('',*,*,#16820,.T.);
#4751=ORIENTED_EDGE('',*,*,#16821,.T.);
#4752=ORIENTED_EDGE('',*,*,#16822,.T.);
#4753=ORIENTED_EDGE('',*,*,#16823,.T.);
#4754=ORIENTED_EDGE('',*,*,#16824,.T.);
#4755=ORIENTED_EDGE('',*,*,#16825,.T.);
#4756=ORIENTED_EDGE('',*,*,#16826,.T.);
#4757=ORIENTED_EDGE('',*,*,#16827,.F.);
#4758=ORIENTED_EDGE('',*,*,#16821,.F.);
#4759=ORIENTED_EDGE('',*,*,#16828,.T.);
#4760=ORIENTED_EDGE('',*,*,#16829,.T.);
#4761=ORIENTED_EDGE('',*,*,#16830,.F.);
#4762=ORIENTED_EDGE('',*,*,#16822,.F.);
#4763=ORIENTED_EDGE('',*,*,#16827,.T.);
#4764=ORIENTED_EDGE('',*,*,#16831,.T.);
#4765=ORIENTED_EDGE('',*,*,#16832,.F.);
#4766=ORIENTED_EDGE('',*,*,#16823,.F.);
#4767=ORIENTED_EDGE('',*,*,#16830,.T.);
#4768=ORIENTED_EDGE('',*,*,#16833,.T.);
#4769=ORIENTED_EDGE('',*,*,#16834,.F.);
#4770=ORIENTED_EDGE('',*,*,#16824,.F.);
#4771=ORIENTED_EDGE('',*,*,#16832,.T.);
#4772=ORIENTED_EDGE('',*,*,#16835,.T.);
#4773=ORIENTED_EDGE('',*,*,#16836,.F.);
#4774=ORIENTED_EDGE('',*,*,#16825,.F.);
#4775=ORIENTED_EDGE('',*,*,#16834,.T.);
#4776=ORIENTED_EDGE('',*,*,#16837,.T.);
#4777=ORIENTED_EDGE('',*,*,#16828,.F.);
#4778=ORIENTED_EDGE('',*,*,#16820,.F.);
#4779=ORIENTED_EDGE('',*,*,#16836,.T.);
#4780=ORIENTED_EDGE('',*,*,#16838,.T.);
#4781=ORIENTED_EDGE('',*,*,#16839,.F.);
#4782=ORIENTED_EDGE('',*,*,#16840,.T.);
#4783=ORIENTED_EDGE('',*,*,#16841,.F.);
#4784=ORIENTED_EDGE('',*,*,#16837,.F.);
#4785=ORIENTED_EDGE('',*,*,#16835,.F.);
#4786=ORIENTED_EDGE('',*,*,#16833,.F.);
#4787=ORIENTED_EDGE('',*,*,#16831,.F.);
#4788=ORIENTED_EDGE('',*,*,#16829,.F.);
#4789=ORIENTED_EDGE('',*,*,#16826,.F.);
#4790=ORIENTED_EDGE('',*,*,#16842,.F.);
#4791=ORIENTED_EDGE('',*,*,#16841,.T.);
#4792=ORIENTED_EDGE('',*,*,#16840,.F.);
#4793=ORIENTED_EDGE('',*,*,#16842,.T.);
#4794=ORIENTED_EDGE('',*,*,#16838,.F.);
#4795=ORIENTED_EDGE('',*,*,#16839,.T.);
#4796=ORIENTED_EDGE('',*,*,#16843,.T.);
#4797=ORIENTED_EDGE('',*,*,#16844,.T.);
#4798=ORIENTED_EDGE('',*,*,#16845,.T.);
#4799=ORIENTED_EDGE('',*,*,#16846,.T.);
#4800=ORIENTED_EDGE('',*,*,#16847,.T.);
#4801=ORIENTED_EDGE('',*,*,#16848,.T.);
#4802=ORIENTED_EDGE('',*,*,#16849,.T.);
#4803=ORIENTED_EDGE('',*,*,#16850,.F.);
#4804=ORIENTED_EDGE('',*,*,#16844,.F.);
#4805=ORIENTED_EDGE('',*,*,#16851,.T.);
#4806=ORIENTED_EDGE('',*,*,#16852,.T.);
#4807=ORIENTED_EDGE('',*,*,#16853,.F.);
#4808=ORIENTED_EDGE('',*,*,#16845,.F.);
#4809=ORIENTED_EDGE('',*,*,#16850,.T.);
#4810=ORIENTED_EDGE('',*,*,#16854,.T.);
#4811=ORIENTED_EDGE('',*,*,#16855,.F.);
#4812=ORIENTED_EDGE('',*,*,#16846,.F.);
#4813=ORIENTED_EDGE('',*,*,#16853,.T.);
#4814=ORIENTED_EDGE('',*,*,#16856,.T.);
#4815=ORIENTED_EDGE('',*,*,#16857,.F.);
#4816=ORIENTED_EDGE('',*,*,#16847,.F.);
#4817=ORIENTED_EDGE('',*,*,#16855,.T.);
#4818=ORIENTED_EDGE('',*,*,#16858,.T.);
#4819=ORIENTED_EDGE('',*,*,#16859,.F.);
#4820=ORIENTED_EDGE('',*,*,#16848,.F.);
#4821=ORIENTED_EDGE('',*,*,#16857,.T.);
#4822=ORIENTED_EDGE('',*,*,#16860,.T.);
#4823=ORIENTED_EDGE('',*,*,#16851,.F.);
#4824=ORIENTED_EDGE('',*,*,#16843,.F.);
#4825=ORIENTED_EDGE('',*,*,#16859,.T.);
#4826=ORIENTED_EDGE('',*,*,#16861,.T.);
#4827=ORIENTED_EDGE('',*,*,#16862,.F.);
#4828=ORIENTED_EDGE('',*,*,#16863,.T.);
#4829=ORIENTED_EDGE('',*,*,#16864,.F.);
#4830=ORIENTED_EDGE('',*,*,#16860,.F.);
#4831=ORIENTED_EDGE('',*,*,#16858,.F.);
#4832=ORIENTED_EDGE('',*,*,#16856,.F.);
#4833=ORIENTED_EDGE('',*,*,#16854,.F.);
#4834=ORIENTED_EDGE('',*,*,#16852,.F.);
#4835=ORIENTED_EDGE('',*,*,#16849,.F.);
#4836=ORIENTED_EDGE('',*,*,#16865,.F.);
#4837=ORIENTED_EDGE('',*,*,#16864,.T.);
#4838=ORIENTED_EDGE('',*,*,#16863,.F.);
#4839=ORIENTED_EDGE('',*,*,#16865,.T.);
#4840=ORIENTED_EDGE('',*,*,#16861,.F.);
#4841=ORIENTED_EDGE('',*,*,#16862,.T.);
#4842=ORIENTED_EDGE('',*,*,#16866,.T.);
#4843=ORIENTED_EDGE('',*,*,#16867,.T.);
#4844=ORIENTED_EDGE('',*,*,#16868,.T.);
#4845=ORIENTED_EDGE('',*,*,#16869,.T.);
#4846=ORIENTED_EDGE('',*,*,#16870,.T.);
#4847=ORIENTED_EDGE('',*,*,#16871,.T.);
#4848=ORIENTED_EDGE('',*,*,#16872,.T.);
#4849=ORIENTED_EDGE('',*,*,#16873,.F.);
#4850=ORIENTED_EDGE('',*,*,#16867,.F.);
#4851=ORIENTED_EDGE('',*,*,#16874,.T.);
#4852=ORIENTED_EDGE('',*,*,#16875,.T.);
#4853=ORIENTED_EDGE('',*,*,#16876,.F.);
#4854=ORIENTED_EDGE('',*,*,#16868,.F.);
#4855=ORIENTED_EDGE('',*,*,#16873,.T.);
#4856=ORIENTED_EDGE('',*,*,#16877,.T.);
#4857=ORIENTED_EDGE('',*,*,#16878,.F.);
#4858=ORIENTED_EDGE('',*,*,#16869,.F.);
#4859=ORIENTED_EDGE('',*,*,#16876,.T.);
#4860=ORIENTED_EDGE('',*,*,#16879,.T.);
#4861=ORIENTED_EDGE('',*,*,#16880,.F.);
#4862=ORIENTED_EDGE('',*,*,#16870,.F.);
#4863=ORIENTED_EDGE('',*,*,#16878,.T.);
#4864=ORIENTED_EDGE('',*,*,#16881,.T.);
#4865=ORIENTED_EDGE('',*,*,#16882,.F.);
#4866=ORIENTED_EDGE('',*,*,#16871,.F.);
#4867=ORIENTED_EDGE('',*,*,#16880,.T.);
#4868=ORIENTED_EDGE('',*,*,#16883,.T.);
#4869=ORIENTED_EDGE('',*,*,#16874,.F.);
#4870=ORIENTED_EDGE('',*,*,#16866,.F.);
#4871=ORIENTED_EDGE('',*,*,#16882,.T.);
#4872=ORIENTED_EDGE('',*,*,#16884,.T.);
#4873=ORIENTED_EDGE('',*,*,#16885,.F.);
#4874=ORIENTED_EDGE('',*,*,#16886,.T.);
#4875=ORIENTED_EDGE('',*,*,#16887,.F.);
#4876=ORIENTED_EDGE('',*,*,#16883,.F.);
#4877=ORIENTED_EDGE('',*,*,#16881,.F.);
#4878=ORIENTED_EDGE('',*,*,#16879,.F.);
#4879=ORIENTED_EDGE('',*,*,#16877,.F.);
#4880=ORIENTED_EDGE('',*,*,#16875,.F.);
#4881=ORIENTED_EDGE('',*,*,#16872,.F.);
#4882=ORIENTED_EDGE('',*,*,#16888,.F.);
#4883=ORIENTED_EDGE('',*,*,#16887,.T.);
#4884=ORIENTED_EDGE('',*,*,#16886,.F.);
#4885=ORIENTED_EDGE('',*,*,#16888,.T.);
#4886=ORIENTED_EDGE('',*,*,#16884,.F.);
#4887=ORIENTED_EDGE('',*,*,#16885,.T.);
#4888=ORIENTED_EDGE('',*,*,#16889,.T.);
#4889=ORIENTED_EDGE('',*,*,#16890,.T.);
#4890=ORIENTED_EDGE('',*,*,#16891,.T.);
#4891=ORIENTED_EDGE('',*,*,#16892,.T.);
#4892=ORIENTED_EDGE('',*,*,#16893,.T.);
#4893=ORIENTED_EDGE('',*,*,#16894,.T.);
#4894=ORIENTED_EDGE('',*,*,#16895,.T.);
#4895=ORIENTED_EDGE('',*,*,#16896,.F.);
#4896=ORIENTED_EDGE('',*,*,#16890,.F.);
#4897=ORIENTED_EDGE('',*,*,#16897,.T.);
#4898=ORIENTED_EDGE('',*,*,#16898,.T.);
#4899=ORIENTED_EDGE('',*,*,#16899,.F.);
#4900=ORIENTED_EDGE('',*,*,#16891,.F.);
#4901=ORIENTED_EDGE('',*,*,#16896,.T.);
#4902=ORIENTED_EDGE('',*,*,#16900,.T.);
#4903=ORIENTED_EDGE('',*,*,#16901,.F.);
#4904=ORIENTED_EDGE('',*,*,#16892,.F.);
#4905=ORIENTED_EDGE('',*,*,#16899,.T.);
#4906=ORIENTED_EDGE('',*,*,#16902,.T.);
#4907=ORIENTED_EDGE('',*,*,#16903,.F.);
#4908=ORIENTED_EDGE('',*,*,#16893,.F.);
#4909=ORIENTED_EDGE('',*,*,#16901,.T.);
#4910=ORIENTED_EDGE('',*,*,#16904,.T.);
#4911=ORIENTED_EDGE('',*,*,#16905,.F.);
#4912=ORIENTED_EDGE('',*,*,#16894,.F.);
#4913=ORIENTED_EDGE('',*,*,#16903,.T.);
#4914=ORIENTED_EDGE('',*,*,#16906,.T.);
#4915=ORIENTED_EDGE('',*,*,#16897,.F.);
#4916=ORIENTED_EDGE('',*,*,#16889,.F.);
#4917=ORIENTED_EDGE('',*,*,#16905,.T.);
#4918=ORIENTED_EDGE('',*,*,#16907,.T.);
#4919=ORIENTED_EDGE('',*,*,#16908,.F.);
#4920=ORIENTED_EDGE('',*,*,#16909,.T.);
#4921=ORIENTED_EDGE('',*,*,#16910,.F.);
#4922=ORIENTED_EDGE('',*,*,#16906,.F.);
#4923=ORIENTED_EDGE('',*,*,#16904,.F.);
#4924=ORIENTED_EDGE('',*,*,#16902,.F.);
#4925=ORIENTED_EDGE('',*,*,#16900,.F.);
#4926=ORIENTED_EDGE('',*,*,#16898,.F.);
#4927=ORIENTED_EDGE('',*,*,#16895,.F.);
#4928=ORIENTED_EDGE('',*,*,#16911,.F.);
#4929=ORIENTED_EDGE('',*,*,#16910,.T.);
#4930=ORIENTED_EDGE('',*,*,#16909,.F.);
#4931=ORIENTED_EDGE('',*,*,#16911,.T.);
#4932=ORIENTED_EDGE('',*,*,#16907,.F.);
#4933=ORIENTED_EDGE('',*,*,#16908,.T.);
#4934=ORIENTED_EDGE('',*,*,#16912,.T.);
#4935=ORIENTED_EDGE('',*,*,#16913,.T.);
#4936=ORIENTED_EDGE('',*,*,#16914,.T.);
#4937=ORIENTED_EDGE('',*,*,#16915,.T.);
#4938=ORIENTED_EDGE('',*,*,#16916,.T.);
#4939=ORIENTED_EDGE('',*,*,#16917,.T.);
#4940=ORIENTED_EDGE('',*,*,#16918,.T.);
#4941=ORIENTED_EDGE('',*,*,#16919,.F.);
#4942=ORIENTED_EDGE('',*,*,#16913,.F.);
#4943=ORIENTED_EDGE('',*,*,#16920,.T.);
#4944=ORIENTED_EDGE('',*,*,#16921,.T.);
#4945=ORIENTED_EDGE('',*,*,#16922,.F.);
#4946=ORIENTED_EDGE('',*,*,#16914,.F.);
#4947=ORIENTED_EDGE('',*,*,#16919,.T.);
#4948=ORIENTED_EDGE('',*,*,#16923,.T.);
#4949=ORIENTED_EDGE('',*,*,#16924,.F.);
#4950=ORIENTED_EDGE('',*,*,#16915,.F.);
#4951=ORIENTED_EDGE('',*,*,#16922,.T.);
#4952=ORIENTED_EDGE('',*,*,#16925,.T.);
#4953=ORIENTED_EDGE('',*,*,#16926,.F.);
#4954=ORIENTED_EDGE('',*,*,#16916,.F.);
#4955=ORIENTED_EDGE('',*,*,#16924,.T.);
#4956=ORIENTED_EDGE('',*,*,#16927,.T.);
#4957=ORIENTED_EDGE('',*,*,#16928,.F.);
#4958=ORIENTED_EDGE('',*,*,#16917,.F.);
#4959=ORIENTED_EDGE('',*,*,#16926,.T.);
#4960=ORIENTED_EDGE('',*,*,#16929,.T.);
#4961=ORIENTED_EDGE('',*,*,#16920,.F.);
#4962=ORIENTED_EDGE('',*,*,#16912,.F.);
#4963=ORIENTED_EDGE('',*,*,#16928,.T.);
#4964=ORIENTED_EDGE('',*,*,#16930,.T.);
#4965=ORIENTED_EDGE('',*,*,#16931,.F.);
#4966=ORIENTED_EDGE('',*,*,#16932,.T.);
#4967=ORIENTED_EDGE('',*,*,#16933,.F.);
#4968=ORIENTED_EDGE('',*,*,#16929,.F.);
#4969=ORIENTED_EDGE('',*,*,#16927,.F.);
#4970=ORIENTED_EDGE('',*,*,#16925,.F.);
#4971=ORIENTED_EDGE('',*,*,#16923,.F.);
#4972=ORIENTED_EDGE('',*,*,#16921,.F.);
#4973=ORIENTED_EDGE('',*,*,#16918,.F.);
#4974=ORIENTED_EDGE('',*,*,#16934,.F.);
#4975=ORIENTED_EDGE('',*,*,#16933,.T.);
#4976=ORIENTED_EDGE('',*,*,#16932,.F.);
#4977=ORIENTED_EDGE('',*,*,#16934,.T.);
#4978=ORIENTED_EDGE('',*,*,#16930,.F.);
#4979=ORIENTED_EDGE('',*,*,#16931,.T.);
#4980=ORIENTED_EDGE('',*,*,#16935,.T.);
#4981=ORIENTED_EDGE('',*,*,#16936,.T.);
#4982=ORIENTED_EDGE('',*,*,#16937,.T.);
#4983=ORIENTED_EDGE('',*,*,#16938,.T.);
#4984=ORIENTED_EDGE('',*,*,#16939,.T.);
#4985=ORIENTED_EDGE('',*,*,#16940,.T.);
#4986=ORIENTED_EDGE('',*,*,#16941,.T.);
#4987=ORIENTED_EDGE('',*,*,#16942,.F.);
#4988=ORIENTED_EDGE('',*,*,#16936,.F.);
#4989=ORIENTED_EDGE('',*,*,#16943,.T.);
#4990=ORIENTED_EDGE('',*,*,#16944,.T.);
#4991=ORIENTED_EDGE('',*,*,#16945,.F.);
#4992=ORIENTED_EDGE('',*,*,#16937,.F.);
#4993=ORIENTED_EDGE('',*,*,#16942,.T.);
#4994=ORIENTED_EDGE('',*,*,#16946,.T.);
#4995=ORIENTED_EDGE('',*,*,#16947,.F.);
#4996=ORIENTED_EDGE('',*,*,#16938,.F.);
#4997=ORIENTED_EDGE('',*,*,#16945,.T.);
#4998=ORIENTED_EDGE('',*,*,#16948,.T.);
#4999=ORIENTED_EDGE('',*,*,#16949,.F.);
#5000=ORIENTED_EDGE('',*,*,#16939,.F.);
#5001=ORIENTED_EDGE('',*,*,#16947,.T.);
#5002=ORIENTED_EDGE('',*,*,#16950,.T.);
#5003=ORIENTED_EDGE('',*,*,#16951,.F.);
#5004=ORIENTED_EDGE('',*,*,#16940,.F.);
#5005=ORIENTED_EDGE('',*,*,#16949,.T.);
#5006=ORIENTED_EDGE('',*,*,#16952,.T.);
#5007=ORIENTED_EDGE('',*,*,#16943,.F.);
#5008=ORIENTED_EDGE('',*,*,#16935,.F.);
#5009=ORIENTED_EDGE('',*,*,#16951,.T.);
#5010=ORIENTED_EDGE('',*,*,#16953,.T.);
#5011=ORIENTED_EDGE('',*,*,#16954,.F.);
#5012=ORIENTED_EDGE('',*,*,#16955,.T.);
#5013=ORIENTED_EDGE('',*,*,#16956,.F.);
#5014=ORIENTED_EDGE('',*,*,#16952,.F.);
#5015=ORIENTED_EDGE('',*,*,#16950,.F.);
#5016=ORIENTED_EDGE('',*,*,#16948,.F.);
#5017=ORIENTED_EDGE('',*,*,#16946,.F.);
#5018=ORIENTED_EDGE('',*,*,#16944,.F.);
#5019=ORIENTED_EDGE('',*,*,#16941,.F.);
#5020=ORIENTED_EDGE('',*,*,#16957,.F.);
#5021=ORIENTED_EDGE('',*,*,#16956,.T.);
#5022=ORIENTED_EDGE('',*,*,#16955,.F.);
#5023=ORIENTED_EDGE('',*,*,#16957,.T.);
#5024=ORIENTED_EDGE('',*,*,#16953,.F.);
#5025=ORIENTED_EDGE('',*,*,#16954,.T.);
#5026=ORIENTED_EDGE('',*,*,#16958,.T.);
#5027=ORIENTED_EDGE('',*,*,#16959,.T.);
#5028=ORIENTED_EDGE('',*,*,#16960,.T.);
#5029=ORIENTED_EDGE('',*,*,#16961,.T.);
#5030=ORIENTED_EDGE('',*,*,#16962,.T.);
#5031=ORIENTED_EDGE('',*,*,#16963,.T.);
#5032=ORIENTED_EDGE('',*,*,#16964,.T.);
#5033=ORIENTED_EDGE('',*,*,#16965,.F.);
#5034=ORIENTED_EDGE('',*,*,#16959,.F.);
#5035=ORIENTED_EDGE('',*,*,#16966,.T.);
#5036=ORIENTED_EDGE('',*,*,#16967,.T.);
#5037=ORIENTED_EDGE('',*,*,#16968,.F.);
#5038=ORIENTED_EDGE('',*,*,#16960,.F.);
#5039=ORIENTED_EDGE('',*,*,#16965,.T.);
#5040=ORIENTED_EDGE('',*,*,#16969,.T.);
#5041=ORIENTED_EDGE('',*,*,#16970,.F.);
#5042=ORIENTED_EDGE('',*,*,#16961,.F.);
#5043=ORIENTED_EDGE('',*,*,#16968,.T.);
#5044=ORIENTED_EDGE('',*,*,#16971,.T.);
#5045=ORIENTED_EDGE('',*,*,#16972,.F.);
#5046=ORIENTED_EDGE('',*,*,#16962,.F.);
#5047=ORIENTED_EDGE('',*,*,#16970,.T.);
#5048=ORIENTED_EDGE('',*,*,#16973,.T.);
#5049=ORIENTED_EDGE('',*,*,#16974,.F.);
#5050=ORIENTED_EDGE('',*,*,#16963,.F.);
#5051=ORIENTED_EDGE('',*,*,#16972,.T.);
#5052=ORIENTED_EDGE('',*,*,#16975,.T.);
#5053=ORIENTED_EDGE('',*,*,#16966,.F.);
#5054=ORIENTED_EDGE('',*,*,#16958,.F.);
#5055=ORIENTED_EDGE('',*,*,#16974,.T.);
#5056=ORIENTED_EDGE('',*,*,#16976,.T.);
#5057=ORIENTED_EDGE('',*,*,#16977,.F.);
#5058=ORIENTED_EDGE('',*,*,#16978,.T.);
#5059=ORIENTED_EDGE('',*,*,#16979,.F.);
#5060=ORIENTED_EDGE('',*,*,#16975,.F.);
#5061=ORIENTED_EDGE('',*,*,#16973,.F.);
#5062=ORIENTED_EDGE('',*,*,#16971,.F.);
#5063=ORIENTED_EDGE('',*,*,#16969,.F.);
#5064=ORIENTED_EDGE('',*,*,#16967,.F.);
#5065=ORIENTED_EDGE('',*,*,#16964,.F.);
#5066=ORIENTED_EDGE('',*,*,#16980,.F.);
#5067=ORIENTED_EDGE('',*,*,#16979,.T.);
#5068=ORIENTED_EDGE('',*,*,#16978,.F.);
#5069=ORIENTED_EDGE('',*,*,#16980,.T.);
#5070=ORIENTED_EDGE('',*,*,#16976,.F.);
#5071=ORIENTED_EDGE('',*,*,#16977,.T.);
#5072=ORIENTED_EDGE('',*,*,#16981,.T.);
#5073=ORIENTED_EDGE('',*,*,#16982,.T.);
#5074=ORIENTED_EDGE('',*,*,#16983,.T.);
#5075=ORIENTED_EDGE('',*,*,#16984,.T.);
#5076=ORIENTED_EDGE('',*,*,#16985,.T.);
#5077=ORIENTED_EDGE('',*,*,#16986,.T.);
#5078=ORIENTED_EDGE('',*,*,#16987,.T.);
#5079=ORIENTED_EDGE('',*,*,#16988,.F.);
#5080=ORIENTED_EDGE('',*,*,#16982,.F.);
#5081=ORIENTED_EDGE('',*,*,#16989,.T.);
#5082=ORIENTED_EDGE('',*,*,#16990,.T.);
#5083=ORIENTED_EDGE('',*,*,#16991,.F.);
#5084=ORIENTED_EDGE('',*,*,#16983,.F.);
#5085=ORIENTED_EDGE('',*,*,#16988,.T.);
#5086=ORIENTED_EDGE('',*,*,#16992,.T.);
#5087=ORIENTED_EDGE('',*,*,#16993,.F.);
#5088=ORIENTED_EDGE('',*,*,#16984,.F.);
#5089=ORIENTED_EDGE('',*,*,#16991,.T.);
#5090=ORIENTED_EDGE('',*,*,#16994,.T.);
#5091=ORIENTED_EDGE('',*,*,#16995,.F.);
#5092=ORIENTED_EDGE('',*,*,#16985,.F.);
#5093=ORIENTED_EDGE('',*,*,#16993,.T.);
#5094=ORIENTED_EDGE('',*,*,#16996,.T.);
#5095=ORIENTED_EDGE('',*,*,#16997,.F.);
#5096=ORIENTED_EDGE('',*,*,#16986,.F.);
#5097=ORIENTED_EDGE('',*,*,#16995,.T.);
#5098=ORIENTED_EDGE('',*,*,#16998,.T.);
#5099=ORIENTED_EDGE('',*,*,#16989,.F.);
#5100=ORIENTED_EDGE('',*,*,#16981,.F.);
#5101=ORIENTED_EDGE('',*,*,#16997,.T.);
#5102=ORIENTED_EDGE('',*,*,#16999,.T.);
#5103=ORIENTED_EDGE('',*,*,#17000,.F.);
#5104=ORIENTED_EDGE('',*,*,#17001,.T.);
#5105=ORIENTED_EDGE('',*,*,#17002,.F.);
#5106=ORIENTED_EDGE('',*,*,#16998,.F.);
#5107=ORIENTED_EDGE('',*,*,#16996,.F.);
#5108=ORIENTED_EDGE('',*,*,#16994,.F.);
#5109=ORIENTED_EDGE('',*,*,#16992,.F.);
#5110=ORIENTED_EDGE('',*,*,#16990,.F.);
#5111=ORIENTED_EDGE('',*,*,#16987,.F.);
#5112=ORIENTED_EDGE('',*,*,#17003,.F.);
#5113=ORIENTED_EDGE('',*,*,#17002,.T.);
#5114=ORIENTED_EDGE('',*,*,#17001,.F.);
#5115=ORIENTED_EDGE('',*,*,#17003,.T.);
#5116=ORIENTED_EDGE('',*,*,#16999,.F.);
#5117=ORIENTED_EDGE('',*,*,#17000,.T.);
#5118=ORIENTED_EDGE('',*,*,#17004,.T.);
#5119=ORIENTED_EDGE('',*,*,#17005,.T.);
#5120=ORIENTED_EDGE('',*,*,#17006,.T.);
#5121=ORIENTED_EDGE('',*,*,#17007,.T.);
#5122=ORIENTED_EDGE('',*,*,#17008,.T.);
#5123=ORIENTED_EDGE('',*,*,#17009,.T.);
#5124=ORIENTED_EDGE('',*,*,#17010,.T.);
#5125=ORIENTED_EDGE('',*,*,#17011,.F.);
#5126=ORIENTED_EDGE('',*,*,#17005,.F.);
#5127=ORIENTED_EDGE('',*,*,#17012,.T.);
#5128=ORIENTED_EDGE('',*,*,#17013,.T.);
#5129=ORIENTED_EDGE('',*,*,#17014,.F.);
#5130=ORIENTED_EDGE('',*,*,#17006,.F.);
#5131=ORIENTED_EDGE('',*,*,#17011,.T.);
#5132=ORIENTED_EDGE('',*,*,#17015,.T.);
#5133=ORIENTED_EDGE('',*,*,#17016,.F.);
#5134=ORIENTED_EDGE('',*,*,#17007,.F.);
#5135=ORIENTED_EDGE('',*,*,#17014,.T.);
#5136=ORIENTED_EDGE('',*,*,#17017,.T.);
#5137=ORIENTED_EDGE('',*,*,#17018,.F.);
#5138=ORIENTED_EDGE('',*,*,#17008,.F.);
#5139=ORIENTED_EDGE('',*,*,#17016,.T.);
#5140=ORIENTED_EDGE('',*,*,#17019,.T.);
#5141=ORIENTED_EDGE('',*,*,#17020,.F.);
#5142=ORIENTED_EDGE('',*,*,#17009,.F.);
#5143=ORIENTED_EDGE('',*,*,#17018,.T.);
#5144=ORIENTED_EDGE('',*,*,#17021,.T.);
#5145=ORIENTED_EDGE('',*,*,#17012,.F.);
#5146=ORIENTED_EDGE('',*,*,#17004,.F.);
#5147=ORIENTED_EDGE('',*,*,#17020,.T.);
#5148=ORIENTED_EDGE('',*,*,#17022,.T.);
#5149=ORIENTED_EDGE('',*,*,#17023,.F.);
#5150=ORIENTED_EDGE('',*,*,#17024,.T.);
#5151=ORIENTED_EDGE('',*,*,#17025,.F.);
#5152=ORIENTED_EDGE('',*,*,#17021,.F.);
#5153=ORIENTED_EDGE('',*,*,#17019,.F.);
#5154=ORIENTED_EDGE('',*,*,#17017,.F.);
#5155=ORIENTED_EDGE('',*,*,#17015,.F.);
#5156=ORIENTED_EDGE('',*,*,#17013,.F.);
#5157=ORIENTED_EDGE('',*,*,#17010,.F.);
#5158=ORIENTED_EDGE('',*,*,#17026,.F.);
#5159=ORIENTED_EDGE('',*,*,#17025,.T.);
#5160=ORIENTED_EDGE('',*,*,#17024,.F.);
#5161=ORIENTED_EDGE('',*,*,#17026,.T.);
#5162=ORIENTED_EDGE('',*,*,#17022,.F.);
#5163=ORIENTED_EDGE('',*,*,#17023,.T.);
#5164=ORIENTED_EDGE('',*,*,#17027,.T.);
#5165=ORIENTED_EDGE('',*,*,#17028,.T.);
#5166=ORIENTED_EDGE('',*,*,#17029,.T.);
#5167=ORIENTED_EDGE('',*,*,#17030,.T.);
#5168=ORIENTED_EDGE('',*,*,#17031,.T.);
#5169=ORIENTED_EDGE('',*,*,#17032,.T.);
#5170=ORIENTED_EDGE('',*,*,#17033,.T.);
#5171=ORIENTED_EDGE('',*,*,#17034,.F.);
#5172=ORIENTED_EDGE('',*,*,#17028,.F.);
#5173=ORIENTED_EDGE('',*,*,#17035,.T.);
#5174=ORIENTED_EDGE('',*,*,#17036,.T.);
#5175=ORIENTED_EDGE('',*,*,#17037,.F.);
#5176=ORIENTED_EDGE('',*,*,#17029,.F.);
#5177=ORIENTED_EDGE('',*,*,#17034,.T.);
#5178=ORIENTED_EDGE('',*,*,#17038,.T.);
#5179=ORIENTED_EDGE('',*,*,#17039,.F.);
#5180=ORIENTED_EDGE('',*,*,#17030,.F.);
#5181=ORIENTED_EDGE('',*,*,#17037,.T.);
#5182=ORIENTED_EDGE('',*,*,#17040,.T.);
#5183=ORIENTED_EDGE('',*,*,#17041,.F.);
#5184=ORIENTED_EDGE('',*,*,#17031,.F.);
#5185=ORIENTED_EDGE('',*,*,#17039,.T.);
#5186=ORIENTED_EDGE('',*,*,#17042,.T.);
#5187=ORIENTED_EDGE('',*,*,#17043,.F.);
#5188=ORIENTED_EDGE('',*,*,#17032,.F.);
#5189=ORIENTED_EDGE('',*,*,#17041,.T.);
#5190=ORIENTED_EDGE('',*,*,#17044,.T.);
#5191=ORIENTED_EDGE('',*,*,#17035,.F.);
#5192=ORIENTED_EDGE('',*,*,#17027,.F.);
#5193=ORIENTED_EDGE('',*,*,#17043,.T.);
#5194=ORIENTED_EDGE('',*,*,#17045,.T.);
#5195=ORIENTED_EDGE('',*,*,#17046,.F.);
#5196=ORIENTED_EDGE('',*,*,#17047,.T.);
#5197=ORIENTED_EDGE('',*,*,#17048,.F.);
#5198=ORIENTED_EDGE('',*,*,#17044,.F.);
#5199=ORIENTED_EDGE('',*,*,#17042,.F.);
#5200=ORIENTED_EDGE('',*,*,#17040,.F.);
#5201=ORIENTED_EDGE('',*,*,#17038,.F.);
#5202=ORIENTED_EDGE('',*,*,#17036,.F.);
#5203=ORIENTED_EDGE('',*,*,#17033,.F.);
#5204=ORIENTED_EDGE('',*,*,#17049,.F.);
#5205=ORIENTED_EDGE('',*,*,#17048,.T.);
#5206=ORIENTED_EDGE('',*,*,#17047,.F.);
#5207=ORIENTED_EDGE('',*,*,#17049,.T.);
#5208=ORIENTED_EDGE('',*,*,#17045,.F.);
#5209=ORIENTED_EDGE('',*,*,#17046,.T.);
#5210=ORIENTED_EDGE('',*,*,#17050,.T.);
#5211=ORIENTED_EDGE('',*,*,#17051,.T.);
#5212=ORIENTED_EDGE('',*,*,#17052,.T.);
#5213=ORIENTED_EDGE('',*,*,#17053,.T.);
#5214=ORIENTED_EDGE('',*,*,#17054,.T.);
#5215=ORIENTED_EDGE('',*,*,#17055,.T.);
#5216=ORIENTED_EDGE('',*,*,#17056,.T.);
#5217=ORIENTED_EDGE('',*,*,#17057,.F.);
#5218=ORIENTED_EDGE('',*,*,#17051,.F.);
#5219=ORIENTED_EDGE('',*,*,#17058,.T.);
#5220=ORIENTED_EDGE('',*,*,#17059,.T.);
#5221=ORIENTED_EDGE('',*,*,#17060,.F.);
#5222=ORIENTED_EDGE('',*,*,#17052,.F.);
#5223=ORIENTED_EDGE('',*,*,#17057,.T.);
#5224=ORIENTED_EDGE('',*,*,#17061,.T.);
#5225=ORIENTED_EDGE('',*,*,#17062,.F.);
#5226=ORIENTED_EDGE('',*,*,#17053,.F.);
#5227=ORIENTED_EDGE('',*,*,#17060,.T.);
#5228=ORIENTED_EDGE('',*,*,#17063,.T.);
#5229=ORIENTED_EDGE('',*,*,#17064,.F.);
#5230=ORIENTED_EDGE('',*,*,#17054,.F.);
#5231=ORIENTED_EDGE('',*,*,#17062,.T.);
#5232=ORIENTED_EDGE('',*,*,#17065,.T.);
#5233=ORIENTED_EDGE('',*,*,#17066,.F.);
#5234=ORIENTED_EDGE('',*,*,#17055,.F.);
#5235=ORIENTED_EDGE('',*,*,#17064,.T.);
#5236=ORIENTED_EDGE('',*,*,#17067,.T.);
#5237=ORIENTED_EDGE('',*,*,#17058,.F.);
#5238=ORIENTED_EDGE('',*,*,#17050,.F.);
#5239=ORIENTED_EDGE('',*,*,#17066,.T.);
#5240=ORIENTED_EDGE('',*,*,#17068,.T.);
#5241=ORIENTED_EDGE('',*,*,#17069,.F.);
#5242=ORIENTED_EDGE('',*,*,#17070,.T.);
#5243=ORIENTED_EDGE('',*,*,#17071,.F.);
#5244=ORIENTED_EDGE('',*,*,#17067,.F.);
#5245=ORIENTED_EDGE('',*,*,#17065,.F.);
#5246=ORIENTED_EDGE('',*,*,#17063,.F.);
#5247=ORIENTED_EDGE('',*,*,#17061,.F.);
#5248=ORIENTED_EDGE('',*,*,#17059,.F.);
#5249=ORIENTED_EDGE('',*,*,#17056,.F.);
#5250=ORIENTED_EDGE('',*,*,#17072,.F.);
#5251=ORIENTED_EDGE('',*,*,#17071,.T.);
#5252=ORIENTED_EDGE('',*,*,#17070,.F.);
#5253=ORIENTED_EDGE('',*,*,#17072,.T.);
#5254=ORIENTED_EDGE('',*,*,#17068,.F.);
#5255=ORIENTED_EDGE('',*,*,#17069,.T.);
#5256=ORIENTED_EDGE('',*,*,#17073,.T.);
#5257=ORIENTED_EDGE('',*,*,#17074,.T.);
#5258=ORIENTED_EDGE('',*,*,#17075,.T.);
#5259=ORIENTED_EDGE('',*,*,#17076,.T.);
#5260=ORIENTED_EDGE('',*,*,#17077,.T.);
#5261=ORIENTED_EDGE('',*,*,#17078,.T.);
#5262=ORIENTED_EDGE('',*,*,#17079,.T.);
#5263=ORIENTED_EDGE('',*,*,#17080,.F.);
#5264=ORIENTED_EDGE('',*,*,#17074,.F.);
#5265=ORIENTED_EDGE('',*,*,#17081,.T.);
#5266=ORIENTED_EDGE('',*,*,#17082,.T.);
#5267=ORIENTED_EDGE('',*,*,#17083,.F.);
#5268=ORIENTED_EDGE('',*,*,#17075,.F.);
#5269=ORIENTED_EDGE('',*,*,#17080,.T.);
#5270=ORIENTED_EDGE('',*,*,#17084,.T.);
#5271=ORIENTED_EDGE('',*,*,#17085,.F.);
#5272=ORIENTED_EDGE('',*,*,#17076,.F.);
#5273=ORIENTED_EDGE('',*,*,#17083,.T.);
#5274=ORIENTED_EDGE('',*,*,#17086,.T.);
#5275=ORIENTED_EDGE('',*,*,#17087,.F.);
#5276=ORIENTED_EDGE('',*,*,#17077,.F.);
#5277=ORIENTED_EDGE('',*,*,#17085,.T.);
#5278=ORIENTED_EDGE('',*,*,#17088,.T.);
#5279=ORIENTED_EDGE('',*,*,#17089,.F.);
#5280=ORIENTED_EDGE('',*,*,#17078,.F.);
#5281=ORIENTED_EDGE('',*,*,#17087,.T.);
#5282=ORIENTED_EDGE('',*,*,#17090,.T.);
#5283=ORIENTED_EDGE('',*,*,#17081,.F.);
#5284=ORIENTED_EDGE('',*,*,#17073,.F.);
#5285=ORIENTED_EDGE('',*,*,#17089,.T.);
#5286=ORIENTED_EDGE('',*,*,#17091,.T.);
#5287=ORIENTED_EDGE('',*,*,#17092,.F.);
#5288=ORIENTED_EDGE('',*,*,#17093,.T.);
#5289=ORIENTED_EDGE('',*,*,#17094,.F.);
#5290=ORIENTED_EDGE('',*,*,#17090,.F.);
#5291=ORIENTED_EDGE('',*,*,#17088,.F.);
#5292=ORIENTED_EDGE('',*,*,#17086,.F.);
#5293=ORIENTED_EDGE('',*,*,#17084,.F.);
#5294=ORIENTED_EDGE('',*,*,#17082,.F.);
#5295=ORIENTED_EDGE('',*,*,#17079,.F.);
#5296=ORIENTED_EDGE('',*,*,#17095,.F.);
#5297=ORIENTED_EDGE('',*,*,#17094,.T.);
#5298=ORIENTED_EDGE('',*,*,#17093,.F.);
#5299=ORIENTED_EDGE('',*,*,#17095,.T.);
#5300=ORIENTED_EDGE('',*,*,#17091,.F.);
#5301=ORIENTED_EDGE('',*,*,#17092,.T.);
#5302=ORIENTED_EDGE('',*,*,#17096,.T.);
#5303=ORIENTED_EDGE('',*,*,#17097,.T.);
#5304=ORIENTED_EDGE('',*,*,#17098,.T.);
#5305=ORIENTED_EDGE('',*,*,#17099,.T.);
#5306=ORIENTED_EDGE('',*,*,#17100,.T.);
#5307=ORIENTED_EDGE('',*,*,#17101,.T.);
#5308=ORIENTED_EDGE('',*,*,#17102,.T.);
#5309=ORIENTED_EDGE('',*,*,#17103,.F.);
#5310=ORIENTED_EDGE('',*,*,#17097,.F.);
#5311=ORIENTED_EDGE('',*,*,#17104,.T.);
#5312=ORIENTED_EDGE('',*,*,#17105,.T.);
#5313=ORIENTED_EDGE('',*,*,#17106,.F.);
#5314=ORIENTED_EDGE('',*,*,#17098,.F.);
#5315=ORIENTED_EDGE('',*,*,#17103,.T.);
#5316=ORIENTED_EDGE('',*,*,#17107,.T.);
#5317=ORIENTED_EDGE('',*,*,#17108,.F.);
#5318=ORIENTED_EDGE('',*,*,#17099,.F.);
#5319=ORIENTED_EDGE('',*,*,#17106,.T.);
#5320=ORIENTED_EDGE('',*,*,#17109,.T.);
#5321=ORIENTED_EDGE('',*,*,#17110,.F.);
#5322=ORIENTED_EDGE('',*,*,#17100,.F.);
#5323=ORIENTED_EDGE('',*,*,#17108,.T.);
#5324=ORIENTED_EDGE('',*,*,#17111,.T.);
#5325=ORIENTED_EDGE('',*,*,#17112,.F.);
#5326=ORIENTED_EDGE('',*,*,#17101,.F.);
#5327=ORIENTED_EDGE('',*,*,#17110,.T.);
#5328=ORIENTED_EDGE('',*,*,#17113,.T.);
#5329=ORIENTED_EDGE('',*,*,#17104,.F.);
#5330=ORIENTED_EDGE('',*,*,#17096,.F.);
#5331=ORIENTED_EDGE('',*,*,#17112,.T.);
#5332=ORIENTED_EDGE('',*,*,#17114,.T.);
#5333=ORIENTED_EDGE('',*,*,#17115,.F.);
#5334=ORIENTED_EDGE('',*,*,#17116,.T.);
#5335=ORIENTED_EDGE('',*,*,#17117,.F.);
#5336=ORIENTED_EDGE('',*,*,#17113,.F.);
#5337=ORIENTED_EDGE('',*,*,#17111,.F.);
#5338=ORIENTED_EDGE('',*,*,#17109,.F.);
#5339=ORIENTED_EDGE('',*,*,#17107,.F.);
#5340=ORIENTED_EDGE('',*,*,#17105,.F.);
#5341=ORIENTED_EDGE('',*,*,#17102,.F.);
#5342=ORIENTED_EDGE('',*,*,#17118,.F.);
#5343=ORIENTED_EDGE('',*,*,#17117,.T.);
#5344=ORIENTED_EDGE('',*,*,#17116,.F.);
#5345=ORIENTED_EDGE('',*,*,#17118,.T.);
#5346=ORIENTED_EDGE('',*,*,#17114,.F.);
#5347=ORIENTED_EDGE('',*,*,#17115,.T.);
#5348=ORIENTED_EDGE('',*,*,#17119,.T.);
#5349=ORIENTED_EDGE('',*,*,#17120,.T.);
#5350=ORIENTED_EDGE('',*,*,#17121,.T.);
#5351=ORIENTED_EDGE('',*,*,#17122,.T.);
#5352=ORIENTED_EDGE('',*,*,#17123,.T.);
#5353=ORIENTED_EDGE('',*,*,#17124,.T.);
#5354=ORIENTED_EDGE('',*,*,#17125,.T.);
#5355=ORIENTED_EDGE('',*,*,#17126,.F.);
#5356=ORIENTED_EDGE('',*,*,#17120,.F.);
#5357=ORIENTED_EDGE('',*,*,#17127,.T.);
#5358=ORIENTED_EDGE('',*,*,#17128,.T.);
#5359=ORIENTED_EDGE('',*,*,#17129,.F.);
#5360=ORIENTED_EDGE('',*,*,#17121,.F.);
#5361=ORIENTED_EDGE('',*,*,#17126,.T.);
#5362=ORIENTED_EDGE('',*,*,#17130,.T.);
#5363=ORIENTED_EDGE('',*,*,#17131,.F.);
#5364=ORIENTED_EDGE('',*,*,#17122,.F.);
#5365=ORIENTED_EDGE('',*,*,#17129,.T.);
#5366=ORIENTED_EDGE('',*,*,#17132,.T.);
#5367=ORIENTED_EDGE('',*,*,#17133,.F.);
#5368=ORIENTED_EDGE('',*,*,#17123,.F.);
#5369=ORIENTED_EDGE('',*,*,#17131,.T.);
#5370=ORIENTED_EDGE('',*,*,#17134,.T.);
#5371=ORIENTED_EDGE('',*,*,#17135,.F.);
#5372=ORIENTED_EDGE('',*,*,#17124,.F.);
#5373=ORIENTED_EDGE('',*,*,#17133,.T.);
#5374=ORIENTED_EDGE('',*,*,#17136,.T.);
#5375=ORIENTED_EDGE('',*,*,#17127,.F.);
#5376=ORIENTED_EDGE('',*,*,#17119,.F.);
#5377=ORIENTED_EDGE('',*,*,#17135,.T.);
#5378=ORIENTED_EDGE('',*,*,#17137,.T.);
#5379=ORIENTED_EDGE('',*,*,#17138,.F.);
#5380=ORIENTED_EDGE('',*,*,#17139,.T.);
#5381=ORIENTED_EDGE('',*,*,#17140,.F.);
#5382=ORIENTED_EDGE('',*,*,#17136,.F.);
#5383=ORIENTED_EDGE('',*,*,#17134,.F.);
#5384=ORIENTED_EDGE('',*,*,#17132,.F.);
#5385=ORIENTED_EDGE('',*,*,#17130,.F.);
#5386=ORIENTED_EDGE('',*,*,#17128,.F.);
#5387=ORIENTED_EDGE('',*,*,#17125,.F.);
#5388=ORIENTED_EDGE('',*,*,#17141,.F.);
#5389=ORIENTED_EDGE('',*,*,#17140,.T.);
#5390=ORIENTED_EDGE('',*,*,#17139,.F.);
#5391=ORIENTED_EDGE('',*,*,#17141,.T.);
#5392=ORIENTED_EDGE('',*,*,#17137,.F.);
#5393=ORIENTED_EDGE('',*,*,#17138,.T.);
#5394=ORIENTED_EDGE('',*,*,#17142,.T.);
#5395=ORIENTED_EDGE('',*,*,#17143,.T.);
#5396=ORIENTED_EDGE('',*,*,#17144,.T.);
#5397=ORIENTED_EDGE('',*,*,#17145,.T.);
#5398=ORIENTED_EDGE('',*,*,#17146,.T.);
#5399=ORIENTED_EDGE('',*,*,#17147,.T.);
#5400=ORIENTED_EDGE('',*,*,#17148,.T.);
#5401=ORIENTED_EDGE('',*,*,#17149,.F.);
#5402=ORIENTED_EDGE('',*,*,#17143,.F.);
#5403=ORIENTED_EDGE('',*,*,#17150,.T.);
#5404=ORIENTED_EDGE('',*,*,#17151,.T.);
#5405=ORIENTED_EDGE('',*,*,#17152,.F.);
#5406=ORIENTED_EDGE('',*,*,#17144,.F.);
#5407=ORIENTED_EDGE('',*,*,#17149,.T.);
#5408=ORIENTED_EDGE('',*,*,#17153,.T.);
#5409=ORIENTED_EDGE('',*,*,#17154,.F.);
#5410=ORIENTED_EDGE('',*,*,#17145,.F.);
#5411=ORIENTED_EDGE('',*,*,#17152,.T.);
#5412=ORIENTED_EDGE('',*,*,#17155,.T.);
#5413=ORIENTED_EDGE('',*,*,#17156,.F.);
#5414=ORIENTED_EDGE('',*,*,#17146,.F.);
#5415=ORIENTED_EDGE('',*,*,#17154,.T.);
#5416=ORIENTED_EDGE('',*,*,#17157,.T.);
#5417=ORIENTED_EDGE('',*,*,#17158,.F.);
#5418=ORIENTED_EDGE('',*,*,#17147,.F.);
#5419=ORIENTED_EDGE('',*,*,#17156,.T.);
#5420=ORIENTED_EDGE('',*,*,#17159,.T.);
#5421=ORIENTED_EDGE('',*,*,#17150,.F.);
#5422=ORIENTED_EDGE('',*,*,#17142,.F.);
#5423=ORIENTED_EDGE('',*,*,#17158,.T.);
#5424=ORIENTED_EDGE('',*,*,#17160,.T.);
#5425=ORIENTED_EDGE('',*,*,#17161,.F.);
#5426=ORIENTED_EDGE('',*,*,#17162,.T.);
#5427=ORIENTED_EDGE('',*,*,#17163,.F.);
#5428=ORIENTED_EDGE('',*,*,#17159,.F.);
#5429=ORIENTED_EDGE('',*,*,#17157,.F.);
#5430=ORIENTED_EDGE('',*,*,#17155,.F.);
#5431=ORIENTED_EDGE('',*,*,#17153,.F.);
#5432=ORIENTED_EDGE('',*,*,#17151,.F.);
#5433=ORIENTED_EDGE('',*,*,#17148,.F.);
#5434=ORIENTED_EDGE('',*,*,#17164,.F.);
#5435=ORIENTED_EDGE('',*,*,#17163,.T.);
#5436=ORIENTED_EDGE('',*,*,#17162,.F.);
#5437=ORIENTED_EDGE('',*,*,#17164,.T.);
#5438=ORIENTED_EDGE('',*,*,#17160,.F.);
#5439=ORIENTED_EDGE('',*,*,#17161,.T.);
#5440=ORIENTED_EDGE('',*,*,#17165,.T.);
#5441=ORIENTED_EDGE('',*,*,#17166,.T.);
#5442=ORIENTED_EDGE('',*,*,#17167,.T.);
#5443=ORIENTED_EDGE('',*,*,#17168,.T.);
#5444=ORIENTED_EDGE('',*,*,#17169,.T.);
#5445=ORIENTED_EDGE('',*,*,#17170,.T.);
#5446=ORIENTED_EDGE('',*,*,#17171,.T.);
#5447=ORIENTED_EDGE('',*,*,#17172,.F.);
#5448=ORIENTED_EDGE('',*,*,#17166,.F.);
#5449=ORIENTED_EDGE('',*,*,#17173,.T.);
#5450=ORIENTED_EDGE('',*,*,#17174,.T.);
#5451=ORIENTED_EDGE('',*,*,#17175,.F.);
#5452=ORIENTED_EDGE('',*,*,#17167,.F.);
#5453=ORIENTED_EDGE('',*,*,#17172,.T.);
#5454=ORIENTED_EDGE('',*,*,#17176,.T.);
#5455=ORIENTED_EDGE('',*,*,#17177,.F.);
#5456=ORIENTED_EDGE('',*,*,#17168,.F.);
#5457=ORIENTED_EDGE('',*,*,#17175,.T.);
#5458=ORIENTED_EDGE('',*,*,#17178,.T.);
#5459=ORIENTED_EDGE('',*,*,#17179,.F.);
#5460=ORIENTED_EDGE('',*,*,#17169,.F.);
#5461=ORIENTED_EDGE('',*,*,#17177,.T.);
#5462=ORIENTED_EDGE('',*,*,#17180,.T.);
#5463=ORIENTED_EDGE('',*,*,#17181,.F.);
#5464=ORIENTED_EDGE('',*,*,#17170,.F.);
#5465=ORIENTED_EDGE('',*,*,#17179,.T.);
#5466=ORIENTED_EDGE('',*,*,#17182,.T.);
#5467=ORIENTED_EDGE('',*,*,#17173,.F.);
#5468=ORIENTED_EDGE('',*,*,#17165,.F.);
#5469=ORIENTED_EDGE('',*,*,#17181,.T.);
#5470=ORIENTED_EDGE('',*,*,#17183,.T.);
#5471=ORIENTED_EDGE('',*,*,#17184,.F.);
#5472=ORIENTED_EDGE('',*,*,#17185,.T.);
#5473=ORIENTED_EDGE('',*,*,#17186,.F.);
#5474=ORIENTED_EDGE('',*,*,#17182,.F.);
#5475=ORIENTED_EDGE('',*,*,#17180,.F.);
#5476=ORIENTED_EDGE('',*,*,#17178,.F.);
#5477=ORIENTED_EDGE('',*,*,#17176,.F.);
#5478=ORIENTED_EDGE('',*,*,#17174,.F.);
#5479=ORIENTED_EDGE('',*,*,#17171,.F.);
#5480=ORIENTED_EDGE('',*,*,#17187,.F.);
#5481=ORIENTED_EDGE('',*,*,#17186,.T.);
#5482=ORIENTED_EDGE('',*,*,#17185,.F.);
#5483=ORIENTED_EDGE('',*,*,#17187,.T.);
#5484=ORIENTED_EDGE('',*,*,#17183,.F.);
#5485=ORIENTED_EDGE('',*,*,#17184,.T.);
#5486=ORIENTED_EDGE('',*,*,#17188,.T.);
#5487=ORIENTED_EDGE('',*,*,#17189,.T.);
#5488=ORIENTED_EDGE('',*,*,#17190,.T.);
#5489=ORIENTED_EDGE('',*,*,#17191,.T.);
#5490=ORIENTED_EDGE('',*,*,#17192,.T.);
#5491=ORIENTED_EDGE('',*,*,#17193,.T.);
#5492=ORIENTED_EDGE('',*,*,#17194,.T.);
#5493=ORIENTED_EDGE('',*,*,#17195,.F.);
#5494=ORIENTED_EDGE('',*,*,#17189,.F.);
#5495=ORIENTED_EDGE('',*,*,#17196,.T.);
#5496=ORIENTED_EDGE('',*,*,#17197,.T.);
#5497=ORIENTED_EDGE('',*,*,#17198,.F.);
#5498=ORIENTED_EDGE('',*,*,#17190,.F.);
#5499=ORIENTED_EDGE('',*,*,#17195,.T.);
#5500=ORIENTED_EDGE('',*,*,#17199,.T.);
#5501=ORIENTED_EDGE('',*,*,#17200,.F.);
#5502=ORIENTED_EDGE('',*,*,#17191,.F.);
#5503=ORIENTED_EDGE('',*,*,#17198,.T.);
#5504=ORIENTED_EDGE('',*,*,#17201,.T.);
#5505=ORIENTED_EDGE('',*,*,#17202,.F.);
#5506=ORIENTED_EDGE('',*,*,#17192,.F.);
#5507=ORIENTED_EDGE('',*,*,#17200,.T.);
#5508=ORIENTED_EDGE('',*,*,#17203,.T.);
#5509=ORIENTED_EDGE('',*,*,#17204,.F.);
#5510=ORIENTED_EDGE('',*,*,#17193,.F.);
#5511=ORIENTED_EDGE('',*,*,#17202,.T.);
#5512=ORIENTED_EDGE('',*,*,#17205,.T.);
#5513=ORIENTED_EDGE('',*,*,#17196,.F.);
#5514=ORIENTED_EDGE('',*,*,#17188,.F.);
#5515=ORIENTED_EDGE('',*,*,#17204,.T.);
#5516=ORIENTED_EDGE('',*,*,#17206,.T.);
#5517=ORIENTED_EDGE('',*,*,#17207,.F.);
#5518=ORIENTED_EDGE('',*,*,#17208,.T.);
#5519=ORIENTED_EDGE('',*,*,#17209,.F.);
#5520=ORIENTED_EDGE('',*,*,#17205,.F.);
#5521=ORIENTED_EDGE('',*,*,#17203,.F.);
#5522=ORIENTED_EDGE('',*,*,#17201,.F.);
#5523=ORIENTED_EDGE('',*,*,#17199,.F.);
#5524=ORIENTED_EDGE('',*,*,#17197,.F.);
#5525=ORIENTED_EDGE('',*,*,#17194,.F.);
#5526=ORIENTED_EDGE('',*,*,#17210,.F.);
#5527=ORIENTED_EDGE('',*,*,#17209,.T.);
#5528=ORIENTED_EDGE('',*,*,#17208,.F.);
#5529=ORIENTED_EDGE('',*,*,#17210,.T.);
#5530=ORIENTED_EDGE('',*,*,#17206,.F.);
#5531=ORIENTED_EDGE('',*,*,#17207,.T.);
#5532=ORIENTED_EDGE('',*,*,#17211,.T.);
#5533=ORIENTED_EDGE('',*,*,#17212,.T.);
#5534=ORIENTED_EDGE('',*,*,#17213,.T.);
#5535=ORIENTED_EDGE('',*,*,#17214,.T.);
#5536=ORIENTED_EDGE('',*,*,#17215,.T.);
#5537=ORIENTED_EDGE('',*,*,#17216,.T.);
#5538=ORIENTED_EDGE('',*,*,#17217,.T.);
#5539=ORIENTED_EDGE('',*,*,#17218,.F.);
#5540=ORIENTED_EDGE('',*,*,#17212,.F.);
#5541=ORIENTED_EDGE('',*,*,#17219,.T.);
#5542=ORIENTED_EDGE('',*,*,#17220,.T.);
#5543=ORIENTED_EDGE('',*,*,#17221,.F.);
#5544=ORIENTED_EDGE('',*,*,#17213,.F.);
[truncated: 5,439,996 more chars]
